# Supplementary material for: Viscoelasticity and elastoplasticity in the power law creep and yielding of gels and fibre network materials under stress
Source: Soft Matter. 2026 May 7;22(23):4034–44. doi: 10.1039/d6sm00053c (PMC13430415; doi:10.1039/d6sm00053c)
Supplement: SM-022-D6SM00053C-s001 [file SM-022-D6SM00053C-s001.zip]

Archive with 58 entries (51 files):
- Supplemental Data/
- Supplemental Data/data_fig8/
- __MACOSX/Supplemental Data/._data_fig8
- Supplemental Data/.DS_Store
- __MACOSX/Supplemental Data/._.DS_Store
- Supplemental Data/data_fig9/
- __MACOSX/Supplemental Data/._data_fig9
- Supplemental Data/data_fig7/
- __MACOSX/Supplemental Data/._data_fig7
- Supplemental Data/data_fig2/
- __MACOSX/Supplemental Data/._data_fig2
- Supplemental Data/data_fig5/
- __MACOSX/Supplemental Data/._data_fig5
- Supplemental Data/data_fig4/
- __MACOSX/Supplemental Data/._data_fig4
- Supplemental Data/data_fig8/.DS_Store
- __MACOSX/Supplemental Data/data_fig8/._.DS_Store
- Supplemental Data/data_fig8/fig_6b.csv
- Supplemental Data/data_fig8/fig_6a.csv
- Supplemental Data/data_fig9/.DS_Store
- __MACOSX/Supplemental Data/data_fig9/._.DS_Store
- Supplemental Data/data_fig9/fig_9d.csv
- Supplemental Data/data_fig9/fig_9e.csv
- __MACOSX/Supplemental Data/data_fig9/._fig_9e.csv
- Supplemental Data/data_fig9/fig_9f.csv
- __MACOSX/Supplemental Data/data_fig9/._fig_9f.csv
- Supplemental Data/data_fig9/fig_9b.csv
- __MACOSX/Supplemental Data/data_fig9/._fig_9b.csv
- Supplemental Data/data_fig9/fig_9c.csv
- __MACOSX/Supplemental Data/data_fig9/._fig_9c.csv
- Supplemental Data/data_fig9/fig_9a.csv
- __MACOSX/Supplemental Data/data_fig9/._fig_9a.csv
- Supplemental Data/data_fig7/.DS_Store
- __MACOSX/Supplemental Data/data_fig7/._.DS_Store
- Supplemental Data/data_fig7/fig_7a.csv
- Supplemental Data/data_fig7/fig_7b.csv
- Supplemental Data/data_fig2/fig_2.csv
- Supplemental Data/data_fig2/.DS_Store
- __MACOSX/Supplemental Data/data_fig2/._.DS_Store
- Supplemental Data/data_fig5/fig_5b_yield.csv
- Supplemental Data/data_fig5/fig_5b_data.csv
- Supplemental Data/data_fig5/fig_5c_data.csv
- Supplemental Data/data_fig5/.DS_Store
- __MACOSX/Supplemental Data/data_fig5/._.DS_Store
- Supplemental Data/data_fig5/fig_5d_yield.csv
- Supplemental Data/data_fig5/fig_5d_data.csv
- Supplemental Data/data_fig5/fig_5c_yield.csv
- Supplemental Data/data_fig5/.fig7_panels.py.swp
- Supplemental Data/data_fig5/fig_5a_data.csv
- Supplemental Data/data_fig5/fig_5a_yield.csv
- Supplemental Data/data_fig4/.DS_Store
- __MACOSX/Supplemental Data/data_fig4/._.DS_Store
- Supplemental Data/data_fig4/fig_a.csv
- __MACOSX/Supplemental Data/data_fig4/._fig_a.csv
- Supplemental Data/data_fig4/fig_c.csv
- __MACOSX/Supplemental Data/data_fig4/._fig_c.csv
- Supplemental Data/data_fig4/fig_b.csv
- __MACOSX/Supplemental Data/data_fig4/._fig_b.csv
