# Supplementary material for: Viscoelasticity and elastoplasticity in the power law creep and yielding of gels and fibre network materials under stress
Source: Soft Matter. 2026 May 7;22(23):4034–44. doi: 10.1039/d6sm00053c (PMC13430415; doi:10.1039/d6sm00053c)
Supplement: SM-022-D6SM00053C-s001 [file SM-022-D6SM00053C-s001.zip › Supplemental Data/data_fig8/fig_6b.csv]

Z=4.3	Z=4.3	Z=4.3	Z=4.3	Z=4.3	Z=4.3	Z=4.3	Z=4.3	Z=4.3	Z=4.3	Z=4.3	Z=4.3	Z=4.3	Z=4.3	Z=4.3	Z=4.3	Z=4.3	Z=4.3	Z=4.3	Z=4.3	Z=4.3	Z=4.3	Z=4.3	Z=4.3	Z=4.3	Z=4.3	Z=4.3	Z=4.3	Z=4.3	Z=4.3	Z=4.3	Z=4.3	Z=4.3	Z=4.3	Z=4.3	Z=4.3	Z=4.3	Z=4.3	Z=4.3	Z=4.3	Z=4.3	Z=4.3	Z=4.3	Z=4.3	Z=4.3	Z=4.3	Z=4.3	Z=4.3	Z=4.3	Z=4.3
1.0	8.21482e-06	1.0	8.21482e-06	1.0	8.21482e-06	1.0	8.21482e-06	1.0	8.21482e-06	1.0	8.21482e-06	1.0	8.21482e-06	1.0	8.21482e-06	1.0	8.21482e-06	1.0	8.21482e-06	1.0	8.21482e-06	1.0	8.21482e-06	1.0	8.21482e-06	1.0	8.21482e-06	1.0	8.21482e-06	1.0	8.21482e-06	1.0	8.21482e-06	1.0	8.21482e-06	1.0	8.21482e-06	1.0	8.21482e-06	1.0	8.21482e-06	1.0	8.21482e-06	1.0	8.21482e-06	1.0	8.21482e-06	1.0	8.21482e-06
2.0	0.000231481	2.0	0.000231481	2.0	0.000231481	2.0	0.000231481	2.0	0.000231481	2.0	0.000231481	2.0	0.000231481	2.0	0.000231481	2.0	0.000231481	2.0	0.000231481	2.0	0.000231481	2.0	0.000231481	2.0	0.000231481	2.0	0.000231481	2.0	0.000231481	2.0	0.000231481	2.0	0.000231481	2.0	0.000231481	2.0	0.000231481	2.0	0.000231481	2.0	0.000231481	2.0	0.000231481	2.0	0.000231481	2.0	0.000231481	2.0	0.000231481
3.0	0.000512121	3.0	0.000512121	3.0	0.000512121	3.0	0.000512121	3.0	0.000512121	3.0	0.000512121	3.0	0.000512121	3.0	0.000512121	3.0	0.000512121	3.0	0.000512121	3.0	0.000512121	3.0	0.000512121	3.0	0.000512121	3.0	0.000512121	3.0	0.000512121	3.0	0.000512121	3.0	0.000512121	3.0	0.000512121	3.0	0.000512121	3.0	0.000512121	3.0	0.000512121	3.0	0.000512121	3.0	0.000512121	3.0	0.000512121	3.0	0.000512121
4.0	0.000442841	4.0	0.000701188	4.0	0.000701188	4.0	0.000701188	4.0	0.000701188	4.0	0.000701188	4.0	0.000701188	4.0	0.000701188	4.0	0.000701188	4.0	0.000701188	4.0	0.000701188	4.0	0.000701188	4.0	0.000701188	4.0	0.000701188	4.0	0.000701188	4.0	0.000701188	4.0	0.000701188	4.0	0.000701188	4.0	0.000701188	4.0	0.000701188	4.0	0.000701188	4.0	0.000701188	4.0	0.000701188	4.0	0.000701188	4.0	0.000701188
5.0	0.000324855	5.0	0.000539689	5.0	0.000852082	5.0	0.000852082	5.0	0.000852082	5.0	0.000852082	5.0	0.000852082	5.0	0.000852082	5.0	0.000852082	5.0	0.000852082	5.0	0.000852082	5.0	0.000852082	5.0	0.000852082	5.0	0.000852082	5.0	0.000852082	5.0	0.000852082	5.0	0.000852082	5.0	0.000852082	5.0	0.000852082	5.0	0.000852082	5.0	0.000852082	5.0	0.000852082	5.0	0.000852082	5.0	0.000852082	5.0	0.000852082
6.0	0.000271703	6.0	0.00042237	6.0	0.000686382	6.0	0.000982553	6.0	0.000982553	6.0	0.000982553	6.0	0.000982553	6.0	0.000982553	6.0	0.000982553	6.0	0.000982553	6.0	0.000982553	6.0	0.000982553	6.0	0.000982553	6.0	0.000982553	6.0	0.000982553	6.0	0.000982553	6.0	0.000982553	6.0	0.000982553	6.0	0.000982553	6.0	0.000982553	6.0	0.000982553	6.0	0.000982553	6.0	0.000982553	6.0	0.000982553	6.0	0.000982553
7.0	0.00024045	7.0	0.000363623	7.0	0.000549966	7.0	0.000919683	7.0	0.00110004	7.0	0.00110004	7.0	0.00110004	7.0	0.00110004	7.0	0.00110004	7.0	0.00110004	7.0	0.00110004	7.0	0.00110004	7.0	0.00110004	7.0	0.00110004	7.0	0.00110004	7.0	0.00110004	7.0	0.00110004	7.0	0.00110004	7.0	0.00110004	7.0	0.00110004	7.0	0.00110004	7.0	0.00110004	7.0	0.00110004	7.0	0.00110004	7.0	0.00110004
8.0	0.000219542	8.0	0.0003271	8.0	0.000479939	8.0	0.000725135	8.0	0.00120845	8.0	0.00120845	8.0	0.00120845	8.0	0.00120845	8.0	0.00120845	8.0	0.00120845	8.0	0.00120845	8.0	0.00120845	8.0	0.00120845	8.0	0.00120845	8.0	0.00120845	8.0	0.00120845	8.0	0.00120845	8.0	0.00120845	8.0	0.00120845	8.0	0.00120845	8.0	0.00120845	8.0	0.00120845	8.0	0.00120845	8.0	0.00120845	8.0	0.00120845
9.0	0.000204461	9.0	0.000301819	9.0	0.000435535	9.0	0.000632433	9.0	0.000994567	9.0	0.00131014	9.0	0.00131014	9.0	0.00131014	9.0	0.00131014	9.0	0.00131014	9.0	0.00131014	9.0	0.00131014	9.0	0.00131014	9.0	0.00131014	9.0	0.00131014	9.0	0.00131014	9.0	0.00131014	9.0	0.00131014	9.0	0.00131014	9.0	0.00131014	9.0	0.00131014	9.0	0.00131014	9.0	0.00131014	9.0	0.00131014	9.0	0.00131014
10.0	0.00019302	10.0	0.000283146	10.0	0.000404327	10.0	0.000574906	10.0	0.000844429	10.0	0.00140662	10.0	0.00140662	10.0	0.00140662	10.0	0.00140662	10.0	0.00140662	10.0	0.00140662	10.0	0.00140662	10.0	0.00140662	10.0	0.00140662	10.0	0.00140662	10.0	0.00140662	10.0	0.00140662	10.0	0.00140662	10.0	0.00140662	10.0	0.00140662	10.0	0.00140662	10.0	0.00140662	10.0	0.00140662	10.0	0.00140662	10.0	0.00140662
11.0	0.000184012	11.0	0.000268723	11.0	0.000380996	11.0	0.000534718	11.0	0.000760944	11.0	0.00118974	11.0	0.00149899	11.0	0.00149899	11.0	0.00149899	11.0	0.00149899	11.0	0.00149899	11.0	0.00149899	11.0	0.00149899	11.0	0.00149899	11.0	0.00149899	11.0	0.00149899	11.0	0.00149899	11.0	0.00149899	11.0	0.00149899	11.0	0.00149899	11.0	0.00149899	11.0	0.00149899	11.0	0.00149899	11.0	0.00149899	11.0	0.00149899
12.0	0.000176713	12.0	0.000257205	12.0	0.000362797	12.0	0.000504706	12.0	0.000705137	12.0	0.00102966	12.0	0.00158829	12.0	0.00158829	12.0	0.00158829	12.0	0.00158829	12.0	0.00158829	12.0	0.00158829	12.0	0.00158829	12.0	0.00158829	12.0	0.00158829	12.0	0.00158829	12.0	0.00158829	12.0	0.00158829	12.0	0.00158829	12.0	0.00158829	12.0	0.00158829	12.0	0.00158829	12.0	0.00158829	12.0	0.00158829	12.0	0.00158829
13.0	0.000170662	13.0	0.000247765	13.0	0.000348143	13.0	0.000481276	13.0	0.000664358	13.0	0.000939043	13.0	0.00157351	13.0	0.00167501	13.0	0.00167501	13.0	0.00167501	13.0	0.00167501	13.0	0.00167501	13.0	0.00167501	13.0	0.00167501	13.0	0.00167501	13.0	0.00167501	13.0	0.00167501	13.0	0.00167501	13.0	0.00167501	13.0	0.00167501	13.0	0.00167501	13.0	0.00167501	13.0	0.00167501	13.0	0.00167501	13.0	0.00167501
14.0	0.00016555	14.0	0.000239864	14.0	0.000336049	14.0	0.000462383	14.0	0.000632917	14.0	0.000877492	14.0	0.00131612	14.0	0.00175936	14.0	0.00175936	14.0	0.00175936	14.0	0.00175936	14.0	0.00175936	14.0	0.00175936	14.0	0.00175936	14.0	0.00175936	14.0	0.00175936	14.0	0.00175936	14.0	0.00175936	14.0	0.00175936	14.0	0.00175936	14.0	0.00175936	14.0	0.00175936	14.0	0.00175936	14.0	0.00175936	14.0	0.00175936
15.0	0.000161164	15.0	0.000233137	15.0	0.000325867	15.0	0.000446761	15.0	0.000607762	15.0	0.000831895	15.0	0.00119285	15.0	0.00184193	15.0	0.00184193	15.0	0.00184193	15.0	0.00184193	15.0	0.00184193	15.0	0.00184193	15.0	0.00184193	15.0	0.00184193	15.0	0.00184193	15.0	0.00184193	15.0	0.00184193	15.0	0.00184193	15.0	0.00184193	15.0	0.00184193	15.0	0.00184193	15.0	0.00184193	15.0	0.00184193	15.0	0.00184193
16.0	0.000157353	16.0	0.000227326	16.0	0.000317153	16.0	0.000433585	16.0	0.000587074	16.0	0.000796321	16.0	0.00111385	16.0	0.0018927	16.0	0.00192317	16.0	0.00192317	16.0	0.00192317	16.0	0.00192317	16.0	0.00192317	16.0	0.00192317	16.0	0.00192317	16.0	0.00192317	16.0	0.00192317	16.0	0.00192317	16.0	0.00192317	16.0	0.00192317	16.0	0.00192317	16.0	0.00192317	16.0	0.00192317	16.0	0.00192317	16.0	0.00192317
17.0	0.000154003	17.0	0.000222247	17.0	0.000309594	17.0	0.000422289	17.0	0.000569687	17.0	0.000767566	17.0	0.00105672	17.0	0.0015925	17.0	0.00200326	17.0	0.00200326	17.0	0.00200326	17.0	0.00200326	17.0	0.00200326	17.0	0.00200326	17.0	0.00200326	17.0	0.00200326	17.0	0.00200326	17.0	0.00200326	17.0	0.00200326	17.0	0.00200326	17.0	0.00200326	17.0	0.00200326	17.0	0.00200326	17.0	0.00200326	17.0	0.00200326
18.0	0.000151032	18.0	0.000217761	18.0	0.000302961	18.0	0.000412474	18.0	0.00055482	18.0	0.000743701	18.0	0.00101265	18.0	0.00145542	18.0	0.00208241	18.0	0.00208241	18.0	0.00208241	18.0	0.00208241	18.0	0.00208241	18.0	0.00208241	18.0	0.00208241	18.0	0.00208241	18.0	0.00208241	18.0	0.00208241	18.0	0.00208241	18.0	0.00208241	18.0	0.00208241	18.0	0.00208241	18.0	0.00208241	18.0	0.00208241	18.0	0.00208241
19.0	0.000148375	19.0	0.000213764	19.0	0.000297084	19.0	0.000403848	19.0	0.000541925	19.0	0.000723487	19.0	0.000977233	19.0	0.00136843	19.0	0.00216064	19.0	0.00216064	19.0	0.00216064	19.0	0.00216064	19.0	0.00216064	19.0	0.00216064	19.0	0.00216064	19.0	0.00216064	19.0	0.00216064	19.0	0.00216064	19.0	0.00216064	19.0	0.00216064	19.0	0.00216064	19.0	0.00216064	19.0	0.00216064	19.0	0.00216064	19.0	0.00216064
20.0	0.000145981	20.0	0.000210177	20.0	0.000291833	20.0	0.000396194	20.0	0.000530608	20.0	0.000706081	20.0	0.000947927	20.0	0.00130548	20.0	0.00215204	20.0	0.0022381	20.0	0.0022381	20.0	0.0022381	20.0	0.0022381	20.0	0.0022381	20.0	0.0022381	20.0	0.0022381	20.0	0.0022381	20.0	0.0022381	20.0	0.0022381	20.0	0.0022381	20.0	0.0022381	20.0	0.0022381	20.0	0.0022381	20.0	0.0022381	20.0	0.0022381
21.0	0.000143812	21.0	0.000206934	21.0	0.000287106	21.0	0.000389346	21.0	0.000520575	21.0	0.000690892	21.0	0.000923136	21.0	0.00125675	21.0	0.00187842	21.0	0.00231499	21.0	0.00231499	21.0	0.00231499	21.0	0.00231499	21.0	0.00231499	21.0	0.00231499	21.0	0.00231499	21.0	0.00231499	21.0	0.00231499	21.0	0.00231499	21.0	0.00231499	21.0	0.00231499	21.0	0.00231499	21.0	0.00231499	21.0	0.00231499	21.0	0.00231499
22.0	0.000141835	22.0	0.000203987	22.0	0.000282825	22.0	0.000383174	22.0	0.000511606	22.0	0.000677488	22.0	0.000901795	22.0	0.0012174	22.0	0.00174555	22.0	0.00239124	22.0	0.00239124	22.0	0.00239124	22.0	0.00239124	22.0	0.00239124	22.0	0.00239124	22.0	0.00239124	22.0	0.00239124	22.0	0.00239124	22.0	0.00239124	22.0	0.00239124	22.0	0.00239124	22.0	0.00239124	22.0	0.00239124	22.0	0.00239124	22.0	0.00239124
23.0	0.000140024	23.0	0.000201294	23.0	0.000278925	23.0	0.000377578	23.0	0.000503527	23.0	0.000665547	23.0	0.000883167	23.0	0.00118469	23.0	0.00165879	23.0	0.0024672	23.0	0.0024672	23.0	0.0024672	23.0	0.0024672	23.0	0.0024672	23.0	0.0024672	23.0	0.0024672	23.0	0.0024672	23.0	0.0024672	23.0	0.0024672	23.0	0.0024672	23.0	0.0024672	23.0	0.0024672	23.0	0.0024672	23.0	0.0024672	23.0	0.0024672
24.0	0.000138359	24.0	0.000198821	24.0	0.000275355	24.0	0.000372475	24.0	0.000496203	24.0	0.000654825	24.0	0.000866717	24.0	0.00115688	24.0	0.00159491	24.0	0.00254292	24.0	0.00254292	24.0	0.00254292	24.0	0.00254292	24.0	0.00254292	24.0	0.00254292	24.0	0.00254292	24.0	0.00254292	24.0	0.00254292	24.0	0.00254292	24.0	0.00254292	24.0	0.00254292	24.0	0.00254292	24.0	0.00254292	24.0	0.00254292	24.0	0.00254292
25.0	0.000136821	25.0	0.000196543	25.0	0.000272072	25.0	0.000367799	25.0	0.000489527	25.0	0.00064513	25.0	0.000852051	25.0	0.00113284	25.0	0.00154481	25.0	0.00245962	25.0	0.00261828	25.0	0.00261828	25.0	0.00261828	25.0	0.00261828	25.0	0.00261828	25.0	0.00261828	25.0	0.00261828	25.0	0.00261828	25.0	0.00261828	25.0	0.00261828	25.0	0.00261828	25.0	0.00261828	25.0	0.00261828	25.0	0.00261828	25.0	0.00261828
26.0	0.000135396	26.0	0.000194434	26.0	0.000269042	26.0	0.000363496	26.0	0.000483411	26.0	0.000636311	26.0	0.000838868	26.0	0.00111177	26.0	0.00150395	26.0	0.00221996	26.0	0.00269346	26.0	0.00269346	26.0	0.00269346	26.0	0.00269346	26.0	0.00269346	26.0	0.00269346	26.0	0.00269346	26.0	0.00269346	26.0	0.00269346	26.0	0.00269346	26.0	0.00269346	26.0	0.00269346	26.0	0.00269346	26.0	0.00269346	26.0	0.00269346
27.0	0.000134071	27.0	0.000192477	27.0	0.000266234	27.0	0.000359521	27.0	0.000477784	27.0	0.000628245	27.0	0.000826934	27.0	0.00109309	27.0	0.00146968	27.0	0.00209463	27.0	0.00276874	27.0	0.00276874	27.0	0.00276874	27.0	0.00276874	27.0	0.00276874	27.0	0.00276874	27.0	0.00276874	27.0	0.00276874	27.0	0.00276874	27.0	0.00276874	27.0	0.00276874	27.0	0.00276874	27.0	0.00276874	27.0	0.00276874	27.0	0.00276874
28.0	0.000132836	28.0	0.000190655	28.0	0.000263625	28.0	0.000355835	28.0	0.000472585	28.0	0.000620835	28.0	0.000816066	28.0	0.00107638	28.0	0.00144034	28.0	0.00201007	28.0	0.00284399	28.0	0.00284399	28.0	0.00284399	28.0	0.00284399	28.0	0.00284399	28.0	0.00284399	28.0	0.00284399	28.0	0.00284399	28.0	0.00284399	28.0	0.00284399	28.0	0.00284399	28.0	0.00284399	28.0	0.00284399	28.0	0.00284399	28.0	0.00284399
29.0	0.000131681	29.0	0.000188954	29.0	0.000261193	29.0	0.000352407	29.0	0.000467764	29.0	0.000613998	29.0	0.000806117	29.0	0.0010613	29.0	0.00141481	29.0	0.00194661	29.0	0.0029193	29.0	0.0029193	29.0	0.0029193	29.0	0.0029193	29.0	0.0029193	29.0	0.0029193	29.0	0.0029193	29.0	0.0029193	29.0	0.0029193	29.0	0.0029193	29.0	0.0029193	29.0	0.0029193	29.0	0.0029193	29.0	0.0029193	29.0	0.0029193
30.0	0.000130599	30.0	0.000187361	30.0	0.000258919	30.0	0.000349209	30.0	0.000463281	30.0	0.000607666	30.0	0.000796965	30.0	0.00104762	30.0	0.0013923	30.0	0.00189616	30.0	0.00299483	30.0	0.00299483	30.0	0.00299483	30.0	0.00299483	30.0	0.00299483	30.0	0.00299483	30.0	0.00299483	30.0	0.00299483	30.0	0.00299483	30.0	0.00299483	30.0	0.00299483	30.0	0.00299483	30.0	0.00299483	30.0	0.00299483	30.0	0.00299483
31.0	0.000129582	31.0	0.000185866	31.0	0.000256788	31.0	0.000346218	31.0	0.000459099	31.0	0.000601783	31.0	0.000788512	31.0	0.00103512	31.0	0.00137225	31.0	0.00185455	31.0	0.00292542	31.0	0.00307051	31.0	0.00307051	31.0	0.00307051	31.0	0.00307051	31.0	0.00307051	31.0	0.00307051	31.0	0.00307051	31.0	0.00307051	31.0	0.00307051	31.0	0.00307051	31.0	0.00307051	31.0	0.00307051	31.0	0.00307051	31.0	0.00307051
32.0	0.000128626	32.0	0.000184461	32.0	0.000254787	32.0	0.000343413	32.0	0.000455188	32.0	0.000596299	32.0	0.000780676	32.0	0.00102365	32.0	0.00135423	32.0	0.00181933	32.0	0.00267945	32.0	0.00314657	32.0	0.00314657	32.0	0.00314657	32.0	0.00314657	32.0	0.00314657	32.0	0.00314657	32.0	0.00314657	32.0	0.00314657	32.0	0.00314657	32.0	0.00314657	32.0	0.00314657	32.0	0.00314657	32.0	0.00314657	32.0	0.00314657
33.0	0.000127724	33.0	0.000183137	33.0	0.000252904	33.0	0.000340778	33.0	0.000451521	33.0	0.000591174	33.0	0.000773387	33.0	0.00101308	33.0	0.00133792	33.0	0.00178892	33.0	0.0025522	33.0	0.00322279	33.0	0.00322279	33.0	0.00322279	33.0	0.00322279	33.0	0.00322279	33.0	0.00322279	33.0	0.00322279	33.0	0.00322279	33.0	0.00322279	33.0	0.00322279	33.0	0.00322279	33.0	0.00322279	33.0	0.00322279	33.0	0.00322279
34.0	0.000126871	34.0	0.000181887	34.0	0.000251129	34.0	0.000338297	34.0	0.000448075	34.0	0.000586373	34.0	0.000766587	34.0	0.00100329	34.0	0.00132306	34.0	0.00176227	34.0	0.00246652	34.0	0.0032991	34.0	0.0032991	34.0	0.0032991	34.0	0.0032991	34.0	0.0032991	34.0	0.0032991	34.0	0.0032991	34.0	0.0032991	34.0	0.0032991	34.0	0.0032991	34.0	0.0032991	34.0	0.0032991	34.0	0.0032991	34.0	0.0032991
35.0	0.000126065	35.0	0.000180705	35.0	0.000249451	35.0	0.000335957	35.0	0.00044483	35.0	0.000581863	35.0	0.000760226	35.0	0.000994194	35.0	0.00130944	35.0	0.00173863	35.0	0.00240214	35.0	0.00337521	35.0	0.00337521	35.0	0.00337521	35.0	0.00337521	35.0	0.00337521	35.0	0.00337521	35.0	0.00337521	35.0	0.00337521	35.0	0.00337521	35.0	0.00337521	35.0	0.00337521	35.0	0.00337521	35.0	0.00337521	35.0	0.00337521
36.0	0.0001253	36.0	0.000179585	36.0	0.000247864	36.0	0.000333744	36.0	0.000441768	36.0	0.000577619	36.0	0.000754261	36.0	0.000985721	36.0	0.00129691	36.0	0.00171744	36.0	0.00235086	36.0	0.00345164	36.0	0.00345164	36.0	0.00345164	36.0	0.00345164	36.0	0.00345164	36.0	0.00345164	36.0	0.00345164	36.0	0.00345164	36.0	0.00345164	36.0	0.00345164	36.0	0.00345164	36.0	0.00345164	36.0	0.00345164	36.0	0.00345164
37.0	0.000124574	37.0	0.000178523	37.0	0.000246359	37.0	0.00033165	37.0	0.000438874	37.0	0.000573616	37.0	0.000748654	37.0	0.000977802	37.0	0.00128532	37.0	0.0016983	37.0	0.00230846	37.0	0.00352847	37.0	0.00352847	37.0	0.00352847	37.0	0.00352847	37.0	0.00352847	37.0	0.00352847	37.0	0.00352847	37.0	0.00352847	37.0	0.00352847	37.0	0.00352847	37.0	0.00352847	37.0	0.00352847	37.0	0.00352847	37.0	0.00352847
38.0	0.000123885	38.0	0.000177515	38.0	0.000244931	38.0	0.000329665	38.0	0.000436135	38.0	0.000569835	38.0	0.000743373	38.0	0.000970383	38.0	0.00127457	38.0	0.00168089	38.0	0.00227248	38.0	0.00360525	38.0	0.00360525	38.0	0.00360525	38.0	0.00360525	38.0	0.00360525	38.0	0.00360525	38.0	0.00360525	38.0	0.00360525	38.0	0.00360525	38.0	0.00360525	38.0	0.00360525	38.0	0.00360525	38.0	0.00360525	38.0	0.00360525
39.0	0.000123228	39.0	0.000176555	39.0	0.000243574	39.0	0.000327779	39.0	0.000433537	39.0	0.000566256	39.0	0.000738389	39.0	0.000963415	39.0	0.00126456	39.0	0.00166495	39.0	0.00224134	39.0	0.00335293	39.0	0.00368227	39.0	0.00368227	39.0	0.00368227	39.0	0.00368227	39.0	0.00368227	39.0	0.00368227	39.0	0.00368227	39.0	0.00368227	39.0	0.00368227	39.0	0.00368227	39.0	0.00368227	39.0	0.00368227	39.0	0.00368227
40.0	0.000122603	40.0	0.000175641	40.0	0.000242282	40.0	0.000325987	40.0	0.000431071	40.0	0.000562865	40.0	0.000733677	40.0	0.000956856	40.0	0.00125522	40.0	0.00165029	40.0	0.00221397	40.0	0.0031838	40.0	0.00375954	40.0	0.00375954	40.0	0.00375954	40.0	0.00375954	40.0	0.00375954	40.0	0.00375954	40.0	0.00375954	40.0	0.00375954	40.0	0.00375954	40.0	0.00375954	40.0	0.00375954	40.0	0.00375954	40.0	0.00375954
41.0	0.000122006	41.0	0.00017477	41.0	0.000241052	41.0	0.00032428	41.0	0.000428725	41.0	0.000559645	41.0	0.000729215	41.0	0.00095067	41.0	0.00124647	41.0	0.00163675	41.0	0.00218964	41.0	0.00308066	41.0	0.00383725	41.0	0.00383725	41.0	0.00383725	41.0	0.00383725	41.0	0.00383725	41.0	0.00383725	41.0	0.00383725	41.0	0.00383725	41.0	0.00383725	41.0	0.00383725	41.0	0.00383725	41.0	0.00383725	41.0	0.00383725
42.0	0.000121436	42.0	0.000173938	42.0	0.000239878	42.0	0.000322654	42.0	0.000426492	42.0	0.000556584	42.0	0.000724983	42.0	0.000944825	42.0	0.00123826	42.0	0.00162419	42.0	0.00216778	42.0	0.00300639	42.0	0.00391492	42.0	0.00391492	42.0	0.00391492	42.0	0.00391492	42.0	0.00391492	42.0	0.00391492	42.0	0.00391492	42.0	0.00391492	42.0	0.00391492	42.0	0.00391492	42.0	0.00391492	42.0	0.00391492	42.0	0.00391492
43.0	0.000120891	43.0	0.000173144	43.0	0.000238756	43.0	0.000321102	43.0	0.000424364	43.0	0.000553671	43.0	0.000720963	43.0	0.000939293	43.0	0.00123053	43.0	0.00161249	43.0	0.00214798	43.0	0.00294855	43.0	0.00399258	43.0	0.00399258	43.0	0.00399258	43.0	0.00399258	43.0	0.00399258	43.0	0.00399258	43.0	0.00399258	43.0	0.00399258	43.0	0.00399258	43.0	0.00399258	43.0	0.00399258	43.0	0.00399258	43.0	0.00399258
44.0	0.00012037	44.0	0.000172383	44.0	0.000237685	44.0	0.000319619	44.0	0.000422333	44.0	0.000550895	44.0	0.00071714	44.0	0.000934049	44.0	0.00122325	44.0	0.00160157	44.0	0.00212994	44.0	0.00290137	44.0	0.00407037	44.0	0.00407037	44.0	0.00407037	44.0	0.00407037	44.0	0.00407037	44.0	0.00407037	44.0	0.00407037	44.0	0.00407037	44.0	0.00407037	44.0	0.00407037	44.0	0.00407037	44.0	0.00407037	44.0	0.00407037
45.0	0.000119871	45.0	0.000171656	45.0	0.000236659	45.0	0.000318202	45.0	0.000420392	45.0	0.000548246	45.0	0.000713499	45.0	0.00092907	45.0	0.00121638	45.0	0.00159134	45.0	0.00211339	45.0	0.0028617	45.0	0.00414793	45.0	0.00414793	45.0	0.00414793	45.0	0.00414793	45.0	0.00414793	45.0	0.00414793	45.0	0.00414793	45.0	0.00414793	45.0	0.00414793	45.0	0.00414793	45.0	0.00414793	45.0	0.00414793	45.0	0.00414793
46.0	0.000119392	46.0	0.000170958	46.0	0.000235677	46.0	0.000316845	46.0	0.000418537	46.0	0.000545717	46.0	0.000710027	46.0	0.000924336	46.0	0.00120987	46.0	0.00158174	46.0	0.00209813	46.0	0.00282757	46.0	0.00422545	46.0	0.00422545	46.0	0.00422545	46.0	0.00422545	46.0	0.00422545	46.0	0.00422545	46.0	0.00422545	46.0	0.00422545	46.0	0.00422545	46.0	0.00422545	46.0	0.00422545	46.0	0.00422545	46.0	0.00422545
47.0	0.000118933	47.0	0.000170289	47.0	0.000234735	47.0	0.000315545	47.0	0.000416761	47.0	0.000543298	47.0	0.000706713	47.0	0.00091983	47.0	0.0012037	47.0	0.0015727	47.0	0.002084	47.0	0.00279771	47.0	0.00430309	47.0	0.00430309	47.0	0.00430309	47.0	0.00430309	47.0	0.00430309	47.0	0.00430309	47.0	0.00430309	47.0	0.00430309	47.0	0.00430309	47.0	0.00430309	47.0	0.00430309	47.0	0.00430309	47.0	0.00430309
48.0	0.000118492	48.0	0.000169648	48.0	0.000233832	48.0	0.000314299	48.0	0.000415059	48.0	0.000540984	48.0	0.000703547	48.0	0.000915535	48.0	0.00119785	48.0	0.00156418	48.0	0.00207088	48.0	0.00277123	48.0	0.00417121	48.0	0.00438085	48.0	0.00438085	48.0	0.00438085	48.0	0.00438085	48.0	0.00438085	48.0	0.00438085	48.0	0.00438085	48.0	0.00438085	48.0	0.00438085	48.0	0.00438085	48.0	0.00438085	48.0	0.00438085
49.0	0.000118068	49.0	0.000169031	49.0	0.000232965	49.0	0.000313103	49.0	0.000413428	49.0	0.000538766	49.0	0.000700518	49.0	0.000911437	49.0	0.00119229	49.0	0.00155614	49.0	0.00205863	49.0	0.0027475	49.0	0.00395542	49.0	0.0044587	49.0	0.0044587	49.0	0.0044587	49.0	0.0044587	49.0	0.0044587	49.0	0.0044587	49.0	0.0044587	49.0	0.0044587	49.0	0.0044587	49.0	0.0044587	49.0	0.0044587	49.0	0.0044587
50.0	0.000117661	50.0	0.000168438	50.0	0.000232131	50.0	0.000311954	50.0	0.000411862	50.0	0.000536641	50.0	0.000697618	50.0	0.000907522	50.0	0.001187	50.0	0.00154852	50.0	0.00204718	50.0	0.00272603	50.0	0.00383652	50.0	0.00453658	50.0	0.00453658	50.0	0.00453658	50.0	0.00453658	50.0	0.00453658	50.0	0.00453658	50.0	0.00453658	50.0	0.00453658	50.0	0.00453658	50.0	0.00453658	50.0	0.00453658	50.0	0.00453658
51.0	0.000117269	51.0	0.000167868	51.0	0.00023133	51.0	0.00031085	51.0	0.000410358	51.0	0.000534601	51.0	0.00069484	51.0	0.000903779	51.0	0.00118196	51.0	0.0015413	51.0	0.00203644	51.0	0.00270648	51.0	0.00375417	51.0	0.00461448	51.0	0.00461448	51.0	0.00461448	51.0	0.00461448	51.0	0.00461448	51.0	0.00461448	51.0	0.00461448	51.0	0.00461448	51.0	0.00461448	51.0	0.00461448	51.0	0.00461448	51.0	0.00461448
52.0	0.000116891	52.0	0.000167319	52.0	0.000230559	52.0	0.000309789	52.0	0.000408913	52.0	0.000532643	52.0	0.000692175	52.0	0.000900196	52.0	0.00117715	52.0	0.00153444	52.0	0.00202634	52.0	0.00268855	52.0	0.00369125	52.0	0.00469233	52.0	0.00469233	52.0	0.00469233	52.0	0.00469233	52.0	0.00469233	52.0	0.00469233	52.0	0.00469233	52.0	0.00469233	52.0	0.00469233	52.0	0.00469233	52.0	0.00469233	52.0	0.00469233
53.0	0.000116528	53.0	0.00016679	53.0	0.000229816	53.0	0.000308767	53.0	0.000407523	53.0	0.00053076	53.0	0.000689616	53.0	0.000896763	53.0	0.00117256	53.0	0.00152792	53.0	0.00201682	53.0	0.00267203	53.0	0.00364052	53.0	0.00477032	53.0	0.00477032	53.0	0.00477032	53.0	0.00477032	53.0	0.00477032	53.0	0.00477032	53.0	0.00477032	53.0	0.00477032	53.0	0.00477032	53.0	0.00477032	53.0	0.00477032	53.0	0.00477032
54.0	0.000116177	54.0	0.000166281	54.0	0.000229101	54.0	0.000307783	54.0	0.000406185	54.0	0.00052895	54.0	0.000687159	54.0	0.000893472	54.0	0.00116817	54.0	0.00152172	54.0	0.00200782	54.0	0.00265673	54.0	0.00359815	54.0	0.00484869	54.0	0.00484869	54.0	0.00484869	54.0	0.00484869	54.0	0.00484869	54.0	0.00484869	54.0	0.00484869	54.0	0.00484869	54.0	0.00484869	54.0	0.00484869	54.0	0.00484869	54.0	0.00484869
55.0	0.000115839	55.0	0.000165789	55.0	0.000228411	55.0	0.000306835	55.0	0.000404896	55.0	0.000527208	55.0	0.000684797	55.0	0.000890314	55.0	0.00116396	55.0	0.0015158	55.0	0.00199932	55.0	0.00264251	55.0	0.0035619	55.0	0.00492776	55.0	0.00492776	55.0	0.00492776	55.0	0.00492776	55.0	0.00492776	55.0	0.00492776	55.0	0.00492776	55.0	0.00492776	55.0	0.00492776	55.0	0.00492776	55.0	0.00492776	55.0	0.00492776
56.0	0.000115512	56.0	0.000165315	56.0	0.000227746	56.0	0.00030592	56.0	0.000403654	56.0	0.000525531	56.0	0.000682524	56.0	0.000887281	56.0	0.00115994	56.0	0.00151015	56.0	0.00199125	56.0	0.00262924	56.0	0.00353029	56.0	0.00500695	56.0	0.00500695	56.0	0.00500695	56.0	0.00500695	56.0	0.00500695	56.0	0.00500695	56.0	0.00500695	56.0	0.00500695	56.0	0.00500695	56.0	0.00500695	56.0	0.00500695	56.0	0.00500695
57.0	0.000115197	57.0	0.000164857	57.0	0.000227104	57.0	0.000305038	57.0	0.000402457	57.0	0.000523915	57.0	0.000680337	57.0	0.000884366	57.0	0.00115608	57.0	0.00150476	57.0	0.0019836	57.0	0.00261682	57.0	0.00350233	57.0	0.00508596	57.0	0.00508596	57.0	0.00508596	57.0	0.00508596	57.0	0.00508596	57.0	0.00508596	57.0	0.00508596	57.0	0.00508596	57.0	0.00508596	57.0	0.00508596	57.0	0.00508596	57.0	0.00508596
58.0	0.000114892	58.0	0.000164415	58.0	0.000226484	58.0	0.000304187	58.0	0.000401302	58.0	0.000522356	58.0	0.00067823	58.0	0.000881563	58.0	0.00115238	58.0	0.0014996	58.0	0.00197632	58.0	0.00260516	58.0	0.00347733	58.0	0.00516508	58.0	0.00516508	58.0	0.00516508	58.0	0.00516508	58.0	0.00516508	58.0	0.00516508	58.0	0.00516508	58.0	0.00516508	58.0	0.00516508	58.0	0.00516508	58.0	0.00516508	58.0	0.00516508
59.0	0.000114598	59.0	0.000163988	59.0	0.000225885	59.0	0.000303365	59.0	0.000400187	59.0	0.000520853	59.0	0.000676199	59.0	0.000878865	59.0	0.00114883	59.0	0.00149467	59.0	0.00196939	59.0	0.00259418	59.0	0.00345475	59.0	0.00524449	59.0	0.00524449	59.0	0.00524449	59.0	0.00524449	59.0	0.00524449	59.0	0.00524449	59.0	0.00524449	59.0	0.00524449	59.0	0.00524449	59.0	0.00524449	59.0	0.00524449	59.0	0.00524449
60.0	0.000114313	60.0	0.000163575	60.0	0.000225306	60.0	0.00030257	60.0	0.000399109	60.0	0.000519401	60.0	0.00067424	60.0	0.000876266	60.0	0.00114541	60.0	0.00148993	60.0	0.00196278	60.0	0.00258384	60.0	0.0034342	60.0	0.0049848	60.0	0.00532379	60.0	0.00532379	60.0	0.00532379	60.0	0.00532379	60.0	0.00532379	60.0	0.00532379	60.0	0.00532379	60.0	0.00532379	60.0	0.00532379	60.0	0.00532379	60.0	0.00532379
61.0	0.000114038	61.0	0.000163175	61.0	0.000224746	61.0	0.000301802	61.0	0.000398068	61.0	0.000518	61.0	0.00067235	61.0	0.000873762	61.0	0.00114213	61.0	0.0014854	61.0	0.00195648	61.0	0.00257405	61.0	0.00341538	61.0	0.00481944	61.0	0.00540324	61.0	0.00540324	61.0	0.00540324	61.0	0.00540324	61.0	0.00540324	61.0	0.00540324	61.0	0.00540324	61.0	0.00540324	61.0	0.00540324	61.0	0.00540324	61.0	0.00540324
62.0	0.000113771	62.0	0.000162788	62.0	0.000224204	62.0	0.000301059	62.0	0.000397062	62.0	0.000516645	62.0	0.000670525	62.0	0.000871348	62.0	0.00113897	62.0	0.00148104	62.0	0.00195045	62.0	0.00256479	62.0	0.00339805	62.0	0.00471748	62.0	0.00548275	62.0	0.00548275	62.0	0.00548275	62.0	0.00548275	62.0	0.00548275	62.0	0.00548275	62.0	0.00548275	62.0	0.00548275	62.0	0.00548275	62.0	0.00548275	62.0	0.00548275
63.0	0.000113513	63.0	0.000162414	63.0	0.000223679	63.0	0.00030034	63.0	0.000396089	63.0	0.000515336	63.0	0.000668762	63.0	0.000869019	63.0	0.00113593	63.0	0.00147686	63.0	0.00194469	63.0	0.002556	63.0	0.00338201	63.0	0.00464351	63.0	0.00556211	63.0	0.00556211	63.0	0.00556211	63.0	0.00556211	63.0	0.00556211	63.0	0.00556211	63.0	0.00556211	63.0	0.00556211	63.0	0.00556211	63.0	0.00556211	63.0	0.00556211
64.0	0.000113262	64.0	0.000162051	64.0	0.000223171	64.0	0.000299644	64.0	0.000395147	64.0	0.00051407	64.0	0.000667059	64.0	0.00086677	64.0	0.001133	64.0	0.00147284	64.0	0.00193918	64.0	0.00254765	64.0	0.0033671	64.0	0.00458558	64.0	0.00564134	64.0	0.00564134	64.0	0.00564134	64.0	0.00564134	64.0	0.00564134	64.0	0.00564134	64.0	0.00564134	64.0	0.00564134	64.0	0.00564134	64.0	0.00564134	64.0	0.00564134
65.0	0.00011302	65.0	0.000161699	65.0	0.000222679	65.0	0.000298969	65.0	0.000394235	65.0	0.000512844	65.0	0.000665411	65.0	0.000864599	65.0	0.00113017	65.0	0.00146897	65.0	0.00193389	65.0	0.00253971	65.0	0.0033532	65.0	0.00453812	65.0	0.00572057	65.0	0.00572057	65.0	0.00572057	65.0	0.00572057	65.0	0.00572057	65.0	0.00572057	65.0	0.00572057	65.0	0.00572057	65.0	0.00572057	65.0	0.00572057	65.0	0.00572057
66.0	0.000112785	66.0	0.000161358	66.0	0.000222202	66.0	0.000298316	66.0	0.000393351	66.0	0.000511658	66.0	0.000663817	66.0	0.0008625	66.0	0.00112744	66.0	0.00146525	66.0	0.00192882	66.0	0.00253214	66.0	0.00334019	66.0	0.00449804	66.0	0.00579973	66.0	0.00579973	66.0	0.00579973	66.0	0.00579973	66.0	0.00579973	66.0	0.00579973	66.0	0.00579973	66.0	0.00579973	66.0	0.00579973	66.0	0.00579973	66.0	0.00579973
67.0	0.000112557	67.0	0.000161028	67.0	0.00022174	67.0	0.000297683	67.0	0.000392495	67.0	0.000510509	67.0	0.000662275	67.0	0.000860472	67.0	0.00112481	67.0	0.00146167	67.0	0.00192395	67.0	0.00252491	67.0	0.00332798	67.0	0.00446344	67.0	0.00587878	67.0	0.00587878	67.0	0.00587878	67.0	0.00587878	67.0	0.00587878	67.0	0.00587878	67.0	0.00587878	67.0	0.00587878	67.0	0.00587878	67.0	0.00587878	67.0	0.00587878
68.0	0.000112335	68.0	0.000160707	68.0	0.000221292	68.0	0.000297069	68.0	0.000391666	68.0	0.000509396	68.0	0.000660782	68.0	0.000858509	68.0	0.00112227	68.0	0.00145821	68.0	0.00191927	68.0	0.00251801	68.0	0.00331649	68.0	0.00443308	68.0	0.00595809	68.0	0.00595809	68.0	0.00595809	68.0	0.00595809	68.0	0.00595809	68.0	0.00595809	68.0	0.00595809	68.0	0.00595809	68.0	0.00595809	68.0	0.00595809	68.0	0.00595809
69.0	0.000112121	69.0	0.000160396	69.0	0.000220856	69.0	0.000296474	69.0	0.000390861	69.0	0.000508317	69.0	0.000659335	69.0	0.000856611	69.0	0.00111982	69.0	0.00145488	69.0	0.00191477	69.0	0.00251141	69.0	0.00330565	69.0	0.00440607	69.0	0.00603752	69.0	0.00603752	69.0	0.00603752	69.0	0.00603752	69.0	0.00603752	69.0	0.00603752	69.0	0.00603752	69.0	0.00603752	69.0	0.00603752	69.0	0.00603752	69.0	0.00603752
70.0	0.000111912	70.0	0.000160094	70.0	0.000220434	70.0	0.000295896	70.0	0.000390081	70.0	0.000507271	70.0	0.000657933	70.0	0.000854773	70.0	0.00111745	70.0	0.00145166	70.0	0.00191045	70.0	0.00250509	70.0	0.00329541	70.0	0.0043818	70.0	0.00611685	70.0	0.00611685	70.0	0.00611685	70.0	0.00611685	70.0	0.00611685	70.0	0.00611685	70.0	0.00611685	70.0	0.00611685	70.0	0.00611685	70.0	0.00611685	70.0	0.00611685
71.0	0.000111709	71.0	0.0001598	71.0	0.000220024	71.0	0.000295335	71.0	0.000389324	71.0	0.000506256	71.0	0.000656574	71.0	0.000852992	71.0	0.00111515	71.0	0.00144856	71.0	0.00190628	71.0	0.00249903	71.0	0.00328571	71.0	0.00435979	71.0	0.00619622	71.0	0.00619622	71.0	0.00619622	71.0	0.00619622	71.0	0.00619622	71.0	0.00619622	71.0	0.00619622	71.0	0.00619622	71.0	0.00619622	71.0	0.00619622	71.0	0.00619622
72.0	0.000111513	72.0	0.000159515	72.0	0.000219626	72.0	0.00029479	72.0	0.000388588	72.0	0.000505271	72.0	0.000655256	72.0	0.000851268	72.0	0.00111293	72.0	0.00144556	72.0	0.00190227	72.0	0.00249322	72.0	0.00327651	72.0	0.0043397	72.0	0.00627565	72.0	0.00627565	72.0	0.00627565	72.0	0.00627565	72.0	0.00627565	72.0	0.00627565	72.0	0.00627565	72.0	0.00627565	72.0	0.00627565	72.0	0.00627565	72.0	0.00627565
73.0	0.000111321	73.0	0.000159238	73.0	0.000219238	73.0	0.000294261	73.0	0.000387874	73.0	0.000504315	73.0	0.000653977	73.0	0.000849596	73.0	0.00111078	73.0	0.00144266	73.0	0.0018984	73.0	0.00248764	73.0	0.00326777	73.0	0.00432123	73.0	0.00635527	73.0	0.00635527	73.0	0.00635527	73.0	0.00635527	73.0	0.00635527	73.0	0.00635527	73.0	0.00635527	73.0	0.00635527	73.0	0.00635527	73.0	0.00635527	73.0	0.00635527
74.0	0.000111135	74.0	0.000158969	74.0	0.000218862	74.0	0.000293746	74.0	0.000387181	74.0	0.000503387	74.0	0.000652736	74.0	0.000847975	74.0	0.0011087	74.0	0.00143986	74.0	0.00189466	74.0	0.00248228	74.0	0.00325945	74.0	0.00430418	74.0	0.00626719	74.0	0.00643494	74.0	0.00643494	74.0	0.00643494	74.0	0.00643494	74.0	0.00643494	74.0	0.00643494	74.0	0.00643494	74.0	0.00643494	74.0	0.00643494	74.0	0.00643494
75.0	0.000110954	75.0	0.000158707	75.0	0.000218497	75.0	0.000293247	75.0	0.000386507	75.0	0.000502485	75.0	0.000651531	75.0	0.000846402	75.0	0.00110669	75.0	0.00143715	75.0	0.00189106	75.0	0.00247712	75.0	0.00325152	75.0	0.00428836	75.0	0.00603317	75.0	0.00651475	75.0	0.00651475	75.0	0.00651475	75.0	0.00651475	75.0	0.00651475	75.0	0.00651475	75.0	0.00651475	75.0	0.00651475	75.0	0.00651475	75.0	0.00651475
76.0	0.000110778	76.0	0.000158453	76.0	0.000218141	76.0	0.000292761	76.0	0.000385852	76.0	0.000501609	76.0	0.000650361	76.0	0.000844876	76.0	0.00110473	76.0	0.00143453	76.0	0.00188758	76.0	0.00247216	76.0	0.00324395	76.0	0.00427362	76.0	0.00590862	76.0	0.00659495	76.0	0.00659495	76.0	0.00659495	76.0	0.00659495	76.0	0.00659495	76.0	0.00659495	76.0	0.00659495	76.0	0.00659495	76.0	0.00659495	76.0	0.00659495
77.0	0.000110607	77.0	0.000158205	77.0	0.000217795	77.0	0.000292288	77.0	0.000385215	77.0	0.000500757	77.0	0.000649224	77.0	0.000843395	77.0	0.00110284	77.0	0.00143199	77.0	0.00188422	77.0	0.00246738	77.0	0.00323672	77.0	0.00425985	77.0	0.00582329	77.0	0.00667512	77.0	0.00667512	77.0	0.00667512	77.0	0.00667512	77.0	0.00667512	77.0	0.00667512	77.0	0.00667512	77.0	0.00667512	77.0	0.00667512	77.0	0.00667512
78.0	0.000110441	78.0	0.000157964	78.0	0.000217458	78.0	0.000291828	78.0	0.000384595	78.0	0.000499929	78.0	0.000648119	78.0	0.000841957	78.0	0.001101	78.0	0.00142953	78.0	0.00188097	78.0	0.00246278	78.0	0.00322981	78.0	0.00424694	78.0	0.00575833	78.0	0.00675526	78.0	0.00675526	78.0	0.00675526	78.0	0.00675526	78.0	0.00675526	78.0	0.00675526	78.0	0.00675526	78.0	0.00675526	78.0	0.00675526	78.0	0.00675526
79.0	0.000110278	79.0	0.000157729	79.0	0.000217131	79.0	0.000291381	79.0	0.000383993	79.0	0.000499124	79.0	0.000647045	79.0	0.00084056	79.0	0.00109922	79.0	0.00142715	79.0	0.00187783	79.0	0.00245834	79.0	0.00322318	79.0	0.00423479	79.0	0.00570601	79.0	0.00683538	79.0	0.00683538	79.0	0.00683538	79.0	0.00683538	79.0	0.00683538	79.0	0.00683538	79.0	0.00683538	79.0	0.00683538	79.0	0.00683538	79.0	0.00683538
80.0	0.00011012	80.0	0.000157501	80.0	0.000216812	80.0	0.000290945	80.0	0.000383406	80.0	0.00049834	80.0	0.000646001	80.0	0.000839203	80.0	0.00109749	80.0	0.00142484	80.0	0.00187479	80.0	0.00245405	80.0	0.00321684	80.0	0.00422335	80.0	0.00566232	80.0	0.00691568	80.0	0.00691568	80.0	0.00691568	80.0	0.00691568	80.0	0.00691568	80.0	0.00691568	80.0	0.00691568	80.0	0.00691568	80.0	0.00691568	80.0	0.00691568
81.0	0.000109966	81.0	0.000157278	81.0	0.000216501	81.0	0.000290521	81.0	0.000382835	81.0	0.000497578	81.0	0.000644985	81.0	0.000837883	81.0	0.00109581	81.0	0.0014226	81.0	0.00187185	81.0	0.00244992	81.0	0.00321075	81.0	0.00421254	81.0	0.0056249	81.0	0.00699627	81.0	0.00699627	81.0	0.00699627	81.0	0.00699627	81.0	0.00699627	81.0	0.00699627	81.0	0.00699627	81.0	0.00699627	81.0	0.00699627	81.0	0.00699627
82.0	0.000109816	82.0	0.000157061	82.0	0.000216198	82.0	0.000290108	82.0	0.000382279	82.0	0.000496836	82.0	0.000643996	82.0	0.000836601	82.0	0.00109418	82.0	0.00142043	82.0	0.001869	82.0	0.00244592	82.0	0.0032049	82.0	0.00420231	82.0	0.00559226	82.0	0.00707682	82.0	0.00707682	82.0	0.00707682	82.0	0.00707682	82.0	0.00707682	82.0	0.00707682	82.0	0.00707682	82.0	0.00707682	82.0	0.00707682	82.0	0.00707682
83.0	0.00010967	83.0	0.00015685	83.0	0.000215904	83.0	0.000289706	83.0	0.000381738	83.0	0.000496114	83.0	0.000643034	83.0	0.000835353	83.0	0.00109259	83.0	0.00141832	83.0	0.00186623	83.0	0.00244206	83.0	0.00319928	83.0	0.00419261	83.0	0.00556336	83.0	0.00715724	83.0	0.00715724	83.0	0.00715724	83.0	0.00715724	83.0	0.00715724	83.0	0.00715724	83.0	0.00715724	83.0	0.00715724	83.0	0.00715724	83.0	0.00715724
84.0	0.000109528	84.0	0.000156644	84.0	0.000215616	84.0	0.000289314	84.0	0.000381211	84.0	0.00049541	84.0	0.000642098	84.0	0.000834139	84.0	0.00109105	84.0	0.00141627	84.0	0.00186356	84.0	0.00243832	84.0	0.00319387	84.0	0.00418339	84.0	0.00553748	84.0	0.00723762	84.0	0.00723762	84.0	0.00723762	84.0	0.00723762	84.0	0.00723762	84.0	0.00723762	84.0	0.00723762	84.0	0.00723762	84.0	0.00723762	84.0	0.00723762
85.0	0.000109389	85.0	0.000156443	85.0	0.000215336	85.0	0.000288932	85.0	0.000380697	85.0	0.000494724	85.0	0.000641186	85.0	0.000832959	85.0	0.00108956	85.0	0.00141428	85.0	0.00186096	85.0	0.00243471	85.0	0.00318867	85.0	0.00417462	85.0	0.00551408	85.0	0.00731809	85.0	0.00731809	85.0	0.00731809	85.0	0.00731809	85.0	0.00731809	85.0	0.00731809	85.0	0.00731809	85.0	0.00731809	85.0	0.00731809	85.0	0.00731809
86.0	0.000109253	86.0	0.000156247	86.0	0.000215063	86.0	0.00028856	86.0	0.000380196	86.0	0.000494056	86.0	0.000640298	86.0	0.000831809	86.0	0.0010881	86.0	0.00141235	86.0	0.00185845	86.0	0.00243121	86.0	0.00318366	86.0	0.00416626	86.0	0.00549276	86.0	0.00739859	86.0	0.00739859	86.0	0.00739859	86.0	0.00739859	86.0	0.00739859	86.0	0.00739859	86.0	0.00739859	86.0	0.00739859	86.0	0.00739859	86.0	0.00739859
87.0	0.000109121	87.0	0.000156056	87.0	0.000214797	87.0	0.000288196	87.0	0.000379708	87.0	0.000493406	87.0	0.000639432	87.0	0.00083069	87.0	0.00108668	87.0	0.00141048	87.0	0.00185601	87.0	0.00242782	87.0	0.00317882	87.0	0.00415829	87.0	0.00547321	87.0	0.00747904	87.0	0.00747904	87.0	0.00747904	87.0	0.00747904	87.0	0.00747904	87.0	0.00747904	87.0	0.00747904	87.0	0.00747904	87.0	0.00747904	87.0	0.00747904
88.0	0.000108992	88.0	0.00015587	88.0	0.000214537	88.0	0.000287842	88.0	0.000379231	88.0	0.000492771	88.0	0.000638589	88.0	0.0008296	88.0	0.00108531	88.0	0.00140865	88.0	0.00185364	88.0	0.00242454	88.0	0.00317416	88.0	0.00415067	88.0	0.00545518	88.0	0.00755942	88.0	0.00755942	88.0	0.00755942	88.0	0.00755942	88.0	0.00755942	88.0	0.00755942	88.0	0.00755942	88.0	0.00755942	88.0	0.00755942	88.0	0.00755942
89.0	0.000108867	89.0	0.000155688	89.0	0.000214284	89.0	0.000287497	89.0	0.000378767	89.0	0.000492152	89.0	0.000637767	89.0	0.000828539	89.0	0.00108396	89.0	0.00140688	89.0	0.00185134	89.0	0.00242136	89.0	0.00316967	89.0	0.00414338	89.0	0.00543848	89.0	0.00763984	89.0	0.00763984	89.0	0.00763984	89.0	0.00763984	89.0	0.00763984	89.0	0.00763984	89.0	0.00763984	89.0	0.00763984	89.0	0.00763984	89.0	0.00763984
90.0	0.000108744	90.0	0.000155511	90.0	0.000214036	90.0	0.00028716	90.0	0.000378314	90.0	0.000491549	90.0	0.000636966	90.0	0.000827504	90.0	0.00108266	90.0	0.00140516	90.0	0.0018491	90.0	0.00241828	90.0	0.00316532	90.0	0.00413641	90.0	0.00542294	90.0	0.00772036	90.0	0.00772036	90.0	0.00772036	90.0	0.00772036	90.0	0.00772036	90.0	0.00772036	90.0	0.00772036	90.0	0.00772036	90.0	0.00772036	90.0	0.00772036
91.0	0.000108624	91.0	0.000155337	91.0	0.000213795	91.0	0.000286831	91.0	0.000377872	91.0	0.00049096	91.0	0.000636184	91.0	0.000826496	91.0	0.00108139	91.0	0.00140348	91.0	0.00184693	91.0	0.00241528	91.0	0.00316113	91.0	0.00412972	91.0	0.00540842	91.0	0.00780123	91.0	0.00780123	91.0	0.00780123	91.0	0.00780123	91.0	0.00780123	91.0	0.00780123	91.0	0.00780123	91.0	0.00780123	91.0	0.00780123	91.0	0.00780123
92.0	0.000108507	92.0	0.000155168	92.0	0.000213559	92.0	0.000286509	92.0	0.000377441	92.0	0.000490386	92.0	0.000635422	92.0	0.000825514	92.0	0.00108015	92.0	0.00140185	92.0	0.00184482	92.0	0.00241238	92.0	0.00315707	92.0	0.00412331	92.0	0.00539482	92.0	0.00771435	92.0	0.00788213	92.0	0.00788213	92.0	0.00788213	92.0	0.00788213	92.0	0.00788213	92.0	0.00788213	92.0	0.00788213	92.0	0.00788213	92.0	0.00788213
93.0	0.000108392	93.0	0.000155003	93.0	0.000213329	93.0	0.000286196	93.0	0.000377019	93.0	0.000489825	93.0	0.000634678	93.0	0.000824555	93.0	0.00107894	93.0	0.00140026	93.0	0.00184277	93.0	0.00240956	93.0	0.00315315	93.0	0.00411715	93.0	0.00538205	93.0	0.00748117	93.0	0.00796296	93.0	0.00796296	93.0	0.00796296	93.0	0.00796296	93.0	0.00796296	93.0	0.00796296	93.0	0.00796296	93.0	0.00796296	93.0	0.00796296
94.0	0.000108281	94.0	0.000154842	94.0	0.000213104	94.0	0.00028589	94.0	0.000376608	94.0	0.000489278	94.0	0.000633952	94.0	0.000823621	94.0	0.00107777	94.0	0.00139871	94.0	0.00184078	94.0	0.00240683	94.0	0.00314935	94.0	0.00411123	94.0	0.00537002	94.0	0.00735718	94.0	0.00804391	94.0	0.00804391	94.0	0.00804391	94.0	0.00804391	94.0	0.00804391	94.0	0.00804391	94.0	0.00804391	94.0	0.00804391	94.0	0.00804391
95.0	0.000108172	95.0	0.000154684	95.0	0.000212885	95.0	0.000285591	95.0	0.000376207	95.0	0.000488744	95.0	0.000633244	95.0	0.00082271	95.0	0.00107662	95.0	0.00139721	95.0	0.00183884	95.0	0.00240417	95.0	0.00314567	95.0	0.00410553	95.0	0.00535866	95.0	0.00727222	95.0	0.00812489	95.0	0.00812489	95.0	0.00812489	95.0	0.00812489	95.0	0.00812489	95.0	0.00812489	95.0	0.00812489	95.0	0.00812489	95.0	0.00812489
96.0	0.000108065	96.0	0.00015453	96.0	0.00021267	96.0	0.000285298	96.0	0.000375815	96.0	0.000488222	96.0	0.000632553	96.0	0.00082182	96.0	0.0010755	96.0	0.00139574	96.0	0.00183695	96.0	0.00240159	96.0	0.00314211	96.0	0.00410005	96.0	0.00534791	96.0	0.00720753	96.0	0.00820608	96.0	0.00820608	96.0	0.00820608	96.0	0.00820608	96.0	0.00820608	96.0	0.00820608	96.0	0.00820608	96.0	0.00820608	96.0	0.00820608
97.0	0.000107961	97.0	0.00015438	97.0	0.00021246	97.0	0.000285013	97.0	0.000375432	97.0	0.000487713	97.0	0.000631877	97.0	0.000820953	97.0	0.00107442	97.0	0.00139431	97.0	0.00183512	97.0	0.00239908	97.0	0.00313866	97.0	0.00409477	97.0	0.00533772	97.0	0.00715539	97.0	0.00828764	97.0	0.00828764	97.0	0.00828764	97.0	0.00828764	97.0	0.00828764	97.0	0.00828764	97.0	0.00828764	97.0	0.00828764	97.0	0.00828764
98.0	0.000107859	98.0	0.000154233	98.0	0.000212256	98.0	0.000284734	98.0	0.000375057	98.0	0.000487215	98.0	0.000631218	98.0	0.000820106	98.0	0.00107335	98.0	0.00139292	98.0	0.00183333	98.0	0.00239663	98.0	0.00313531	98.0	0.00408968	98.0	0.00532805	98.0	0.00711185	98.0	0.00836919	98.0	0.00836919	98.0	0.00836919	98.0	0.00836919	98.0	0.00836919	98.0	0.00836919	98.0	0.00836919	98.0	0.00836919	98.0	0.00836919
99.0	0.000107759	99.0	0.000154089	99.0	0.000212055	99.0	0.000284461	99.0	0.000374692	99.0	0.000486729	99.0	0.000630574	99.0	0.000819279	99.0	0.00107232	99.0	0.00139156	99.0	0.00183159	99.0	0.00239426	99.0	0.00313207	99.0	0.00408477	99.0	0.00531885	99.0	0.00707455	99.0	0.00845085	99.0	0.00845085	99.0	0.00845085	99.0	0.00845085	99.0	0.00845085	99.0	0.00845085	99.0	0.00845085	99.0	0.00845085	99.0	0.00845085
100.0	0.000107662	100.0	0.000153948	100.0	0.00021186	100.0	0.000284195	100.0	0.000374334	100.0	0.000486253	100.0	0.000629945	100.0	0.000818471	100.0	0.0010713	100.0	0.00139023	100.0	0.0018299	100.0	0.00239195	100.0	0.00312892	100.0	0.00408003	100.0	0.00531009	100.0	0.007042	100.0	0.0085325	100.0	0.0085325	100.0	0.0085325	100.0	0.0085325	100.0	0.0085325	100.0	0.0085325	100.0	0.0085325	100.0	0.0085325	100.0	0.0085325
101.0	0.000107566	101.0	0.000153811	101.0	0.000211668	101.0	0.000283934	101.0	0.000373985	101.0	0.000485789	101.0	0.00062933	101.0	0.000817683	101.0	0.00107032	101.0	0.00138894	101.0	0.00182825	101.0	0.0023897	101.0	0.00312586	101.0	0.00407545	101.0	0.00530173	101.0	0.00701318	101.0	0.00861422	101.0	0.00861422	101.0	0.00861422	101.0	0.00861422	101.0	0.00861422	101.0	0.00861422	101.0	0.00861422	101.0	0.00861422	101.0	0.00861422
102.0	0.000107473	102.0	0.000153676	102.0	0.000211481	102.0	0.00028368	102.0	0.000373643	102.0	0.000485335	102.0	0.000628729	102.0	0.000816913	102.0	0.00106935	102.0	0.00138768	102.0	0.00182664	102.0	0.00238752	102.0	0.00312289	102.0	0.00407103	102.0	0.00529375	102.0	0.00698736	102.0	0.00869586	102.0	0.00869586	102.0	0.00869586	102.0	0.00869586	102.0	0.00869586	102.0	0.00869586	102.0	0.00869586	102.0	0.00869586	102.0	0.00869586
103.0	0.000107382	103.0	0.000153544	103.0	0.000211298	103.0	0.00028343	103.0	0.000373309	103.0	0.000484891	103.0	0.000628141	103.0	0.00081616	103.0	0.00106841	103.0	0.00138645	103.0	0.00182507	103.0	0.00238539	103.0	0.00312001	103.0	0.00406675	103.0	0.00528612	103.0	0.00696402	103.0	0.0087777	103.0	0.0087777	103.0	0.0087777	103.0	0.0087777	103.0	0.0087777	103.0	0.0087777	103.0	0.0087777	103.0	0.0087777	103.0	0.0087777
104.0	0.000107293	104.0	0.000153416	104.0	0.000211118	104.0	0.000283186	104.0	0.000372982	104.0	0.000484457	104.0	0.000627567	104.0	0.000815425	104.0	0.00106749	104.0	0.00138525	104.0	0.00182354	104.0	0.00238331	104.0	0.00311721	104.0	0.00406261	104.0	0.00527881	104.0	0.00694275	104.0	0.00885953	104.0	0.00885953	104.0	0.00885953	104.0	0.00885953	104.0	0.00885953	104.0	0.00885953	104.0	0.00885953	104.0	0.00885953	104.0	0.00885953
105.0	0.000107205	105.0	0.00015329	105.0	0.000210943	105.0	0.000282948	105.0	0.000372662	105.0	0.000484032	105.0	0.000627006	105.0	0.000814706	105.0	0.0010666	105.0	0.00138408	105.0	0.00182205	105.0	0.00238129	105.0	0.00311449	105.0	0.00405861	105.0	0.00527181	105.0	0.00692325	105.0	0.00894143	105.0	0.00894143	105.0	0.00894143	105.0	0.00894143	105.0	0.00894143	105.0	0.00894143	105.0	0.00894143	105.0	0.00894143	105.0	0.00894143
106.0	0.00010712	106.0	0.000153166	106.0	0.000210771	106.0	0.000282715	106.0	0.000372349	106.0	0.000483617	106.0	0.000626456	106.0	0.000814004	106.0	0.00106572	106.0	0.00138294	106.0	0.0018206	106.0	0.00237932	106.0	0.00311184	106.0	0.00405473	106.0	0.0052651	106.0	0.00690527	106.0	0.00902333	106.0	0.00902333	106.0	0.00902333	106.0	0.00902333	106.0	0.00902333	106.0	0.00902333	106.0	0.00902333	106.0	0.00902333	106.0	0.00902333
107.0	0.000107036	107.0	0.000153046	107.0	0.000210603	107.0	0.000282486	107.0	0.000372043	107.0	0.00048321	107.0	0.000625919	107.0	0.000813317	107.0	0.00106486	107.0	0.00138182	107.0	0.00181918	107.0	0.0023774	107.0	0.00310927	107.0	0.00405097	107.0	0.00525865	107.0	0.00688861	107.0	0.00910533	107.0	0.00910533	107.0	0.00910533	107.0	0.00910533	107.0	0.00910533	107.0	0.00910533	107.0	0.00910533	107.0	0.00910533	107.0	0.00910533
108.0	0.000106954	108.0	0.000152927	108.0	0.000210439	108.0	0.000282262	108.0	0.000371743	108.0	0.000482813	108.0	0.000625393	108.0	0.000812646	108.0	0.00106402	108.0	0.00138073	108.0	0.0018178	108.0	0.00237553	108.0	0.00310676	108.0	0.00404733	108.0	0.00525246	108.0	0.00687311	108.0	0.00918727	108.0	0.00918727	108.0	0.00918727	108.0	0.00918727	108.0	0.00918727	108.0	0.00918727	108.0	0.00918727	108.0	0.00918727	108.0	0.00918727
109.0	0.000106874	109.0	0.000152812	109.0	0.000210278	109.0	0.000282044	109.0	0.00037145	109.0	0.000482423	109.0	0.000624879	109.0	0.000811989	109.0	0.00106321	109.0	0.00137967	109.0	0.00181645	109.0	0.00237371	109.0	0.00310432	109.0	0.0040438	109.0	0.00524651	109.0	0.00685865	109.0	0.00926929	109.0	0.00926929	109.0	0.00926929	109.0	0.00926929	109.0	0.00926929	109.0	0.00926929	109.0	0.00926929	109.0	0.00926929	109.0	0.00926929
110.0	0.000106796	110.0	0.000152698	110.0	0.00021012	110.0	0.000281829	110.0	0.000371163	110.0	0.000482043	110.0	0.000624376	110.0	0.000811347	110.0	0.00106241	110.0	0.00137863	110.0	0.00181513	110.0	0.00237193	110.0	0.00310195	110.0	0.00404037	110.0	0.00524078	110.0	0.00684509	110.0	0.00935126	110.0	0.00935126	110.0	0.00935126	110.0	0.00935126	110.0	0.00935126	110.0	0.00935126	110.0	0.00935126	110.0	0.00935126	110.0	0.00935126
111.0	0.000106719	111.0	0.000152587	111.0	0.000209966	111.0	0.000281619	111.0	0.000370882	111.0	0.00048167	111.0	0.000623883	111.0	0.000810718	111.0	0.00106162	111.0	0.00137761	111.0	0.00181385	111.0	0.00237019	111.0	0.00309964	111.0	0.00403705	111.0	0.00523526	111.0	0.00683236	111.0	0.00943322	111.0	0.00943322	111.0	0.00943322	111.0	0.00943322	111.0	0.00943322	111.0	0.00943322	111.0	0.00943322	111.0	0.00943322	111.0	0.00943322
112.0	0.000106643	112.0	0.000152479	112.0	0.000209815	112.0	0.000281414	112.0	0.000370606	112.0	0.000481304	112.0	0.000623401	112.0	0.000810103	112.0	0.00106086	112.0	0.00137662	112.0	0.00181259	112.0	0.0023685	112.0	0.00309739	112.0	0.00403382	112.0	0.00522994	112.0	0.00682037	112.0	0.00951543	112.0	0.00951543	112.0	0.00951543	112.0	0.00951543	112.0	0.00951543	112.0	0.00951543	112.0	0.00951543	112.0	0.00951543	112.0	0.00951543
113.0	0.000106569	113.0	0.000152372	113.0	0.000209667	113.0	0.000281212	113.0	0.000370337	113.0	0.000480947	113.0	0.000622929	113.0	0.000809501	113.0	0.00106011	113.0	0.00137565	113.0	0.00181137	113.0	0.00236684	113.0	0.0030952	113.0	0.00403069	113.0	0.00522481	113.0	0.00680906	113.0	0.00959775	113.0	0.00959775	113.0	0.00959775	113.0	0.00959775	113.0	0.00959775	113.0	0.00959775	113.0	0.00959775	113.0	0.00959775	113.0	0.00959775
114.0	0.000106497	114.0	0.000152268	114.0	0.000209521	114.0	0.000281015	114.0	0.000370073	114.0	0.000480597	114.0	0.000622466	114.0	0.000808913	114.0	0.00105938	114.0	0.0013747	114.0	0.00181017	114.0	0.00236523	114.0	0.00309306	114.0	0.00402764	114.0	0.00521986	114.0	0.00679836	114.0	0.00968003	114.0	0.00968003	114.0	0.00968003	114.0	0.00968003	114.0	0.00968003	114.0	0.00968003	114.0	0.00968003	114.0	0.00968003	114.0	0.00968003
115.0	0.000106426	115.0	0.000152165	115.0	0.000209379	115.0	0.000280822	115.0	0.000369814	115.0	0.000480254	115.0	0.000622013	115.0	0.000808336	115.0	0.00105866	115.0	0.00137377	115.0	0.001809	115.0	0.00236366	115.0	0.00309098	115.0	0.00402469	115.0	0.00521508	115.0	0.00678822	115.0	0.00938405	115.0	0.00976222	115.0	0.00976222	115.0	0.00976222	115.0	0.00976222	115.0	0.00976222	115.0	0.00976222	115.0	0.00976222	115.0	0.00976222
116.0	0.000106356	116.0	0.000152065	116.0	0.00020924	116.0	0.000280632	116.0	0.00036956	116.0	0.000479917	116.0	0.00062157	116.0	0.000807772	116.0	0.00105796	116.0	0.00137286	116.0	0.00180786	116.0	0.00236212	116.0	0.00308895	116.0	0.00402181	116.0	0.00521046	116.0	0.00677859	116.0	0.00923222	116.0	0.00984437	116.0	0.00984437	116.0	0.00984437	116.0	0.00984437	116.0	0.00984437	116.0	0.00984437	116.0	0.00984437	116.0	0.00984437
117.0	0.000106288	117.0	0.000151967	117.0	0.000209103	117.0	0.000280447	117.0	0.000369312	117.0	0.000479588	117.0	0.000621135	117.0	0.000807219	117.0	0.00105727	117.0	0.00137198	117.0	0.00180675	117.0	0.00236062	117.0	0.00308697	117.0	0.00401901	117.0	0.005206	117.0	0.00676944	117.0	0.00913562	117.0	0.00992655	117.0	0.00992655	117.0	0.00992655	117.0	0.00992655	117.0	0.00992655	117.0	0.00992655	117.0	0.00992655	117.0	0.00992655
118.0	0.000106221	118.0	0.00015187	118.0	0.000208969	118.0	0.000280265	118.0	0.000369068	118.0	0.000479265	118.0	0.00062071	118.0	0.000806678	118.0	0.0010566	118.0	0.00137111	118.0	0.00180566	118.0	0.00235915	118.0	0.00308504	118.0	0.00401629	118.0	0.00520169	118.0	0.00676072	118.0	0.00906452	118.0	0.0100088	118.0	0.0100088	118.0	0.0100088	118.0	0.0100088	118.0	0.0100088	118.0	0.0100088	118.0	0.0100088	118.0	0.0100088
119.0	0.000106156	119.0	0.000151776	119.0	0.000208838	119.0	0.000280086	119.0	0.00036883	119.0	0.000478949	119.0	0.000620292	119.0	0.000806148	119.0	0.00105594	119.0	0.00137026	119.0	0.00180459	119.0	0.00235772	119.0	0.00308315	119.0	0.00401364	119.0	0.00519751	119.0	0.00675241	119.0	0.00900835	119.0	0.0100911	119.0	0.0100911	119.0	0.0100911	119.0	0.0100911	119.0	0.0100911	119.0	0.0100911	119.0	0.0100911	119.0	0.0100911
120.0	0.000106092	120.0	0.000151683	120.0	0.000208709	120.0	0.000279912	120.0	0.000368596	120.0	0.000478639	120.0	0.000619884	120.0	0.000805629	120.0	0.0010553	120.0	0.00136943	120.0	0.00180355	120.0	0.00235632	120.0	0.00308131	120.0	0.00401106	120.0	0.00519347	120.0	0.00674448	120.0	0.00896206	120.0	0.0101734	120.0	0.0101734	120.0	0.0101734	120.0	0.0101734	120.0	0.0101734	120.0	0.0101734	120.0	0.0101734	120.0	0.0101734
121.0	0.000106029	121.0	0.000151593	121.0	0.000208583	121.0	0.00027974	121.0	0.000368366	121.0	0.000478335	121.0	0.000619483	121.0	0.00080512	121.0	0.00105467	121.0	0.00136861	121.0	0.00180253	121.0	0.00235495	121.0	0.00307952	121.0	0.00400855	121.0	0.00518955	121.0	0.0067369	121.0	0.00892278	121.0	0.0102557	121.0	0.0102557	121.0	0.0102557	121.0	0.0102557	121.0	0.0102557	121.0	0.0102557	121.0	0.0102557	121.0	0.0102557
122.0	0.000105967	122.0	0.000151503	122.0	0.000208459	122.0	0.000279572	122.0	0.000368141	122.0	0.000478038	122.0	0.00061909	122.0	0.000804622	122.0	0.00105405	122.0	0.00136782	122.0	0.00180153	122.0	0.00235361	122.0	0.00307777	122.0	0.00400611	122.0	0.00518576	122.0	0.00672964	122.0	0.00888875	122.0	0.010338	122.0	0.010338	122.0	0.010338	122.0	0.010338	122.0	0.010338	122.0	0.010338	122.0	0.010338	122.0	0.010338
123.0	0.000105906	123.0	0.000151416	123.0	0.000208338	123.0	0.000279407	123.0	0.000367921	123.0	0.000477745	123.0	0.000618705	123.0	0.000804133	123.0	0.00105345	123.0	0.00136704	123.0	0.00180056	123.0	0.0023523	123.0	0.00307606	123.0	0.00400373	123.0	0.00518208	123.0	0.00672269	123.0	0.0088588	123.0	0.0104203	123.0	0.0104203	123.0	0.0104203	123.0	0.0104203	123.0	0.0104203	123.0	0.0104203	123.0	0.0104203	123.0	0.0104203
124.0	0.000105847	124.0	0.00015133	124.0	0.000208218	124.0	0.000279245	124.0	0.000367704	124.0	0.000477459	124.0	0.000618327	124.0	0.000803655	124.0	0.00105285	124.0	0.00136627	124.0	0.0017996	124.0	0.00235102	124.0	0.00307439	124.0	0.00400141	124.0	0.00517851	124.0	0.00671603	124.0	0.00883209	124.0	0.010503	124.0	0.010503	124.0	0.010503	124.0	0.010503	124.0	0.010503	124.0	0.010503	124.0	0.010503	124.0	0.010503
125.0	0.000105788	125.0	0.000151246	125.0	0.000208102	125.0	0.000279087	125.0	0.000367492	125.0	0.000477178	125.0	0.000617957	125.0	0.000803186	125.0	0.00105227	125.0	0.00136553	125.0	0.00179867	125.0	0.00234977	125.0	0.00307275	125.0	0.00399915	125.0	0.00517506	125.0	0.00670963	125.0	0.00880803	125.0	0.0105858	125.0	0.0105858	125.0	0.0105858	125.0	0.0105858	125.0	0.0105858	125.0	0.0105858	125.0	0.0105858	125.0	0.0105858
126.0	0.000105731	126.0	0.000151164	126.0	0.000207987	126.0	0.000278931	126.0	0.000367284	126.0	0.000476902	126.0	0.000617594	126.0	0.000802726	126.0	0.0010517	126.0	0.00136479	126.0	0.00179776	126.0	0.00234855	126.0	0.00307116	126.0	0.00399694	126.0	0.0051717	126.0	0.00670349	126.0	0.00878619	126.0	0.0106688	126.0	0.0106688	126.0	0.0106688	126.0	0.0106688	126.0	0.0106688	126.0	0.0106688	126.0	0.0106688	126.0	0.0106688
127.0	0.000105675	127.0	0.000151083	127.0	0.000207874	127.0	0.000278778	127.0	0.00036708	127.0	0.000476632	127.0	0.000617238	127.0	0.000802275	127.0	0.00105115	127.0	0.00136408	127.0	0.00179686	127.0	0.00234735	127.0	0.0030696	127.0	0.00399479	127.0	0.00516844	127.0	0.00669759	127.0	0.0087662	127.0	0.010752	127.0	0.010752	127.0	0.010752	127.0	0.010752	127.0	0.010752	127.0	0.010752	127.0	0.010752	127.0	0.010752
128.0	0.00010562	128.0	0.000151003	128.0	0.000207764	128.0	0.000278628	128.0	0.000366879	128.0	0.000476367	128.0	0.000616888	128.0	0.000801833	128.0	0.0010506	128.0	0.00136337	128.0	0.00179599	128.0	0.00234618	128.0	0.00306808	128.0	0.00399269	128.0	0.00516527	128.0	0.00669191	128.0	0.00874782	128.0	0.0108352	128.0	0.0108352	128.0	0.0108352	128.0	0.0108352	128.0	0.0108352	128.0	0.0108352	128.0	0.0108352	128.0	0.0108352
129.0	0.000105565	129.0	0.000150925	129.0	0.000207655	129.0	0.000278481	129.0	0.000366683	129.0	0.000476107	129.0	0.000616545	129.0	0.000801399	129.0	0.00105006	129.0	0.00136268	129.0	0.00179513	129.0	0.00234503	129.0	0.00306659	129.0	0.00399065	129.0	0.0051622	129.0	0.00668644	129.0	0.00873082	129.0	0.0109183	129.0	0.0109183	129.0	0.0109183	129.0	0.0109183	129.0	0.0109183	129.0	0.0109183	129.0	0.0109183	129.0	0.0109183
130.0	0.000105512	130.0	0.000150848	130.0	0.000207549	130.0	0.000278337	130.0	0.00036649	130.0	0.000475851	130.0	0.000616209	130.0	0.000800974	130.0	0.00104954	130.0	0.00136201	130.0	0.00179429	130.0	0.00234391	130.0	0.00306513	130.0	0.00398865	130.0	0.00515921	130.0	0.00668118	130.0	0.00871503	130.0	0.0110014	130.0	0.0110014	130.0	0.0110014	130.0	0.0110014	130.0	0.0110014	130.0	0.0110014	130.0	0.0110014	130.0	0.0110014
131.0	0.00010546	131.0	0.000150773	131.0	0.000207445	131.0	0.000278195	131.0	0.0003663	131.0	0.000475601	131.0	0.000615879	131.0	0.000800557	131.0	0.00104902	131.0	0.00136135	131.0	0.00179347	131.0	0.00234281	131.0	0.00306371	131.0	0.0039867	131.0	0.0051563	131.0	0.0066761	131.0	0.00870031	131.0	0.0110844	131.0	0.0110844	131.0	0.0110844	131.0	0.0110844	131.0	0.0110844	131.0	0.0110844	131.0	0.0110844	131.0	0.0110844
132.0	0.000105409	132.0	0.000150699	132.0	0.000207342	132.0	0.000278056	132.0	0.000366114	132.0	0.000475355	132.0	0.000615555	132.0	0.000800148	132.0	0.00104852	132.0	0.0013607	132.0	0.00179267	132.0	0.00234174	132.0	0.00306232	132.0	0.0039848	132.0	0.00515348	132.0	0.0066712	132.0	0.00868654	132.0	0.0111674	132.0	0.0111674	132.0	0.0111674	132.0	0.0111674	132.0	0.0111674	132.0	0.0111674	132.0	0.0111674	132.0	0.0111674
133.0	0.000105358	133.0	0.000150627	133.0	0.000207241	133.0	0.000277919	133.0	0.000365932	133.0	0.000475113	133.0	0.000615237	133.0	0.000799747	133.0	0.00104802	133.0	0.00136007	133.0	0.00179188	133.0	0.00234068	133.0	0.00306096	133.0	0.00398294	133.0	0.00515073	133.0	0.00666648	133.0	0.00867362	133.0	0.0112504	133.0	0.0112504	133.0	0.0112504	133.0	0.0112504	133.0	0.0112504	133.0	0.0112504	133.0	0.0112504	133.0	0.0112504
134.0	0.000105309	134.0	0.000150556	134.0	0.000207142	134.0	0.000277785	134.0	0.000365752	134.0	0.000474876	134.0	0.000614925	134.0	0.000799353	134.0	0.00104754	134.0	0.00135944	134.0	0.00179111	134.0	0.00233965	134.0	0.00305962	134.0	0.00398113	134.0	0.00514805	134.0	0.00666191	134.0	0.00866147	134.0	0.0113336	134.0	0.0113336	134.0	0.0113336	134.0	0.0113336	134.0	0.0113336	134.0	0.0113336	134.0	0.0113336	134.0	0.0113336
135.0	0.00010526	135.0	0.000150486	135.0	0.000207045	135.0	0.000277653	135.0	0.000365576	135.0	0.000474643	135.0	0.000614618	135.0	0.000798966	135.0	0.00104706	135.0	0.00135883	135.0	0.00179036	135.0	0.00233864	135.0	0.00305832	135.0	0.00397936	135.0	0.00514545	135.0	0.0066575	135.0	0.00865001	135.0	0.0114169	135.0	0.0114169	135.0	0.0114169	135.0	0.0114169	135.0	0.0114169	135.0	0.0114169	135.0	0.0114169	135.0	0.0114169
136.0	0.000105213	136.0	0.000150417	136.0	0.00020695	136.0	0.000277524	136.0	0.000365403	136.0	0.000474415	136.0	0.000614317	136.0	0.000798587	136.0	0.00104659	136.0	0.00135823	136.0	0.00178962	136.0	0.00233765	136.0	0.00305704	136.0	0.00397762	136.0	0.00514291	136.0	0.00665324	136.0	0.00863918	136.0	0.0115003	136.0	0.0115003	136.0	0.0115003	136.0	0.0115003	136.0	0.0115003	136.0	0.0115003	136.0	0.0115003	136.0	0.0115003
137.0	0.000105166	137.0	0.000150349	137.0	0.000206856	137.0	0.000277397	137.0	0.000365234	137.0	0.00047419	137.0	0.000614022	137.0	0.000798215	137.0	0.00104613	137.0	0.00135764	137.0	0.00178889	137.0	0.00233669	137.0	0.0030558	137.0	0.00397593	137.0	0.00514045	137.0	0.00664912	137.0	0.00862892	137.0	0.0115836	137.0	0.0115836	137.0	0.0115836	137.0	0.0115836	137.0	0.0115836	137.0	0.0115836	137.0	0.0115836	137.0	0.0115836
138.0	0.00010512	138.0	0.000150283	138.0	0.000206764	138.0	0.000277272	138.0	0.000365067	138.0	0.00047397	138.0	0.000613732	138.0	0.00079785	138.0	0.00104568	138.0	0.00135707	138.0	0.00178818	138.0	0.00233574	138.0	0.00305457	138.0	0.00397428	138.0	0.00513804	138.0	0.00664513	138.0	0.00861919	138.0	0.0116669	138.0	0.0116669	138.0	0.0116669	138.0	0.0116669	138.0	0.0116669	138.0	0.0116669	138.0	0.0116669	138.0	0.0116669
139.0	0.000105074	139.0	0.000150218	139.0	0.000206674	139.0	0.000277149	139.0	0.000364903	139.0	0.000473753	139.0	0.000613447	139.0	0.000797491	139.0	0.00104524	139.0	0.0013565	139.0	0.00178749	139.0	0.00233481	139.0	0.00305338	139.0	0.00397266	139.0	0.0051357	139.0	0.00664127	139.0	0.00860994	139.0	0.0117502	139.0	0.0117502	139.0	0.0117502	139.0	0.0117502	139.0	0.0117502	139.0	0.0117502	139.0	0.0117502	139.0	0.0117502
140.0	0.00010503	140.0	0.000150154	140.0	0.000206585	140.0	0.000277028	140.0	0.000364742	140.0	0.000473541	140.0	0.000613167	140.0	0.000797139	140.0	0.00104481	140.0	0.00135595	140.0	0.0017868	140.0	0.0023339	140.0	0.0030522	140.0	0.00397108	140.0	0.00513342	140.0	0.00663753	140.0	0.00860114	140.0	0.0118337	140.0	0.0118337	140.0	0.0118337	140.0	0.0118337	140.0	0.0118337	140.0	0.0118337	140.0	0.0118337	140.0	0.0118337
141.0	0.000104986	141.0	0.000150091	141.0	0.000206497	141.0	0.00027691	141.0	0.000364584	141.0	0.000473332	141.0	0.000612892	141.0	0.000796793	141.0	0.00104438	141.0	0.0013554	141.0	0.00178613	141.0	0.002333	141.0	0.00305106	141.0	0.00396953	141.0	0.00513119	141.0	0.0066339	141.0	0.00859275	141.0	0.0119171	141.0	0.0119171	141.0	0.0119171	141.0	0.0119171	141.0	0.0119171	141.0	0.0119171	141.0	0.0119171	141.0	0.0119171
142.0	0.000104943	142.0	0.000150029	142.0	0.000206412	142.0	0.000276794	142.0	0.000364429	142.0	0.000473126	142.0	0.000612622	142.0	0.000796454	142.0	0.00104396	142.0	0.00135487	142.0	0.00178548	142.0	0.00233213	142.0	0.00304993	142.0	0.00396802	142.0	0.00512902	142.0	0.00663039	142.0	0.00858474	142.0	0.01197	142.0	0.0120005	142.0	0.0120005	142.0	0.0120005	142.0	0.0120005	142.0	0.0120005	142.0	0.0120005	142.0	0.0120005
143.0	0.000104901	143.0	0.000149968	143.0	0.000206327	143.0	0.000276679	143.0	0.000364276	143.0	0.000472925	143.0	0.000612357	143.0	0.00079612	143.0	0.00104355	143.0	0.00135435	143.0	0.00178483	143.0	0.00233127	143.0	0.00304883	143.0	0.00396654	143.0	0.0051269	143.0	0.00662698	143.0	0.00857709	143.0	0.0116693	143.0	0.0120838	143.0	0.0120838	143.0	0.0120838	143.0	0.0120838	143.0	0.0120838	143.0	0.0120838	143.0	0.0120838
144.0	0.00010486	144.0	0.000149909	144.0	0.000206244	144.0	0.000276567	144.0	0.000364126	144.0	0.000472726	144.0	0.000612096	144.0	0.000795793	144.0	0.00104315	144.0	0.00135383	144.0	0.0017842	144.0	0.00233043	144.0	0.00304775	144.0	0.00396509	144.0	0.00512484	144.0	0.00662368	144.0	0.00856978	144.0	0.0115287	144.0	0.0121673	144.0	0.0121673	144.0	0.0121673	144.0	0.0121673	144.0	0.0121673	144.0	0.0121673	144.0	0.0121673
145.0	0.000104819	145.0	0.00014985	145.0	0.000206163	145.0	0.000276456	145.0	0.000363978	145.0	0.000472531	145.0	0.00061184	145.0	0.000795471	145.0	0.00104275	145.0	0.00135333	145.0	0.00178359	145.0	0.0023296	145.0	0.00304669	145.0	0.00396367	145.0	0.00512283	145.0	0.00662047	145.0	0.00856277	145.0	0.0114369	145.0	0.0122509	145.0	0.0122509	145.0	0.0122509	145.0	0.0122509	145.0	0.0122509	145.0	0.0122509	145.0	0.0122509
146.0	0.000104779	146.0	0.000149792	146.0	0.000206083	146.0	0.000276348	146.0	0.000363833	146.0	0.00047234	146.0	0.000611588	146.0	0.000795155	146.0	0.00104237	146.0	0.00135283	146.0	0.00178298	146.0	0.00232879	146.0	0.00304566	146.0	0.00396229	146.0	0.00512086	146.0	0.00661736	146.0	0.00855605	146.0	0.0113685	146.0	0.0123345	146.0	0.0123345	146.0	0.0123345	146.0	0.0123345	146.0	0.0123345	146.0	0.0123345	146.0	0.0123345
147.0	0.000104739	147.0	0.000149735	147.0	0.000206004	147.0	0.000276241	147.0	0.000363691	147.0	0.000472152	147.0	0.00061134	147.0	0.000794845	147.0	0.00104198	147.0	0.00135235	147.0	0.00178238	147.0	0.002328	147.0	0.00304464	147.0	0.00396093	147.0	0.00511894	147.0	0.00661433	147.0	0.00854961	147.0	0.0113142	147.0	0.0124182	147.0	0.0124182	147.0	0.0124182	147.0	0.0124182	147.0	0.0124182	147.0	0.0124182	147.0	0.0124182
148.0	0.0001047	148.0	0.00014968	148.0	0.000205927	148.0	0.000276136	148.0	0.000363551	148.0	0.000471967	148.0	0.000611097	148.0	0.00079454	148.0	0.00104161	148.0	0.00135187	148.0	0.0017818	148.0	0.00232722	148.0	0.00304364	148.0	0.0039596	148.0	0.00511707	148.0	0.0066114	148.0	0.00854342	148.0	0.0112692	148.0	0.012502	148.0	0.012502	148.0	0.012502	148.0	0.012502	148.0	0.012502	148.0	0.012502	148.0	0.012502
149.0	0.000104662	149.0	0.000149625	149.0	0.00020585	149.0	0.000276033	149.0	0.000363413	149.0	0.000471785	149.0	0.000610858	149.0	0.000794241	149.0	0.00104124	149.0	0.0013514	149.0	0.00178123	149.0	0.00232646	149.0	0.00304267	149.0	0.0039583	149.0	0.00511524	149.0	0.00660854	149.0	0.00853747	149.0	0.011231	149.0	0.0125858	149.0	0.0125858	149.0	0.0125858	149.0	0.0125858	149.0	0.0125858	149.0	0.0125858	149.0	0.0125858
150.0	0.000104625	150.0	0.000149571	150.0	0.000205775	150.0	0.000275931	150.0	0.000363278	150.0	0.000471606	150.0	0.000610623	150.0	0.000793946	150.0	0.00104088	150.0	0.00135094	150.0	0.00178066	150.0	0.00232571	150.0	0.00304171	150.0	0.00395703	150.0	0.00511345	150.0	0.00660577	150.0	0.00853174	150.0	0.0111979	150.0	0.0126696	150.0	0.0126696	150.0	0.0126696	150.0	0.0126696	150.0	0.0126696	150.0	0.0126696	150.0	0.0126696
151.0	0.000104588	151.0	0.000149518	151.0	0.000205702	151.0	0.000275831	151.0	0.000363144	151.0	0.00047143	151.0	0.000610391	151.0	0.000793657	151.0	0.00104052	151.0	0.00135049	151.0	0.00178011	151.0	0.00232497	151.0	0.00304077	151.0	0.00395578	151.0	0.00511171	151.0	0.00660308	151.0	0.00852624	151.0	0.0111686	151.0	0.0127534	151.0	0.0127534	151.0	0.0127534	151.0	0.0127534	151.0	0.0127534	151.0	0.0127534	151.0	0.0127534
152.0	0.000104552	152.0	0.000149465	152.0	0.000205629	152.0	0.000275733	152.0	0.000363013	152.0	0.000471257	152.0	0.000610164	152.0	0.000793372	152.0	0.00104017	152.0	0.00135004	152.0	0.00177957	152.0	0.00232425	152.0	0.00303985	152.0	0.00395456	152.0	0.00511001	152.0	0.00660045	152.0	0.00852093	152.0	0.0111425	152.0	0.0128372	152.0	0.0128372	152.0	0.0128372	152.0	0.0128372	152.0	0.0128372	152.0	0.0128372	152.0	0.0128372
153.0	0.000104516	153.0	0.000149414	153.0	0.000205558	153.0	0.000275637	153.0	0.000362885	153.0	0.000471087	153.0	0.000609941	153.0	0.000793093	153.0	0.00103983	153.0	0.0013496	153.0	0.00177904	153.0	0.00232354	153.0	0.00303895	153.0	0.00395336	153.0	0.00510834	153.0	0.0065979	153.0	0.00851581	153.0	0.011119	153.0	0.0129211	153.0	0.0129211	153.0	0.0129211	153.0	0.0129211	153.0	0.0129211	153.0	0.0129211	153.0	0.0129211
154.0	0.000104481	154.0	0.000149364	154.0	0.000205488	154.0	0.000275542	154.0	0.000362758	154.0	0.00047092	154.0	0.000609721	154.0	0.000792818	154.0	0.00103949	154.0	0.00134918	154.0	0.00177852	154.0	0.00232285	154.0	0.00303806	154.0	0.00395218	154.0	0.00510671	154.0	0.00659542	154.0	0.00851088	154.0	0.0110977	154.0	0.013005	154.0	0.013005	154.0	0.013005	154.0	0.013005	154.0	0.013005	154.0	0.013005	154.0	0.013005
155.0	0.000104446	155.0	0.000149314	155.0	0.000205419	155.0	0.000275448	155.0	0.000362633	155.0	0.000470756	155.0	0.000609505	155.0	0.000792548	155.0	0.00103916	155.0	0.00134875	155.0	0.00177801	155.0	0.00232217	155.0	0.00303719	155.0	0.00395103	155.0	0.00510512	155.0	0.006593	155.0	0.00850612	155.0	0.0110781	155.0	0.0130889	155.0	0.0130889	155.0	0.0130889	155.0	0.0130889	155.0	0.0130889	155.0	0.0130889	155.0	0.0130889
156.0	0.000104412	156.0	0.000149265	156.0	0.000205351	156.0	0.000275356	156.0	0.000362511	156.0	0.000470594	156.0	0.000609292	156.0	0.000792283	156.0	0.00103883	156.0	0.00134834	156.0	0.0017775	156.0	0.0023215	156.0	0.00303634	156.0	0.00394991	156.0	0.00510357	156.0	0.00659065	156.0	0.00850152	156.0	0.0110601	156.0	0.013173	156.0	0.013173	156.0	0.013173	156.0	0.013173	156.0	0.013173	156.0	0.013173	156.0	0.013173
157.0	0.000104379	157.0	0.000149217	157.0	0.000205284	157.0	0.000275266	157.0	0.00036239	157.0	0.000470435	157.0	0.000609083	157.0	0.000792021	157.0	0.00103851	157.0	0.00134793	157.0	0.00177701	157.0	0.00232084	157.0	0.0030355	157.0	0.0039488	157.0	0.00510204	157.0	0.00658836	157.0	0.00849707	157.0	0.0110435	157.0	0.013257	157.0	0.013257	157.0	0.013257	157.0	0.013257	157.0	0.013257	157.0	0.013257	157.0	0.013257
158.0	0.000104346	158.0	0.000149169	158.0	0.000205219	158.0	0.000275177	158.0	0.000362271	158.0	0.000470278	158.0	0.000608877	158.0	0.000791765	158.0	0.0010382	158.0	0.00134753	158.0	0.00177653	158.0	0.00232019	158.0	0.00303468	158.0	0.00394772	158.0	0.00510056	158.0	0.00658613	158.0	0.00849278	158.0	0.011028	158.0	0.0133411	158.0	0.0133411	158.0	0.0133411	158.0	0.0133411	158.0	0.0133411	158.0	0.0133411	158.0	0.0133411
159.0	0.000104313	159.0	0.000149123	159.0	0.000205154	159.0	0.000275089	159.0	0.000362154	159.0	0.000470124	159.0	0.000608674	159.0	0.000791512	159.0	0.00103789	159.0	0.00134714	159.0	0.00177605	159.0	0.00231956	159.0	0.00303388	159.0	0.00394666	159.0	0.0050991	159.0	0.00658395	159.0	0.00848862	159.0	0.0110136	159.0	0.0134251	159.0	0.0134251	159.0	0.0134251	159.0	0.0134251	159.0	0.0134251	159.0	0.0134251	159.0	0.0134251
160.0	0.000104281	160.0	0.000149077	160.0	0.00020509	160.0	0.000275003	160.0	0.000362039	160.0	0.000469972	160.0	0.000608475	160.0	0.000791264	160.0	0.00103758	160.0	0.00134675	160.0	0.00177558	160.0	0.00231894	160.0	0.00303309	160.0	0.00394561	160.0	0.00509768	160.0	0.00658184	160.0	0.0084846	160.0	0.0110002	160.0	0.0135093	160.0	0.0135093	160.0	0.0135093	160.0	0.0135093	160.0	0.0135093	160.0	0.0135093	160.0	0.0135093
161.0	0.00010425	161.0	0.000149032	161.0	0.000205028	161.0	0.000274918	161.0	0.000361926	161.0	0.000469823	161.0	0.000608279	161.0	0.00079102	161.0	0.00103728	161.0	0.00134637	161.0	0.00177512	161.0	0.00231833	161.0	0.00303231	161.0	0.00394459	161.0	0.00509628	161.0	0.00657977	161.0	0.0084807	161.0	0.0109875	161.0	0.0135938	161.0	0.0135938	161.0	0.0135938	161.0	0.0135938	161.0	0.0135938	161.0	0.0135938	161.0	0.0135938
162.0	0.000104219	162.0	0.000148987	162.0	0.000204966	162.0	0.000274835	162.0	0.000361815	162.0	0.000469676	162.0	0.000608086	162.0	0.00079078	162.0	0.00103699	162.0	0.001346	162.0	0.00177467	162.0	0.00231773	162.0	0.00303155	162.0	0.00394359	162.0	0.00509492	162.0	0.00657776	162.0	0.00847693	162.0	0.0109756	162.0	0.0136782	162.0	0.0136782	162.0	0.0136782	162.0	0.0136782	162.0	0.0136782	162.0	0.0136782	162.0	0.0136782
163.0	0.000104189	163.0	0.000148943	163.0	0.000204905	163.0	0.000274753	163.0	0.000361705	163.0	0.000469532	163.0	0.000607896	163.0	0.000790543	163.0	0.0010367	163.0	0.00134563	163.0	0.00177423	163.0	0.00231714	163.0	0.0030308	163.0	0.00394261	163.0	0.00509359	163.0	0.00657579	163.0	0.00847327	163.0	0.0109644	163.0	0.0137625	163.0	0.0137625	163.0	0.0137625	163.0	0.0137625	163.0	0.0137625	163.0	0.0137625	163.0	0.0137625
164.0	0.000104159	164.0	0.0001489	164.0	0.000204846	164.0	0.000274672	164.0	0.000361598	164.0	0.00046939	164.0	0.00060771	164.0	0.000790311	164.0	0.00103641	164.0	0.00134527	164.0	0.00177379	164.0	0.00231656	164.0	0.00303006	164.0	0.00394164	164.0	0.00509228	164.0	0.00657388	164.0	0.00846973	164.0	0.0109538	164.0	0.0138469	164.0	0.0138469	164.0	0.0138469	164.0	0.0138469	164.0	0.0138469	164.0	0.0138469	164.0	0.0138469
165.0	0.000104129	165.0	0.000148858	165.0	0.000204787	165.0	0.000274592	165.0	0.000361491	165.0	0.00046925	165.0	0.000607526	165.0	0.000790082	165.0	0.00103613	165.0	0.00134492	165.0	0.00177337	165.0	0.00231599	165.0	0.00302934	165.0	0.0039407	165.0	0.005091	165.0	0.00657201	165.0	0.00846629	165.0	0.0109438	165.0	0.0139312	165.0	0.0139312	165.0	0.0139312	165.0	0.0139312	165.0	0.0139312	165.0	0.0139312	165.0	0.0139312
166.0	0.0001041	166.0	0.000148816	166.0	0.000204729	166.0	0.000274514	166.0	0.000361387	166.0	0.000469112	166.0	0.000607345	166.0	0.000789857	166.0	0.00103586	166.0	0.00134457	166.0	0.00177295	166.0	0.00231543	166.0	0.00302863	166.0	0.00393977	166.0	0.00508975	166.0	0.00657019	166.0	0.00846296	166.0	0.0109343	166.0	0.0140156	166.0	0.0140156	166.0	0.0140156	166.0	0.0140156	166.0	0.0140156	166.0	0.0140156	166.0	0.0140156
167.0	0.000104071	167.0	0.000148775	167.0	0.000204672	167.0	0.000274436	167.0	0.000361284	167.0	0.000468976	167.0	0.000607166	167.0	0.000789636	167.0	0.00103559	167.0	0.00134422	167.0	0.00177253	167.0	0.00231488	167.0	0.00302794	167.0	0.00393886	167.0	0.00508853	167.0	0.00656841	167.0	0.00845972	167.0	0.0109252	167.0	0.0141001	167.0	0.0141001	167.0	0.0141001	167.0	0.0141001	167.0	0.0141001	167.0	0.0141001	167.0	0.0141001
168.0	0.000104043	168.0	0.000148734	168.0	0.000204616	168.0	0.00027436	168.0	0.000361183	168.0	0.000468843	168.0	0.000606991	168.0	0.000789418	168.0	0.00103532	168.0	0.00134389	168.0	0.00177213	168.0	0.00231434	168.0	0.00302725	168.0	0.00393797	168.0	0.00508733	168.0	0.00656667	168.0	0.00845658	168.0	0.0109166	168.0	0.0141847	168.0	0.0141847	168.0	0.0141847	168.0	0.0141847	168.0	0.0141847	168.0	0.0141847	168.0	0.0141847
169.0	0.000104015	169.0	0.000148695	169.0	0.00020456	169.0	0.000274285	169.0	0.000361083	169.0	0.000468711	169.0	0.000606818	169.0	0.000789204	169.0	0.00103506	169.0	0.00134355	169.0	0.00177173	169.0	0.00231381	169.0	0.00302658	169.0	0.00393709	169.0	0.00508615	169.0	0.00656498	169.0	0.00845353	169.0	0.0109084	169.0	0.0142693	169.0	0.0142693	169.0	0.0142693	169.0	0.0142693	169.0	0.0142693	169.0	0.0142693	169.0	0.0142693
170.0	0.000103988	170.0	0.000148655	170.0	0.000204506	170.0	0.000274212	170.0	0.000360985	170.0	0.000468582	170.0	0.000606648	170.0	0.000788993	170.0	0.0010348	170.0	0.00134323	170.0	0.00177134	170.0	0.00231329	170.0	0.00302592	170.0	0.00393623	170.0	0.005085	170.0	0.00656332	170.0	0.00845056	170.0	0.0109006	170.0	0.014354	170.0	0.014354	170.0	0.014354	170.0	0.014354	170.0	0.014354	170.0	0.014354	170.0	0.014354
171.0	0.000103961	171.0	0.000148617	171.0	0.000204452	171.0	0.000274139	171.0	0.000360888	171.0	0.000468454	171.0	0.000606481	171.0	0.000788785	171.0	0.00103454	171.0	0.00134291	171.0	0.00177095	171.0	0.00231278	171.0	0.00302527	171.0	0.00393538	171.0	0.00508387	171.0	0.0065617	171.0	0.00844768	171.0	0.0108931	171.0	0.0144388	171.0	0.0144388	171.0	0.0144388	171.0	0.0144388	171.0	0.0144388	171.0	0.0144388	171.0	0.0144388
172.0	0.000103935	172.0	0.000148578	172.0	0.000204399	172.0	0.000274068	172.0	0.000360793	172.0	0.000468328	172.0	0.000606316	172.0	0.000788581	172.0	0.00103429	172.0	0.00134259	172.0	0.00177057	172.0	0.00231227	172.0	0.00302464	172.0	0.00393455	172.0	0.00508277	172.0	0.00656012	172.0	0.00844488	172.0	0.0108859	172.0	0.0145236	172.0	0.0145236	172.0	0.0145236	172.0	0.0145236	172.0	0.0145236	172.0	0.0145236	172.0	0.0145236
173.0	0.000103909	173.0	0.000148541	173.0	0.000204347	173.0	0.000273997	173.0	0.000360699	173.0	0.000468205	173.0	0.000606153	173.0	0.00078838	173.0	0.00103405	173.0	0.00134228	173.0	0.0017702	173.0	0.00231178	173.0	0.00302401	173.0	0.00393373	173.0	0.00508168	173.0	0.00655858	173.0	0.00844216	173.0	0.0108791	173.0	0.0146084	173.0	0.0146084	173.0	0.0146084	173.0	0.0146084	173.0	0.0146084	173.0	0.0146084	173.0	0.0146084
174.0	0.000103883	174.0	0.000148504	174.0	0.000204296	174.0	0.000273928	174.0	0.000360606	174.0	0.000468083	174.0	0.000605993	174.0	0.000788181	174.0	0.0010338	174.0	0.00134197	174.0	0.00176983	174.0	0.00231129	174.0	0.00302339	174.0	0.00393293	174.0	0.00508062	174.0	0.00655707	174.0	0.00843951	174.0	0.0108725	174.0	0.0146932	174.0	0.0146932	174.0	0.0146932	174.0	0.0146932	174.0	0.0146932	174.0	0.0146932	174.0	0.0146932
175.0	0.000103857	175.0	0.000148467	175.0	0.000204246	175.0	0.000273859	175.0	0.000360515	175.0	0.000467963	175.0	0.000605836	175.0	0.000787987	175.0	0.00103356	175.0	0.00134167	175.0	0.00176947	175.0	0.00231081	175.0	0.00302279	175.0	0.00393215	175.0	0.00507958	175.0	0.0065556	175.0	0.00843693	175.0	0.0108662	175.0	0.014778	175.0	0.014778	175.0	0.014778	175.0	0.014778	175.0	0.014778	175.0	0.014778	175.0	0.014778
176.0	0.000103833	176.0	0.000148431	176.0	0.000204196	176.0	0.000273792	176.0	0.000360426	176.0	0.000467845	176.0	0.000605681	176.0	0.000787795	176.0	0.00103333	176.0	0.00134137	176.0	0.00176912	176.0	0.00231034	176.0	0.00302219	176.0	0.00393137	176.0	0.00507856	176.0	0.00655416	176.0	0.00843442	176.0	0.0108601	176.0	0.0148628	176.0	0.0148628	176.0	0.0148628	176.0	0.0148628	176.0	0.0148628	176.0	0.0148628	176.0	0.0148628
177.0	0.000103808	177.0	0.000148396	177.0	0.000204147	177.0	0.000273726	177.0	0.000360337	177.0	0.000467728	177.0	0.000605528	177.0	0.000787606	177.0	0.0010331	177.0	0.00134108	177.0	0.00176877	177.0	0.00230988	177.0	0.00302161	177.0	0.00393062	177.0	0.00507756	177.0	0.00655275	177.0	0.00843197	177.0	0.0108543	177.0	0.0147583	177.0	0.0149477	177.0	0.0149477	177.0	0.0149477	177.0	0.0149477	177.0	0.0149477	177.0	0.0149477
178.0	0.000103784	178.0	0.000148361	178.0	0.000204099	178.0	0.00027366	178.0	0.00036025	178.0	0.000467614	178.0	0.000605377	178.0	0.000787419	178.0	0.00103287	178.0	0.0013408	178.0	0.00176843	178.0	0.00230942	178.0	0.00302103	178.0	0.00392987	178.0	0.00507658	178.0	0.00655137	178.0	0.00842959	178.0	0.0108487	178.0	0.0145375	178.0	0.0150326	178.0	0.0150326	178.0	0.0150326	178.0	0.0150326	178.0	0.0150326	178.0	0.0150326
179.0	0.00010376	179.0	0.000148327	179.0	0.000204051	179.0	0.000273596	179.0	0.000360164	179.0	0.000467501	179.0	0.000605229	179.0	0.000787236	179.0	0.00103265	179.0	0.00134051	179.0	0.00176809	179.0	0.00230897	179.0	0.00302047	179.0	0.00392914	179.0	0.00507562	179.0	0.00655003	179.0	0.00842727	179.0	0.0108433	179.0	0.0144183	179.0	0.0151175	179.0	0.0151175	179.0	0.0151175	179.0	0.0151175	179.0	0.0151175	179.0	0.0151175
180.0	0.000103736	180.0	0.000148293	180.0	0.000204004	180.0	0.000273532	180.0	0.00036008	180.0	0.000467389	180.0	0.000605083	180.0	0.000787056	180.0	0.00103242	180.0	0.00134023	180.0	0.00176776	180.0	0.00230853	180.0	0.00301991	180.0	0.00392842	180.0	0.00507467	180.0	0.00654871	180.0	0.00842502	180.0	0.0108381	180.0	0.0143363	180.0	0.0152023	180.0	0.0152023	180.0	0.0152023	180.0	0.0152023	180.0	0.0152023	180.0	0.0152023
181.0	0.000103713	181.0	0.00014826	181.0	0.000203958	181.0	0.00027347	181.0	0.000359997	181.0	0.00046728	181.0	0.000604939	181.0	0.000786878	181.0	0.00103221	181.0	0.00133996	181.0	0.00176743	181.0	0.0023081	181.0	0.00301937	181.0	0.00392771	181.0	0.00507375	181.0	0.00654742	181.0	0.00842281	181.0	0.0108331	181.0	0.0142739	181.0	0.0152873	181.0	0.0152873	181.0	0.0152873	181.0	0.0152873	181.0	0.0152873	181.0	0.0152873
182.0	0.00010369	182.0	0.000148227	182.0	0.000203912	182.0	0.000273408	182.0	0.000359914	182.0	0.000467172	182.0	0.000604797	182.0	0.000786703	182.0	0.00103199	182.0	0.00133969	182.0	0.00176711	182.0	0.00230767	182.0	0.00301883	182.0	0.00392702	182.0	0.00507284	182.0	0.00654616	182.0	0.00842067	182.0	0.0108283	182.0	0.0142236	182.0	0.0153725	182.0	0.0153725	182.0	0.0153725	182.0	0.0153725	182.0	0.0153725	182.0	0.0153725
183.0	0.000103667	183.0	0.000148194	183.0	0.000203867	183.0	0.000273347	183.0	0.000359834	183.0	0.000467065	183.0	0.000604657	183.0	0.00078653	183.0	0.00103178	183.0	0.00133942	183.0	0.0017668	183.0	0.00230725	183.0	0.0030183	183.0	0.00392633	183.0	0.00507195	183.0	0.00654493	183.0	0.00841858	183.0	0.0108237	183.0	0.0141816	183.0	0.0154577	183.0	0.0154577	183.0	0.0154577	183.0	0.0154577	183.0	0.0154577	183.0	0.0154577
184.0	0.000103645	184.0	0.000148162	184.0	0.000203823	184.0	0.000273288	184.0	0.000359754	184.0	0.00046696	184.0	0.000604519	184.0	0.000786361	184.0	0.00103157	184.0	0.00133916	184.0	0.00176649	184.0	0.00230684	184.0	0.00301778	184.0	0.00392566	184.0	0.00507108	184.0	0.00654373	184.0	0.00841654	184.0	0.0108192	184.0	0.0141458	184.0	0.0155429	184.0	0.0155429	184.0	0.0155429	184.0	0.0155429	184.0	0.0155429	184.0	0.0155429
185.0	0.000103623	185.0	0.000148131	185.0	0.000203779	185.0	0.000273229	185.0	0.000359675	185.0	0.000466857	185.0	0.000604383	185.0	0.000786193	185.0	0.00103137	185.0	0.00133891	185.0	0.00176618	185.0	0.00230644	185.0	0.00301727	185.0	0.003925	185.0	0.00507022	185.0	0.00654255	185.0	0.00841455	185.0	0.0108148	185.0	0.0141146	185.0	0.0156282	185.0	0.0156282	185.0	0.0156282	185.0	0.0156282	185.0	0.0156282	185.0	0.0156282
186.0	0.000103602	186.0	0.0001481	186.0	0.000203736	186.0	0.00027317	186.0	0.000359598	186.0	0.000466755	186.0	0.000604249	186.0	0.000786029	186.0	0.00103117	186.0	0.00133865	186.0	0.00176588	186.0	0.00230604	186.0	0.00301677	186.0	0.00392435	186.0	0.00506938	186.0	0.00654139	186.0	0.00841261	186.0	0.0108106	186.0	0.0140869	186.0	0.0157135	186.0	0.0157135	186.0	0.0157135	186.0	0.0157135	186.0	0.0157135	186.0	0.0157135
187.0	0.00010358	187.0	0.000148069	187.0	0.000203694	187.0	0.000273113	187.0	0.000359521	187.0	0.000466654	187.0	0.000604117	187.0	0.000785866	187.0	0.00103097	187.0	0.0013384	187.0	0.00176559	187.0	0.00230564	187.0	0.00301627	187.0	0.00392371	187.0	0.00506855	187.0	0.00654026	187.0	0.00841071	187.0	0.0108065	187.0	0.0140623	187.0	0.0157988	187.0	0.0157988	187.0	0.0157988	187.0	0.0157988	187.0	0.0157988	187.0	0.0157988
188.0	0.000103559	188.0	0.000148039	188.0	0.000203652	188.0	0.000273056	188.0	0.000359446	188.0	0.000466555	188.0	0.000603987	188.0	0.000785706	188.0	0.00103077	188.0	0.00133816	188.0	0.0017653	188.0	0.00230526	188.0	0.00301578	188.0	0.00392309	188.0	0.00506774	188.0	0.00653915	188.0	0.00840886	188.0	0.0108026	188.0	0.01404	188.0	0.0158841	188.0	0.0158841	188.0	0.0158841	188.0	0.0158841	188.0	0.0158841	188.0	0.0158841
189.0	0.000103539	189.0	0.000148009	189.0	0.000203611	189.0	0.000273001	189.0	0.000359372	189.0	0.000466457	189.0	0.000603859	189.0	0.000785548	189.0	0.00103058	189.0	0.00133791	189.0	0.00176501	189.0	0.00230487	189.0	0.0030153	189.0	0.00392247	189.0	0.00506695	189.0	0.00653807	189.0	0.00840706	189.0	0.0107988	189.0	0.0140197	189.0	0.0159694	189.0	0.0159694	189.0	0.0159694	189.0	0.0159694	189.0	0.0159694	189.0	0.0159694
190.0	0.000103518	190.0	0.00014798	190.0	0.00020357	190.0	0.000272946	190.0	0.000359299	190.0	0.000466361	190.0	0.000603733	190.0	0.000785393	190.0	0.00103039	190.0	0.00133767	190.0	0.00176473	190.0	0.0023045	190.0	0.00301483	190.0	0.00392186	190.0	0.00506617	190.0	0.00653701	190.0	0.0084053	190.0	0.0107951	190.0	0.0140012	190.0	0.0160548	190.0	0.0160548	190.0	0.0160548	190.0	0.0160548	190.0	0.0160548	190.0	0.0160548
191.0	0.000103498	191.0	0.000147951	191.0	0.00020353	191.0	0.000272892	191.0	0.000359227	191.0	0.000466266	191.0	0.000603608	191.0	0.00078524	191.0	0.0010302	191.0	0.00133744	191.0	0.00176445	191.0	0.00230413	191.0	0.00301437	191.0	0.00392127	191.0	0.0050654	191.0	0.00653597	191.0	0.00840358	191.0	0.0107915	191.0	0.0139841	191.0	0.0161401	191.0	0.0161401	191.0	0.0161401	191.0	0.0161401	191.0	0.0161401	191.0	0.0161401
192.0	0.000103478	192.0	0.000147922	192.0	0.000203491	192.0	0.000272838	192.0	0.000359156	192.0	0.000466173	192.0	0.000603485	192.0	0.000785089	192.0	0.00103002	192.0	0.00133721	192.0	0.00176418	192.0	0.00230377	192.0	0.00301391	192.0	0.00392068	192.0	0.00506465	192.0	0.00653495	192.0	0.0084019	192.0	0.0107881	192.0	0.0139684	192.0	0.0162254	192.0	0.0162254	192.0	0.0162254	192.0	0.0162254	192.0	0.0162254	192.0	0.0162254
193.0	0.000103459	193.0	0.000147894	193.0	0.000203452	193.0	0.000272785	193.0	0.000359085	193.0	0.00046608	193.0	0.000603364	193.0	0.000784941	193.0	0.00102984	193.0	0.00133698	193.0	0.00176391	193.0	0.00230341	193.0	0.00301346	193.0	0.0039201	193.0	0.00506391	193.0	0.00653395	193.0	0.00840026	193.0	0.0107847	193.0	0.0139537	193.0	0.0163108	193.0	0.0163108	193.0	0.0163108	193.0	0.0163108	193.0	0.0163108	193.0	0.0163108
194.0	0.000103439	194.0	0.000147866	194.0	0.000203413	194.0	0.000272733	194.0	0.000359016	194.0	0.000465989	194.0	0.000603245	194.0	0.000784794	194.0	0.00102966	194.0	0.00133676	194.0	0.00176364	194.0	0.00230306	194.0	0.00301302	194.0	0.00391954	194.0	0.00506319	194.0	0.00653297	194.0	0.00839865	194.0	0.0107815	194.0	0.01394	194.0	0.0163961	194.0	0.0163961	194.0	0.0163961	194.0	0.0163961	194.0	0.0163961	194.0	0.0163961
195.0	0.00010342	195.0	0.000147839	195.0	0.000203375	195.0	0.000272682	195.0	0.000358948	195.0	0.000465899	195.0	0.000603127	195.0	0.00078465	195.0	0.00102948	195.0	0.00133653	195.0	0.00176338	195.0	0.00230271	195.0	0.00301258	195.0	0.00391898	195.0	0.00506247	195.0	0.00653202	195.0	0.00839709	195.0	0.0107783	195.0	0.0139273	195.0	0.0164815	195.0	0.0164815	195.0	0.0164815	195.0	0.0164815	195.0	0.0164815	195.0	0.0164815
196.0	0.000103401	196.0	0.000147812	196.0	0.000203338	196.0	0.000272632	196.0	0.000358881	196.0	0.000465811	196.0	0.000603011	196.0	0.000784507	196.0	0.00102931	196.0	0.00133632	196.0	0.00176313	196.0	0.00230237	196.0	0.00301216	196.0	0.00391843	196.0	0.00506177	196.0	0.00653108	196.0	0.00839555	196.0	0.0107752	196.0	0.0139153	196.0	0.0165669	196.0	0.0165669	196.0	0.0165669	196.0	0.0165669	196.0	0.0165669	196.0	0.0165669
197.0	0.000103383	197.0	0.000147785	197.0	0.000203301	197.0	0.000272582	197.0	0.000358814	197.0	0.000465724	197.0	0.000602896	197.0	0.000784367	197.0	0.00102914	197.0	0.0013361	197.0	0.00176287	197.0	0.00230204	197.0	0.00301173	197.0	0.00391789	197.0	0.00506109	197.0	0.00653016	197.0	0.00839406	197.0	0.0107722	197.0	0.013904	197.0	0.0166522	197.0	0.0166522	197.0	0.0166522	197.0	0.0166522	197.0	0.0166522	197.0	0.0166522
198.0	0.000103365	198.0	0.000147759	198.0	0.000203265	198.0	0.000272533	198.0	0.000358749	198.0	0.000465638	198.0	0.000602783	198.0	0.000784229	198.0	0.00102897	198.0	0.00133589	198.0	0.00176263	198.0	0.0023017	198.0	0.00301132	198.0	0.00391736	198.0	0.00506041	198.0	0.00652926	198.0	0.00839259	198.0	0.0107693	198.0	0.0138934	198.0	0.0167376	198.0	0.0167376	198.0	0.0167376	198.0	0.0167376	198.0	0.0167376	198.0	0.0167376
199.0	0.000103347	199.0	0.000147733	199.0	0.000203229	199.0	0.000272484	199.0	0.000358684	199.0	0.000465553	199.0	0.000602671	199.0	0.000784092	199.0	0.0010288	199.0	0.00133568	199.0	0.00176238	199.0	0.00230138	199.0	0.00301091	199.0	0.00391683	199.0	0.00505975	199.0	0.00652837	199.0	0.00839116	199.0	0.0107665	199.0	0.0138834	199.0	0.016823	199.0	0.016823	199.0	0.016823	199.0	0.016823	199.0	0.016823	199.0	0.016823
200.0	0.000103329	200.0	0.000147708	200.0	0.000203193	200.0	0.000272436	200.0	0.000358621	200.0	0.000465469	200.0	0.000602562	200.0	0.000783958	200.0	0.00102864	200.0	0.00133547	200.0	0.00176214	200.0	0.00230106	200.0	0.00301051	200.0	0.00391632	200.0	0.0050591	200.0	0.00652751	200.0	0.00838976	200.0	0.0107638	200.0	0.0138739	200.0	0.0169083	200.0	0.0169083	200.0	0.0169083	200.0	0.0169083	200.0	0.0169083	200.0	0.0169083
201.0	0.000103311	201.0	0.000147682	201.0	0.000203158	201.0	0.000272389	201.0	0.000358558	201.0	0.000465386	201.0	0.000602453	201.0	0.000783825	201.0	0.00102848	201.0	0.00133527	201.0	0.0017619	201.0	0.00230074	201.0	0.00301011	201.0	0.00391581	201.0	0.00505846	201.0	0.00652666	201.0	0.00838839	201.0	0.0107611	201.0	0.0138649	201.0	0.0169937	201.0	0.0169937	201.0	0.0169937	201.0	0.0169937	201.0	0.0169937	201.0	0.0169937
202.0	0.000103294	202.0	0.000147658	202.0	0.000203124	202.0	0.000272342	202.0	0.000358496	202.0	0.000465305	202.0	0.000602346	202.0	0.000783695	202.0	0.00102832	202.0	0.00133507	202.0	0.00176167	202.0	0.00230043	202.0	0.00300972	202.0	0.00391531	202.0	0.00505783	202.0	0.00652582	202.0	0.00838705	202.0	0.0107585	202.0	0.0138563	202.0	0.0170791	202.0	0.0170791	202.0	0.0170791	202.0	0.0170791	202.0	0.0170791	202.0	0.0170791
203.0	0.000103277	203.0	0.000147633	203.0	0.00020309	203.0	0.000272296	203.0	0.000358435	203.0	0.000465224	203.0	0.000602241	203.0	0.000783566	203.0	0.00102816	203.0	0.00133487	203.0	0.00176144	203.0	0.00230012	203.0	0.00300933	203.0	0.00391482	203.0	0.00505721	203.0	0.00652501	203.0	0.00838574	203.0	0.010756	203.0	0.0138482	203.0	0.0171646	203.0	0.0171646	203.0	0.0171646	203.0	0.0171646	203.0	0.0171646	203.0	0.0171646
204.0	0.00010326	204.0	0.000147609	204.0	0.000203056	204.0	0.000272251	204.0	0.000358374	204.0	0.000465145	204.0	0.000602137	204.0	0.000783439	204.0	0.001028	204.0	0.00133468	204.0	0.00176121	204.0	0.00229982	204.0	0.00300895	204.0	0.00391434	204.0	0.0050566	204.0	0.00652421	204.0	0.00838446	204.0	0.0107535	204.0	0.0138404	204.0	0.0172502	204.0	0.0172502	204.0	0.0172502	204.0	0.0172502	204.0	0.0172502	204.0	0.0172502
205.0	0.000103243	205.0	0.000147585	205.0	0.000203023	205.0	0.000272206	205.0	0.000358315	205.0	0.000465067	205.0	0.000602034	205.0	0.000783313	205.0	0.00102785	205.0	0.00133449	205.0	0.00176099	205.0	0.00229952	205.0	0.00300858	205.0	0.00391386	205.0	0.005056	205.0	0.00652342	205.0	0.00838321	205.0	0.0107512	205.0	0.0138331	205.0	0.0173359	205.0	0.0173359	205.0	0.0173359	205.0	0.0173359	205.0	0.0173359	205.0	0.0173359
206.0	0.000103227	206.0	0.000147561	206.0	0.000202991	206.0	0.000272162	206.0	0.000358256	206.0	0.000464989	206.0	0.000601932	206.0	0.00078319	206.0	0.0010277	206.0	0.0013343	206.0	0.00176077	206.0	0.00229923	206.0	0.00300821	206.0	0.00391339	206.0	0.00505542	206.0	0.00652265	206.0	0.00838198	206.0	0.0107488	206.0	0.013826	206.0	0.0174216	206.0	0.0174216	206.0	0.0174216	206.0	0.0174216	206.0	0.0174216	206.0	0.0174216
207.0	0.000103211	207.0	0.000147538	207.0	0.000202958	207.0	0.000272119	207.0	0.000358198	207.0	0.000464913	207.0	0.000601832	207.0	0.000783068	207.0	0.00102755	207.0	0.00133411	207.0	0.00176055	207.0	0.00229894	207.0	0.00300785	207.0	0.00391293	207.0	0.00505484	207.0	0.0065219	207.0	0.00838078	207.0	0.0107466	207.0	0.0138193	207.0	0.0175074	207.0	0.0175074	207.0	0.0175074	207.0	0.0175074	207.0	0.0175074	207.0	0.0175074
208.0	0.000103194	208.0	0.000147515	208.0	0.000202927	208.0	0.000272076	208.0	0.000358141	208.0	0.000464838	208.0	0.000601734	208.0	0.000782948	208.0	0.0010274	208.0	0.00133393	208.0	0.00176034	208.0	0.00229866	208.0	0.00300749	208.0	0.00391248	208.0	0.00505427	208.0	0.00652115	208.0	0.0083796	208.0	0.0107443	208.0	0.0138128	208.0	0.0175932	208.0	0.0175932	208.0	0.0175932	208.0	0.0175932	208.0	0.0175932	208.0	0.0175932
209.0	0.000103179	209.0	0.000147492	209.0	0.000202895	209.0	0.000272033	209.0	0.000358085	209.0	0.000464764	209.0	0.000601636	209.0	0.000782829	209.0	0.00102726	209.0	0.00133375	209.0	0.00176013	209.0	0.00229838	209.0	0.00300714	209.0	0.00391203	209.0	0.00505372	209.0	0.00652043	209.0	0.00837845	209.0	0.0107422	209.0	0.0138067	209.0	0.0176789	209.0	0.0176789	209.0	0.0176789	209.0	0.0176789	209.0	0.0176789	209.0	0.0176789
210.0	0.000103163	210.0	0.00014747	210.0	0.000202864	210.0	0.000271991	210.0	0.000358029	210.0	0.000464691	210.0	0.00060154	210.0	0.000782712	210.0	0.00102712	210.0	0.00133357	210.0	0.00175992	210.0	0.0022981	210.0	0.0030068	210.0	0.00391159	210.0	0.00505317	210.0	0.00651971	210.0	0.00837732	210.0	0.0107401	210.0	0.0138007	210.0	0.0177646	210.0	0.0177646	210.0	0.0177646	210.0	0.0177646	210.0	0.0177646	210.0	0.0177646
211.0	0.000103148	211.0	0.000147448	211.0	0.000202834	211.0	0.00027195	211.0	0.000357974	211.0	0.000464618	211.0	0.000601445	211.0	0.000782597	211.0	0.00102698	211.0	0.00133339	211.0	0.00175971	211.0	0.00229783	211.0	0.00300646	211.0	0.00391116	211.0	0.00505263	211.0	0.00651901	211.0	0.00837622	211.0	0.0107381	211.0	0.0137951	211.0	0.0178504	211.0	0.0178504	211.0	0.0178504	211.0	0.0178504	211.0	0.0178504	211.0	0.0178504
212.0	0.000103132	212.0	0.000147426	212.0	0.000202803	212.0	0.000271909	212.0	0.00035792	212.0	0.000464547	212.0	0.000601352	212.0	0.000782483	212.0	0.00102684	212.0	0.00133322	212.0	0.00175951	212.0	0.00229756	212.0	0.00300612	212.0	0.00391073	212.0	0.0050521	212.0	0.00651833	212.0	0.00837513	212.0	0.0107361	212.0	0.0137896	212.0	0.0179361	212.0	0.0179361	212.0	0.0179361	212.0	0.0179361	212.0	0.0179361	212.0	0.0179361
213.0	0.000103117	213.0	0.000147404	213.0	0.000202774	213.0	0.000271869	213.0	0.000357866	213.0	0.000464477	213.0	0.00060126	213.0	0.000782371	213.0	0.0010267	213.0	0.00133305	213.0	0.00175931	213.0	0.0022973	213.0	0.00300579	213.0	0.00391031	213.0	0.00505158	213.0	0.00651765	213.0	0.00837407	213.0	0.0107341	213.0	0.0137844	213.0	0.018022	213.0	0.018022	213.0	0.018022	213.0	0.018022	213.0	0.018022	213.0	0.018022
214.0	0.000103103	214.0	0.000147383	214.0	0.000202744	214.0	0.000271829	214.0	0.000357813	214.0	0.000464407	214.0	0.000601168	214.0	0.00078226	214.0	0.00102657	214.0	0.00133288	214.0	0.00175912	214.0	0.00229704	214.0	0.00300546	214.0	0.0039099	214.0	0.00505107	214.0	0.00651699	214.0	0.00837304	214.0	0.0107322	214.0	0.0137793	214.0	0.0181081	214.0	0.0181081	214.0	0.0181081	214.0	0.0181081	214.0	0.0181081	214.0	0.0181081
215.0	0.000103088	215.0	0.000147362	215.0	0.000202715	215.0	0.00027179	215.0	0.000357761	215.0	0.000464339	215.0	0.000601078	215.0	0.000782151	215.0	0.00102643	215.0	0.00133271	215.0	0.00175893	215.0	0.00229678	215.0	0.00300514	215.0	0.00390949	215.0	0.00505056	215.0	0.00651634	215.0	0.00837202	215.0	0.0107304	215.0	0.0137745	215.0	0.0181943	215.0	0.0181943	215.0	0.0181943	215.0	0.0181943	215.0	0.0181943	215.0	0.0181943
216.0	0.000103074	216.0	0.000147341	216.0	0.000202686	216.0	0.000271751	216.0	0.00035771	216.0	0.000464271	216.0	0.00060099	216.0	0.000782043	216.0	0.0010263	216.0	0.00133255	216.0	0.00175873	216.0	0.00229652	216.0	0.00300482	216.0	0.00390909	216.0	0.00505007	216.0	0.0065157	216.0	0.00837102	216.0	0.0107286	216.0	0.0137698	216.0	0.0182805	216.0	0.0182805	216.0	0.0182805	216.0	0.0182805	216.0	0.0182805	216.0	0.0182805
217.0	0.000103059	217.0	0.000147321	217.0	0.000202658	217.0	0.000271713	217.0	0.000357659	217.0	0.000464204	217.0	0.000600902	217.0	0.000781936	217.0	0.00102617	217.0	0.00133239	217.0	0.00175855	217.0	0.00229628	217.0	0.00300451	217.0	0.00390869	217.0	0.00504958	217.0	0.00651508	217.0	0.00837004	217.0	0.0107268	217.0	0.0137653	217.0	0.0183666	217.0	0.0183666	217.0	0.0183666	217.0	0.0183666	217.0	0.0183666	217.0	0.0183666
218.0	0.000103045	218.0	0.000147301	218.0	0.00020263	218.0	0.000271675	218.0	0.000357609	218.0	0.000464138	218.0	0.000600815	218.0	0.000781831	218.0	0.00102604	218.0	0.00133223	218.0	0.00175836	218.0	0.00229603	218.0	0.0030042	218.0	0.0039083	218.0	0.0050491	218.0	0.00651446	218.0	0.00836909	218.0	0.0107251	218.0	0.0137609	218.0	0.0184526	218.0	0.0184526	218.0	0.0184526	218.0	0.0184526	218.0	0.0184526	218.0	0.0184526
219.0	0.000103031	219.0	0.000147281	219.0	0.000202603	219.0	0.000271638	219.0	0.000357559	219.0	0.000464073	219.0	0.00060073	219.0	0.000781728	219.0	0.00102592	219.0	0.00133207	219.0	0.00175818	219.0	0.00229579	219.0	0.0030039	219.0	0.00390792	219.0	0.00504863	219.0	0.00651386	219.0	0.00836815	219.0	0.0107234	219.0	0.0137567	219.0	0.0185387	219.0	0.0185387	219.0	0.0185387	219.0	0.0185387	219.0	0.0185387	219.0	0.0185387
220.0	0.000103018	220.0	0.000147261	220.0	0.000202575	220.0	0.000271601	220.0	0.00035751	220.0	0.000464009	220.0	0.000600645	220.0	0.000781626	220.0	0.00102579	220.0	0.00133191	220.0	0.001758	220.0	0.00229555	220.0	0.0030036	220.0	0.00390754	220.0	0.00504816	220.0	0.00651326	220.0	0.00836723	220.0	0.0107217	220.0	0.0137527	220.0	0.0185033	220.0	0.0186249	220.0	0.0186249	220.0	0.0186249	220.0	0.0186249	220.0	0.0186249
221.0	0.000103004	221.0	0.000147242	221.0	0.000202548	221.0	0.000271565	221.0	0.000357462	221.0	0.000463945	221.0	0.000600562	221.0	0.000781525	221.0	0.00102567	221.0	0.00133176	221.0	0.00175782	221.0	0.00229531	221.0	0.0030033	221.0	0.00390716	221.0	0.00504771	221.0	0.00651268	221.0	0.00836632	221.0	0.0107201	221.0	0.0137488	221.0	0.018252	221.0	0.0187111	221.0	0.0187111	221.0	0.0187111	221.0	0.0187111	221.0	0.0187111
222.0	0.000102991	222.0	0.000147222	222.0	0.000202522	222.0	0.000271529	222.0	0.000357414	222.0	0.000463883	222.0	0.00060048	222.0	0.000781425	222.0	0.00102555	222.0	0.00133161	222.0	0.00175765	222.0	0.00229508	222.0	0.00300301	222.0	0.0039068	222.0	0.00504726	222.0	0.00651211	222.0	0.00836544	222.0	0.0107186	222.0	0.013745	222.0	0.0181249	222.0	0.0187972	222.0	0.0187972	222.0	0.0187972	222.0	0.0187972	222.0	0.0187972
223.0	0.000102977	223.0	0.000147203	223.0	0.000202496	223.0	0.000271493	223.0	0.000357367	223.0	0.000463821	223.0	0.000600399	223.0	0.000781327	223.0	0.00102543	223.0	0.00133146	223.0	0.00175748	223.0	0.00229485	223.0	0.00300273	223.0	0.00390643	223.0	0.00504682	223.0	0.00651155	223.0	0.00836457	223.0	0.010717	223.0	0.0137413	223.0	0.0180396	223.0	0.0188834	223.0	0.0188834	223.0	0.0188834	223.0	0.0188834	223.0	0.0188834
224.0	0.000102964	224.0	0.000147185	224.0	0.00020247	224.0	0.000271458	224.0	0.00035732	224.0	0.00046376	224.0	0.000600318	224.0	0.00078123	224.0	0.00102531	224.0	0.00133131	224.0	0.00175731	224.0	0.00229462	224.0	0.00300244	224.0	0.00390608	224.0	0.00504638	224.0	0.006511	224.0	0.00836372	224.0	0.0107155	224.0	0.0137378	224.0	0.0179755	224.0	0.0189698	224.0	0.0189698	224.0	0.0189698	224.0	0.0189698	224.0	0.0189698
225.0	0.000102952	225.0	0.000147166	225.0	0.000202444	225.0	0.000271424	225.0	0.000357274	225.0	0.000463699	225.0	0.000600239	225.0	0.000781134	225.0	0.0010252	225.0	0.00133116	225.0	0.00175714	225.0	0.0022944	225.0	0.00300216	225.0	0.00390573	225.0	0.00504595	225.0	0.00651045	225.0	0.00836289	225.0	0.0107141	225.0	0.0137344	225.0	0.0179243	225.0	0.0190563	225.0	0.0190563	225.0	0.0190563	225.0	0.0190563	225.0	0.0190563
226.0	0.000102939	226.0	0.000147148	226.0	0.000202419	226.0	0.000271389	226.0	0.000357229	226.0	0.00046364	226.0	0.000600161	226.0	0.00078104	226.0	0.00102508	226.0	0.00133102	226.0	0.00175698	226.0	0.00229418	226.0	0.00300189	226.0	0.00390538	226.0	0.00504553	226.0	0.00650992	226.0	0.00836207	226.0	0.0107126	226.0	0.013731	226.0	0.0178818	226.0	0.0191428	226.0	0.0191428	226.0	0.0191428	226.0	0.0191428	226.0	0.0191428
227.0	0.000102926	227.0	0.00014713	227.0	0.000202394	227.0	0.000271356	227.0	0.000357184	227.0	0.000463581	227.0	0.000600084	227.0	0.000780946	227.0	0.00102497	227.0	0.00133088	227.0	0.00175681	227.0	0.00229396	227.0	0.00300162	227.0	0.00390504	227.0	0.00504512	227.0	0.0065094	227.0	0.00836127	227.0	0.0107112	227.0	0.0137278	227.0	0.0178457	227.0	0.0192295	227.0	0.0192295	227.0	0.0192295	227.0	0.0192295	227.0	0.0192295
228.0	0.000102914	228.0	0.000147112	228.0	0.000202369	228.0	0.000271322	228.0	0.00035714	228.0	0.000463523	228.0	0.000600007	228.0	0.000780854	228.0	0.00102485	228.0	0.00133074	228.0	0.00175665	228.0	0.00229375	228.0	0.00300135	228.0	0.0039047	228.0	0.00504471	228.0	0.00650889	228.0	0.00836048	228.0	0.0107099	228.0	0.0137247	228.0	0.0178143	228.0	0.0193161	228.0	0.0193161	228.0	0.0193161	228.0	0.0193161	228.0	0.0193161
229.0	0.000102902	229.0	0.000147094	229.0	0.000202345	229.0	0.00027129	229.0	0.000357096	229.0	0.000463465	229.0	0.000599932	229.0	0.000780763	229.0	0.00102474	229.0	0.0013306	229.0	0.00175649	229.0	0.00229354	229.0	0.00300109	229.0	0.00390437	229.0	0.00504431	229.0	0.00650838	229.0	0.00835971	229.0	0.0107085	229.0	0.0137217	229.0	0.0177867	229.0	0.0194027	229.0	0.0194027	229.0	0.0194027	229.0	0.0194027	229.0	0.0194027
230.0	0.000102889	230.0	0.000147077	230.0	0.000202321	230.0	0.000271257	230.0	0.000357053	230.0	0.000463408	230.0	0.000599858	230.0	0.000780674	230.0	0.00102463	230.0	0.00133046	230.0	0.00175634	230.0	0.00229333	230.0	0.00300083	230.0	0.00390404	230.0	0.00504391	230.0	0.00650789	230.0	0.00835895	230.0	0.0107072	230.0	0.0137188	230.0	0.017762	230.0	0.0194893	230.0	0.0194893	230.0	0.0194893	230.0	0.0194893	230.0	0.0194893
231.0	0.000102877	231.0	0.00014706	231.0	0.000202297	231.0	0.000271225	231.0	0.00035701	231.0	0.000463352	231.0	0.000599784	231.0	0.000780585	231.0	0.00102453	231.0	0.00133033	231.0	0.00175618	231.0	0.00229313	231.0	0.00300057	231.0	0.00390372	231.0	0.00504352	231.0	0.0065074	231.0	0.00835821	231.0	0.0107059	231.0	0.0137159	231.0	0.0177398	231.0	0.0195759	231.0	0.0195759	231.0	0.0195759	231.0	0.0195759	231.0	0.0195759
232.0	0.000102866	232.0	0.000147043	232.0	0.000202273	232.0	0.000271193	232.0	0.000356968	232.0	0.000463297	232.0	0.000599711	232.0	0.000780498	232.0	0.00102442	232.0	0.0013302	232.0	0.00175603	232.0	0.00229292	232.0	0.00300032	232.0	0.0039034	232.0	0.00504314	232.0	0.00650692	232.0	0.00835748	232.0	0.0107047	232.0	0.0137132	232.0	0.0177196	232.0	0.0196626	232.0	0.0196626	232.0	0.0196626	232.0	0.0196626	232.0	0.0196626
233.0	0.000102854	233.0	0.000147026	233.0	0.00020225	233.0	0.000271162	233.0	0.000356927	233.0	0.000463242	233.0	0.00059964	233.0	0.000780411	233.0	0.00102432	233.0	0.00133007	233.0	0.00175588	233.0	0.00229272	233.0	0.00300007	233.0	0.00390309	233.0	0.00504276	233.0	0.00650645	233.0	0.00835676	233.0	0.0107035	233.0	0.0137105	233.0	0.0177012	233.0	0.0197492	233.0	0.0197492	233.0	0.0197492	233.0	0.0197492	233.0	0.0197492
234.0	0.000102842	234.0	0.00014701	234.0	0.000202227	234.0	0.000271131	234.0	0.000356886	234.0	0.000463188	234.0	0.000599569	234.0	0.000780326	234.0	0.00102421	234.0	0.00132994	234.0	0.00175574	234.0	0.00229253	234.0	0.00299982	234.0	0.00390278	234.0	0.00504239	234.0	0.00650599	234.0	0.00835606	234.0	0.0107023	234.0	0.0137079	234.0	0.0176843	234.0	0.0198358	234.0	0.0198358	234.0	0.0198358	234.0	0.0198358	234.0	0.0198358
235.0	0.000102831	235.0	0.000146993	235.0	0.000202205	235.0	0.0002711	235.0	0.000356845	235.0	0.000463135	235.0	0.000599499	235.0	0.000780242	235.0	0.00102411	235.0	0.00132981	235.0	0.00175559	235.0	0.00229233	235.0	0.00299958	235.0	0.00390247	235.0	0.00504202	235.0	0.00650553	235.0	0.00835537	235.0	0.0107011	235.0	0.0137054	235.0	0.0176686	235.0	0.0199225	235.0	0.0199225	235.0	0.0199225	235.0	0.0199225	235.0	0.0199225
236.0	0.00010282	236.0	0.000146977	236.0	0.000202182	236.0	0.00027107	236.0	0.000356805	236.0	0.000463082	236.0	0.00059943	236.0	0.000780159	236.0	0.00102401	236.0	0.00132968	236.0	0.00175545	236.0	0.00229214	236.0	0.00299934	236.0	0.00390217	236.0	0.00504166	236.0	0.00650508	236.0	0.00835469	236.0	0.0106999	236.0	0.0137029	236.0	0.0176541	236.0	0.0200091	236.0	0.0200091	236.0	0.0200091	236.0	0.0200091	236.0	0.0200091
237.0	0.000102808	237.0	0.000146961	237.0	0.00020216	237.0	0.00027104	237.0	0.000356765	237.0	0.00046303	237.0	0.000599361	237.0	0.000780077	237.0	0.00102391	237.0	0.00132956	237.0	0.0017553	237.0	0.00229195	237.0	0.0029991	237.0	0.00390188	237.0	0.00504131	237.0	0.00650464	237.0	0.00835402	237.0	0.0106988	237.0	0.0137006	237.0	0.0176406	237.0	0.0200957	237.0	0.0200957	237.0	0.0200957	237.0	0.0200957	237.0	0.0200957
238.0	0.000102797	238.0	0.000146945	238.0	0.000202138	238.0	0.000271011	238.0	0.000356726	238.0	0.000462979	238.0	0.000599294	238.0	0.000779995	238.0	0.00102381	238.0	0.00132944	238.0	0.00175517	238.0	0.00229176	238.0	0.00299887	238.0	0.00390158	238.0	0.00504096	238.0	0.00650421	238.0	0.00835337	238.0	0.0106977	238.0	0.0136982	238.0	0.017628	238.0	0.0201823	238.0	0.0201823	238.0	0.0201823	238.0	0.0201823	238.0	0.0201823
239.0	0.000102787	239.0	0.00014693	239.0	0.000202117	239.0	0.000270982	239.0	0.000356687	239.0	0.000462928	239.0	0.000599227	239.0	0.000779915	239.0	0.00102371	239.0	0.00132931	239.0	0.00175503	239.0	0.00229158	239.0	0.00299864	239.0	0.0039013	239.0	0.00504062	239.0	0.00650379	239.0	0.00835273	239.0	0.0106966	239.0	0.013696	239.0	0.0176161	239.0	0.0202689	239.0	0.0202689	239.0	0.0202689	239.0	0.0202689	239.0	0.0202689
240.0	0.000102776	240.0	0.000146914	240.0	0.000202095	240.0	0.000270953	240.0	0.000356649	240.0	0.000462878	240.0	0.000599161	240.0	0.000779836	240.0	0.00102362	240.0	0.00132919	240.0	0.00175489	240.0	0.0022914	240.0	0.00299841	240.0	0.00390101	240.0	0.00504028	240.0	0.00650337	240.0	0.0083521	240.0	0.0106956	240.0	0.0136938	240.0	0.017605	240.0	0.0203558	240.0	0.0203558	240.0	0.0203558	240.0	0.0203558	240.0	0.0203558
241.0	0.000102765	241.0	0.000146899	241.0	0.000202074	241.0	0.000270924	241.0	0.000356611	241.0	0.000462828	241.0	0.000599096	241.0	0.000779758	241.0	0.00102352	241.0	0.00132908	241.0	0.00175476	241.0	0.00229122	241.0	0.00299819	241.0	0.00390073	241.0	0.00503994	241.0	0.00650296	241.0	0.00835148	241.0	0.0106945	241.0	0.0136917	241.0	0.0175945	241.0	0.0204425	241.0	0.0204425	241.0	0.0204425	241.0	0.0204425	241.0	0.0204425
242.0	0.000102755	242.0	0.000146884	242.0	0.000202054	242.0	0.000270896	242.0	0.000356574	242.0	0.000462779	242.0	0.000599032	242.0	0.000779681	242.0	0.00102343	242.0	0.00132896	242.0	0.00175462	242.0	0.00229104	242.0	0.00299797	242.0	0.00390045	242.0	0.00503961	242.0	0.00650256	242.0	0.00835087	242.0	0.0106935	242.0	0.0136896	242.0	0.0175846	242.0	0.0205293	242.0	0.0205293	242.0	0.0205293	242.0	0.0205293	242.0	0.0205293
243.0	0.000102744	243.0	0.000146869	243.0	0.000202033	243.0	0.000270868	243.0	0.000356537	243.0	0.000462731	243.0	0.000598968	243.0	0.000779605	243.0	0.00102334	243.0	0.00132884	243.0	0.00175449	243.0	0.00229087	243.0	0.00299775	243.0	0.00390018	243.0	0.00503929	243.0	0.00650216	243.0	0.00835028	243.0	0.0106925	243.0	0.0136876	243.0	0.0175753	243.0	0.0206161	243.0	0.0206161	243.0	0.0206161	243.0	0.0206161	243.0	0.0206161
244.0	0.000102734	244.0	0.000146854	244.0	0.000202013	244.0	0.000270841	244.0	0.0003565	244.0	0.000462683	244.0	0.000598905	244.0	0.000779529	244.0	0.00102325	244.0	0.00132873	244.0	0.00175436	244.0	0.00229069	244.0	0.00299753	244.0	0.00389991	244.0	0.00503897	244.0	0.00650177	244.0	0.00834969	244.0	0.0106916	244.0	0.0136856	244.0	0.0175664	244.0	0.0207028	244.0	0.0207028	244.0	0.0207028	244.0	0.0207028	244.0	0.0207028
245.0	0.000102724	245.0	0.00014684	245.0	0.000201992	245.0	0.000270814	245.0	0.000356464	245.0	0.000462636	245.0	0.000598843	245.0	0.000779455	245.0	0.00102316	245.0	0.00132862	245.0	0.00175424	245.0	0.00229052	245.0	0.00299732	245.0	0.00389965	245.0	0.00503866	245.0	0.00650138	245.0	0.00834912	245.0	0.0106906	245.0	0.0136837	245.0	0.017558	245.0	0.0207896	245.0	0.0207896	245.0	0.0207896	245.0	0.0207896	245.0	0.0207896
246.0	0.000102714	246.0	0.000146825	246.0	0.000201973	246.0	0.000270787	246.0	0.000356429	246.0	0.000462589	246.0	0.000598782	246.0	0.000779382	246.0	0.00102307	246.0	0.00132851	246.0	0.00175411	246.0	0.00229036	246.0	0.00299711	246.0	0.00389939	246.0	0.00503835	246.0	0.00650101	246.0	0.00834855	246.0	0.0106897	246.0	0.0136818	246.0	0.01755	246.0	0.0208764	246.0	0.0208764	246.0	0.0208764	246.0	0.0208764	246.0	0.0208764
247.0	0.000102704	247.0	0.000146811	247.0	0.000201953	247.0	0.00027076	247.0	0.000356394	247.0	0.000462543	247.0	0.000598721	247.0	0.000779309	247.0	0.00102298	247.0	0.0013284	247.0	0.00175399	247.0	0.00229019	247.0	0.00299691	247.0	0.00389913	247.0	0.00503804	247.0	0.00650064	247.0	0.008348	247.0	0.0106887	247.0	0.01368	247.0	0.0175424	247.0	0.0209633	247.0	0.0209633	247.0	0.0209633	247.0	0.0209633	247.0	0.0209633
248.0	0.000102694	248.0	0.000146797	248.0	0.000201934	248.0	0.000270734	248.0	0.000356359	248.0	0.000462497	248.0	0.000598661	248.0	0.000779237	248.0	0.00102289	248.0	0.00132829	248.0	0.00175386	248.0	0.00229003	248.0	0.0029967	248.0	0.00389887	248.0	0.00503774	248.0	0.00650027	248.0	0.00834745	248.0	0.0106878	248.0	0.0136782	248.0	0.0175351	248.0	0.0210502	248.0	0.0210502	248.0	0.0210502	248.0	0.0210502	248.0	0.0210502
249.0	0.000102684	249.0	0.000146783	249.0	0.000201914	249.0	0.000270708	249.0	0.000356324	249.0	0.000462452	249.0	0.000598602	249.0	0.000779166	249.0	0.00102281	249.0	0.00132818	249.0	0.00175374	249.0	0.00228987	249.0	0.0029965	249.0	0.00389862	249.0	0.00503745	249.0	0.00649991	249.0	0.00834691	249.0	0.010687	249.0	0.0136765	249.0	0.0175282	249.0	0.0211371	249.0	0.0211371	249.0	0.0211371	249.0	0.0211371	249.0	0.0211371
250.0	0.000102675	250.0	0.000146769	250.0	0.000201895	250.0	0.000270683	250.0	0.00035629	250.0	0.000462407	250.0	0.000598543	250.0	0.000779097	250.0	0.00102272	250.0	0.00132807	250.0	0.00175362	250.0	0.00228971	250.0	0.0029963	250.0	0.00389837	250.0	0.00503716	250.0	0.00649956	250.0	0.00834639	250.0	0.0106861	250.0	0.0136748	250.0	0.0175216	250.0	0.021224	250.0	0.021224	250.0	0.021224	250.0	0.021224	250.0	0.021224
251.0	0.000102665	251.0	0.000146756	251.0	0.000201877	251.0	0.000270657	251.0	0.000356257	251.0	0.000462363	251.0	0.000598486	251.0	0.000779027	251.0	0.00102264	251.0	0.00132797	251.0	0.00175351	251.0	0.00228955	251.0	0.0029961	251.0	0.00389813	251.0	0.00503687	251.0	0.00649921	251.0	0.00834587	251.0	0.0106853	251.0	0.0136732	251.0	0.0175152	251.0	0.021311	251.0	0.021311	251.0	0.021311	251.0	0.021311	251.0	0.021311
252.0	0.000102656	252.0	0.000146742	252.0	0.000201858	252.0	0.000270632	252.0	0.000356223	252.0	0.000462319	252.0	0.000598428	252.0	0.000778959	252.0	0.00102255	252.0	0.00132787	252.0	0.00175339	252.0	0.00228939	252.0	0.00299591	252.0	0.00389789	252.0	0.00503659	252.0	0.00649887	252.0	0.00834536	252.0	0.0106844	252.0	0.0136716	252.0	0.0175092	252.0	0.0213981	252.0	0.0213981	252.0	0.0213981	252.0	0.0213981	252.0	0.0213981
253.0	0.000102647	253.0	0.000146729	253.0	0.00020184	253.0	0.000270608	253.0	0.000356191	253.0	0.000462276	253.0	0.000598372	253.0	0.000778892	253.0	0.00102247	253.0	0.00132777	253.0	0.00175328	253.0	0.00228924	253.0	0.00299572	253.0	0.00389765	253.0	0.00503631	253.0	0.00649853	253.0	0.00834486	253.0	0.0106836	253.0	0.01367	253.0	0.0175034	253.0	0.0214852	253.0	0.0214852	253.0	0.0214852	253.0	0.0214852	253.0	0.0214852
254.0	0.000102638	254.0	0.000146716	254.0	0.000201822	254.0	0.000270583	254.0	0.000356158	254.0	0.000462234	254.0	0.000598316	254.0	0.000778825	254.0	0.00102239	254.0	0.00132766	254.0	0.00175316	254.0	0.00228909	254.0	0.00299553	254.0	0.00389741	254.0	0.00503603	254.0	0.0064982	254.0	0.00834437	254.0	0.0106828	254.0	0.0136685	254.0	0.0174978	254.0	0.0215723	254.0	0.0215723	254.0	0.0215723	254.0	0.0215723	254.0	0.0215723
255.0	0.000102629	255.0	0.000146703	255.0	0.000201804	255.0	0.000270559	255.0	0.000356126	255.0	0.000462191	255.0	0.000598261	255.0	0.000778759	255.0	0.00102231	255.0	0.00132757	255.0	0.00175305	255.0	0.00228894	255.0	0.00299534	255.0	0.00389718	255.0	0.00503576	255.0	0.00649787	255.0	0.00834389	255.0	0.010682	255.0	0.013667	255.0	0.0174924	255.0	0.0216596	255.0	0.0216596	255.0	0.0216596	255.0	0.0216596	255.0	0.0216596
256.0	0.00010262	256.0	0.00014669	256.0	0.000201786	256.0	0.000270535	256.0	0.000356094	256.0	0.00046215	256.0	0.000598206	256.0	0.000778694	256.0	0.00102223	256.0	0.00132747	256.0	0.00175294	256.0	0.00228879	256.0	0.00299516	256.0	0.00389695	256.0	0.00503549	256.0	0.00649755	256.0	0.00834341	256.0	0.0106813	256.0	0.0136655	256.0	0.0174873	256.0	0.0217468	256.0	0.0217468	256.0	0.0217468	256.0	0.0217468	256.0	0.0217468
257.0	0.000102611	257.0	0.000146678	257.0	0.000201768	257.0	0.000270511	257.0	0.000356063	257.0	0.000462109	257.0	0.000598152	257.0	0.000778629	257.0	0.00102216	257.0	0.00132737	257.0	0.00175283	257.0	0.00228864	257.0	0.00299498	257.0	0.00389673	257.0	0.00503523	257.0	0.00649724	257.0	0.00834294	257.0	0.0106805	257.0	0.0136641	257.0	0.0174823	257.0	0.0218341	257.0	0.0218341	257.0	0.0218341	257.0	0.0218341	257.0	0.0218341
258.0	0.000102602	258.0	0.000146665	258.0	0.000201751	258.0	0.000270488	258.0	0.000356032	258.0	0.000462068	258.0	0.000598098	258.0	0.000778566	258.0	0.00102208	258.0	0.00132727	258.0	0.00175272	258.0	0.0022885	258.0	0.0029948	258.0	0.0038965	258.0	0.00503497	258.0	0.00649693	258.0	0.00834249	258.0	0.0106798	258.0	0.0136627	258.0	0.0174775	258.0	0.0219213	258.0	0.0219213	258.0	0.0219213	258.0	0.0219213	258.0	0.0219213
259.0	0.000102593	259.0	0.000146653	259.0	0.000201734	259.0	0.000270465	259.0	0.000356001	259.0	0.000462028	259.0	0.000598046	259.0	0.000778503	259.0	0.001022	259.0	0.00132718	259.0	0.00175262	259.0	0.00228836	259.0	0.00299462	259.0	0.00389628	259.0	0.00503471	259.0	0.00649662	259.0	0.00834203	259.0	0.010679	259.0	0.0136614	259.0	0.0174729	259.0	0.0220084	259.0	0.0220084	259.0	0.0220084	259.0	0.0220084	259.0	0.0220084
260.0	0.000102585	260.0	0.00014664	260.0	0.000201717	260.0	0.000270442	260.0	0.000355971	260.0	0.000461988	260.0	0.000597993	260.0	0.000778441	260.0	0.00102193	260.0	0.00132709	260.0	0.00175251	260.0	0.00228822	260.0	0.00299444	260.0	0.00389606	260.0	0.00503446	260.0	0.00649632	260.0	0.00834159	260.0	0.0106783	260.0	0.0136601	260.0	0.0174685	260.0	0.0220956	260.0	0.0220956	260.0	0.0220956	260.0	0.0220956	260.0	0.0220956
261.0	0.000102576	261.0	0.000146628	261.0	0.0002017	261.0	0.000270419	261.0	0.000355941	261.0	0.000461949	261.0	0.000597942	261.0	0.000778379	261.0	0.00102185	261.0	0.00132699	261.0	0.00175241	261.0	0.00228808	261.0	0.00299427	261.0	0.00389585	261.0	0.00503421	261.0	0.00649603	261.0	0.00834116	261.0	0.0106776	261.0	0.0136588	261.0	0.0174642	261.0	0.0221828	261.0	0.0221828	261.0	0.0221828	261.0	0.0221828	261.0	0.0221828
262.0	0.000102568	262.0	0.000146616	262.0	0.000201684	262.0	0.000270397	262.0	0.000355911	262.0	0.00046191	262.0	0.000597891	262.0	0.000778319	262.0	0.00102178	262.0	0.0013269	262.0	0.00175231	262.0	0.00228794	262.0	0.0029941	262.0	0.00389564	262.0	0.00503397	262.0	0.00649573	262.0	0.00834073	262.0	0.0106769	262.0	0.0136575	262.0	0.0174601	262.0	0.0222699	262.0	0.0222699	262.0	0.0222699	262.0	0.0222699	262.0	0.0222699
263.0	0.00010256	263.0	0.000146604	263.0	0.000201667	263.0	0.000270375	263.0	0.000355882	263.0	0.000461871	263.0	0.00059784	263.0	0.000778259	263.0	0.00102171	263.0	0.00132681	263.0	0.00175221	263.0	0.00228781	263.0	0.00299393	263.0	0.00389543	263.0	0.00503373	263.0	0.00649545	263.0	0.00834031	263.0	0.0106763	263.0	0.0136563	263.0	0.0174561	263.0	0.022357	263.0	0.022357	263.0	0.022357	263.0	0.022357	263.0	0.022357
264.0	0.000102552	264.0	0.000146593	264.0	0.000201651	264.0	0.000270353	264.0	0.000355853	264.0	0.000461833	264.0	0.00059779	264.0	0.000778199	264.0	0.00102164	264.0	0.00132672	264.0	0.00175211	264.0	0.00228767	264.0	0.00299377	264.0	0.00389522	264.0	0.00503349	264.0	0.00649517	264.0	0.00833989	264.0	0.0106756	264.0	0.0136551	264.0	0.0174523	264.0	0.0224443	264.0	0.0224443	264.0	0.0224443	264.0	0.0224443	264.0	0.0224443
265.0	0.000102544	265.0	0.000146581	265.0	0.000201635	265.0	0.000270331	265.0	0.000355824	265.0	0.000461795	265.0	0.000597741	265.0	0.000778141	265.0	0.00102156	265.0	0.00132663	265.0	0.00175201	265.0	0.00228754	265.0	0.0029936	265.0	0.00389502	265.0	0.00503325	265.0	0.00649489	265.0	0.00833948	265.0	0.010675	265.0	0.0136539	265.0	0.0174486	265.0	0.0225315	265.0	0.0225315	265.0	0.0225315	265.0	0.0225315	265.0	0.0225315
266.0	0.000102536	266.0	0.00014657	266.0	0.000201619	266.0	0.00027031	266.0	0.000355796	266.0	0.000461758	266.0	0.000597692	266.0	0.000778083	266.0	0.00102149	266.0	0.00132655	266.0	0.00175191	266.0	0.00228741	266.0	0.00299344	266.0	0.00389482	266.0	0.00503302	266.0	0.00649462	266.0	0.00833908	266.0	0.0106743	266.0	0.0136528	266.0	0.017445	266.0	0.0226188	266.0	0.0226188	266.0	0.0226188	266.0	0.0226188	266.0	0.0226188
267.0	0.000102528	267.0	0.000146558	267.0	0.000201603	267.0	0.000270289	267.0	0.000355768	267.0	0.000461721	267.0	0.000597644	267.0	0.000778025	267.0	0.00102143	267.0	0.00132646	267.0	0.00175181	267.0	0.00228728	267.0	0.00299328	267.0	0.00389462	267.0	0.0050328	267.0	0.00649435	267.0	0.00833869	267.0	0.0106737	267.0	0.0136516	267.0	0.0174415	267.0	0.0227062	267.0	0.0227062	267.0	0.0227062	267.0	0.0227062	267.0	0.0227062
268.0	0.00010252	268.0	0.000146547	268.0	0.000201588	268.0	0.000270268	268.0	0.00035574	268.0	0.000461685	268.0	0.000597596	268.0	0.000777969	268.0	0.00102136	268.0	0.00132637	268.0	0.00175172	268.0	0.00228715	268.0	0.00299312	268.0	0.00389442	268.0	0.00503257	268.0	0.00649408	268.0	0.0083383	268.0	0.0106731	268.0	0.0136505	268.0	0.0174382	268.0	0.0227935	268.0	0.0227935	268.0	0.0227935	268.0	0.0227935	268.0	0.0227935
269.0	0.000102512	269.0	0.000146536	269.0	0.000201573	269.0	0.000270247	269.0	0.000355712	269.0	0.000461649	269.0	0.000597548	269.0	0.000777913	269.0	0.00102129	269.0	0.00132629	269.0	0.00175163	269.0	0.00228703	269.0	0.00299296	269.0	0.00389423	269.0	0.00503235	269.0	0.00649382	269.0	0.00833792	269.0	0.0106725	269.0	0.0136495	269.0	0.0174349	269.0	0.0228809	269.0	0.0228809	269.0	0.0228809	269.0	0.0228809	269.0	0.0228809
270.0	0.000102504	270.0	0.000146525	270.0	0.000201557	270.0	0.000270227	270.0	0.000355685	270.0	0.000461613	270.0	0.000597502	270.0	0.000777857	270.0	0.00102122	270.0	0.00132621	270.0	0.00175153	270.0	0.0022869	270.0	0.00299281	270.0	0.00389404	270.0	0.00503213	270.0	0.00649356	270.0	0.00833754	270.0	0.0106719	270.0	0.0136484	270.0	0.0174318	270.0	0.0229682	270.0	0.0229682	270.0	0.0229682	270.0	0.0229682	270.0	0.0229682
271.0	0.000102497	271.0	0.000146514	271.0	0.000201542	271.0	0.000270207	271.0	0.000355658	271.0	0.000461578	271.0	0.000597455	271.0	0.000777803	271.0	0.00102116	271.0	0.00132612	271.0	0.00175144	271.0	0.00228678	271.0	0.00299266	271.0	0.00389385	271.0	0.00503191	271.0	0.00649331	271.0	0.00833717	271.0	0.0106713	271.0	0.0136474	271.0	0.0174287	271.0	0.0230555	271.0	0.0230555	271.0	0.0230555	271.0	0.0230555	271.0	0.0230555
272.0	0.000102489	272.0	0.000146503	272.0	0.000201528	272.0	0.000270187	272.0	0.000355632	272.0	0.000461543	272.0	0.00059741	272.0	0.000777749	272.0	0.00102109	272.0	0.00132604	272.0	0.00175135	272.0	0.00228666	272.0	0.0029925	272.0	0.00389366	272.0	0.0050317	272.0	0.00649306	272.0	0.00833681	272.0	0.0106707	272.0	0.0136464	272.0	0.0174257	272.0	0.0231428	272.0	0.0231428	272.0	0.0231428	272.0	0.0231428	272.0	0.0231428
273.0	0.000102482	273.0	0.000146493	273.0	0.000201513	273.0	0.000270167	273.0	0.000355606	273.0	0.000461509	273.0	0.000597365	273.0	0.000777695	273.0	0.00102103	273.0	0.00132596	273.0	0.00175126	273.0	0.00228654	273.0	0.00299236	273.0	0.00389348	273.0	0.00503149	273.0	0.00649282	273.0	0.00833645	273.0	0.0106702	273.0	0.0136454	273.0	0.0174229	273.0	0.0232301	273.0	0.0232301	273.0	0.0232301	273.0	0.0232301	273.0	0.0232301
274.0	0.000102475	274.0	0.000146482	274.0	0.000201498	274.0	0.000270147	274.0	0.00035558	274.0	0.000461475	274.0	0.00059732	274.0	0.000777642	274.0	0.00102096	274.0	0.00132588	274.0	0.00175117	274.0	0.00228642	274.0	0.00299221	274.0	0.0038933	274.0	0.00503128	274.0	0.00649257	274.0	0.0083361	274.0	0.0106696	274.0	0.0136444	274.0	0.0174201	274.0	0.0230685	274.0	0.0233174	274.0	0.0233174	274.0	0.0233174	274.0	0.0233174
275.0	0.000102467	275.0	0.000146472	275.0	0.000201484	275.0	0.000270128	275.0	0.000355554	275.0	0.000461441	275.0	0.000597275	275.0	0.00077759	275.0	0.0010209	275.0	0.0013258	275.0	0.00175109	275.0	0.00228631	275.0	0.00299206	275.0	0.00389312	275.0	0.00503108	275.0	0.00649234	275.0	0.00833575	275.0	0.0106691	275.0	0.0136435	275.0	0.0174174	275.0	0.0228742	275.0	0.0234047	275.0	0.0234047	275.0	0.0234047	275.0	0.0234047
276.0	0.00010246	276.0	0.000146461	276.0	0.00020147	276.0	0.000270109	276.0	0.000355528	276.0	0.000461408	276.0	0.000597232	276.0	0.000777538	276.0	0.00102084	276.0	0.00132573	276.0	0.001751	276.0	0.00228619	276.0	0.00299192	276.0	0.00389294	276.0	0.00503088	276.0	0.0064921	276.0	0.00833541	276.0	0.0106685	276.0	0.0136426	276.0	0.0174147	276.0	0.022764	276.0	0.023492	276.0	0.023492	276.0	0.023492	276.0	0.023492
277.0	0.000102453	277.0	0.000146451	277.0	0.000201456	277.0	0.00027009	277.0	0.000355503	277.0	0.000461375	277.0	0.000597188	277.0	0.000777487	277.0	0.00102078	277.0	0.00132565	277.0	0.00175092	277.0	0.00228608	277.0	0.00299178	277.0	0.00389276	277.0	0.00503068	277.0	0.00649187	277.0	0.00833508	277.0	0.010668	277.0	0.0136417	277.0	0.0174122	277.0	0.022687	277.0	0.0235793	277.0	0.0235793	277.0	0.0235793	277.0	0.0235793
278.0	0.000102446	278.0	0.000146441	278.0	0.000201442	278.0	0.000270071	278.0	0.000355478	278.0	0.000461342	278.0	0.000597146	278.0	0.000777436	278.0	0.00102072	278.0	0.00132557	278.0	0.00175083	278.0	0.00228596	278.0	0.00299164	278.0	0.00389259	278.0	0.00503048	278.0	0.00649165	278.0	0.00833475	278.0	0.0106675	278.0	0.0136408	278.0	0.0174097	278.0	0.0226278	278.0	0.0236665	278.0	0.0236665	278.0	0.0236665	278.0	0.0236665
279.0	0.000102439	279.0	0.000146431	279.0	0.000201428	279.0	0.000270052	279.0	0.000355454	279.0	0.00046131	279.0	0.000597103	279.0	0.000777386	279.0	0.00102066	279.0	0.0013255	279.0	0.00175075	279.0	0.00228585	279.0	0.0029915	279.0	0.00389242	279.0	0.00503029	279.0	0.00649142	279.0	0.00833443	279.0	0.010667	279.0	0.0136399	279.0	0.0174073	279.0	0.0225801	279.0	0.0237538	279.0	0.0237538	279.0	0.0237538	279.0	0.0237538
280.0	0.000102432	280.0	0.000146421	280.0	0.000201414	280.0	0.000270034	280.0	0.000355429	280.0	0.000461278	280.0	0.000597061	280.0	0.000777337	280.0	0.0010206	280.0	0.00132543	280.0	0.00175067	280.0	0.00228574	280.0	0.00299136	280.0	0.00389225	280.0	0.0050301	280.0	0.0064912	280.0	0.00833411	280.0	0.0106665	280.0	0.0136391	280.0	0.0174049	280.0	0.0225402	280.0	0.0238411	280.0	0.0238411	280.0	0.0238411	280.0	0.0238411
281.0	0.000102425	281.0	0.000146412	281.0	0.000201401	281.0	0.000270016	281.0	0.000355405	281.0	0.000461246	281.0	0.00059702	281.0	0.000777288	281.0	0.00102054	281.0	0.00132535	281.0	0.00175059	281.0	0.00228563	281.0	0.00299122	281.0	0.00389208	281.0	0.00502991	281.0	0.00649098	281.0	0.00833379	281.0	0.010666	281.0	0.0136382	281.0	0.0174027	281.0	0.0225061	281.0	0.0239284	281.0	0.0239284	281.0	0.0239284	281.0	0.0239284
282.0	0.000102419	282.0	0.000146402	282.0	0.000201388	282.0	0.000269998	282.0	0.000355381	282.0	0.000461215	282.0	0.000596979	282.0	0.000777239	282.0	0.00102048	282.0	0.00132528	282.0	0.00175051	282.0	0.00228552	282.0	0.00299109	282.0	0.00389192	282.0	0.00502973	282.0	0.00649077	282.0	0.00833348	282.0	0.0106655	282.0	0.0136374	282.0	0.0174005	282.0	0.0224763	282.0	0.0240157	282.0	0.0240157	282.0	0.0240157	282.0	0.0240157
283.0	0.000102412	283.0	0.000146392	283.0	0.000201374	283.0	0.00026998	283.0	0.000355358	283.0	0.000461184	283.0	0.000596938	283.0	0.000777192	283.0	0.00102042	283.0	0.00132521	283.0	0.00175043	283.0	0.00228542	283.0	0.00299096	283.0	0.00389176	283.0	0.00502954	283.0	0.00649056	283.0	0.00833318	283.0	0.0106651	283.0	0.0136366	283.0	0.0173983	283.0	0.0224501	283.0	0.024103	283.0	0.024103	283.0	0.024103	283.0	0.024103
284.0	0.000102405	284.0	0.000146383	284.0	0.000201361	284.0	0.000269962	284.0	0.000355334	284.0	0.000461153	284.0	0.000596898	284.0	0.000777144	284.0	0.00102036	284.0	0.00132514	284.0	0.00175035	284.0	0.00228531	284.0	0.00299083	284.0	0.0038916	284.0	0.00502936	284.0	0.00649035	284.0	0.00833288	284.0	0.0106646	284.0	0.0136358	284.0	0.0173962	284.0	0.0224266	284.0	0.0241902	284.0	0.0241902	284.0	0.0241902	284.0	0.0241902
285.0	0.000102399	285.0	0.000146374	285.0	0.000201348	285.0	0.000269945	285.0	0.000355311	285.0	0.000461123	285.0	0.000596858	285.0	0.000777097	285.0	0.00102031	285.0	0.00132507	285.0	0.00175027	285.0	0.00228521	285.0	0.0029907	285.0	0.00389144	285.0	0.00502918	285.0	0.00649015	285.0	0.00833258	285.0	0.0106642	285.0	0.0136351	285.0	0.0173942	285.0	0.0224055	285.0	0.0242776	285.0	0.0242776	285.0	0.0242776	285.0	0.0242776
286.0	0.000102392	286.0	0.000146364	286.0	0.000201336	286.0	0.000269928	286.0	0.000355288	286.0	0.000461093	286.0	0.000596819	286.0	0.000777051	286.0	0.00102025	286.0	0.001325	286.0	0.0017502	286.0	0.00228511	286.0	0.00299057	286.0	0.00389128	286.0	0.00502901	286.0	0.00648995	286.0	0.00833229	286.0	0.0106637	286.0	0.0136343	286.0	0.0173922	286.0	0.0223863	286.0	0.0243651	286.0	0.0243651	286.0	0.0243651	286.0	0.0243651
287.0	0.000102386	287.0	0.000146355	287.0	0.000201323	287.0	0.000269911	287.0	0.000355266	287.0	0.000461063	287.0	0.00059678	287.0	0.000777005	287.0	0.0010202	287.0	0.00132493	287.0	0.00175012	287.0	0.00228501	287.0	0.00299044	287.0	0.00389112	287.0	0.00502883	287.0	0.00648975	287.0	0.00833201	287.0	0.0106633	287.0	0.0136336	287.0	0.0173902	287.0	0.0223687	287.0	0.0244528	287.0	0.0244528	287.0	0.0244528	287.0	0.0244528
288.0	0.00010238	288.0	0.000146346	288.0	0.00020131	288.0	0.000269894	288.0	0.000355243	288.0	0.000461034	288.0	0.000596741	288.0	0.00077696	288.0	0.00102014	288.0	0.00132486	288.0	0.00175005	288.0	0.00228491	288.0	0.00299032	288.0	0.00389097	288.0	0.00502866	288.0	0.00648955	288.0	0.00833173	288.0	0.0106628	288.0	0.0136329	288.0	0.0173883	288.0	0.0223525	288.0	0.0245404	288.0	0.0245404	288.0	0.0245404	288.0	0.0245404
289.0	0.000102373	289.0	0.000146337	289.0	0.000201298	289.0	0.000269877	289.0	0.000355221	289.0	0.000461005	289.0	0.000596703	289.0	0.000776915	289.0	0.00102009	289.0	0.00132479	289.0	0.00174997	289.0	0.00228481	289.0	0.0029902	289.0	0.00389082	289.0	0.00502849	289.0	0.00648936	289.0	0.00833145	289.0	0.0106624	289.0	0.0136322	289.0	0.0173865	289.0	0.0223376	289.0	0.0246281	289.0	0.0246281	289.0	0.0246281	289.0	0.0246281
290.0	0.000102367	290.0	0.000146328	290.0	0.000201286	290.0	0.00026986	290.0	0.000355199	290.0	0.000460976	290.0	0.000596665	290.0	0.000776871	290.0	0.00102004	290.0	0.00132473	290.0	0.0017499	290.0	0.00228471	290.0	0.00299007	290.0	0.00389067	290.0	0.00502833	290.0	0.00648917	290.0	0.00833118	290.0	0.010662	290.0	0.0136315	290.0	0.0173847	290.0	0.0223238	290.0	0.0247157	290.0	0.0247157	290.0	0.0247157	290.0	0.0247157
291.0	0.000102361	291.0	0.000146319	291.0	0.000201274	291.0	0.000269844	291.0	0.000355177	291.0	0.000460948	291.0	0.000596628	291.0	0.000776827	291.0	0.00101998	291.0	0.00132466	291.0	0.00174983	291.0	0.00228461	291.0	0.00298995	291.0	0.00389052	291.0	0.00502816	291.0	0.00648898	291.0	0.00833091	291.0	0.0106616	291.0	0.0136308	291.0	0.017383	291.0	0.0223109	291.0	0.0248034	291.0	0.0248034	291.0	0.0248034	291.0	0.0248034
292.0	0.000102355	292.0	0.000146311	292.0	0.000201262	292.0	0.000269828	292.0	0.000355156	292.0	0.00046092	292.0	0.000596591	292.0	0.000776783	292.0	0.00101993	292.0	0.0013246	292.0	0.00174976	292.0	0.00228452	292.0	0.00298983	292.0	0.00389038	292.0	0.005028	292.0	0.0064888	292.0	0.00833064	292.0	0.0106612	292.0	0.0136301	292.0	0.0173813	292.0	0.0222988	292.0	0.024891	292.0	0.024891	292.0	0.024891	292.0	0.024891
293.0	0.000102349	293.0	0.000146302	293.0	0.00020125	293.0	0.000269812	293.0	0.000355135	293.0	0.000460892	293.0	0.000596554	293.0	0.00077674	293.0	0.00101988	293.0	0.00132453	293.0	0.00174969	293.0	0.00228442	293.0	0.00298972	293.0	0.00389023	293.0	0.00502784	293.0	0.00648862	293.0	0.00833038	293.0	0.0106608	293.0	0.0136295	293.0	0.0173796	293.0	0.0222875	293.0	0.0249786	293.0	0.0249786	293.0	0.0249786	293.0	0.0249786
294.0	0.000102343	294.0	0.000146294	294.0	0.000201238	294.0	0.000269796	294.0	0.000355114	294.0	0.000460864	294.0	0.000596518	294.0	0.000776698	294.0	0.00101983	294.0	0.00132447	294.0	0.00174962	294.0	0.00228433	294.0	0.0029896	294.0	0.00389009	294.0	0.00502768	294.0	0.00648844	294.0	0.00833013	294.0	0.0106604	294.0	0.0136289	294.0	0.017378	294.0	0.0222769	294.0	0.0250663	294.0	0.0250663	294.0	0.0250663	294.0	0.0250663
295.0	0.000102337	295.0	0.000146285	295.0	0.000201226	295.0	0.00026978	295.0	0.000355093	295.0	0.000460837	295.0	0.000596482	295.0	0.000776656	295.0	0.00101978	295.0	0.00132441	295.0	0.00174955	295.0	0.00228423	295.0	0.00298948	295.0	0.00388995	295.0	0.00502752	295.0	0.00648826	295.0	0.00832987	295.0	0.01066	295.0	0.0136282	295.0	0.0173764	295.0	0.0222669	295.0	0.025154	295.0	0.025154	295.0	0.025154	295.0	0.025154
296.0	0.000102331	296.0	0.000146277	296.0	0.000201215	296.0	0.000269765	296.0	0.000355072	296.0	0.00046081	296.0	0.000596447	296.0	0.000776614	296.0	0.00101973	296.0	0.00132434	296.0	0.00174948	296.0	0.00228414	296.0	0.00298937	296.0	0.00388981	296.0	0.00502737	296.0	0.00648809	296.0	0.00832962	296.0	0.0106596	296.0	0.0136276	296.0	0.0173749	296.0	0.0222575	296.0	0.0252418	296.0	0.0252418	296.0	0.0252418	296.0	0.0252418
297.0	0.000102325	297.0	0.000146268	297.0	0.000201203	297.0	0.000269749	297.0	0.000355052	297.0	0.000460783	297.0	0.000596411	297.0	0.000776573	297.0	0.00101968	297.0	0.00132428	297.0	0.00174941	297.0	0.00228405	297.0	0.00298926	297.0	0.00388967	297.0	0.00502722	297.0	0.00648792	297.0	0.00832938	297.0	0.0106593	297.0	0.013627	297.0	0.0173734	297.0	0.0222486	297.0	0.0253295	297.0	0.0253295	297.0	0.0253295	297.0	0.0253295
298.0	0.00010232	298.0	0.00014626	298.0	0.000201192	298.0	0.000269734	298.0	0.000355031	298.0	0.000460757	298.0	0.000596377	298.0	0.000776532	298.0	0.00101963	298.0	0.00132422	298.0	0.00174935	298.0	0.00228396	298.0	0.00298915	298.0	0.00388954	298.0	0.00502707	298.0	0.00648775	298.0	0.00832914	298.0	0.0106589	298.0	0.0136264	298.0	0.0173719	298.0	0.0222401	298.0	0.0254173	298.0	0.0254173	298.0	0.0254173	298.0	0.0254173
299.0	0.000102314	299.0	0.000146252	299.0	0.000201181	299.0	0.000269719	299.0	0.000355011	299.0	0.00046073	299.0	0.000596342	299.0	0.000776492	299.0	0.00101958	299.0	0.00132416	299.0	0.00174928	299.0	0.00228387	299.0	0.00298904	299.0	0.0038894	299.0	0.00502692	299.0	0.00648759	299.0	0.0083289	299.0	0.0106585	299.0	0.0136258	299.0	0.0173705	299.0	0.0222321	299.0	0.0255051	299.0	0.0255051	299.0	0.0255051	299.0	0.0255051
300.0	0.000102308	300.0	0.000146244	300.0	0.00020117	300.0	0.000269704	300.0	0.000354992	300.0	0.000460704	300.0	0.000596308	300.0	0.000776452	300.0	0.00101954	300.0	0.0013241	300.0	0.00174922	300.0	0.00228379	300.0	0.00298893	300.0	0.00388927	300.0	0.00502677	300.0	0.00648742	300.0	0.00832867	300.0	0.0106582	300.0	0.0136253	300.0	0.0173691	300.0	0.0222245	300.0	0.025593	300.0	0.025593	300.0	0.025593	300.0	0.025593
301.0	0.000102303	301.0	0.000146236	301.0	0.000201159	301.0	0.000269689	301.0	0.000354972	301.0	0.000460679	301.0	0.000596274	301.0	0.000776413	301.0	0.00101949	301.0	0.00132404	301.0	0.00174915	301.0	0.0022837	301.0	0.00298882	301.0	0.00388914	301.0	0.00502663	301.0	0.00648726	301.0	0.00832844	301.0	0.0106578	301.0	0.0136247	301.0	0.0173677	301.0	0.0222172	301.0	0.025681	301.0	0.025681	301.0	0.025681	301.0	0.025681
302.0	0.000102297	302.0	0.000146228	302.0	0.000201148	302.0	0.000269674	302.0	0.000354953	302.0	0.000460653	302.0	0.000596241	302.0	0.000776374	302.0	0.00101944	302.0	0.00132398	302.0	0.00174909	302.0	0.00228362	302.0	0.00298871	302.0	0.00388901	302.0	0.00502648	302.0	0.0064871	302.0	0.00832821	302.0	0.0106575	302.0	0.0136242	302.0	0.0173664	302.0	0.0222103	302.0	0.0257689	302.0	0.0257689	302.0	0.0257689	302.0	0.0257689
303.0	0.000102292	303.0	0.000146221	303.0	0.000201137	303.0	0.00026966	303.0	0.000354933	303.0	0.000460628	303.0	0.000596208	303.0	0.000776335	303.0	0.0010194	303.0	0.00132393	303.0	0.00174903	303.0	0.00228353	303.0	0.00298861	303.0	0.00388888	303.0	0.00502634	303.0	0.00648694	303.0	0.00832798	303.0	0.0106572	303.0	0.0136236	303.0	0.0173651	303.0	0.0222037	303.0	0.0258568	303.0	0.0258568	303.0	0.0258568	303.0	0.0258568
304.0	0.000102287	304.0	0.000146213	304.0	0.000201126	304.0	0.000269646	304.0	0.000354914	304.0	0.000460603	304.0	0.000596175	304.0	0.000776297	304.0	0.00101935	304.0	0.00132387	304.0	0.00174897	304.0	0.00228345	304.0	0.0029885	304.0	0.00388875	304.0	0.0050262	304.0	0.00648679	304.0	0.00832776	304.0	0.0106568	304.0	0.0136231	304.0	0.0173638	304.0	0.0221974	304.0	0.0259449	304.0	0.0259449	304.0	0.0259449	304.0	0.0259449
305.0	0.000102281	305.0	0.000146205	305.0	0.000201116	305.0	0.000269631	305.0	0.000354896	305.0	0.000460579	305.0	0.000596143	305.0	0.000776259	305.0	0.00101931	305.0	0.00132381	305.0	0.00174891	305.0	0.00228336	305.0	0.0029884	305.0	0.00388863	305.0	0.00502607	305.0	0.00648664	305.0	0.00832755	305.0	0.0106565	305.0	0.0136226	305.0	0.0173625	305.0	0.0221914	305.0	0.0260329	305.0	0.0260329	305.0	0.0260329	305.0	0.0260329
306.0	0.000102276	306.0	0.000146198	306.0	0.000201105	306.0	0.000269617	306.0	0.000354877	306.0	0.000460554	306.0	0.000596111	306.0	0.000776222	306.0	0.00101926	306.0	0.00132376	306.0	0.00174884	306.0	0.00228328	306.0	0.0029883	306.0	0.0038885	306.0	0.00502593	306.0	0.00648649	306.0	0.00832733	306.0	0.0106562	306.0	0.0136221	306.0	0.0173613	306.0	0.0221856	306.0	0.0261209	306.0	0.0261209	306.0	0.0261209	306.0	0.0261209
307.0	0.000102271	307.0	0.00014619	307.0	0.000201095	307.0	0.000269603	307.0	0.000354858	307.0	0.00046053	307.0	0.000596079	307.0	0.000776185	307.0	0.00101922	307.0	0.0013237	307.0	0.00174878	307.0	0.0022832	307.0	0.0029882	307.0	0.00388838	307.0	0.0050258	307.0	0.00648634	307.0	0.00832712	307.0	0.0106559	307.0	0.0136216	307.0	0.0173601	307.0	0.0221801	307.0	0.0262089	307.0	0.0262089	307.0	0.0262089	307.0	0.0262089
308.0	0.000102266	308.0	0.000146183	308.0	0.000201085	308.0	0.00026959	308.0	0.00035484	308.0	0.000460506	308.0	0.000596048	308.0	0.000776148	308.0	0.00101917	308.0	0.00132365	308.0	0.00174873	308.0	0.00228312	308.0	0.0029881	308.0	0.00388826	308.0	0.00502567	308.0	0.00648619	308.0	0.00832692	308.0	0.0106556	308.0	0.0136211	308.0	0.017359	308.0	0.0221748	308.0	0.0262969	308.0	0.0262969	308.0	0.0262969	308.0	0.0262969
309.0	0.000102261	309.0	0.000146175	309.0	0.000201075	309.0	0.000269576	309.0	0.000354822	309.0	0.000460482	309.0	0.000596017	309.0	0.000776112	309.0	0.00101913	309.0	0.00132359	309.0	0.00174867	309.0	0.00228304	309.0	0.002988	309.0	0.00388814	309.0	0.00502553	309.0	0.00648605	309.0	0.00832671	309.0	0.0106553	309.0	0.0136206	309.0	0.0173578	309.0	0.0221697	309.0	0.0263849	309.0	0.0263849	309.0	0.0263849	309.0	0.0263849
310.0	0.000102255	310.0	0.000146168	310.0	0.000201065	310.0	0.000269562	310.0	0.000354804	310.0	0.000460459	310.0	0.000595986	310.0	0.000776076	310.0	0.00101909	310.0	0.00132354	310.0	0.00174861	310.0	0.00228296	310.0	0.0029879	310.0	0.00388802	310.0	0.00502541	310.0	0.00648591	310.0	0.00832651	310.0	0.010655	310.0	0.0136202	310.0	0.0173567	310.0	0.0221648	310.0	0.0264728	310.0	0.0264728	310.0	0.0264728	310.0	0.0264728
311.0	0.00010225	311.0	0.000146161	311.0	0.000201055	311.0	0.000269549	311.0	0.000354786	311.0	0.000460436	311.0	0.000595955	311.0	0.00077604	311.0	0.00101905	311.0	0.00132349	311.0	0.00174855	311.0	0.00228289	311.0	0.00298781	311.0	0.0038879	311.0	0.00502528	311.0	0.00648577	311.0	0.00832631	311.0	0.0106547	311.0	0.0136197	311.0	0.0173556	311.0	0.0221601	311.0	0.0265608	311.0	0.0265608	311.0	0.0265608	311.0	0.0265608
312.0	0.000102245	312.0	0.000146154	312.0	0.000201045	312.0	0.000269536	312.0	0.000354769	312.0	0.000460413	312.0	0.000595925	312.0	0.000776005	312.0	0.001019	312.0	0.00132344	312.0	0.0017485	312.0	0.00228281	312.0	0.00298771	312.0	0.00388779	312.0	0.00502515	312.0	0.00648563	312.0	0.00832611	312.0	0.0106544	312.0	0.0136193	312.0	0.0173546	312.0	0.0221556	312.0	0.0266488	312.0	0.0266488	312.0	0.0266488	312.0	0.0266488
313.0	0.000102241	313.0	0.000146147	313.0	0.000201035	313.0	0.000269523	313.0	0.000354751	313.0	0.00046039	313.0	0.000595895	313.0	0.00077597	313.0	0.00101896	313.0	0.00132338	313.0	0.00174844	313.0	0.00228273	313.0	0.00298762	313.0	0.00388767	313.0	0.00502503	313.0	0.00648549	313.0	0.00832592	313.0	0.0106541	313.0	0.0136188	313.0	0.0173535	313.0	0.0221512	313.0	0.0267367	313.0	0.0267367	313.0	0.0267367	313.0	0.0267367
314.0	0.000102236	314.0	0.00014614	314.0	0.000201026	314.0	0.00026951	314.0	0.000354734	314.0	0.000460367	314.0	0.000595865	314.0	0.000775935	314.0	0.00101892	314.0	0.00132333	314.0	0.00174838	314.0	0.00228266	314.0	0.00298753	314.0	0.00388756	314.0	0.00502491	314.0	0.00648536	314.0	0.00832573	314.0	0.0106538	314.0	0.0136184	314.0	0.0173525	314.0	0.022147	314.0	0.0268247	314.0	0.0268247	314.0	0.0268247	314.0	0.0268247
315.0	0.000102231	315.0	0.000146133	315.0	0.000201016	315.0	0.000269497	315.0	0.000354717	315.0	0.000460345	315.0	0.000595836	315.0	0.000775901	315.0	0.00101888	315.0	0.00132328	315.0	0.00174833	315.0	0.00228259	315.0	0.00298743	315.0	0.00388745	315.0	0.00502478	315.0	0.00648523	315.0	0.00832554	315.0	0.0106535	315.0	0.0136179	315.0	0.0173515	315.0	0.022143	315.0	0.0269126	315.0	0.0269126	315.0	0.0269126	315.0	0.0269126
316.0	0.000102226	316.0	0.000146126	316.0	0.000201007	316.0	0.000269484	316.0	0.0003547	316.0	0.000460323	316.0	0.000595807	316.0	0.000775868	316.0	0.00101884	316.0	0.00132323	316.0	0.00174828	316.0	0.00228251	316.0	0.00298734	316.0	0.00388734	316.0	0.00502466	316.0	0.0064851	316.0	0.00832536	316.0	0.0106533	316.0	0.0136175	316.0	0.0173505	316.0	0.0221391	316.0	0.0270006	316.0	0.0270006	316.0	0.0270006	316.0	0.0270006
317.0	0.000102221	317.0	0.000146119	317.0	0.000200997	317.0	0.000269471	317.0	0.000354684	317.0	0.000460301	317.0	0.000595778	317.0	0.000775834	317.0	0.0010188	317.0	0.00132318	317.0	0.00174822	317.0	0.00228244	317.0	0.00298725	317.0	0.00388723	317.0	0.00502455	317.0	0.00648497	317.0	0.00832518	317.0	0.010653	317.0	0.0136171	317.0	0.0173496	317.0	0.0221353	317.0	0.0270888	317.0	0.0270888	317.0	0.0270888	317.0	0.0270888
318.0	0.000102217	318.0	0.000146113	318.0	0.000200988	318.0	0.000269459	318.0	0.000354667	318.0	0.000460279	318.0	0.00059575	318.0	0.000775801	318.0	0.00101876	318.0	0.00132313	318.0	0.00174817	318.0	0.00228237	318.0	0.00298716	318.0	0.00388712	318.0	0.00502443	318.0	0.00648484	318.0	0.008325	318.0	0.0106527	318.0	0.0136167	318.0	0.0173487	318.0	0.0221317	318.0	0.0271772	318.0	0.0271772	318.0	0.0271772	318.0	0.0271772
319.0	0.000102212	319.0	0.000146106	319.0	0.000200979	319.0	0.000269447	319.0	0.000354651	319.0	0.000460258	319.0	0.000595721	319.0	0.000775768	319.0	0.00101872	319.0	0.00132308	319.0	0.00174812	319.0	0.0022823	319.0	0.00298707	319.0	0.00388701	319.0	0.00502431	319.0	0.00648472	319.0	0.00832482	319.0	0.0106525	319.0	0.0136163	319.0	0.0173477	319.0	0.0221281	319.0	0.0272657	319.0	0.0272657	319.0	0.0272657	319.0	0.0272657
320.0	0.000102207	320.0	0.000146099	320.0	0.00020097	320.0	0.000269434	320.0	0.000354634	320.0	0.000460236	320.0	0.000595694	320.0	0.000775736	320.0	0.00101868	320.0	0.00132304	320.0	0.00174807	320.0	0.00228223	320.0	0.00298699	320.0	0.00388691	320.0	0.0050242	320.0	0.00648459	320.0	0.00832465	320.0	0.0106522	320.0	0.0136159	320.0	0.0173469	320.0	0.0221247	320.0	0.0273542	320.0	0.0273542	320.0	0.0273542	320.0	0.0273542
321.0	0.000102203	321.0	0.000146093	321.0	0.000200961	321.0	0.000269422	321.0	0.000354618	321.0	0.000460215	321.0	0.000595666	321.0	0.000775703	321.0	0.00101865	321.0	0.00132299	321.0	0.00174801	321.0	0.00228216	321.0	0.0029869	321.0	0.0038868	321.0	0.00502409	321.0	0.00648447	321.0	0.00832448	321.0	0.010652	321.0	0.0136155	321.0	0.017346	321.0	0.0221214	321.0	0.0274427	321.0	0.0274427	321.0	0.0274427	321.0	0.0274427
322.0	0.000102198	322.0	0.000146086	322.0	0.000200952	322.0	0.00026941	322.0	0.000354602	322.0	0.000460195	322.0	0.000595638	322.0	0.000775672	322.0	0.00101861	322.0	0.00132294	322.0	0.00174796	322.0	0.00228209	322.0	0.00298682	322.0	0.0038867	322.0	0.00502398	322.0	0.00648435	322.0	0.00832431	322.0	0.0106517	322.0	0.0136152	322.0	0.0173451	322.0	0.0221183	322.0	0.0275312	322.0	0.0275312	322.0	0.0275312	322.0	0.0275312
323.0	0.000102194	323.0	0.00014608	323.0	0.000200943	323.0	0.000269398	323.0	0.000354587	323.0	0.000460174	323.0	0.000595611	323.0	0.00077564	323.0	0.00101857	323.0	0.00132289	323.0	0.00174791	323.0	0.00228202	323.0	0.00298673	323.0	0.0038866	323.0	0.00502387	323.0	0.00648423	323.0	0.00832414	323.0	0.0106515	323.0	0.0136148	323.0	0.0173443	323.0	0.0221152	323.0	0.0276198	323.0	0.0276198	323.0	0.0276198	323.0	0.0276198
324.0	0.000102189	324.0	0.000146074	324.0	0.000200934	324.0	0.000269386	324.0	0.000354571	324.0	0.000460153	324.0	0.000595584	324.0	0.000775609	324.0	0.00101853	324.0	0.00132285	324.0	0.00174786	324.0	0.00228195	324.0	0.00298665	324.0	0.00388649	324.0	0.00502376	324.0	0.00648412	324.0	0.00832398	324.0	0.0106512	324.0	0.0136144	324.0	0.0173435	324.0	0.0221122	324.0	0.0277083	324.0	0.0277083	324.0	0.0277083	324.0	0.0277083
325.0	0.000102185	325.0	0.000146067	325.0	0.000200925	325.0	0.000269375	325.0	0.000354555	325.0	0.000460133	325.0	0.000595558	325.0	0.000775578	325.0	0.0010185	325.0	0.0013228	325.0	0.00174781	325.0	0.00228189	325.0	0.00298656	325.0	0.00388639	325.0	0.00502365	325.0	0.006484	325.0	0.00832381	325.0	0.010651	325.0	0.0136141	325.0	0.0173426	325.0	0.0221093	325.0	0.0277969	325.0	0.0277969	325.0	0.0277969	325.0	0.0277969
326.0	0.000102181	326.0	0.000146061	326.0	0.000200917	326.0	0.000269363	326.0	0.00035454	326.0	0.000460113	326.0	0.000595531	326.0	0.000775547	326.0	0.00101846	326.0	0.00132276	326.0	0.00174777	326.0	0.00228182	326.0	0.00298648	326.0	0.00388629	326.0	0.00502354	326.0	0.00648389	326.0	0.00832366	326.0	0.0106508	326.0	0.0136137	326.0	0.0173419	326.0	0.0221065	326.0	0.0278856	326.0	0.0278856	326.0	0.0278856	326.0	0.0278856
327.0	0.000102176	327.0	0.000146055	327.0	0.000200908	327.0	0.000269352	327.0	0.000354525	327.0	0.000460093	327.0	0.000595505	327.0	0.000775517	327.0	0.00101843	327.0	0.00132271	327.0	0.00174772	327.0	0.00228176	327.0	0.0029864	327.0	0.0038862	327.0	0.00502344	327.0	0.00648378	327.0	0.0083235	327.0	0.0106505	327.0	0.0136134	327.0	0.0173411	327.0	0.0221038	327.0	0.0279742	327.0	0.0279742	327.0	0.0279742	327.0	0.0279742
328.0	0.000102172	328.0	0.000146049	328.0	0.0002009	328.0	0.00026934	328.0	0.00035451	328.0	0.000460073	328.0	0.000595479	328.0	0.000775487	328.0	0.00101839	328.0	0.00132267	328.0	0.00174767	328.0	0.00228169	328.0	0.00298632	328.0	0.0038861	328.0	0.00502334	328.0	0.00648367	328.0	0.00832334	328.0	0.0106503	328.0	0.013613	328.0	0.0173403	328.0	0.0221012	328.0	0.0280629	328.0	0.0280629	328.0	0.0280629	328.0	0.0280629
329.0	0.000102168	329.0	0.000146043	329.0	0.000200892	329.0	0.000269329	329.0	0.000354495	329.0	0.000460054	329.0	0.000595454	329.0	0.000775457	329.0	0.00101836	329.0	0.00132262	329.0	0.00174762	329.0	0.00228163	329.0	0.00298624	329.0	0.003886	329.0	0.00502323	329.0	0.00648356	329.0	0.00832319	329.0	0.0106501	329.0	0.0136127	329.0	0.0173396	329.0	0.0220986	329.0	0.0281515	329.0	0.0281515	329.0	0.0281515	329.0	0.0281515
330.0	0.000102164	330.0	0.000146037	330.0	0.000200883	330.0	0.000269318	330.0	0.00035448	330.0	0.000460035	330.0	0.000595428	330.0	0.000775428	330.0	0.00101832	330.0	0.00132258	330.0	0.00174758	330.0	0.00228156	330.0	0.00298616	330.0	0.00388591	330.0	0.00502313	330.0	0.00648345	330.0	0.00832304	330.0	0.0106499	330.0	0.0136124	330.0	0.0173389	330.0	0.0220961	330.0	0.0282401	330.0	0.0282401	330.0	0.0282401	330.0	0.0282401
331.0	0.00010216	331.0	0.000146031	331.0	0.000200875	331.0	0.000269307	331.0	0.000354465	331.0	0.000460015	331.0	0.000595403	331.0	0.000775399	331.0	0.00101829	331.0	0.00132254	331.0	0.00174753	331.0	0.0022815	331.0	0.00298609	331.0	0.00388582	331.0	0.00502303	331.0	0.00648335	331.0	0.00832289	331.0	0.0106496	331.0	0.013612	331.0	0.0173381	331.0	0.0220937	331.0	0.0283286	331.0	0.0283286	331.0	0.0283286	331.0	0.0283286
332.0	0.000102155	332.0	0.000146025	332.0	0.000200867	332.0	0.000269296	332.0	0.000354451	332.0	0.000459996	332.0	0.000595378	332.0	0.00077537	332.0	0.00101825	332.0	0.00132249	332.0	0.00174749	332.0	0.00228144	332.0	0.00298601	332.0	0.00388572	332.0	0.00502294	332.0	0.00648324	332.0	0.00832274	332.0	0.0106494	332.0	0.0136117	332.0	0.0173374	332.0	0.0220914	332.0	0.0284172	332.0	0.0284172	332.0	0.0284172	332.0	0.0284172
333.0	0.000102151	333.0	0.000146019	333.0	0.000200859	333.0	0.000269285	333.0	0.000354437	333.0	0.000459978	333.0	0.000595353	333.0	0.000775341	333.0	0.00101822	333.0	0.00132245	333.0	0.00174744	333.0	0.00228138	333.0	0.00298593	333.0	0.00388563	333.0	0.00502284	333.0	0.00648314	333.0	0.0083226	333.0	0.0106492	333.0	0.0136114	333.0	0.0173368	333.0	0.0220891	333.0	0.0285058	333.0	0.0285058	333.0	0.0285058	333.0	0.0285058
334.0	0.000102147	334.0	0.000146013	334.0	0.000200851	334.0	0.000269274	334.0	0.000354422	334.0	0.000459959	334.0	0.000595329	334.0	0.000775313	334.0	0.00101818	334.0	0.00132241	334.0	0.0017474	334.0	0.00228132	334.0	0.00298586	334.0	0.00388554	334.0	0.00502274	334.0	0.00648304	334.0	0.00832246	334.0	0.010649	334.0	0.0136111	334.0	0.0173361	334.0	0.0220869	334.0	0.0285943	334.0	0.0285943	334.0	0.0285943	334.0	0.0285943
335.0	0.000102143	335.0	0.000146008	335.0	0.000200843	335.0	0.000269264	335.0	0.000354408	335.0	0.000459941	335.0	0.000595305	335.0	0.000775285	335.0	0.00101815	335.0	0.00132237	335.0	0.00174735	335.0	0.00228126	335.0	0.00298578	335.0	0.00388545	335.0	0.00502265	335.0	0.00648294	335.0	0.00832232	335.0	0.0106488	335.0	0.0136108	335.0	0.0173354	335.0	0.0220847	335.0	0.0286829	335.0	0.0286829	335.0	0.0286829	335.0	0.0286829
336.0	0.000102139	336.0	0.000146002	336.0	0.000200835	336.0	0.000269253	336.0	0.000354394	336.0	0.000459922	336.0	0.000595281	336.0	0.000775257	336.0	0.00101812	336.0	0.00132233	336.0	0.00174731	336.0	0.0022812	336.0	0.00298571	336.0	0.00388536	336.0	0.00502255	336.0	0.00648284	336.0	0.00832218	336.0	0.0106486	336.0	0.0136105	336.0	0.0173348	336.0	0.0220826	336.0	0.0287714	336.0	0.0287714	336.0	0.0287714	336.0	0.0287714
337.0	0.000102135	337.0	0.000145996	337.0	0.000200828	337.0	0.000269243	337.0	0.000354381	337.0	0.000459904	337.0	0.000595257	337.0	0.00077523	337.0	0.00101809	337.0	0.00132229	337.0	0.00174727	337.0	0.00228114	337.0	0.00298564	337.0	0.00388527	337.0	0.00502246	337.0	0.00648274	337.0	0.00832204	337.0	0.0106484	337.0	0.0136102	337.0	0.0173341	337.0	0.0220806	337.0	0.0288601	337.0	0.0288601	337.0	0.0288601	337.0	0.0288601
338.0	0.000102132	338.0	0.000145991	338.0	0.00020082	338.0	0.000269232	338.0	0.000354367	338.0	0.000459886	338.0	0.000595233	338.0	0.000775203	338.0	0.00101806	338.0	0.00132225	338.0	0.00174722	338.0	0.00228108	338.0	0.00298556	338.0	0.00388519	338.0	0.00502237	338.0	0.00648264	338.0	0.00832191	338.0	0.0106482	338.0	0.0136099	338.0	0.0173335	338.0	0.0220786	338.0	0.0289488	338.0	0.0289488	338.0	0.0289488	338.0	0.0289488
339.0	0.000102128	339.0	0.000145985	339.0	0.000200812	339.0	0.000269222	339.0	0.000354353	339.0	0.000459869	339.0	0.00059521	339.0	0.000775176	339.0	0.00101802	339.0	0.00132221	339.0	0.00174718	339.0	0.00228103	339.0	0.00298549	339.0	0.0038851	339.0	0.00502228	339.0	0.00648255	339.0	0.00832177	339.0	0.010648	339.0	0.0136096	339.0	0.0173329	339.0	0.0220767	339.0	0.0290375	339.0	0.0290375	339.0	0.0290375	339.0	0.0290375
340.0	0.000102124	340.0	0.00014598	340.0	0.000200805	340.0	0.000269212	340.0	0.00035434	340.0	0.000459851	340.0	0.000595187	340.0	0.000775149	340.0	0.00101799	340.0	0.00132217	340.0	0.00174714	340.0	0.00228097	340.0	0.00298542	340.0	0.00388501	340.0	0.00502219	340.0	0.00648246	340.0	0.00832164	340.0	0.0106478	340.0	0.0136094	340.0	0.0173323	340.0	0.0220748	340.0	0.0291263	340.0	0.0291263	340.0	0.0291263	340.0	0.0291263
341.0	0.00010212	341.0	0.000145974	341.0	0.000200797	341.0	0.000269202	341.0	0.000354326	341.0	0.000459833	341.0	0.000595164	341.0	0.000775123	341.0	0.00101796	341.0	0.00132213	341.0	0.0017471	341.0	0.00228091	341.0	0.00298535	341.0	0.00388493	341.0	0.0050221	341.0	0.00648236	341.0	0.00832151	341.0	0.0106476	341.0	0.0136091	341.0	0.0173317	341.0	0.022073	341.0	0.0288999	341.0	0.029215	341.0	0.029215	341.0	0.029215
342.0	0.000102116	342.0	0.000145969	342.0	0.00020079	342.0	0.000269192	342.0	0.000354313	342.0	0.000459816	342.0	0.000595141	342.0	0.000775096	342.0	0.00101793	342.0	0.00132209	342.0	0.00174706	342.0	0.00228086	342.0	0.00298528	342.0	0.00388485	342.0	0.00502201	342.0	0.00648227	342.0	0.00832138	342.0	0.0106475	342.0	0.0136088	342.0	0.0173312	342.0	0.0220712	342.0	0.0287311	342.0	0.0293037	342.0	0.0293037	342.0	0.0293037
343.0	0.000102113	343.0	0.000145964	343.0	0.000200782	343.0	0.000269182	343.0	0.0003543	343.0	0.000459799	343.0	0.000595119	343.0	0.00077507	343.0	0.0010179	343.0	0.00132205	343.0	0.00174702	343.0	0.0022808	343.0	0.00298521	343.0	0.00388476	343.0	0.00502192	343.0	0.00648218	343.0	0.00832126	343.0	0.0106473	343.0	0.0136086	343.0	0.0173306	343.0	0.0220695	343.0	0.0286301	343.0	0.0293924	343.0	0.0293924	343.0	0.0293924
344.0	0.000102109	344.0	0.000145958	344.0	0.000200775	344.0	0.000269172	344.0	0.000354287	344.0	0.000459782	344.0	0.000595096	344.0	0.000775045	344.0	0.00101787	344.0	0.00132201	344.0	0.00174698	344.0	0.00228075	344.0	0.00298515	344.0	0.00388468	344.0	0.00502184	344.0	0.00648209	344.0	0.00832113	344.0	0.0106471	344.0	0.0136083	344.0	0.01733	344.0	0.0220678	344.0	0.028558	344.0	0.0294811	344.0	0.0294811	344.0	0.0294811
345.0	0.000102105	345.0	0.000145953	345.0	0.000200768	345.0	0.000269163	345.0	0.000354274	345.0	0.000459765	345.0	0.000595074	345.0	0.000775019	345.0	0.00101784	345.0	0.00132198	345.0	0.00174694	345.0	0.00228069	345.0	0.00298508	345.0	0.0038846	345.0	0.00502175	345.0	0.00648201	345.0	0.00832101	345.0	0.0106469	345.0	0.0136081	345.0	0.0173295	345.0	0.0220662	345.0	0.0285021	345.0	0.0295699	345.0	0.0295699	345.0	0.0295699
346.0	0.000102102	346.0	0.000145948	346.0	0.000200761	346.0	0.000269153	346.0	0.000354262	346.0	0.000459749	346.0	0.000595053	346.0	0.000774994	346.0	0.00101781	346.0	0.00132194	346.0	0.0017469	346.0	0.00228064	346.0	0.00298501	346.0	0.00388452	346.0	0.00502167	346.0	0.00648192	346.0	0.00832089	346.0	0.0106468	346.0	0.0136078	346.0	0.017329	346.0	0.0220646	346.0	0.0284567	346.0	0.0296586	346.0	0.0296586	346.0	0.0296586
347.0	0.000102098	347.0	0.000145943	347.0	0.000200754	347.0	0.000269144	347.0	0.000354249	347.0	0.000459732	347.0	0.000595031	347.0	0.000774969	347.0	0.00101778	347.0	0.0013219	347.0	0.00174686	347.0	0.00228059	347.0	0.00298495	347.0	0.00388444	347.0	0.00502159	347.0	0.00648183	347.0	0.00832077	347.0	0.0106466	347.0	0.0136076	347.0	0.0173284	347.0	0.022063	347.0	0.0284187	347.0	0.0297473	347.0	0.0297473	347.0	0.0297473
348.0	0.000102095	348.0	0.000145938	348.0	0.000200747	348.0	0.000269134	348.0	0.000354237	348.0	0.000459716	348.0	0.000595009	348.0	0.000774944	348.0	0.00101775	348.0	0.00132187	348.0	0.00174682	348.0	0.00228053	348.0	0.00298488	348.0	0.00388436	348.0	0.00502151	348.0	0.00648175	348.0	0.00832065	348.0	0.0106464	348.0	0.0136073	348.0	0.0173279	348.0	0.0220615	348.0	0.0283862	348.0	0.029836	348.0	0.029836	348.0	0.029836
349.0	0.000102091	349.0	0.000145933	349.0	0.00020074	349.0	0.000269125	349.0	0.000354224	349.0	0.0004597	349.0	0.000594988	349.0	0.00077492	349.0	0.00101772	349.0	0.00132183	349.0	0.00174678	349.0	0.00228048	349.0	0.00298482	349.0	0.00388429	349.0	0.00502143	349.0	0.00648167	349.0	0.00832054	349.0	0.0106463	349.0	0.0136071	349.0	0.0173274	349.0	0.02206	349.0	0.0283578	349.0	0.0299247	349.0	0.0299247	349.0	0.0299247
350.0	0.000102088	350.0	0.000145928	350.0	0.000200733	350.0	0.000269115	350.0	0.000354212	350.0	0.000459684	350.0	0.000594967	350.0	0.000774895	350.0	0.0010177	350.0	0.00132179	350.0	0.00174675	350.0	0.00228043	350.0	0.00298475	350.0	0.00388421	350.0	0.00502135	350.0	0.00648158	350.0	0.00832042	350.0	0.0106461	350.0	0.0136068	350.0	0.0173269	350.0	0.0220585	350.0	0.0283326	350.0	0.0300134	350.0	0.0300134	350.0	0.0300134
351.0	0.000102084	351.0	0.000145923	351.0	0.000200726	351.0	0.000269106	351.0	0.0003542	351.0	0.000459668	351.0	0.000594946	351.0	0.000774871	351.0	0.00101767	351.0	0.00132176	351.0	0.00174671	351.0	0.00228038	351.0	0.00298469	351.0	0.00388413	351.0	0.00502127	351.0	0.0064815	351.0	0.00832031	351.0	0.0106459	351.0	0.0136066	351.0	0.0173264	351.0	0.0220571	351.0	0.0283102	351.0	0.0301021	351.0	0.0301021	351.0	0.0301021
352.0	0.000102081	352.0	0.000145918	352.0	0.000200719	352.0	0.000269097	352.0	0.000354188	352.0	0.000459652	352.0	0.000594925	352.0	0.000774848	352.0	0.00101764	352.0	0.00132172	352.0	0.00174667	352.0	0.00228033	352.0	0.00298463	352.0	0.00388406	352.0	0.00502119	352.0	0.00648142	352.0	0.0083202	352.0	0.0106458	352.0	0.0136064	352.0	0.017326	352.0	0.0220558	352.0	0.02829	352.0	0.0301907	352.0	0.0301907	352.0	0.0301907
353.0	0.000102077	353.0	0.000145913	353.0	0.000200713	353.0	0.000269088	353.0	0.000354176	353.0	0.000459636	353.0	0.000594905	353.0	0.000774824	353.0	0.00101761	353.0	0.00132169	353.0	0.00174664	353.0	0.00228028	353.0	0.00298456	353.0	0.00388398	353.0	0.00502111	353.0	0.00648134	353.0	0.00832009	353.0	0.0106456	353.0	0.0136062	353.0	0.0173255	353.0	0.0220544	353.0	0.0282716	353.0	0.0302794	353.0	0.0302794	353.0	0.0302794
354.0	0.000102074	354.0	0.000145908	354.0	0.000200706	354.0	0.000269079	354.0	0.000354164	354.0	0.000459621	354.0	0.000594884	354.0	0.0007748	354.0	0.00101758	354.0	0.00132165	354.0	0.0017466	354.0	0.00228023	354.0	0.0029845	354.0	0.00388391	354.0	0.00502103	354.0	0.00648127	354.0	0.00831998	354.0	0.0106455	354.0	0.013606	354.0	0.017325	354.0	0.0220531	354.0	0.0282549	354.0	0.0303682	354.0	0.0303682	354.0	0.0303682
355.0	0.000102071	355.0	0.000145904	355.0	0.0002007	355.0	0.00026907	355.0	0.000354152	355.0	0.000459605	355.0	0.000594864	355.0	0.000774777	355.0	0.00101756	355.0	0.00132162	355.0	0.00174656	355.0	0.00228018	355.0	0.00298444	355.0	0.00388384	355.0	0.00502096	355.0	0.00648119	355.0	0.00831988	355.0	0.0106453	355.0	0.0136057	355.0	0.0173246	355.0	0.0220518	355.0	0.0282394	355.0	0.0304571	355.0	0.0304571	355.0	0.0304571
356.0	0.000102067	356.0	0.000145899	356.0	0.000200693	356.0	0.000269062	356.0	0.00035414	356.0	0.00045959	356.0	0.000594844	356.0	0.000774754	356.0	0.00101753	356.0	0.00132159	356.0	0.00174653	356.0	0.00228013	356.0	0.00298438	356.0	0.00388376	356.0	0.00502088	356.0	0.00648111	356.0	0.00831977	356.0	0.0106452	356.0	0.0136055	356.0	0.0173241	356.0	0.0220506	356.0	0.0282252	356.0	0.030546	356.0	0.030546	356.0	0.030546
357.0	0.000102064	357.0	0.000145894	357.0	0.000200687	357.0	0.000269053	357.0	0.000354129	357.0	0.000459575	357.0	0.000594824	357.0	0.000774732	357.0	0.0010175	357.0	0.00132155	357.0	0.00174649	357.0	0.00228009	357.0	0.00298432	357.0	0.00388369	357.0	0.00502081	357.0	0.00648104	357.0	0.00831967	357.0	0.010645	357.0	0.0136053	357.0	0.0173237	357.0	0.0220493	357.0	0.028212	357.0	0.030635	357.0	0.030635	357.0	0.030635
358.0	0.000102061	358.0	0.000145889	358.0	0.00020068	358.0	0.000269044	358.0	0.000354118	358.0	0.00045956	358.0	0.000594805	358.0	0.000774709	358.0	0.00101748	358.0	0.00132152	358.0	0.00174646	358.0	0.00228004	358.0	0.00298426	358.0	0.00388362	358.0	0.00502074	358.0	0.00648097	358.0	0.00831956	358.0	0.0106449	358.0	0.0136051	358.0	0.0173233	358.0	0.0220481	358.0	0.0281997	358.0	0.030724	358.0	0.030724	358.0	0.030724
359.0	0.000102058	359.0	0.000145885	359.0	0.000200674	359.0	0.000269036	359.0	0.000354106	359.0	0.000459545	359.0	0.000594785	359.0	0.000774687	359.0	0.00101745	359.0	0.00132149	359.0	0.00174642	359.0	0.00227999	359.0	0.00298421	359.0	0.00388355	359.0	0.00502067	359.0	0.00648089	359.0	0.00831946	359.0	0.0106447	359.0	0.0136049	359.0	0.0173229	359.0	0.022047	359.0	0.0281883	359.0	0.030813	359.0	0.030813	359.0	0.030813
360.0	0.000102054	360.0	0.00014588	360.0	0.000200667	360.0	0.000269027	360.0	0.000354095	360.0	0.000459531	360.0	0.000594766	360.0	0.000774664	360.0	0.00101743	360.0	0.00132145	360.0	0.00174639	360.0	0.00227994	360.0	0.00298415	360.0	0.00388348	360.0	0.00502059	360.0	0.00648082	360.0	0.00831936	360.0	0.0106446	360.0	0.0136047	360.0	0.0173224	360.0	0.0220458	360.0	0.0281775	360.0	0.030902	360.0	0.030902	360.0	0.030902
361.0	0.000102051	361.0	0.000145876	361.0	0.000200661	361.0	0.000269019	361.0	0.000354084	361.0	0.000459516	361.0	0.000594747	361.0	0.000774643	361.0	0.0010174	361.0	0.00132142	361.0	0.00174636	361.0	0.0022799	361.0	0.00298409	361.0	0.00388341	361.0	0.00502052	361.0	0.00648075	361.0	0.00831926	361.0	0.0106444	361.0	0.0136045	361.0	0.017322	361.0	0.0220447	361.0	0.0281675	361.0	0.0309911	361.0	0.0309911	361.0	0.0309911
362.0	0.000102048	362.0	0.000145871	362.0	0.000200655	362.0	0.00026901	362.0	0.000354073	362.0	0.000459502	362.0	0.000594728	362.0	0.000774621	362.0	0.00101738	362.0	0.00132139	362.0	0.00174632	362.0	0.00227985	362.0	0.00298403	362.0	0.00388335	362.0	0.00502045	362.0	0.00648068	362.0	0.00831917	362.0	0.0106443	362.0	0.0136043	362.0	0.0173216	362.0	0.0220436	362.0	0.028158	362.0	0.0310802	362.0	0.0310802	362.0	0.0310802
363.0	0.000102045	363.0	0.000145867	363.0	0.000200649	363.0	0.000269002	363.0	0.000354062	363.0	0.000459487	363.0	0.000594709	363.0	0.000774599	363.0	0.00101735	363.0	0.00132136	363.0	0.00174629	363.0	0.00227981	363.0	0.00298398	363.0	0.00388328	363.0	0.00502038	363.0	0.00648061	363.0	0.00831907	363.0	0.0106442	363.0	0.0136041	363.0	0.0173212	363.0	0.0220425	363.0	0.0281491	363.0	0.0311693	363.0	0.0311693	363.0	0.0311693
364.0	0.000102042	364.0	0.000145862	364.0	0.000200643	364.0	0.000268994	364.0	0.000354051	364.0	0.000459473	364.0	0.00059469	364.0	0.000774578	364.0	0.00101733	364.0	0.00132133	364.0	0.00174626	364.0	0.00227976	364.0	0.00298392	364.0	0.00388321	364.0	0.00502032	364.0	0.00648054	364.0	0.00831898	364.0	0.010644	364.0	0.0136039	364.0	0.0173209	364.0	0.0220415	364.0	0.0281406	364.0	0.0312586	364.0	0.0312586	364.0	0.0312586
365.0	0.000102039	365.0	0.000145858	365.0	0.000200637	365.0	0.000268986	365.0	0.00035404	365.0	0.000459459	365.0	0.000594672	365.0	0.000774557	365.0	0.0010173	365.0	0.0013213	365.0	0.00174623	365.0	0.00227972	365.0	0.00298387	365.0	0.00388315	365.0	0.00502025	365.0	0.00648048	365.0	0.00831888	365.0	0.0106439	365.0	0.0136038	365.0	0.0173205	365.0	0.0220405	365.0	0.0281326	365.0	0.031348	365.0	0.031348	365.0	0.031348
366.0	0.000102036	366.0	0.000145854	366.0	0.000200631	366.0	0.000268978	366.0	0.00035403	366.0	0.000459445	366.0	0.000594654	366.0	0.000774536	366.0	0.00101728	366.0	0.00132127	366.0	0.00174619	366.0	0.00227967	366.0	0.00298381	366.0	0.00388308	366.0	0.00502018	366.0	0.00648041	366.0	0.00831879	366.0	0.0106438	366.0	0.0136036	366.0	0.0173201	366.0	0.0220395	366.0	0.0281251	366.0	0.0314374	366.0	0.0314374	366.0	0.0314374
367.0	0.000102033	367.0	0.00014585	367.0	0.000200625	367.0	0.00026897	367.0	0.000354019	367.0	0.000459431	367.0	0.000594635	367.0	0.000774515	367.0	0.00101725	367.0	0.00132124	367.0	0.00174616	367.0	0.00227963	367.0	0.00298376	367.0	0.00388302	367.0	0.00502012	367.0	0.00648034	367.0	0.0083187	367.0	0.0106436	367.0	0.0136034	367.0	0.0173197	367.0	0.0220385	367.0	0.0281179	367.0	0.0315268	367.0	0.0315268	367.0	0.0315268
368.0	0.00010203	368.0	0.000145845	368.0	0.000200619	368.0	0.000268962	368.0	0.000354009	368.0	0.000459418	368.0	0.000594617	368.0	0.000774494	368.0	0.00101723	368.0	0.00132121	368.0	0.00174613	368.0	0.00227959	368.0	0.0029837	368.0	0.00388295	368.0	0.00502005	368.0	0.00648028	368.0	0.00831861	368.0	0.0106435	368.0	0.0136032	368.0	0.0173194	368.0	0.0220375	368.0	0.0281111	368.0	0.0316164	368.0	0.0316164	368.0	0.0316164
369.0	0.000102027	369.0	0.000145841	369.0	0.000200613	369.0	0.000268954	369.0	0.000353998	369.0	0.000459404	369.0	0.0005946	369.0	0.000774474	369.0	0.00101721	369.0	0.00132118	369.0	0.0017461	369.0	0.00227955	369.0	0.00298365	369.0	0.00388289	369.0	0.00501999	369.0	0.00648021	369.0	0.00831852	369.0	0.0106434	369.0	0.0136031	369.0	0.017319	369.0	0.0220366	369.0	0.0281046	369.0	0.0317059	369.0	0.0317059	369.0	0.0317059
370.0	0.000102024	370.0	0.000145837	370.0	0.000200608	370.0	0.000268946	370.0	0.000353988	370.0	0.000459391	370.0	0.000594582	370.0	0.000774454	370.0	0.00101718	370.0	0.00132115	370.0	0.00174607	370.0	0.0022795	370.0	0.0029836	370.0	0.00388283	370.0	0.00501992	370.0	0.00648015	370.0	0.00831843	370.0	0.0106433	370.0	0.0136029	370.0	0.0173187	370.0	0.0220357	370.0	0.0280984	370.0	0.0317954	370.0	0.0317954	370.0	0.0317954
371.0	0.000102021	371.0	0.000145833	371.0	0.000200602	371.0	0.000268939	371.0	0.000353978	371.0	0.000459377	371.0	0.000594564	371.0	0.000774434	371.0	0.00101716	371.0	0.00132112	371.0	0.00174604	371.0	0.00227946	371.0	0.00298355	371.0	0.00388276	371.0	0.00501986	371.0	0.00648009	371.0	0.00831835	371.0	0.0106432	371.0	0.0136027	371.0	0.0173184	371.0	0.0220348	371.0	0.0280925	371.0	0.031885	371.0	0.031885	371.0	0.031885
372.0	0.000102018	372.0	0.000145829	372.0	0.000200596	372.0	0.000268931	372.0	0.000353968	372.0	0.000459364	372.0	0.000594547	372.0	0.000774414	372.0	0.00101714	372.0	0.00132109	372.0	0.00174601	372.0	0.00227942	372.0	0.0029835	372.0	0.0038827	372.0	0.0050198	372.0	0.00648003	372.0	0.00831826	372.0	0.010643	372.0	0.0136025	372.0	0.017318	372.0	0.0220339	372.0	0.0280868	372.0	0.0319749	372.0	0.0319749	372.0	0.0319749
373.0	0.000102015	373.0	0.000145825	373.0	0.000200591	373.0	0.000268924	373.0	0.000353958	373.0	0.000459351	373.0	0.00059453	373.0	0.000774394	373.0	0.00101711	373.0	0.00132106	373.0	0.00174598	373.0	0.00227938	373.0	0.00298344	373.0	0.00388264	373.0	0.00501973	373.0	0.00647997	373.0	0.00831818	373.0	0.0106429	373.0	0.0136024	373.0	0.0173177	373.0	0.0220331	373.0	0.0280814	373.0	0.0320648	373.0	0.0320648	373.0	0.0320648
374.0	0.000102013	374.0	0.000145821	374.0	0.000200585	374.0	0.000268916	374.0	0.000353948	374.0	0.000459338	374.0	0.000594513	374.0	0.000774374	374.0	0.00101709	374.0	0.00132103	374.0	0.00174595	374.0	0.00227934	374.0	0.00298339	374.0	0.00388258	374.0	0.00501967	374.0	0.00647991	374.0	0.00831809	374.0	0.0106428	374.0	0.0136022	374.0	0.0173174	374.0	0.0220322	374.0	0.0280763	374.0	0.0321547	374.0	0.0321547	374.0	0.0321547
375.0	0.00010201	375.0	0.000145817	375.0	0.000200579	375.0	0.000268909	375.0	0.000353938	375.0	0.000459325	375.0	0.000594496	375.0	0.000774355	375.0	0.00101707	375.0	0.001321	375.0	0.00174592	375.0	0.0022793	375.0	0.00298334	375.0	0.00388252	375.0	0.00501961	375.0	0.00647985	375.0	0.00831801	375.0	0.0106427	375.0	0.0136021	375.0	0.017317	375.0	0.0220314	375.0	0.0280713	375.0	0.0322446	375.0	0.0322446	375.0	0.0322446
376.0	0.000102007	376.0	0.000145813	376.0	0.000200574	376.0	0.000268901	376.0	0.000353928	376.0	0.000459313	376.0	0.000594479	376.0	0.000774336	376.0	0.00101705	376.0	0.00132097	376.0	0.00174589	376.0	0.00227926	376.0	0.00298329	376.0	0.00388246	376.0	0.00501955	376.0	0.00647979	376.0	0.00831793	376.0	0.0106426	376.0	0.0136019	376.0	0.0173167	376.0	0.0220306	376.0	0.0280666	376.0	0.0323344	376.0	0.0323344	376.0	0.0323344
377.0	0.000102004	377.0	0.000145809	377.0	0.000200569	377.0	0.000268894	377.0	0.000353919	377.0	0.0004593	377.0	0.000594462	377.0	0.000774317	377.0	0.00101702	377.0	0.00132095	377.0	0.00174586	377.0	0.00227922	377.0	0.00298325	377.0	0.0038824	377.0	0.00501949	377.0	0.00647973	377.0	0.00831785	377.0	0.0106425	377.0	0.0136018	377.0	0.0173164	377.0	0.0220298	377.0	0.028062	377.0	0.0324242	377.0	0.0324242	377.0	0.0324242
378.0	0.000102002	378.0	0.000145805	378.0	0.000200563	378.0	0.000268887	378.0	0.000353909	378.0	0.000459287	378.0	0.000594446	378.0	0.000774298	378.0	0.001017	378.0	0.00132092	378.0	0.00174583	378.0	0.00227918	378.0	0.0029832	378.0	0.00388235	378.0	0.00501943	378.0	0.00647967	378.0	0.00831777	378.0	0.0106424	378.0	0.0136016	378.0	0.0173161	378.0	0.022029	378.0	0.0280577	378.0	0.0325139	378.0	0.0325139	378.0	0.0325139
379.0	0.000101999	379.0	0.000145801	379.0	0.000200558	379.0	0.00026888	379.0	0.000353899	379.0	0.000459275	379.0	0.00059443	379.0	0.000774279	379.0	0.00101698	379.0	0.00132089	379.0	0.00174581	379.0	0.00227914	379.0	0.00298315	379.0	0.00388229	379.0	0.00501938	379.0	0.00647962	379.0	0.00831769	379.0	0.0106422	379.0	0.0136015	379.0	0.0173158	379.0	0.0220283	379.0	0.0280535	379.0	0.0326037	379.0	0.0326037	379.0	0.0326037
380.0	0.000101996	380.0	0.000145797	380.0	0.000200553	380.0	0.000268872	380.0	0.00035389	380.0	0.000459263	380.0	0.000594413	380.0	0.000774261	380.0	0.00101696	380.0	0.00132086	380.0	0.00174578	380.0	0.0022791	380.0	0.0029831	380.0	0.00388223	380.0	0.00501932	380.0	0.00647956	380.0	0.00831762	380.0	0.0106421	380.0	0.0136013	380.0	0.0173155	380.0	0.0220275	380.0	0.0280494	380.0	0.0326935	380.0	0.0326935	380.0	0.0326935
381.0	0.000101994	381.0	0.000145793	381.0	0.000200547	381.0	0.000268865	381.0	0.000353881	381.0	0.00045925	381.0	0.000594397	381.0	0.000774243	381.0	0.00101694	381.0	0.00132084	381.0	0.00174575	381.0	0.00227907	381.0	0.00298305	381.0	0.00388217	381.0	0.00501926	381.0	0.00647951	381.0	0.00831754	381.0	0.010642	381.0	0.0136012	381.0	0.0173153	381.0	0.0220268	381.0	0.0280455	381.0	0.0327834	381.0	0.0327834	381.0	0.0327834
382.0	0.000101991	382.0	0.000145789	382.0	0.000200542	382.0	0.000268858	382.0	0.000353871	382.0	0.000459238	382.0	0.000594381	382.0	0.000774224	382.0	0.00101692	382.0	0.00132081	382.0	0.00174572	382.0	0.00227903	382.0	0.00298301	382.0	0.00388212	382.0	0.00501921	382.0	0.00647945	382.0	0.00831747	382.0	0.0106419	382.0	0.013601	382.0	0.017315	382.0	0.0220261	382.0	0.0280418	382.0	0.0328733	382.0	0.0328733	382.0	0.0328733
383.0	0.000101988	383.0	0.000145786	383.0	0.000200537	383.0	0.000268851	383.0	0.000353862	383.0	0.000459226	383.0	0.000594366	383.0	0.000774206	383.0	0.0010169	383.0	0.00132079	383.0	0.0017457	383.0	0.00227899	383.0	0.00298296	383.0	0.00388206	383.0	0.00501915	383.0	0.0064794	383.0	0.00831739	383.0	0.0106418	383.0	0.0136009	383.0	0.0173147	383.0	0.0220254	383.0	0.0280382	383.0	0.0329632	383.0	0.0329632	383.0	0.0329632
384.0	0.000101986	384.0	0.000145782	384.0	0.000200532	384.0	0.000268845	384.0	0.000353853	384.0	0.000459214	384.0	0.00059435	384.0	0.000774188	384.0	0.00101688	384.0	0.00132076	384.0	0.00174567	384.0	0.00227895	384.0	0.00298291	384.0	0.00388201	384.0	0.00501909	384.0	0.00647935	384.0	0.00831732	384.0	0.0106417	384.0	0.0136008	384.0	0.0173144	384.0	0.0220247	384.0	0.0280347	384.0	0.0330532	384.0	0.0330532	384.0	0.0330532
385.0	0.000101983	385.0	0.000145778	385.0	0.000200527	385.0	0.000268838	385.0	0.000353844	385.0	0.000459202	385.0	0.000594334	385.0	0.000774171	385.0	0.00101686	385.0	0.00132073	385.0	0.00174564	385.0	0.00227892	385.0	0.00298287	385.0	0.00388195	385.0	0.00501904	385.0	0.00647929	385.0	0.00831725	385.0	0.0106416	385.0	0.0136006	385.0	0.0173141	385.0	0.0220241	385.0	0.0280314	385.0	0.0331432	385.0	0.0331432	385.0	0.0331432
386.0	0.000101981	386.0	0.000145775	386.0	0.000200522	386.0	0.000268831	386.0	0.000353835	386.0	0.000459191	386.0	0.000594319	386.0	0.000774153	386.0	0.00101684	386.0	0.00132071	386.0	0.00174562	386.0	0.00227888	386.0	0.00298282	386.0	0.0038819	386.0	0.00501899	386.0	0.00647924	386.0	0.00831718	386.0	0.0106415	386.0	0.0136005	386.0	0.0173139	386.0	0.0220234	386.0	0.0280281	386.0	0.0332332	386.0	0.0332332	386.0	0.0332332
387.0	0.000101978	387.0	0.000145771	387.0	0.000200517	387.0	0.000268824	387.0	0.000353826	387.0	0.000459179	387.0	0.000594304	387.0	0.000774136	387.0	0.00101682	387.0	0.00132068	387.0	0.00174559	387.0	0.00227885	387.0	0.00298278	387.0	0.00388185	387.0	0.00501893	387.0	0.00647919	387.0	0.00831711	387.0	0.0106414	387.0	0.0136004	387.0	0.0173136	387.0	0.0220228	387.0	0.028025	387.0	0.0333232	387.0	0.0333232	387.0	0.0333232
388.0	0.000101976	388.0	0.000145767	388.0	0.000200512	388.0	0.000268818	388.0	0.000353817	388.0	0.000459168	388.0	0.000594289	388.0	0.000774118	388.0	0.0010168	388.0	0.00132066	388.0	0.00174556	388.0	0.00227881	388.0	0.00298273	388.0	0.0038818	388.0	0.00501888	388.0	0.00647914	388.0	0.00831704	388.0	0.0106413	388.0	0.0136002	388.0	0.0173134	388.0	0.0220221	388.0	0.028022	388.0	0.0334132	388.0	0.0334132	388.0	0.0334132
389.0	0.000101973	389.0	0.000145764	389.0	0.000200507	389.0	0.000268811	389.0	0.000353809	389.0	0.000459156	389.0	0.000594273	389.0	0.000774101	389.0	0.00101678	389.0	0.00132063	389.0	0.00174554	389.0	0.00227877	389.0	0.00298269	389.0	0.00388174	389.0	0.00501883	389.0	0.00647909	389.0	0.00831697	389.0	0.0106412	389.0	0.0136001	389.0	0.0173131	389.0	0.0220215	389.0	0.0280191	389.0	0.0335032	389.0	0.0335032	389.0	0.0335032
390.0	0.000101971	390.0	0.00014576	390.0	0.000200502	390.0	0.000268804	390.0	0.0003538	390.0	0.000459145	390.0	0.000594259	390.0	0.000774084	390.0	0.00101676	390.0	0.00132061	390.0	0.00174551	390.0	0.00227874	390.0	0.00298265	390.0	0.00388169	390.0	0.00501878	390.0	0.00647904	390.0	0.0083169	390.0	0.0106411	390.0	0.0136	390.0	0.0173129	390.0	0.0220209	390.0	0.0280162	390.0	0.0335931	390.0	0.0335931	390.0	0.0335931
391.0	0.000101968	391.0	0.000145757	391.0	0.000200497	391.0	0.000268798	391.0	0.000353791	391.0	0.000459134	391.0	0.000594244	391.0	0.000774067	391.0	0.00101674	391.0	0.00132058	391.0	0.00174549	391.0	0.0022787	391.0	0.0029826	391.0	0.00388164	391.0	0.00501872	391.0	0.00647899	391.0	0.00831683	391.0	0.0106411	391.0	0.0135999	391.0	0.0173126	391.0	0.0220203	391.0	0.0280135	391.0	0.033683	391.0	0.033683	391.0	0.033683
392.0	0.000101966	392.0	0.000145753	392.0	0.000200492	392.0	0.000268791	392.0	0.000353783	392.0	0.000459123	392.0	0.000594229	392.0	0.000774051	392.0	0.00101672	392.0	0.00132056	392.0	0.00174546	392.0	0.00227867	392.0	0.00298256	392.0	0.00388159	392.0	0.00501867	392.0	0.00647895	392.0	0.00831677	392.0	0.010641	392.0	0.0135997	392.0	0.0173124	392.0	0.0220197	392.0	0.0280109	392.0	0.033773	392.0	0.033773	392.0	0.033773
393.0	0.000101963	393.0	0.00014575	393.0	0.000200488	393.0	0.000268785	393.0	0.000353774	393.0	0.000459111	393.0	0.000594215	393.0	0.000774034	393.0	0.0010167	393.0	0.00132054	393.0	0.00174544	393.0	0.00227864	393.0	0.00298252	393.0	0.00388154	393.0	0.00501862	393.0	0.0064789	393.0	0.0083167	393.0	0.0106409	393.0	0.0135996	393.0	0.0173122	393.0	0.0220191	393.0	0.0280083	393.0	0.0338631	393.0	0.0338631	393.0	0.0338631
394.0	0.000101961	394.0	0.000145747	394.0	0.000200483	394.0	0.000268779	394.0	0.000353766	394.0	0.000459101	394.0	0.0005942	394.0	0.000774018	394.0	0.00101668	394.0	0.00132051	394.0	0.00174542	394.0	0.0022786	394.0	0.00298248	394.0	0.00388149	394.0	0.00501857	394.0	0.00647885	394.0	0.00831664	394.0	0.0106408	394.0	0.0135995	394.0	0.0173119	394.0	0.0220186	394.0	0.0280058	394.0	0.0339531	394.0	0.0339531	394.0	0.0339531
395.0	0.000101959	395.0	0.000145743	395.0	0.000200478	395.0	0.000268772	395.0	0.000353758	395.0	0.00045909	395.0	0.000594186	395.0	0.000774001	395.0	0.00101666	395.0	0.00132049	395.0	0.00174539	395.0	0.00227857	395.0	0.00298244	395.0	0.00388144	395.0	0.00501853	395.0	0.00647881	395.0	0.00831658	395.0	0.0106407	395.0	0.0135994	395.0	0.0173117	395.0	0.022018	395.0	0.0280034	395.0	0.0340431	395.0	0.0340431	395.0	0.0340431
396.0	0.000101956	396.0	0.00014574	396.0	0.000200474	396.0	0.000268766	396.0	0.00035375	396.0	0.000459079	396.0	0.000594172	396.0	0.000773985	396.0	0.00101664	396.0	0.00132046	396.0	0.00174537	396.0	0.00227854	396.0	0.0029824	396.0	0.00388139	396.0	0.00501848	396.0	0.00647876	396.0	0.00831651	396.0	0.0106406	396.0	0.0135993	396.0	0.0173115	396.0	0.0220175	396.0	0.0280011	396.0	0.0341332	396.0	0.0341332	396.0	0.0341332
397.0	0.000101954	397.0	0.000145737	397.0	0.000200469	397.0	0.00026876	397.0	0.000353741	397.0	0.000459068	397.0	0.000594158	397.0	0.000773969	397.0	0.00101663	397.0	0.00132044	397.0	0.00174534	397.0	0.0022785	397.0	0.00298235	397.0	0.00388134	397.0	0.00501843	397.0	0.00647871	397.0	0.00831645	397.0	0.0106405	397.0	0.0135992	397.0	0.0173112	397.0	0.022017	397.0	0.0279989	397.0	0.0342237	397.0	0.0342237	397.0	0.0342237
398.0	0.000101952	398.0	0.000145733	398.0	0.000200465	398.0	0.000268754	398.0	0.000353733	398.0	0.000459058	398.0	0.000594144	398.0	0.000773953	398.0	0.00101661	398.0	0.00132042	398.0	0.00174532	398.0	0.00227847	398.0	0.00298231	398.0	0.00388129	398.0	0.00501838	398.0	0.00647867	398.0	0.00831639	398.0	0.0106404	398.0	0.013599	398.0	0.017311	398.0	0.0220164	398.0	0.0279967	398.0	0.0343141	398.0	0.0343141	398.0	0.0343141
399.0	0.000101949	399.0	0.00014573	399.0	0.00020046	399.0	0.000268748	399.0	0.000353725	399.0	0.000459047	399.0	0.00059413	399.0	0.000773938	399.0	0.00101659	399.0	0.0013204	399.0	0.0017453	399.0	0.00227844	399.0	0.00298227	399.0	0.00388125	399.0	0.00501833	399.0	0.00647863	399.0	0.00831633	399.0	0.0106404	399.0	0.0135989	399.0	0.0173108	399.0	0.0220159	399.0	0.0279945	399.0	0.0344045	399.0	0.0344045	399.0	0.0344045
400.0	0.000101947	400.0	0.000145727	400.0	0.000200456	400.0	0.000268742	400.0	0.000353717	400.0	0.000459037	400.0	0.000594116	400.0	0.000773922	400.0	0.00101657	400.0	0.00132037	400.0	0.00174527	400.0	0.00227841	400.0	0.00298223	400.0	0.0038812	400.0	0.00501829	400.0	0.00647858	400.0	0.00831627	400.0	0.0106403	400.0	0.0135988	400.0	0.0173106	400.0	0.0220154	400.0	0.0279925	400.0	0.0344949	400.0	0.0344949	400.0	0.0344949
401.0	0.000101945	401.0	0.000145723	401.0	0.000200451	401.0	0.000268736	401.0	0.000353709	401.0	0.000459026	401.0	0.000594103	401.0	0.000773907	401.0	0.00101656	401.0	0.00132035	401.0	0.00174525	401.0	0.00227838	401.0	0.0029822	401.0	0.00388115	401.0	0.00501824	401.0	0.00647854	401.0	0.00831621	401.0	0.0106402	401.0	0.0135987	401.0	0.0173104	401.0	0.0220149	401.0	0.0279905	401.0	0.0345852	401.0	0.0345852	401.0	0.0345852
402.0	0.000101943	402.0	0.00014572	402.0	0.000200447	402.0	0.00026873	402.0	0.000353701	402.0	0.000459016	402.0	0.000594089	402.0	0.000773891	402.0	0.00101654	402.0	0.00132033	402.0	0.00174523	402.0	0.00227835	402.0	0.00298216	402.0	0.00388111	402.0	0.0050182	402.0	0.0064785	402.0	0.00831615	402.0	0.0106401	402.0	0.0135986	402.0	0.0173102	402.0	0.0220145	402.0	0.0279886	402.0	0.0346755	402.0	0.0346755	402.0	0.0346755
403.0	0.00010194	403.0	0.000145717	403.0	0.000200442	403.0	0.000268724	403.0	0.000353694	403.0	0.000459006	403.0	0.000594076	403.0	0.000773876	403.0	0.00101652	403.0	0.00132031	403.0	0.00174521	403.0	0.00227831	403.0	0.00298212	403.0	0.00388106	403.0	0.00501815	403.0	0.00647846	403.0	0.00831609	403.0	0.01064	403.0	0.0135985	403.0	0.01731	403.0	0.022014	403.0	0.0279867	403.0	0.0347658	403.0	0.0347658	403.0	0.0347658
404.0	0.000101938	404.0	0.000145714	404.0	0.000200438	404.0	0.000268718	404.0	0.000353686	404.0	0.000458996	404.0	0.000594062	404.0	0.000773861	404.0	0.0010165	404.0	0.00132028	404.0	0.00174518	404.0	0.00227828	404.0	0.00298208	404.0	0.00388102	404.0	0.00501811	404.0	0.00647841	404.0	0.00831604	404.0	0.01064	404.0	0.0135984	404.0	0.0173098	404.0	0.0220135	404.0	0.0279848	404.0	0.034856	404.0	0.034856	404.0	0.034856
405.0	0.000101936	405.0	0.000145711	405.0	0.000200434	405.0	0.000268712	405.0	0.000353678	405.0	0.000458986	405.0	0.000594049	405.0	0.000773846	405.0	0.00101649	405.0	0.00132026	405.0	0.00174516	405.0	0.00227825	405.0	0.00298204	405.0	0.00388097	405.0	0.00501806	405.0	0.00647837	405.0	0.00831598	405.0	0.0106399	405.0	0.0135983	405.0	0.0173096	405.0	0.0220131	405.0	0.0279831	405.0	0.0349462	405.0	0.0349462	405.0	0.0349462
406.0	0.000101934	406.0	0.000145708	406.0	0.000200429	406.0	0.000268707	406.0	0.000353671	406.0	0.000458976	406.0	0.000594036	406.0	0.000773831	406.0	0.00101647	406.0	0.00132024	406.0	0.00174514	406.0	0.00227822	406.0	0.002982	406.0	0.00388093	406.0	0.00501802	406.0	0.00647833	406.0	0.00831593	406.0	0.0106398	406.0	0.0135982	406.0	0.0173094	406.0	0.0220126	406.0	0.0279813	406.0	0.0350365	406.0	0.0350365	406.0	0.0350365
407.0	0.000101932	407.0	0.000145705	407.0	0.000200425	407.0	0.000268701	407.0	0.000353663	407.0	0.000458966	407.0	0.000594023	407.0	0.000773817	407.0	0.00101645	407.0	0.00132022	407.0	0.00174512	407.0	0.00227819	407.0	0.00298197	407.0	0.00388088	407.0	0.00501797	407.0	0.00647829	407.0	0.00831587	407.0	0.0106397	407.0	0.0135981	407.0	0.0173092	407.0	0.0220122	407.0	0.0279796	407.0	0.0351267	407.0	0.0351267	407.0	0.0351267
408.0	0.00010193	408.0	0.000145702	408.0	0.000200421	408.0	0.000268695	408.0	0.000353656	408.0	0.000458956	408.0	0.00059401	408.0	0.000773802	408.0	0.00101644	408.0	0.0013202	408.0	0.0017451	408.0	0.00227816	408.0	0.00298193	408.0	0.00388084	408.0	0.00501793	408.0	0.00647825	408.0	0.00831582	408.0	0.0106397	408.0	0.013598	408.0	0.017309	408.0	0.0220117	408.0	0.027978	408.0	0.0352169	408.0	0.0352169	408.0	0.0352169
409.0	0.000101928	409.0	0.000145699	409.0	0.000200417	409.0	0.00026869	409.0	0.000353648	409.0	0.000458947	409.0	0.000593998	409.0	0.000773787	409.0	0.00101642	409.0	0.00132018	409.0	0.00174508	409.0	0.00227813	409.0	0.00298189	409.0	0.0038808	409.0	0.00501789	409.0	0.00647821	409.0	0.00831576	409.0	0.0106396	409.0	0.0135979	409.0	0.0173088	409.0	0.0220113	409.0	0.0279764	409.0	0.0353071	409.0	0.0353071	409.0	0.0353071
410.0	0.000101925	410.0	0.000145696	410.0	0.000200413	410.0	0.000268684	410.0	0.000353641	410.0	0.000458937	410.0	0.000593985	410.0	0.000773773	410.0	0.0010164	410.0	0.00132016	410.0	0.00174506	410.0	0.00227811	410.0	0.00298186	410.0	0.00388075	410.0	0.00501785	410.0	0.00647818	410.0	0.00831571	410.0	0.0106395	410.0	0.0135978	410.0	0.0173087	410.0	0.0220109	410.0	0.0279749	410.0	0.0353975	410.0	0.0353975	410.0	0.0353975
411.0	0.000101923	411.0	0.000145693	411.0	0.000200409	411.0	0.000268679	411.0	0.000353634	411.0	0.000458928	411.0	0.000593973	411.0	0.000773759	411.0	0.00101639	411.0	0.00132014	411.0	0.00174504	411.0	0.00227808	411.0	0.00298182	411.0	0.00388071	411.0	0.0050178	411.0	0.00647814	411.0	0.00831566	411.0	0.0106394	411.0	0.0135977	411.0	0.0173085	411.0	0.0220105	411.0	0.0279734	411.0	0.0354878	411.0	0.0354878	411.0	0.0354878
412.0	0.000101921	412.0	0.00014569	412.0	0.000200405	412.0	0.000268673	412.0	0.000353626	412.0	0.000458918	412.0	0.00059396	412.0	0.000773745	412.0	0.00101637	412.0	0.00132012	412.0	0.00174501	412.0	0.00227805	412.0	0.00298179	412.0	0.00388067	412.0	0.00501776	412.0	0.0064781	412.0	0.00831561	412.0	0.0106394	412.0	0.0135976	412.0	0.0173083	412.0	0.0220101	412.0	0.0279719	412.0	0.0355782	412.0	0.0355782	412.0	0.0355782
413.0	0.000101919	413.0	0.000145687	413.0	0.000200401	413.0	0.000268668	413.0	0.000353619	413.0	0.000458909	413.0	0.000593948	413.0	0.000773731	413.0	0.00101636	413.0	0.0013201	413.0	0.00174499	413.0	0.00227802	413.0	0.00298175	413.0	0.00388063	413.0	0.00501772	413.0	0.00647806	413.0	0.00831556	413.0	0.0106393	413.0	0.0135975	413.0	0.0173081	413.0	0.0220097	413.0	0.0279705	413.0	0.0356687	413.0	0.0356687	413.0	0.0356687
414.0	0.000101917	414.0	0.000145684	414.0	0.000200397	414.0	0.000268663	414.0	0.000353612	414.0	0.000458899	414.0	0.000593936	414.0	0.000773717	414.0	0.00101634	414.0	0.00132008	414.0	0.00174497	414.0	0.00227799	414.0	0.00298172	414.0	0.00388058	414.0	0.00501768	414.0	0.00647803	414.0	0.00831551	414.0	0.0106392	414.0	0.0135975	414.0	0.017308	414.0	0.0220093	414.0	0.0279691	414.0	0.0357591	414.0	0.0357591	414.0	0.0357591
415.0	0.000101915	415.0	0.000145681	415.0	0.000200393	415.0	0.000268657	415.0	0.000353605	415.0	0.00045889	415.0	0.000593923	415.0	0.000773703	415.0	0.00101633	415.0	0.00132006	415.0	0.00174495	415.0	0.00227796	415.0	0.00298168	415.0	0.00388054	415.0	0.00501764	415.0	0.00647799	415.0	0.00831546	415.0	0.0106392	415.0	0.0135974	415.0	0.0173078	415.0	0.0220089	415.0	0.0279677	415.0	0.0358496	415.0	0.0358496	415.0	0.0358496
416.0	0.000101913	416.0	0.000145678	416.0	0.000200389	416.0	0.000268652	416.0	0.000353598	416.0	0.000458881	416.0	0.000593911	416.0	0.000773689	416.0	0.00101631	416.0	0.00132004	416.0	0.00174493	416.0	0.00227794	416.0	0.00298165	416.0	0.0038805	416.0	0.0050176	416.0	0.00647796	416.0	0.00831541	416.0	0.0106391	416.0	0.0135973	416.0	0.0173076	416.0	0.0220085	416.0	0.0279664	416.0	0.0359402	416.0	0.0359402	416.0	0.0359402
417.0	0.000101911	417.0	0.000145675	417.0	0.000200385	417.0	0.000268647	417.0	0.000353591	417.0	0.000458872	417.0	0.000593899	417.0	0.000773676	417.0	0.00101629	417.0	0.00132002	417.0	0.00174491	417.0	0.00227791	417.0	0.00298161	417.0	0.00388046	417.0	0.00501756	417.0	0.00647792	417.0	0.00831536	417.0	0.010639	417.0	0.0135972	417.0	0.0173075	417.0	0.0220082	417.0	0.0279651	417.0	0.0360307	417.0	0.0360307	417.0	0.0360307
418.0	0.000101909	418.0	0.000145673	418.0	0.000200381	418.0	0.000268641	418.0	0.000353584	418.0	0.000458863	418.0	0.000593888	418.0	0.000773662	418.0	0.00101628	418.0	0.00132	418.0	0.0017449	418.0	0.00227788	418.0	0.00298158	418.0	0.00388042	418.0	0.00501752	418.0	0.00647788	418.0	0.00831531	418.0	0.010639	418.0	0.0135971	418.0	0.0173073	418.0	0.0220078	418.0	0.0279639	418.0	0.0361212	418.0	0.0361212	418.0	0.0361212
419.0	0.000101907	419.0	0.00014567	419.0	0.000200377	419.0	0.000268636	419.0	0.000353577	419.0	0.000458854	419.0	0.000593876	419.0	0.000773649	419.0	0.00101626	419.0	0.00131998	419.0	0.00174488	419.0	0.00227786	419.0	0.00298155	419.0	0.00388038	419.0	0.00501748	419.0	0.00647785	419.0	0.00831526	419.0	0.0106389	419.0	0.013597	419.0	0.0173072	419.0	0.0220075	419.0	0.0279627	419.0	0.0362117	419.0	0.0362117	419.0	0.0362117
420.0	0.000101905	420.0	0.000145667	420.0	0.000200373	420.0	0.000268631	420.0	0.000353571	420.0	0.000458845	420.0	0.000593864	420.0	0.000773636	420.0	0.00101625	420.0	0.00131996	420.0	0.00174486	420.0	0.00227783	420.0	0.00298151	420.0	0.00388034	420.0	0.00501745	420.0	0.00647782	420.0	0.00831522	420.0	0.0106389	420.0	0.013597	420.0	0.017307	420.0	0.0220071	420.0	0.0279615	420.0	0.0363022	420.0	0.0363022	420.0	0.0363022
421.0	0.000101904	421.0	0.000145664	421.0	0.00020037	421.0	0.000268626	421.0	0.000353564	421.0	0.000458836	421.0	0.000593853	421.0	0.000773623	421.0	0.00101624	421.0	0.00131994	421.0	0.00174484	421.0	0.0022778	421.0	0.00298148	421.0	0.00388031	421.0	0.00501741	421.0	0.00647778	421.0	0.00831517	421.0	0.0106388	421.0	0.0135969	421.0	0.0173069	421.0	0.0220068	421.0	0.0279603	421.0	0.0363926	421.0	0.0363926	421.0	0.0363926
422.0	0.000101902	422.0	0.000145662	422.0	0.000200366	422.0	0.000268621	422.0	0.000353557	422.0	0.000458828	422.0	0.000593841	422.0	0.00077361	422.0	0.00101622	422.0	0.00131992	422.0	0.00174482	422.0	0.00227778	422.0	0.00298145	422.0	0.00388027	422.0	0.00501737	422.0	0.00647775	422.0	0.00831513	422.0	0.0106387	422.0	0.0135968	422.0	0.0173067	422.0	0.0220064	422.0	0.0279592	422.0	0.0364831	422.0	0.0364831	422.0	0.0364831
423.0	0.0001019	423.0	0.000145659	423.0	0.000200362	423.0	0.000268616	423.0	0.000353551	423.0	0.000458819	423.0	0.00059383	423.0	0.000773597	423.0	0.00101621	423.0	0.0013199	423.0	0.0017448	423.0	0.00227775	423.0	0.00298141	423.0	0.00388023	423.0	0.00501733	423.0	0.00647772	423.0	0.00831508	423.0	0.0106387	423.0	0.0135967	423.0	0.0173066	423.0	0.0220061	423.0	0.0279581	423.0	0.0365736	423.0	0.0365736	423.0	0.0365736
424.0	0.000101898	424.0	0.000145656	424.0	0.000200358	424.0	0.000268611	424.0	0.000353544	424.0	0.00045881	424.0	0.000593818	424.0	0.000773584	424.0	0.00101619	424.0	0.00131989	424.0	0.00174478	424.0	0.00227773	424.0	0.00298138	424.0	0.00388019	424.0	0.0050173	424.0	0.00647768	424.0	0.00831504	424.0	0.0106386	424.0	0.0135966	424.0	0.0173064	424.0	0.0220058	424.0	0.027957	424.0	0.0363971	424.0	0.0366645	424.0	0.0366645
425.0	0.000101896	425.0	0.000145654	425.0	0.000200355	425.0	0.000268606	425.0	0.000353538	425.0	0.000458802	425.0	0.000593807	425.0	0.000773571	425.0	0.00101618	425.0	0.00131987	425.0	0.00174476	425.0	0.0022777	425.0	0.00298135	425.0	0.00388015	425.0	0.00501726	425.0	0.00647765	425.0	0.00831499	425.0	0.0106386	425.0	0.0135966	425.0	0.0173063	425.0	0.0220054	425.0	0.0279559	425.0	0.0362124	425.0	0.0367555	425.0	0.0367555
426.0	0.000101894	426.0	0.000145651	426.0	0.000200351	426.0	0.000268601	426.0	0.000353531	426.0	0.000458793	426.0	0.000593796	426.0	0.000773559	426.0	0.00101616	426.0	0.00131985	426.0	0.00174475	426.0	0.00227767	426.0	0.00298132	426.0	0.00388012	426.0	0.00501722	426.0	0.00647762	426.0	0.00831495	426.0	0.0106385	426.0	0.0135965	426.0	0.0173061	426.0	0.0220051	426.0	0.0279549	426.0	0.0361066	426.0	0.0368465	426.0	0.0368465
427.0	0.000101892	427.0	0.000145648	427.0	0.000200347	427.0	0.000268596	427.0	0.000353525	427.0	0.000458785	427.0	0.000593785	427.0	0.000773546	427.0	0.00101615	427.0	0.00131983	427.0	0.00174473	427.0	0.00227765	427.0	0.00298129	427.0	0.00388008	427.0	0.00501719	427.0	0.00647759	427.0	0.00831491	427.0	0.0106384	427.0	0.0135964	427.0	0.017306	427.0	0.0220048	427.0	0.0279539	427.0	0.0360325	427.0	0.0369374	427.0	0.0369374
428.0	0.000101891	428.0	0.000145646	428.0	0.000200344	428.0	0.000268592	428.0	0.000353518	428.0	0.000458777	428.0	0.000593774	428.0	0.000773534	428.0	0.00101614	428.0	0.00131981	428.0	0.00174471	428.0	0.00227763	428.0	0.00298126	428.0	0.00388004	428.0	0.00501715	428.0	0.00647756	428.0	0.00831486	428.0	0.0106384	428.0	0.0135963	428.0	0.0173059	428.0	0.0220045	428.0	0.0279529	428.0	0.0359757	428.0	0.0370284	428.0	0.0370284
429.0	0.000101889	429.0	0.000145643	429.0	0.00020034	429.0	0.000268587	429.0	0.000353512	429.0	0.000458769	429.0	0.000593763	429.0	0.000773522	429.0	0.00101612	429.0	0.0013198	429.0	0.00174469	429.0	0.0022776	429.0	0.00298123	429.0	0.00388001	429.0	0.00501712	429.0	0.00647753	429.0	0.00831482	429.0	0.0106383	429.0	0.0135963	429.0	0.0173057	429.0	0.0220042	429.0	0.027952	429.0	0.0359299	429.0	0.0371194	429.0	0.0371194
430.0	0.000101887	430.0	0.000145641	430.0	0.000200337	430.0	0.000268582	430.0	0.000353506	430.0	0.00045876	430.0	0.000593753	430.0	0.000773509	430.0	0.00101611	430.0	0.00131978	430.0	0.00174468	430.0	0.00227758	430.0	0.0029812	430.0	0.00387997	430.0	0.00501708	430.0	0.0064775	430.0	0.00831478	430.0	0.0106383	430.0	0.0135962	430.0	0.0173056	430.0	0.0220039	430.0	0.027951	430.0	0.0358918	430.0	0.0372104	430.0	0.0372104
431.0	0.000101885	431.0	0.000145638	431.0	0.000200333	431.0	0.000268577	431.0	0.0003535	431.0	0.000458752	431.0	0.000593742	431.0	0.000773497	431.0	0.00101609	431.0	0.00131976	431.0	0.00174466	431.0	0.00227755	431.0	0.00298117	431.0	0.00387994	431.0	0.00501705	431.0	0.00647747	431.0	0.00831474	431.0	0.0106382	431.0	0.0135961	431.0	0.0173055	431.0	0.0220036	431.0	0.0279501	431.0	0.0358592	431.0	0.0373014	431.0	0.0373014
432.0	0.000101883	432.0	0.000145636	432.0	0.00020033	432.0	0.000268573	432.0	0.000353493	432.0	0.000458744	432.0	0.000593731	432.0	0.000773485	432.0	0.00101608	432.0	0.00131974	432.0	0.00174464	432.0	0.00227753	432.0	0.00298114	432.0	0.0038799	432.0	0.00501701	432.0	0.00647744	432.0	0.0083147	432.0	0.0106382	432.0	0.0135961	432.0	0.0173053	432.0	0.0220033	432.0	0.0279492	432.0	0.035831	432.0	0.0373927	432.0	0.0373927
433.0	0.000101882	433.0	0.000145633	433.0	0.000200326	433.0	0.000268568	433.0	0.000353487	433.0	0.000458736	433.0	0.000593721	433.0	0.000773473	433.0	0.00101607	433.0	0.00131973	433.0	0.00174462	433.0	0.0022775	433.0	0.00298111	433.0	0.00387986	433.0	0.00501698	433.0	0.00647741	433.0	0.00831466	433.0	0.0106381	433.0	0.013596	433.0	0.0173052	433.0	0.0220031	433.0	0.0279484	433.0	0.0358061	433.0	0.0374839	433.0	0.0374839
434.0	0.00010188	434.0	0.000145631	434.0	0.000200323	434.0	0.000268564	434.0	0.000353481	434.0	0.000458728	434.0	0.00059371	434.0	0.000773462	434.0	0.00101606	434.0	0.00131971	434.0	0.00174461	434.0	0.00227748	434.0	0.00298108	434.0	0.00387983	434.0	0.00501695	434.0	0.00647738	434.0	0.00831462	434.0	0.0106381	434.0	0.0135959	434.0	0.0173051	434.0	0.0220028	434.0	0.0279475	434.0	0.035784	434.0	0.0375754	434.0	0.0375754
435.0	0.000101878	435.0	0.000145628	435.0	0.00020032	435.0	0.000268559	435.0	0.000353475	435.0	0.00045872	435.0	0.0005937	435.0	0.00077345	435.0	0.00101604	435.0	0.00131969	435.0	0.00174459	435.0	0.00227746	435.0	0.00298105	435.0	0.0038798	435.0	0.00501691	435.0	0.00647735	435.0	0.00831458	435.0	0.010638	435.0	0.0135959	435.0	0.0173049	435.0	0.0220025	435.0	0.0279467	435.0	0.0357641	435.0	0.037667	435.0	0.037667
436.0	0.000101877	436.0	0.000145626	436.0	0.000200316	436.0	0.000268554	436.0	0.000353469	436.0	0.000458713	436.0	0.00059369	436.0	0.000773438	436.0	0.00101603	436.0	0.00131968	436.0	0.00174457	436.0	0.00227743	436.0	0.00298102	436.0	0.00387976	436.0	0.00501688	436.0	0.00647732	436.0	0.00831454	436.0	0.0106379	436.0	0.0135958	436.0	0.0173048	436.0	0.0220023	436.0	0.0279459	436.0	0.035746	436.0	0.0377585	436.0	0.0377585
437.0	0.000101875	437.0	0.000145623	437.0	0.000200313	437.0	0.00026855	437.0	0.000353463	437.0	0.000458705	437.0	0.000593679	437.0	0.000773427	437.0	0.00101602	437.0	0.00131966	437.0	0.00174456	437.0	0.00227741	437.0	0.00298099	437.0	0.00387973	437.0	0.00501685	437.0	0.00647729	437.0	0.0083145	437.0	0.0106379	437.0	0.0135957	437.0	0.0173047	437.0	0.022002	437.0	0.0279451	437.0	0.0357296	437.0	0.03785	437.0	0.03785
438.0	0.000101873	438.0	0.000145621	438.0	0.00020031	438.0	0.000268546	438.0	0.000353457	438.0	0.000458697	438.0	0.000593669	438.0	0.000773415	438.0	0.001016	438.0	0.00131964	438.0	0.00174454	438.0	0.00227739	438.0	0.00298096	438.0	0.00387969	438.0	0.00501682	438.0	0.00647727	438.0	0.00831447	438.0	0.0106378	438.0	0.0135957	438.0	0.0173046	438.0	0.0220017	438.0	0.0279443	438.0	0.0357145	438.0	0.0379416	438.0	0.0379416
439.0	0.000101872	439.0	0.000145619	439.0	0.000200306	439.0	0.000268541	439.0	0.000353452	439.0	0.00045869	439.0	0.000593659	439.0	0.000773404	439.0	0.00101599	439.0	0.00131963	439.0	0.00174453	439.0	0.00227737	439.0	0.00298093	439.0	0.00387966	439.0	0.00501678	439.0	0.00647724	439.0	0.00831443	439.0	0.0106378	439.0	0.0135956	439.0	0.0173045	439.0	0.0220015	439.0	0.0279436	439.0	0.0357007	439.0	0.0380331	439.0	0.0380331
440.0	0.00010187	440.0	0.000145616	440.0	0.000200303	440.0	0.000268537	440.0	0.000353446	440.0	0.000458682	440.0	0.000593649	440.0	0.000773393	440.0	0.00101598	440.0	0.00131961	440.0	0.00174451	440.0	0.00227734	440.0	0.00298091	440.0	0.00387963	440.0	0.00501675	440.0	0.00647721	440.0	0.00831439	440.0	0.0106378	440.0	0.0135955	440.0	0.0173044	440.0	0.0220012	440.0	0.0279428	440.0	0.0356878	440.0	0.0381247	440.0	0.0381247
441.0	0.000101868	441.0	0.000145614	441.0	0.0002003	441.0	0.000268532	441.0	0.00035344	441.0	0.000458674	441.0	0.000593639	441.0	0.000773381	441.0	0.00101597	441.0	0.0013196	441.0	0.00174449	441.0	0.00227732	441.0	0.00298088	441.0	0.0038796	441.0	0.00501672	441.0	0.00647719	441.0	0.00831436	441.0	0.0106377	441.0	0.0135955	441.0	0.0173042	441.0	0.022001	441.0	0.0279421	441.0	0.0356759	441.0	0.0382162	441.0	0.0382162
442.0	0.000101867	442.0	0.000145612	442.0	0.000200297	442.0	0.000268528	442.0	0.000353434	442.0	0.000458667	442.0	0.00059363	442.0	0.00077337	442.0	0.00101595	442.0	0.00131958	442.0	0.00174448	442.0	0.0022773	442.0	0.00298085	442.0	0.00387956	442.0	0.00501669	442.0	0.00647716	442.0	0.00831432	442.0	0.0106377	442.0	0.0135954	442.0	0.0173041	442.0	0.0220007	442.0	0.0279414	442.0	0.0356648	442.0	0.0383078	442.0	0.0383078
443.0	0.000101865	443.0	0.000145609	443.0	0.000200294	443.0	0.000268524	443.0	0.000353429	443.0	0.00045866	443.0	0.00059362	443.0	0.000773359	443.0	0.00101594	443.0	0.00131957	443.0	0.00174446	443.0	0.00227728	443.0	0.00298082	443.0	0.00387953	443.0	0.00501666	443.0	0.00647713	443.0	0.00831428	443.0	0.0106376	443.0	0.0135954	443.0	0.017304	443.0	0.0220005	443.0	0.0279407	443.0	0.0356545	443.0	0.0383994	443.0	0.0383994
444.0	0.000101863	444.0	0.000145607	444.0	0.00020029	444.0	0.00026852	444.0	0.000353423	444.0	0.000458652	444.0	0.00059361	444.0	0.000773348	444.0	0.00101593	444.0	0.00131955	444.0	0.00174445	444.0	0.00227726	444.0	0.0029808	444.0	0.0038795	444.0	0.00501663	444.0	0.00647711	444.0	0.00831425	444.0	0.0106376	444.0	0.0135953	444.0	0.0173039	444.0	0.0220003	444.0	0.02794	444.0	0.0356448	444.0	0.0384909	444.0	0.0384909
445.0	0.000101862	445.0	0.000145605	445.0	0.000200287	445.0	0.000268515	445.0	0.000353417	445.0	0.000458645	445.0	0.000593601	445.0	0.000773337	445.0	0.00101592	445.0	0.00131953	445.0	0.00174443	445.0	0.00227724	445.0	0.00298077	445.0	0.00387947	445.0	0.0050166	445.0	0.00647708	445.0	0.00831421	445.0	0.0106375	445.0	0.0135952	445.0	0.0173038	445.0	0.022	445.0	0.0279394	445.0	0.0356357	445.0	0.0385824	445.0	0.0385824
446.0	0.00010186	446.0	0.000145602	446.0	0.000200284	446.0	0.000268511	446.0	0.000353412	446.0	0.000458638	446.0	0.000593591	446.0	0.000773327	446.0	0.00101591	446.0	0.00131952	446.0	0.00174442	446.0	0.00227721	446.0	0.00298074	446.0	0.00387944	446.0	0.00501657	446.0	0.00647706	446.0	0.00831418	446.0	0.0106375	446.0	0.0135952	446.0	0.0173037	446.0	0.0219998	446.0	0.0279387	446.0	0.0356271	446.0	0.0386739	446.0	0.0386739
447.0	0.000101859	447.0	0.0001456	447.0	0.000200281	447.0	0.000268507	447.0	0.000353406	447.0	0.000458631	447.0	0.000593582	447.0	0.000773316	447.0	0.00101589	447.0	0.0013195	447.0	0.0017444	447.0	0.00227719	447.0	0.00298072	447.0	0.00387941	447.0	0.00501654	447.0	0.00647703	447.0	0.00831415	447.0	0.0106374	447.0	0.0135951	447.0	0.0173036	447.0	0.0219996	447.0	0.0279381	447.0	0.035619	447.0	0.0387654	447.0	0.0387654
448.0	0.000101857	448.0	0.000145598	448.0	0.000200278	448.0	0.000268503	448.0	0.000353401	448.0	0.000458623	448.0	0.000593572	448.0	0.000773305	448.0	0.00101588	448.0	0.00131949	448.0	0.00174439	448.0	0.00227717	448.0	0.00298069	448.0	0.00387937	448.0	0.00501651	448.0	0.00647701	448.0	0.00831411	448.0	0.0106374	448.0	0.0135951	448.0	0.0173035	448.0	0.0219994	448.0	0.0279375	448.0	0.0356113	448.0	0.0388569	448.0	0.0388569
449.0	0.000101856	449.0	0.000145596	449.0	0.000200275	449.0	0.000268499	449.0	0.000353396	449.0	0.000458616	449.0	0.000593563	449.0	0.000773295	449.0	0.00101587	449.0	0.00131947	449.0	0.00174437	449.0	0.00227715	449.0	0.00298067	449.0	0.00387934	449.0	0.00501648	449.0	0.00647698	449.0	0.00831408	449.0	0.0106373	449.0	0.013595	449.0	0.0173034	449.0	0.0219991	449.0	0.0279369	449.0	0.0356041	449.0	0.0389484	449.0	0.0389484
450.0	0.000101854	450.0	0.000145594	450.0	0.000200272	450.0	0.000268495	450.0	0.00035339	450.0	0.000458609	450.0	0.000593554	450.0	0.000773285	450.0	0.00101586	450.0	0.00131946	450.0	0.00174436	450.0	0.00227713	450.0	0.00298064	450.0	0.00387931	450.0	0.00501645	450.0	0.00647696	450.0	0.00831405	450.0	0.0106373	450.0	0.013595	450.0	0.0173033	450.0	0.0219989	450.0	0.0279363	450.0	0.0355973	450.0	0.0390399	450.0	0.0390399
451.0	0.000101853	451.0	0.000145591	451.0	0.000200269	451.0	0.000268491	451.0	0.000353385	451.0	0.000458602	451.0	0.000593545	451.0	0.000773274	451.0	0.00101585	451.0	0.00131944	451.0	0.00174434	451.0	0.00227711	451.0	0.00298062	451.0	0.00387928	451.0	0.00501642	451.0	0.00647694	451.0	0.00831401	451.0	0.0106373	451.0	0.0135949	451.0	0.0173032	451.0	0.0219987	451.0	0.0279357	451.0	0.0355908	451.0	0.0391313	451.0	0.0391313
452.0	0.000101851	452.0	0.000145589	452.0	0.000200266	452.0	0.000268487	452.0	0.00035338	452.0	0.000458596	452.0	0.000593535	452.0	0.000773264	452.0	0.00101584	452.0	0.00131943	452.0	0.00174433	452.0	0.00227709	452.0	0.00298059	452.0	0.00387925	452.0	0.0050164	452.0	0.00647691	452.0	0.00831398	452.0	0.0106372	452.0	0.0135949	452.0	0.0173031	452.0	0.0219985	452.0	0.0279351	452.0	0.0355846	452.0	0.0392229	452.0	0.0392229
453.0	0.00010185	453.0	0.000145587	453.0	0.000200263	453.0	0.000268483	453.0	0.000353374	453.0	0.000458589	453.0	0.000593526	453.0	0.000773254	453.0	0.00101583	453.0	0.00131942	453.0	0.00174431	453.0	0.00227707	453.0	0.00298057	453.0	0.00387922	453.0	0.00501637	453.0	0.00647689	453.0	0.00831395	453.0	0.0106372	453.0	0.0135948	453.0	0.017303	453.0	0.0219983	453.0	0.0279346	453.0	0.0355787	453.0	0.0393146	453.0	0.0393146
454.0	0.000101848	454.0	0.000145585	454.0	0.00020026	454.0	0.000268479	454.0	0.000353369	454.0	0.000458582	454.0	0.000593517	454.0	0.000773244	454.0	0.00101581	454.0	0.0013194	454.0	0.0017443	454.0	0.00227705	454.0	0.00298054	454.0	0.0038792	454.0	0.00501634	454.0	0.00647687	454.0	0.00831392	454.0	0.0106371	454.0	0.0135948	454.0	0.0173029	454.0	0.0219981	454.0	0.027934	454.0	0.0355731	454.0	0.0394062	454.0	0.0394062
455.0	0.000101847	455.0	0.000145583	455.0	0.000200257	455.0	0.000268475	455.0	0.000353364	455.0	0.000458575	455.0	0.000593509	455.0	0.000773234	455.0	0.0010158	455.0	0.00131939	455.0	0.00174429	455.0	0.00227703	455.0	0.00298052	455.0	0.00387917	455.0	0.00501631	455.0	0.00647684	455.0	0.00831389	455.0	0.0106371	455.0	0.0135947	455.0	0.0173028	455.0	0.0219979	455.0	0.0279335	455.0	0.0355677	455.0	0.0394979	455.0	0.0394979
456.0	0.000101845	456.0	0.000145581	456.0	0.000200254	456.0	0.000268471	456.0	0.000353359	456.0	0.000458568	456.0	0.0005935	456.0	0.000773224	456.0	0.00101579	456.0	0.00131937	456.0	0.00174427	456.0	0.00227701	456.0	0.00298049	456.0	0.00387914	456.0	0.00501628	456.0	0.00647682	456.0	0.00831386	456.0	0.010637	456.0	0.0135947	456.0	0.0173027	456.0	0.0219977	456.0	0.027933	456.0	0.0355626	456.0	0.0395899	456.0	0.0395899
457.0	0.000101844	457.0	0.000145579	457.0	0.000200251	457.0	0.000268467	457.0	0.000353354	457.0	0.000458562	457.0	0.000593491	457.0	0.000773214	457.0	0.00101578	457.0	0.00131936	457.0	0.00174426	457.0	0.00227699	457.0	0.00298047	457.0	0.00387911	457.0	0.00501626	457.0	0.0064768	457.0	0.00831383	457.0	0.010637	457.0	0.0135946	457.0	0.0173026	457.0	0.0219975	457.0	0.0279324	457.0	0.0355577	457.0	0.0396818	457.0	0.0396818
458.0	0.000101842	458.0	0.000145577	458.0	0.000200249	458.0	0.000268463	458.0	0.000353349	458.0	0.000458555	458.0	0.000593482	458.0	0.000773204	458.0	0.00101577	458.0	0.00131934	458.0	0.00174424	458.0	0.00227697	458.0	0.00298044	458.0	0.00387908	458.0	0.00501623	458.0	0.00647678	458.0	0.0083138	458.0	0.010637	458.0	0.0135946	458.0	0.0173025	458.0	0.0219973	458.0	0.0279319	458.0	0.0355531	458.0	0.0397738	458.0	0.0397738
459.0	0.000101841	459.0	0.000145575	459.0	0.000200246	459.0	0.00026846	459.0	0.000353344	459.0	0.000458549	459.0	0.000593474	459.0	0.000773194	459.0	0.00101576	459.0	0.00131933	459.0	0.00174423	459.0	0.00227696	459.0	0.00298042	459.0	0.00387905	459.0	0.0050162	459.0	0.00647675	459.0	0.00831377	459.0	0.0106369	459.0	0.0135945	459.0	0.0173024	459.0	0.0219972	459.0	0.0279315	459.0	0.0355486	459.0	0.0398657	459.0	0.0398657
460.0	0.000101839	460.0	0.000145573	460.0	0.000200243	460.0	0.000268456	460.0	0.000353339	460.0	0.000458542	460.0	0.000593465	460.0	0.000773184	460.0	0.00101575	460.0	0.00131932	460.0	0.00174422	460.0	0.00227694	460.0	0.0029804	460.0	0.00387903	460.0	0.00501618	460.0	0.00647673	460.0	0.00831374	460.0	0.0106369	460.0	0.0135945	460.0	0.0173024	460.0	0.021997	460.0	0.027931	460.0	0.0355443	460.0	0.0399576	460.0	0.0399576
461.0	0.000101838	461.0	0.000145571	461.0	0.00020024	461.0	0.000268452	461.0	0.000353334	461.0	0.000458536	461.0	0.000593457	461.0	0.000773175	461.0	0.00101574	461.0	0.0013193	461.0	0.0017442	461.0	0.00227692	461.0	0.00298037	461.0	0.003879	461.0	0.00501615	461.0	0.00647671	461.0	0.00831371	461.0	0.0106369	461.0	0.0135944	461.0	0.0173023	461.0	0.0219968	461.0	0.0279305	461.0	0.0355402	461.0	0.0400496	461.0	0.0400496
462.0	0.000101837	462.0	0.000145569	462.0	0.000200237	462.0	0.000268448	462.0	0.000353329	462.0	0.000458529	462.0	0.000593448	462.0	0.000773165	462.0	0.00101573	462.0	0.00131929	462.0	0.00174419	462.0	0.0022769	462.0	0.00298035	462.0	0.00387897	462.0	0.00501613	462.0	0.00647669	462.0	0.00831368	462.0	0.0106368	462.0	0.0135944	462.0	0.0173022	462.0	0.0219966	462.0	0.02793	462.0	0.0355362	462.0	0.0401418	462.0	0.0401418
463.0	0.000101835	463.0	0.000145567	463.0	0.000200235	463.0	0.000268445	463.0	0.000353324	463.0	0.000458523	463.0	0.00059344	463.0	0.000773156	463.0	0.00101572	463.0	0.00131928	463.0	0.00174418	463.0	0.00227688	463.0	0.00298033	463.0	0.00387894	463.0	0.0050161	463.0	0.00647667	463.0	0.00831365	463.0	0.0106368	463.0	0.0135943	463.0	0.0173021	463.0	0.0219964	463.0	0.0279296	463.0	0.0355324	463.0	0.040234	463.0	0.040234
464.0	0.000101834	464.0	0.000145565	464.0	0.000200232	464.0	0.000268441	464.0	0.000353319	464.0	0.000458517	464.0	0.000593432	464.0	0.000773146	464.0	0.00101571	464.0	0.00131926	464.0	0.00174417	464.0	0.00227686	464.0	0.0029803	464.0	0.00387892	464.0	0.00501607	464.0	0.00647665	464.0	0.00831362	464.0	0.0106367	464.0	0.0135943	464.0	0.017302	464.0	0.0219963	464.0	0.0279291	464.0	0.0355288	464.0	0.0403261	464.0	0.0403261
465.0	0.000101832	465.0	0.000145563	465.0	0.000200229	465.0	0.000268437	465.0	0.000353314	465.0	0.00045851	465.0	0.000593423	465.0	0.000773137	465.0	0.0010157	465.0	0.00131925	465.0	0.00174415	465.0	0.00227684	465.0	0.00298028	465.0	0.00387889	465.0	0.00501605	465.0	0.00647663	465.0	0.0083136	465.0	0.0106367	465.0	0.0135942	465.0	0.0173019	465.0	0.0219961	465.0	0.0279287	465.0	0.0355253	465.0	0.0404181	465.0	0.0404181
466.0	0.000101831	466.0	0.000145561	466.0	0.000200227	466.0	0.000268434	466.0	0.00035331	466.0	0.000458504	466.0	0.000593415	466.0	0.000773128	466.0	0.00101569	466.0	0.00131924	466.0	0.00174414	466.0	0.00227683	466.0	0.00298026	466.0	0.00387886	466.0	0.00501602	466.0	0.00647661	466.0	0.00831357	466.0	0.0106367	466.0	0.0135942	466.0	0.0173019	466.0	0.0219959	466.0	0.0279283	466.0	0.0355219	466.0	0.0405102	466.0	0.0405102
467.0	0.00010183	467.0	0.000145559	467.0	0.000200224	467.0	0.00026843	467.0	0.000353305	467.0	0.000458498	467.0	0.000593407	467.0	0.000773119	467.0	0.00101568	467.0	0.00131922	467.0	0.00174413	467.0	0.00227681	467.0	0.00298024	467.0	0.00387884	467.0	0.005016	467.0	0.00647659	467.0	0.00831354	467.0	0.0106366	467.0	0.0135941	467.0	0.0173018	467.0	0.0219958	467.0	0.0279279	467.0	0.0355186	467.0	0.0406023	467.0	0.0406023
468.0	0.000101828	468.0	0.000145557	468.0	0.000200221	468.0	0.000268427	468.0	0.0003533	468.0	0.000458492	468.0	0.000593399	468.0	0.00077311	468.0	0.00101567	468.0	0.00131921	468.0	0.00174411	468.0	0.00227679	468.0	0.00298021	468.0	0.00387881	468.0	0.00501597	468.0	0.00647657	468.0	0.00831351	468.0	0.0106366	468.0	0.0135941	468.0	0.0173017	468.0	0.0219956	468.0	0.0279275	468.0	0.0355155	468.0	0.0406947	468.0	0.0406947
469.0	0.000101827	469.0	0.000145555	469.0	0.000200219	469.0	0.000268423	469.0	0.000353296	469.0	0.000458486	469.0	0.000593391	469.0	0.000773101	469.0	0.00101566	469.0	0.0013192	469.0	0.0017441	469.0	0.00227677	469.0	0.00298019	469.0	0.00387879	469.0	0.00501595	469.0	0.00647655	469.0	0.00831349	469.0	0.0106366	469.0	0.0135941	469.0	0.0173016	469.0	0.0219954	469.0	0.0279271	469.0	0.0355125	469.0	0.0407872	469.0	0.0407872
470.0	0.000101826	470.0	0.000145553	470.0	0.000200216	470.0	0.00026842	470.0	0.000353291	470.0	0.00045848	470.0	0.000593383	470.0	0.000773092	470.0	0.00101565	470.0	0.00131919	470.0	0.00174409	470.0	0.00227676	470.0	0.00298017	470.0	0.00387876	470.0	0.00501593	470.0	0.00647653	470.0	0.00831346	470.0	0.0106365	470.0	0.013594	470.0	0.0173015	470.0	0.0219953	470.0	0.0279267	470.0	0.0355096	470.0	0.0408799	470.0	0.0408799
471.0	0.000101824	471.0	0.000145551	471.0	0.000200214	471.0	0.000268416	471.0	0.000353286	471.0	0.000458474	471.0	0.000593375	471.0	0.000773083	471.0	0.00101564	471.0	0.00131917	471.0	0.00174408	471.0	0.00227674	471.0	0.00298015	471.0	0.00387873	471.0	0.0050159	471.0	0.00647651	471.0	0.00831344	471.0	0.0106365	471.0	0.013594	471.0	0.0173015	471.0	0.0219951	471.0	0.0279263	471.0	0.0355068	471.0	0.0409727	471.0	0.0409727
472.0	0.000101823	472.0	0.000145549	472.0	0.000200211	472.0	0.000268413	472.0	0.000353282	472.0	0.000458468	472.0	0.000593367	472.0	0.000773074	472.0	0.00101563	472.0	0.00131916	472.0	0.00174407	472.0	0.00227672	472.0	0.00298013	472.0	0.00387871	472.0	0.00501588	472.0	0.00647649	472.0	0.00831341	472.0	0.0106365	472.0	0.0135939	472.0	0.0173014	472.0	0.021995	472.0	0.0279259	472.0	0.035504	472.0	0.0410657	472.0	0.0410657
473.0	0.000101822	473.0	0.000145548	473.0	0.000200208	473.0	0.000268409	473.0	0.000353277	473.0	0.000458462	473.0	0.000593359	473.0	0.000773065	473.0	0.00101562	473.0	0.00131915	473.0	0.00174405	473.0	0.00227671	473.0	0.00298011	473.0	0.00387868	473.0	0.00501585	473.0	0.00647648	473.0	0.00831338	473.0	0.0106364	473.0	0.0135939	473.0	0.0173013	473.0	0.0219948	473.0	0.0279255	473.0	0.0355014	473.0	0.0411586	473.0	0.0411586
474.0	0.000101821	474.0	0.000145546	474.0	0.000200206	474.0	0.000268406	474.0	0.000353273	474.0	0.000458456	474.0	0.000593352	474.0	0.000773056	474.0	0.00101561	474.0	0.00131914	474.0	0.00174404	474.0	0.00227669	474.0	0.00298009	474.0	0.00387866	474.0	0.00501583	474.0	0.00647646	474.0	0.00831336	474.0	0.0106364	474.0	0.0135939	474.0	0.0173012	474.0	0.0219947	474.0	0.0279252	474.0	0.0354989	474.0	0.0412516	474.0	0.0412516
475.0	0.000101819	475.0	0.000145544	475.0	0.000200203	475.0	0.000268403	475.0	0.000353268	475.0	0.00045845	475.0	0.000593344	475.0	0.000773048	475.0	0.0010156	475.0	0.00131912	475.0	0.00174403	475.0	0.00227667	475.0	0.00298007	475.0	0.00387863	475.0	0.00501581	475.0	0.00647644	475.0	0.00831333	475.0	0.0106364	475.0	0.0135938	475.0	0.0173012	475.0	0.0219945	475.0	0.0279248	475.0	0.0354964	475.0	0.0413446	475.0	0.0413446
476.0	0.000101818	476.0	0.000145542	476.0	0.000200201	476.0	0.000268399	476.0	0.000353264	476.0	0.000458444	476.0	0.000593336	476.0	0.000773039	476.0	0.00101559	476.0	0.00131911	476.0	0.00174402	476.0	0.00227666	476.0	0.00298004	476.0	0.00387861	476.0	0.00501579	476.0	0.00647642	476.0	0.00831331	476.0	0.0106363	476.0	0.0135938	476.0	0.0173011	476.0	0.0219944	476.0	0.0279245	476.0	0.0354941	476.0	0.0414378	476.0	0.0414378
477.0	0.000101817	477.0	0.00014554	477.0	0.000200199	477.0	0.000268396	477.0	0.00035326	477.0	0.000458439	477.0	0.000593329	477.0	0.000773031	477.0	0.00101558	477.0	0.0013191	477.0	0.00174401	477.0	0.00227664	477.0	0.00298002	477.0	0.00387859	477.0	0.00501576	477.0	0.0064764	477.0	0.00831329	477.0	0.0106363	477.0	0.0135937	477.0	0.017301	477.0	0.0219942	477.0	0.0279241	477.0	0.0354918	477.0	0.0415311	477.0	0.0415311
478.0	0.000101816	478.0	0.000145539	478.0	0.000200196	478.0	0.000268393	478.0	0.000353255	478.0	0.000458433	478.0	0.000593321	478.0	0.000773022	478.0	0.00101557	478.0	0.00131909	478.0	0.001744	478.0	0.00227662	478.0	0.00298	478.0	0.00387856	478.0	0.00501574	478.0	0.00647639	478.0	0.00831326	478.0	0.0106363	478.0	0.0135937	478.0	0.017301	478.0	0.0219941	478.0	0.0279238	478.0	0.0354896	478.0	0.0416242	478.0	0.0416242
479.0	0.000101814	479.0	0.000145537	479.0	0.000200194	479.0	0.000268389	479.0	0.000353251	479.0	0.000458427	479.0	0.000593314	479.0	0.000773014	479.0	0.00101557	479.0	0.00131908	479.0	0.00174398	479.0	0.00227661	479.0	0.00297998	479.0	0.00387854	479.0	0.00501572	479.0	0.00647637	479.0	0.00831324	479.0	0.0106362	479.0	0.0135937	479.0	0.0173009	479.0	0.021994	479.0	0.0279234	479.0	0.0354874	479.0	0.0417175	479.0	0.0417175
480.0	0.000101813	480.0	0.000145535	480.0	0.000200191	480.0	0.000268386	480.0	0.000353247	480.0	0.000458422	480.0	0.000593307	480.0	0.000773006	480.0	0.00101556	480.0	0.00131906	480.0	0.00174397	480.0	0.00227659	480.0	0.00297996	480.0	0.00387851	480.0	0.0050157	480.0	0.00647635	480.0	0.00831321	480.0	0.0106362	480.0	0.0135936	480.0	0.0173008	480.0	0.0219938	480.0	0.0279231	480.0	0.0354853	480.0	0.0418107	480.0	0.0418107
481.0	0.000101812	481.0	0.000145533	481.0	0.000200189	481.0	0.000268383	481.0	0.000353242	481.0	0.000458416	481.0	0.000593299	481.0	0.000772997	481.0	0.00101555	481.0	0.00131905	481.0	0.00174396	481.0	0.00227658	481.0	0.00297994	481.0	0.00387849	481.0	0.00501567	481.0	0.00647633	481.0	0.00831319	481.0	0.0106362	481.0	0.0135936	481.0	0.0173008	481.0	0.0219937	481.0	0.0279228	481.0	0.0354833	481.0	0.041904	481.0	0.041904
482.0	0.000101811	482.0	0.000145532	482.0	0.000200186	482.0	0.00026838	482.0	0.000353238	482.0	0.000458411	482.0	0.000593292	482.0	0.000772989	482.0	0.00101554	482.0	0.00131904	482.0	0.00174395	482.0	0.00227656	482.0	0.00297992	482.0	0.00387847	482.0	0.00501565	482.0	0.00647632	482.0	0.00831317	482.0	0.0106362	482.0	0.0135936	482.0	0.0173007	482.0	0.0219936	482.0	0.0279225	482.0	0.0354813	482.0	0.0419972	482.0	0.0419972
483.0	0.00010181	483.0	0.00014553	483.0	0.000200184	483.0	0.000268377	483.0	0.000353234	483.0	0.000458405	483.0	0.000593285	483.0	0.000772981	483.0	0.00101553	483.0	0.00131903	483.0	0.00174394	483.0	0.00227654	483.0	0.0029799	483.0	0.00387845	483.0	0.00501563	483.0	0.0064763	483.0	0.00831315	483.0	0.0106361	483.0	0.0135935	483.0	0.0173006	483.0	0.0219934	483.0	0.0279222	483.0	0.0354794	483.0	0.0420905	483.0	0.0420905
484.0	0.000101808	484.0	0.000145528	484.0	0.000200182	484.0	0.000268373	484.0	0.00035323	484.0	0.0004584	484.0	0.000593278	484.0	0.000772973	484.0	0.00101552	484.0	0.00131902	484.0	0.00174393	484.0	0.00227653	484.0	0.00297988	484.0	0.00387842	484.0	0.00501561	484.0	0.00647628	484.0	0.00831312	484.0	0.0106361	484.0	0.0135935	484.0	0.0173006	484.0	0.0219933	484.0	0.0279219	484.0	0.0354776	484.0	0.0421837	484.0	0.0421837
485.0	0.000101807	485.0	0.000145526	485.0	0.000200179	485.0	0.00026837	485.0	0.000353226	485.0	0.000458394	485.0	0.00059327	485.0	0.000772965	485.0	0.00101551	485.0	0.00131901	485.0	0.00174392	485.0	0.00227651	485.0	0.00297987	485.0	0.0038784	485.0	0.00501559	485.0	0.00647627	485.0	0.0083131	485.0	0.0106361	485.0	0.0135934	485.0	0.0173005	485.0	0.0219932	485.0	0.0279216	485.0	0.0354758	485.0	0.042277	485.0	0.042277
486.0	0.000101806	486.0	0.000145525	486.0	0.000200177	486.0	0.000268367	486.0	0.000353221	486.0	0.000458389	486.0	0.000593263	486.0	0.000772957	486.0	0.0010155	486.0	0.001319	486.0	0.00174391	486.0	0.0022765	486.0	0.00297985	486.0	0.00387838	486.0	0.00501557	486.0	0.00647625	486.0	0.00831308	486.0	0.010636	486.0	0.0135934	486.0	0.0173005	486.0	0.0219931	486.0	0.0279213	486.0	0.0354741	486.0	0.0423703	486.0	0.0423703
487.0	0.000101805	487.0	0.000145523	487.0	0.000200175	487.0	0.000268364	487.0	0.000353217	487.0	0.000458384	487.0	0.000593256	487.0	0.000772949	487.0	0.0010155	487.0	0.00131899	487.0	0.0017439	487.0	0.00227648	487.0	0.00297983	487.0	0.00387835	487.0	0.00501555	487.0	0.00647624	487.0	0.00831306	487.0	0.010636	487.0	0.0135934	487.0	0.0173004	487.0	0.0219929	487.0	0.027921	487.0	0.0354724	487.0	0.0424636	487.0	0.0424636
488.0	0.000101804	488.0	0.000145521	488.0	0.000200173	488.0	0.000268361	488.0	0.000353213	488.0	0.000458378	488.0	0.000593249	488.0	0.000772941	488.0	0.00101549	488.0	0.00131897	488.0	0.00174389	488.0	0.00227647	488.0	0.00297981	488.0	0.00387833	488.0	0.00501552	488.0	0.00647622	488.0	0.00831304	488.0	0.010636	488.0	0.0135933	488.0	0.0173003	488.0	0.0219928	488.0	0.0279207	488.0	0.0354708	488.0	0.042557	488.0	0.042557
489.0	0.000101803	489.0	0.00014552	489.0	0.00020017	489.0	0.000268358	489.0	0.000353209	489.0	0.000458373	489.0	0.000593242	489.0	0.000772933	489.0	0.00101548	489.0	0.00131896	489.0	0.00174388	489.0	0.00227645	489.0	0.00297979	489.0	0.00387831	489.0	0.0050155	489.0	0.0064762	489.0	0.00831301	489.0	0.010636	489.0	0.0135933	489.0	0.0173003	489.0	0.0219927	489.0	0.0279205	489.0	0.0354692	489.0	0.0426504	489.0	0.0426504
490.0	0.000101801	490.0	0.000145518	490.0	0.000200168	490.0	0.000268355	490.0	0.000353205	490.0	0.000458368	490.0	0.000593236	490.0	0.000772925	490.0	0.00101547	490.0	0.00131895	490.0	0.00174386	490.0	0.00227644	490.0	0.00297977	490.0	0.00387829	490.0	0.00501548	490.0	0.00647619	490.0	0.00831299	490.0	0.0106359	490.0	0.0135933	490.0	0.0173002	490.0	0.0219926	490.0	0.0279202	490.0	0.0354676	490.0	0.0427439	490.0	0.0427439
491.0	0.0001018	491.0	0.000145517	491.0	0.000200166	491.0	0.000268352	491.0	0.000353201	491.0	0.000458363	491.0	0.000593229	491.0	0.000772918	491.0	0.00101546	491.0	0.00131894	491.0	0.00174385	491.0	0.00227642	491.0	0.00297975	491.0	0.00387827	491.0	0.00501546	491.0	0.00647617	491.0	0.00831297	491.0	0.0106359	491.0	0.0135932	491.0	0.0173002	491.0	0.0219925	491.0	0.0279199	491.0	0.0354661	491.0	0.0428376	491.0	0.0428376
492.0	0.000101799	492.0	0.000145515	492.0	0.000200164	492.0	0.000268349	492.0	0.000353197	492.0	0.000458358	492.0	0.000593222	492.0	0.00077291	492.0	0.00101545	492.0	0.00131893	492.0	0.00174384	492.0	0.00227641	492.0	0.00297974	492.0	0.00387825	492.0	0.00501544	492.0	0.00647616	492.0	0.00831295	492.0	0.0106359	492.0	0.0135932	492.0	0.0173001	492.0	0.0219923	492.0	0.0279197	492.0	0.0354647	492.0	0.0429313	492.0	0.0429313
493.0	0.000101798	493.0	0.000145513	493.0	0.000200161	493.0	0.000268346	493.0	0.000353194	493.0	0.000458352	493.0	0.000593215	493.0	0.000772903	493.0	0.00101545	493.0	0.00131892	493.0	0.00174383	493.0	0.00227639	493.0	0.00297972	493.0	0.00387822	493.0	0.00501542	493.0	0.00647614	493.0	0.00831293	493.0	0.0106358	493.0	0.0135932	493.0	0.0173	493.0	0.0219922	493.0	0.0279194	493.0	0.0354633	493.0	0.0430249	493.0	0.0430249
494.0	0.000101797	494.0	0.000145512	494.0	0.000200159	494.0	0.000268343	494.0	0.00035319	494.0	0.000458347	494.0	0.000593209	494.0	0.000772895	494.0	0.00101544	494.0	0.00131891	494.0	0.00174382	494.0	0.00227638	494.0	0.0029797	494.0	0.0038782	494.0	0.0050154	494.0	0.00647613	494.0	0.00831291	494.0	0.0106358	494.0	0.0135931	494.0	0.0173	494.0	0.0219921	494.0	0.0279192	494.0	0.0354619	494.0	0.0431185	494.0	0.0431185
495.0	0.000101796	495.0	0.00014551	495.0	0.000200157	495.0	0.00026834	495.0	0.000353186	495.0	0.000458342	495.0	0.000593202	495.0	0.000772888	495.0	0.00101543	495.0	0.0013189	495.0	0.00174381	495.0	0.00227637	495.0	0.00297968	495.0	0.00387818	495.0	0.00501538	495.0	0.00647611	495.0	0.00831289	495.0	0.0106358	495.0	0.0135931	495.0	0.0172999	495.0	0.021992	495.0	0.0279189	495.0	0.0354606	495.0	0.043212	495.0	0.043212
496.0	0.000101795	496.0	0.000145509	496.0	0.000200155	496.0	0.000268337	496.0	0.000353182	496.0	0.000458337	496.0	0.000593195	496.0	0.00077288	496.0	0.00101542	496.0	0.00131889	496.0	0.0017438	496.0	0.00227635	496.0	0.00297966	496.0	0.00387816	496.0	0.00501537	496.0	0.0064761	496.0	0.00831287	496.0	0.0106358	496.0	0.0135931	496.0	0.0172999	496.0	0.0219919	496.0	0.0279187	496.0	0.0354592	496.0	0.0433055	496.0	0.0433055
497.0	0.000101794	497.0	0.000145507	497.0	0.000200153	497.0	0.000268334	497.0	0.000353178	497.0	0.000458332	497.0	0.000593189	497.0	0.000772873	497.0	0.00101542	497.0	0.00131888	497.0	0.00174379	497.0	0.00227634	497.0	0.00297965	497.0	0.00387814	497.0	0.00501535	497.0	0.00647609	497.0	0.00831285	497.0	0.0106357	497.0	0.0135931	497.0	0.0172998	497.0	0.0219918	497.0	0.0279185	497.0	0.035458	497.0	0.043399	497.0	0.043399
498.0	0.000101793	498.0	0.000145506	498.0	0.000200151	498.0	0.000268332	498.0	0.000353174	498.0	0.000458327	498.0	0.000593182	498.0	0.000772865	498.0	0.00101541	498.0	0.00131887	498.0	0.00174378	498.0	0.00227632	498.0	0.00297963	498.0	0.00387812	498.0	0.00501533	498.0	0.00647607	498.0	0.00831283	498.0	0.0106357	498.0	0.013593	498.0	0.0172998	498.0	0.0219917	498.0	0.0279182	498.0	0.0354567	498.0	0.0434925	498.0	0.0434925
499.0	0.000101792	499.0	0.000145504	499.0	0.000200149	499.0	0.000268329	499.0	0.000353171	499.0	0.000458323	499.0	0.000593176	499.0	0.000772858	499.0	0.0010154	499.0	0.00131886	499.0	0.00174377	499.0	0.00227631	499.0	0.00297961	499.0	0.0038781	499.0	0.00501531	499.0	0.00647606	499.0	0.00831281	499.0	0.0106357	499.0	0.013593	499.0	0.0172997	499.0	0.0219916	499.0	0.027918	499.0	0.0354555	499.0	0.0435861	499.0	0.0435861
500.0	0.00010179	500.0	0.000145503	500.0	0.000200146	500.0	0.000268326	500.0	0.000353167	500.0	0.000458318	500.0	0.00059317	500.0	0.000772851	500.0	0.00101539	500.0	0.00131885	500.0	0.00174377	500.0	0.0022763	500.0	0.00297959	500.0	0.00387808	500.0	0.00501529	500.0	0.00647604	500.0	0.0083128	500.0	0.0106357	500.0	0.013593	500.0	0.0172997	500.0	0.0219915	500.0	0.0279178	500.0	0.0354544	500.0	0.0436796	500.0	0.0436796
501.0	0.000101789	501.0	0.000145501	501.0	0.000200144	501.0	0.000268323	501.0	0.000353163	501.0	0.000458313	501.0	0.000593163	501.0	0.000772844	501.0	0.00101538	501.0	0.00131884	501.0	0.00174376	501.0	0.00227628	501.0	0.00297958	501.0	0.00387806	501.0	0.00501527	501.0	0.00647603	501.0	0.00831278	501.0	0.0106357	501.0	0.0135929	501.0	0.0172996	501.0	0.0219914	501.0	0.0279176	501.0	0.0354532	501.0	0.0437732	501.0	0.0437732
502.0	0.000101788	502.0	0.0001455	502.0	0.000200142	502.0	0.00026832	502.0	0.00035316	502.0	0.000458308	502.0	0.000593157	502.0	0.000772837	502.0	0.00101538	502.0	0.00131883	502.0	0.00174375	502.0	0.00227627	502.0	0.00297956	502.0	0.00387804	502.0	0.00501525	502.0	0.00647602	502.0	0.00831276	502.0	0.0106356	502.0	0.0135929	502.0	0.0172996	502.0	0.0219913	502.0	0.0279173	502.0	0.0354521	502.0	0.0438669	502.0	0.0438669
503.0	0.000101787	503.0	0.000145498	503.0	0.00020014	503.0	0.000268318	503.0	0.000353156	503.0	0.000458303	503.0	0.000593151	503.0	0.00077283	503.0	0.00101537	503.0	0.00131882	503.0	0.00174374	503.0	0.00227626	503.0	0.00297954	503.0	0.00387802	503.0	0.00501523	503.0	0.006476	503.0	0.00831274	503.0	0.0106356	503.0	0.0135929	503.0	0.0172995	503.0	0.0219912	503.0	0.0279171	503.0	0.035451	503.0	0.0439605	503.0	0.0439605
504.0	0.000101786	504.0	0.000145497	504.0	0.000200138	504.0	0.000268315	504.0	0.000353152	504.0	0.000458299	504.0	0.000593144	504.0	0.000772823	504.0	0.00101536	504.0	0.00131881	504.0	0.00174373	504.0	0.00227624	504.0	0.00297953	504.0	0.003878	504.0	0.00501522	504.0	0.00647599	504.0	0.00831272	504.0	0.0106356	504.0	0.0135929	504.0	0.0172995	504.0	0.0219911	504.0	0.0279169	504.0	0.03545	504.0	0.0440543	504.0	0.0440543
505.0	0.000101785	505.0	0.000145495	505.0	0.000200136	505.0	0.000268312	505.0	0.000353149	505.0	0.000458294	505.0	0.000593138	505.0	0.000772816	505.0	0.00101535	505.0	0.0013188	505.0	0.00174372	505.0	0.00227623	505.0	0.00297951	505.0	0.00387798	505.0	0.0050152	505.0	0.00647598	505.0	0.0083127	505.0	0.0106356	505.0	0.0135928	505.0	0.0172994	505.0	0.021991	505.0	0.0279167	505.0	0.035449	505.0	0.044148	505.0	0.044148
506.0	0.000101784	506.0	0.000145494	506.0	0.000200134	506.0	0.000268309	506.0	0.000353145	506.0	0.000458289	506.0	0.000593132	506.0	0.000772809	506.0	0.00101535	506.0	0.00131879	506.0	0.00174371	506.0	0.00227622	506.0	0.00297949	506.0	0.00387796	506.0	0.00501518	506.0	0.00647596	506.0	0.00831269	506.0	0.0106355	506.0	0.0135928	506.0	0.0172994	506.0	0.0219909	506.0	0.0279165	506.0	0.035448	506.0	0.0442418	506.0	0.0442418
507.0	0.000101783	507.0	0.000145492	507.0	0.000200132	507.0	0.000268307	507.0	0.000353142	507.0	0.000458285	507.0	0.000593126	507.0	0.000772802	507.0	0.00101534	507.0	0.00131878	507.0	0.0017437	507.0	0.00227621	507.0	0.00297948	507.0	0.00387794	507.0	0.00501516	507.0	0.00647595	507.0	0.00831267	507.0	0.0106355	507.0	0.0135928	507.0	0.0172993	507.0	0.0219908	507.0	0.0279163	507.0	0.035447	507.0	0.0443357	507.0	0.0443357
508.0	0.000101782	508.0	0.000145491	508.0	0.00020013	508.0	0.000268304	508.0	0.000353138	508.0	0.00045828	508.0	0.00059312	508.0	0.000772795	508.0	0.00101533	508.0	0.00131877	508.0	0.00174369	508.0	0.00227619	508.0	0.00297946	508.0	0.00387792	508.0	0.00501514	508.0	0.00647594	508.0	0.00831265	508.0	0.0106355	508.0	0.0135927	508.0	0.0172993	508.0	0.0219907	508.0	0.0279161	508.0	0.035446	508.0	0.0444296	508.0	0.0444296
509.0	0.000101781	509.0	0.000145489	509.0	0.000200128	509.0	0.000268301	509.0	0.000353135	509.0	0.000458276	509.0	0.000593114	509.0	0.000772788	509.0	0.00101533	509.0	0.00131876	509.0	0.00174368	509.0	0.00227618	509.0	0.00297945	509.0	0.00387791	509.0	0.00501513	509.0	0.00647593	509.0	0.00831263	509.0	0.0106355	509.0	0.0135927	509.0	0.0172992	509.0	0.0219906	509.0	0.0279159	509.0	0.0354451	509.0	0.0445236	509.0	0.0445236
510.0	0.00010178	510.0	0.000145488	510.0	0.000200126	510.0	0.000268299	510.0	0.000353131	510.0	0.000458271	510.0	0.000593108	510.0	0.000772782	510.0	0.00101532	510.0	0.00131875	510.0	0.00174367	510.0	0.00227617	510.0	0.00297943	510.0	0.00387789	510.0	0.00501511	510.0	0.00647591	510.0	0.00831262	510.0	0.0106354	510.0	0.0135927	510.0	0.0172992	510.0	0.0219905	510.0	0.0279158	510.0	0.0354442	510.0	0.0446177	510.0	0.0446177
511.0	0.000101779	511.0	0.000145487	511.0	0.000200124	511.0	0.000268296	511.0	0.000353128	511.0	0.000458267	511.0	0.000593102	511.0	0.000772775	511.0	0.00101531	511.0	0.00131874	511.0	0.00174366	511.0	0.00227615	511.0	0.00297942	511.0	0.00387787	511.0	0.00501509	511.0	0.0064759	511.0	0.0083126	511.0	0.0106354	511.0	0.0135927	511.0	0.0172991	511.0	0.0219904	511.0	0.0279156	511.0	0.0354433	511.0	0.0447117	511.0	0.0447117
512.0	0.000101778	512.0	0.000145485	512.0	0.000200122	512.0	0.000268294	512.0	0.000353124	512.0	0.000458262	512.0	0.000593096	512.0	0.000772768	512.0	0.0010153	512.0	0.00131873	512.0	0.00174366	512.0	0.00227614	512.0	0.0029794	512.0	0.00387785	512.0	0.00501508	512.0	0.00647589	512.0	0.00831258	512.0	0.0106354	512.0	0.0135926	512.0	0.0172991	512.0	0.0219903	512.0	0.0279154	512.0	0.0354424	512.0	0.0448058	512.0	0.0448058
513.0	0.000101777	513.0	0.000145484	513.0	0.000200121	513.0	0.000268291	513.0	0.000353121	513.0	0.000458258	513.0	0.00059309	513.0	0.000772762	513.0	0.0010153	513.0	0.00131873	513.0	0.00174365	513.0	0.00227613	513.0	0.00297938	513.0	0.00387783	513.0	0.00501506	513.0	0.00647588	513.0	0.00831257	513.0	0.0106354	513.0	0.0135926	513.0	0.0172991	513.0	0.0219903	513.0	0.0279152	513.0	0.0354416	513.0	0.0448999	513.0	0.0448999
514.0	0.000101776	514.0	0.000145482	514.0	0.000200119	514.0	0.000268289	514.0	0.000353118	514.0	0.000458253	514.0	0.000593085	514.0	0.000772755	514.0	0.00101529	514.0	0.00131872	514.0	0.00174364	514.0	0.00227612	514.0	0.00297937	514.0	0.00387781	514.0	0.00501504	514.0	0.00647587	514.0	0.00831255	514.0	0.0106354	514.0	0.0135926	514.0	0.017299	514.0	0.0219902	514.0	0.027915	514.0	0.0354408	514.0	0.0449941	514.0	0.0449941
515.0	0.000101775	515.0	0.000145481	515.0	0.000200117	515.0	0.000268286	515.0	0.000353114	515.0	0.000458249	515.0	0.000593079	515.0	0.000772749	515.0	0.00101528	515.0	0.00131871	515.0	0.00174363	515.0	0.00227611	515.0	0.00297935	515.0	0.0038778	515.0	0.00501503	515.0	0.00647585	515.0	0.00831253	515.0	0.0106353	515.0	0.0135926	515.0	0.017299	515.0	0.0219901	515.0	0.0279149	515.0	0.03544	515.0	0.0450884	515.0	0.0450884
516.0	0.000101774	516.0	0.00014548	516.0	0.000200115	516.0	0.000268284	516.0	0.000353111	516.0	0.000458245	516.0	0.000593073	516.0	0.000772742	516.0	0.00101528	516.0	0.0013187	516.0	0.00174362	516.0	0.00227609	516.0	0.00297934	516.0	0.00387778	516.0	0.00501501	516.0	0.00647584	516.0	0.00831252	516.0	0.0106353	516.0	0.0135925	516.0	0.0172989	516.0	0.02199	516.0	0.0279147	516.0	0.0354392	516.0	0.0451827	516.0	0.0451827
517.0	0.000101774	517.0	0.000145478	517.0	0.000200113	517.0	0.000268281	517.0	0.000353108	517.0	0.00045824	517.0	0.000593067	517.0	0.000772736	517.0	0.00101527	517.0	0.00131869	517.0	0.00174361	517.0	0.00227608	517.0	0.00297932	517.0	0.00387776	517.0	0.00501499	517.0	0.00647583	517.0	0.0083125	517.0	0.0106353	517.0	0.0135925	517.0	0.0172989	517.0	0.0219899	517.0	0.0279145	517.0	0.0354384	517.0	0.045277	517.0	0.045277
518.0	0.000101773	518.0	0.000145477	518.0	0.000200111	518.0	0.000268279	518.0	0.000353104	518.0	0.000458236	518.0	0.000593062	518.0	0.000772729	518.0	0.00101526	518.0	0.00131868	518.0	0.00174361	518.0	0.00227607	518.0	0.00297931	518.0	0.00387774	518.0	0.00501498	518.0	0.00647582	518.0	0.00831249	518.0	0.0106353	518.0	0.0135925	518.0	0.0172988	518.0	0.0219898	518.0	0.0279144	518.0	0.0354377	518.0	0.0453713	518.0	0.0453713
519.0	0.000101772	519.0	0.000145476	519.0	0.000200109	519.0	0.000268276	519.0	0.000353101	519.0	0.000458232	519.0	0.000593056	519.0	0.000772723	519.0	0.00101526	519.0	0.00131867	519.0	0.0017436	519.0	0.00227606	519.0	0.00297929	519.0	0.00387772	519.0	0.00501496	519.0	0.00647581	519.0	0.00831247	519.0	0.0106353	519.0	0.0135925	519.0	0.0172988	519.0	0.0219898	519.0	0.0279142	519.0	0.0354369	519.0	0.0454658	519.0	0.0454658
520.0	0.000101771	520.0	0.000145474	520.0	0.000200108	520.0	0.000268274	520.0	0.000353098	520.0	0.000458228	520.0	0.000593051	520.0	0.000772717	520.0	0.00101525	520.0	0.00131866	520.0	0.00174359	520.0	0.00227605	520.0	0.00297928	520.0	0.00387771	520.0	0.00501494	520.0	0.0064758	520.0	0.00831246	520.0	0.0106352	520.0	0.0135925	520.0	0.0172988	520.0	0.0219897	520.0	0.0279141	520.0	0.0354362	520.0	0.0455605	520.0	0.0455605
521.0	0.00010177	521.0	0.000145473	521.0	0.000200106	521.0	0.000268271	521.0	0.000353095	521.0	0.000458223	521.0	0.000593045	521.0	0.000772711	521.0	0.00101524	521.0	0.00131865	521.0	0.00174358	521.0	0.00227604	521.0	0.00297926	521.0	0.00387769	521.0	0.00501493	521.0	0.00647579	521.0	0.00831244	521.0	0.0106352	521.0	0.0135924	521.0	0.0172987	521.0	0.0219896	521.0	0.0279139	521.0	0.0354355	521.0	0.0456554	521.0	0.0456554
522.0	0.000101769	522.0	0.000145472	522.0	0.000200104	522.0	0.000268269	522.0	0.000353091	522.0	0.000458219	522.0	0.00059304	522.0	0.000772704	522.0	0.00101524	522.0	0.00131865	522.0	0.00174357	522.0	0.00227602	522.0	0.00297925	522.0	0.00387767	522.0	0.00501491	522.0	0.00647577	522.0	0.00831243	522.0	0.0106352	522.0	0.0135924	522.0	0.0172987	522.0	0.0219895	522.0	0.0279138	522.0	0.0354349	522.0	0.0457502	522.0	0.0457502
523.0	0.000101768	523.0	0.00014547	523.0	0.000200102	523.0	0.000268266	523.0	0.000353088	523.0	0.000458215	523.0	0.000593034	523.0	0.000772698	523.0	0.00101523	523.0	0.00131864	523.0	0.00174356	523.0	0.00227601	523.0	0.00297924	523.0	0.00387766	523.0	0.0050149	523.0	0.00647576	523.0	0.00831241	523.0	0.0106352	523.0	0.0135924	523.0	0.0172986	523.0	0.0219894	523.0	0.0279136	523.0	0.0354342	523.0	0.045845	523.0	0.045845
524.0	0.000101767	524.0	0.000145469	524.0	0.0002001	524.0	0.000268264	524.0	0.000353085	524.0	0.000458211	524.0	0.000593029	524.0	0.000772692	524.0	0.00101523	524.0	0.00131863	524.0	0.00174356	524.0	0.002276	524.0	0.00297922	524.0	0.00387764	524.0	0.00501488	524.0	0.00647575	524.0	0.0083124	524.0	0.0106352	524.0	0.0135924	524.0	0.0172986	524.0	0.0219894	524.0	0.0279135	524.0	0.0354335	524.0	0.0459398	524.0	0.0459398
525.0	0.000101766	525.0	0.000145468	525.0	0.000200099	525.0	0.000268262	525.0	0.000353082	525.0	0.000458207	525.0	0.000593023	525.0	0.000772686	525.0	0.00101522	525.0	0.00131862	525.0	0.00174355	525.0	0.00227599	525.0	0.00297921	525.0	0.00387762	525.0	0.00501487	525.0	0.00647574	525.0	0.00831238	525.0	0.0106352	525.0	0.0135923	525.0	0.0172986	525.0	0.0219893	525.0	0.0279133	525.0	0.0354329	525.0	0.0460345	525.0	0.0460345
526.0	0.000101765	526.0	0.000145467	526.0	0.000200097	526.0	0.000268259	526.0	0.000353079	526.0	0.000458203	526.0	0.000593018	526.0	0.00077268	526.0	0.00101521	526.0	0.00131861	526.0	0.00174354	526.0	0.00227598	526.0	0.00297919	526.0	0.00387761	526.0	0.00501485	526.0	0.00647573	526.0	0.00831237	526.0	0.0106351	526.0	0.0135923	526.0	0.0172985	526.0	0.0219892	526.0	0.0279132	526.0	0.0354323	526.0	0.0461292	526.0	0.0461292
527.0	0.000101764	527.0	0.000145465	527.0	0.000200095	527.0	0.000268257	527.0	0.000353076	527.0	0.000458199	527.0	0.000593013	527.0	0.000772674	527.0	0.00101521	527.0	0.0013186	527.0	0.00174353	527.0	0.00227597	527.0	0.00297918	527.0	0.00387759	527.0	0.00501484	527.0	0.00647572	527.0	0.00831235	527.0	0.0106351	527.0	0.0135923	527.0	0.0172985	527.0	0.0219891	527.0	0.027913	527.0	0.0354317	527.0	0.0461537	527.0	0.0462239
528.0	0.000101764	528.0	0.000145464	528.0	0.000200093	528.0	0.000268255	528.0	0.000353073	528.0	0.000458195	528.0	0.000593008	528.0	0.000772668	528.0	0.0010152	528.0	0.0013186	528.0	0.00174353	528.0	0.00227596	528.0	0.00297917	528.0	0.00387757	528.0	0.00501482	528.0	0.00647571	528.0	0.00831234	528.0	0.0106351	528.0	0.0135923	528.0	0.0172985	528.0	0.0219891	528.0	0.0279129	528.0	0.0354311	528.0	0.0458829	528.0	0.0463185
529.0	0.000101763	529.0	0.000145463	529.0	0.000200092	529.0	0.000268252	529.0	0.00035307	529.0	0.000458191	529.0	0.000593002	529.0	0.000772662	529.0	0.00101519	529.0	0.00131859	529.0	0.00174352	529.0	0.00227595	529.0	0.00297915	529.0	0.00387756	529.0	0.00501481	529.0	0.0064757	529.0	0.00831233	529.0	0.0106351	529.0	0.0135923	529.0	0.0172984	529.0	0.021989	529.0	0.0279128	529.0	0.0354305	529.0	0.0457539	529.0	0.0464131
530.0	0.000101762	530.0	0.000145462	530.0	0.00020009	530.0	0.00026825	530.0	0.000353067	530.0	0.000458187	530.0	0.000592997	530.0	0.000772657	530.0	0.00101519	530.0	0.00131858	530.0	0.00174351	530.0	0.00227594	530.0	0.00297914	530.0	0.00387754	530.0	0.00501479	530.0	0.00647569	530.0	0.00831231	530.0	0.0106351	530.0	0.0135922	530.0	0.0172984	530.0	0.0219889	530.0	0.0279126	530.0	0.0354299	530.0	0.0456699	530.0	0.0465077
531.0	0.000101761	531.0	0.00014546	531.0	0.000200088	531.0	0.000268248	531.0	0.000353064	531.0	0.000458183	531.0	0.000592992	531.0	0.000772651	531.0	0.00101518	531.0	0.00131857	531.0	0.0017435	531.0	0.00227592	531.0	0.00297913	531.0	0.00387753	531.0	0.00501478	531.0	0.00647568	531.0	0.0083123	531.0	0.010635	531.0	0.0135922	531.0	0.0172983	531.0	0.0219889	531.0	0.0279125	531.0	0.0354294	531.0	0.0456078	531.0	0.0466022
532.0	0.00010176	532.0	0.000145459	532.0	0.000200087	532.0	0.000268246	532.0	0.000353061	532.0	0.000458179	532.0	0.000592987	532.0	0.000772645	532.0	0.00101518	532.0	0.00131856	532.0	0.0017435	532.0	0.00227591	532.0	0.00297911	532.0	0.00387751	532.0	0.00501476	532.0	0.00647567	532.0	0.00831228	532.0	0.010635	532.0	0.0135922	532.0	0.0172983	532.0	0.0219888	532.0	0.0279124	532.0	0.0354288	532.0	0.0455588	532.0	0.0466967
533.0	0.000101759	533.0	0.000145458	533.0	0.000200085	533.0	0.000268243	533.0	0.000353058	533.0	0.000458175	533.0	0.000592982	533.0	0.000772639	533.0	0.00101517	533.0	0.00131856	533.0	0.00174349	533.0	0.0022759	533.0	0.0029791	533.0	0.00387749	533.0	0.00501475	533.0	0.00647566	533.0	0.00831227	533.0	0.010635	533.0	0.0135922	533.0	0.0172983	533.0	0.0219887	533.0	0.0279123	533.0	0.0354283	533.0	0.0455187	533.0	0.0467912
534.0	0.000101758	534.0	0.000145457	534.0	0.000200083	534.0	0.000268241	534.0	0.000353055	534.0	0.000458171	534.0	0.000592977	534.0	0.000772634	534.0	0.00101516	534.0	0.00131855	534.0	0.00174348	534.0	0.00227589	534.0	0.00297909	534.0	0.00387748	534.0	0.00501473	534.0	0.00647565	534.0	0.00831226	534.0	0.010635	534.0	0.0135922	534.0	0.0172982	534.0	0.0219887	534.0	0.0279121	534.0	0.0354278	534.0	0.0454849	534.0	0.0468857
535.0	0.000101758	535.0	0.000145456	535.0	0.000200082	535.0	0.000268239	535.0	0.000353052	535.0	0.000458168	535.0	0.000592972	535.0	0.000772628	535.0	0.00101516	535.0	0.00131854	535.0	0.00174347	535.0	0.00227588	535.0	0.00297907	535.0	0.00387746	535.0	0.00501472	535.0	0.00647564	535.0	0.00831224	535.0	0.010635	535.0	0.0135921	535.0	0.0172982	535.0	0.0219886	535.0	0.027912	535.0	0.0354273	535.0	0.0454559	535.0	0.0469802
536.0	0.000101757	536.0	0.000145454	536.0	0.00020008	536.0	0.000268237	536.0	0.000353049	536.0	0.000458164	536.0	0.000592967	536.0	0.000772622	536.0	0.00101515	536.0	0.00131853	536.0	0.00174347	536.0	0.00227587	536.0	0.00297906	536.0	0.00387745	536.0	0.0050147	536.0	0.00647563	536.0	0.00831223	536.0	0.010635	536.0	0.0135921	536.0	0.0172982	536.0	0.0219885	536.0	0.0279119	536.0	0.0354268	536.0	0.0454305	536.0	0.0470748
537.0	0.000101756	537.0	0.000145453	537.0	0.000200079	537.0	0.000268235	537.0	0.000353046	537.0	0.00045816	537.0	0.000592962	537.0	0.000772617	537.0	0.00101515	537.0	0.00131853	537.0	0.00174346	537.0	0.00227586	537.0	0.00297905	537.0	0.00387743	537.0	0.00501469	537.0	0.00647562	537.0	0.00831222	537.0	0.010635	537.0	0.0135921	537.0	0.0172981	537.0	0.0219885	537.0	0.0279118	537.0	0.0354263	537.0	0.0454081	537.0	0.0471694
538.0	0.000101755	538.0	0.000145452	538.0	0.000200077	538.0	0.000268232	538.0	0.000353043	538.0	0.000458156	538.0	0.000592957	538.0	0.000772611	538.0	0.00101514	538.0	0.00131852	538.0	0.00174345	538.0	0.00227585	538.0	0.00297903	538.0	0.00387742	538.0	0.00501468	538.0	0.00647561	538.0	0.00831221	538.0	0.0106349	538.0	0.0135921	538.0	0.0172981	538.0	0.0219884	538.0	0.0279117	538.0	0.0354258	538.0	0.0453881	538.0	0.047264
539.0	0.000101754	539.0	0.000145451	539.0	0.000200075	539.0	0.00026823	539.0	0.00035304	539.0	0.000458153	539.0	0.000592952	539.0	0.000772606	539.0	0.00101514	539.0	0.00131851	539.0	0.00174345	539.0	0.00227584	539.0	0.00297902	539.0	0.0038774	539.0	0.00501466	539.0	0.0064756	539.0	0.00831219	539.0	0.0106349	539.0	0.0135921	539.0	0.0172981	539.0	0.0219883	539.0	0.0279115	539.0	0.0354253	539.0	0.04537	539.0	0.0473585
540.0	0.000101754	540.0	0.00014545	540.0	0.000200074	540.0	0.000268228	540.0	0.000353038	540.0	0.000458149	540.0	0.000592947	540.0	0.0007726	540.0	0.00101513	540.0	0.0013185	540.0	0.00174344	540.0	0.00227583	540.0	0.00297901	540.0	0.00387739	540.0	0.00501465	540.0	0.0064756	540.0	0.00831218	540.0	0.0106349	540.0	0.013592	540.0	0.017298	540.0	0.0219883	540.0	0.0279114	540.0	0.0354249	540.0	0.0453536	540.0	0.0474532
541.0	0.000101753	541.0	0.000145449	541.0	0.000200072	541.0	0.000268226	541.0	0.000353035	541.0	0.000458145	541.0	0.000592942	541.0	0.000772595	541.0	0.00101512	541.0	0.0013185	541.0	0.00174343	541.0	0.00227582	541.0	0.002979	541.0	0.00387737	541.0	0.00501463	541.0	0.00647559	541.0	0.00831217	541.0	0.0106349	541.0	0.013592	541.0	0.017298	541.0	0.0219882	541.0	0.0279113	541.0	0.0354244	541.0	0.0453387	541.0	0.0475479
542.0	0.000101752	542.0	0.000145448	542.0	0.000200071	542.0	0.000268224	542.0	0.000353032	542.0	0.000458142	542.0	0.000592938	542.0	0.000772589	542.0	0.00101512	542.0	0.00131849	542.0	0.00174342	542.0	0.00227581	542.0	0.00297898	542.0	0.00387736	542.0	0.00501462	542.0	0.00647558	542.0	0.00831216	542.0	0.0106349	542.0	0.013592	542.0	0.017298	542.0	0.0219882	542.0	0.0279112	542.0	0.035424	542.0	0.045325	542.0	0.0476427
543.0	0.000101751	543.0	0.000145446	543.0	0.000200069	543.0	0.000268222	543.0	0.000353029	543.0	0.000458138	543.0	0.000592933	543.0	0.000772584	543.0	0.00101511	543.0	0.00131848	543.0	0.00174342	543.0	0.0022758	543.0	0.00297897	543.0	0.00387734	543.0	0.00501461	543.0	0.00647557	543.0	0.00831214	543.0	0.0106349	543.0	0.013592	543.0	0.0172979	543.0	0.0219881	543.0	0.0279111	543.0	0.0354236	543.0	0.0453124	543.0	0.0477374
544.0	0.00010175	544.0	0.000145445	544.0	0.000200068	544.0	0.00026822	544.0	0.000353027	544.0	0.000458135	544.0	0.000592928	544.0	0.000772579	544.0	0.00101511	544.0	0.00131847	544.0	0.00174341	544.0	0.00227579	544.0	0.00297896	544.0	0.00387733	544.0	0.00501459	544.0	0.00647556	544.0	0.00831213	544.0	0.0106348	544.0	0.013592	544.0	0.0172979	544.0	0.021988	544.0	0.027911	544.0	0.0354232	544.0	0.0453007	544.0	0.0478322
545.0	0.00010175	545.0	0.000145444	545.0	0.000200066	545.0	0.000268218	545.0	0.000353024	545.0	0.000458131	545.0	0.000592923	545.0	0.000772573	545.0	0.0010151	545.0	0.00131847	545.0	0.0017434	545.0	0.00227578	545.0	0.00297895	545.0	0.00387731	545.0	0.00501458	545.0	0.00647555	545.0	0.00831212	545.0	0.0106348	545.0	0.013592	545.0	0.0172979	545.0	0.021988	545.0	0.0279109	545.0	0.0354227	545.0	0.0452899	545.0	0.047927
546.0	0.000101749	546.0	0.000145443	546.0	0.000200064	546.0	0.000268216	546.0	0.000353021	546.0	0.000458127	546.0	0.000592919	546.0	0.000772568	546.0	0.0010151	546.0	0.00131846	546.0	0.0017434	546.0	0.00227577	546.0	0.00297893	546.0	0.0038773	546.0	0.00501457	546.0	0.00647554	546.0	0.00831211	546.0	0.0106348	546.0	0.0135919	546.0	0.0172979	546.0	0.0219879	546.0	0.0279108	546.0	0.0354223	546.0	0.0452798	546.0	0.0480218
547.0	0.000101748	547.0	0.000145442	547.0	0.000200063	547.0	0.000268214	547.0	0.000353018	547.0	0.000458124	547.0	0.000592914	547.0	0.000772563	547.0	0.00101509	547.0	0.00131845	547.0	0.00174339	547.0	0.00227576	547.0	0.00297892	547.0	0.00387729	547.0	0.00501456	547.0	0.00647553	547.0	0.0083121	547.0	0.0106348	547.0	0.0135919	547.0	0.0172978	547.0	0.0219879	547.0	0.0279107	547.0	0.0354219	547.0	0.0452704	547.0	0.0481166
548.0	0.000101747	548.0	0.000145441	548.0	0.000200061	548.0	0.000268212	548.0	0.000353016	548.0	0.00045812	548.0	0.000592909	548.0	0.000772558	548.0	0.00101509	548.0	0.00131844	548.0	0.00174338	548.0	0.00227575	548.0	0.00297891	548.0	0.00387727	548.0	0.00501454	548.0	0.00647553	548.0	0.00831209	548.0	0.0106348	548.0	0.0135919	548.0	0.0172978	548.0	0.0219878	548.0	0.0279106	548.0	0.0354216	548.0	0.0452616	548.0	0.0482114
549.0	0.000101747	549.0	0.00014544	549.0	0.00020006	549.0	0.00026821	549.0	0.000353013	549.0	0.000458117	549.0	0.000592905	549.0	0.000772552	549.0	0.00101508	549.0	0.00131844	549.0	0.00174338	549.0	0.00227575	549.0	0.0029789	549.0	0.00387726	549.0	0.00501453	549.0	0.00647552	549.0	0.00831207	549.0	0.0106348	549.0	0.0135919	549.0	0.0172978	549.0	0.0219878	549.0	0.0279105	549.0	0.0354212	549.0	0.0452533	549.0	0.0483062
550.0	0.000101746	550.0	0.000145439	550.0	0.000200058	550.0	0.000268208	550.0	0.000353011	550.0	0.000458114	550.0	0.0005929	550.0	0.000772547	550.0	0.00101508	550.0	0.00131843	550.0	0.00174337	550.0	0.00227574	550.0	0.00297889	550.0	0.00387724	550.0	0.00501452	550.0	0.00647551	550.0	0.00831206	550.0	0.0106348	550.0	0.0135919	550.0	0.0172977	550.0	0.0219877	550.0	0.0279104	550.0	0.0354208	550.0	0.0452456	550.0	0.0484009
551.0	0.000101745	551.0	0.000145438	551.0	0.000200057	551.0	0.000268206	551.0	0.000353008	551.0	0.00045811	551.0	0.000592896	551.0	0.000772542	551.0	0.00101507	551.0	0.00131842	551.0	0.00174336	551.0	0.00227573	551.0	0.00297888	551.0	0.00387723	551.0	0.0050145	551.0	0.0064755	551.0	0.00831205	551.0	0.0106347	551.0	0.0135919	551.0	0.0172977	551.0	0.0219877	551.0	0.0279103	551.0	0.0354204	551.0	0.0452382	551.0	0.0484956
552.0	0.000101744	552.0	0.000145437	552.0	0.000200056	552.0	0.000268204	552.0	0.000353005	552.0	0.000458107	552.0	0.000592891	552.0	0.000772537	552.0	0.00101507	552.0	0.00131842	552.0	0.00174336	552.0	0.00227572	552.0	0.00297886	552.0	0.00387722	552.0	0.00501449	552.0	0.00647549	552.0	0.00831204	552.0	0.0106347	552.0	0.0135918	552.0	0.0172977	552.0	0.0219876	552.0	0.0279102	552.0	0.0354201	552.0	0.0452313	552.0	0.0485903
553.0	0.000101744	553.0	0.000145436	553.0	0.000200054	553.0	0.000268202	553.0	0.000353003	553.0	0.000458103	553.0	0.000592887	553.0	0.000772532	553.0	0.00101506	553.0	0.00131841	553.0	0.00174335	553.0	0.00227571	553.0	0.00297885	553.0	0.0038772	553.0	0.00501448	553.0	0.00647549	553.0	0.00831203	553.0	0.0106347	553.0	0.0135918	553.0	0.0172977	553.0	0.0219876	553.0	0.0279101	553.0	0.0354197	553.0	0.0452248	553.0	0.0486854
554.0	0.000101743	554.0	0.000145434	554.0	0.000200053	554.0	0.0002682	554.0	0.000353	554.0	0.0004581	554.0	0.000592883	554.0	0.000772527	554.0	0.00101506	554.0	0.0013184	554.0	0.00174335	554.0	0.0022757	554.0	0.00297884	554.0	0.00387719	554.0	0.00501447	554.0	0.00647548	554.0	0.00831202	554.0	0.0106347	554.0	0.0135918	554.0	0.0172976	554.0	0.0219875	554.0	0.0279101	554.0	0.0354194	554.0	0.0452186	554.0	0.0487805
555.0	0.000101742	555.0	0.000145433	555.0	0.000200051	555.0	0.000268198	555.0	0.000352998	555.0	0.000458097	555.0	0.000592878	555.0	0.000772522	555.0	0.00101505	555.0	0.0013184	555.0	0.00174334	555.0	0.00227569	555.0	0.00297883	555.0	0.00387718	555.0	0.00501445	555.0	0.00647547	555.0	0.00831201	555.0	0.0106347	555.0	0.0135918	555.0	0.0172976	555.0	0.0219874	555.0	0.02791	555.0	0.0354191	555.0	0.0452127	555.0	0.0488757
556.0	0.000101741	556.0	0.000145432	556.0	0.00020005	556.0	0.000268196	556.0	0.000352995	556.0	0.000458093	556.0	0.000592874	556.0	0.000772517	556.0	0.00101505	556.0	0.00131839	556.0	0.00174333	556.0	0.00227568	556.0	0.00297882	556.0	0.00387716	556.0	0.00501444	556.0	0.00647546	556.0	0.008312	556.0	0.0106347	556.0	0.0135918	556.0	0.0172976	556.0	0.0219874	556.0	0.0279099	556.0	0.0354187	556.0	0.0452071	556.0	0.0489708
557.0	0.000101741	557.0	0.000145431	557.0	0.000200048	557.0	0.000268194	557.0	0.000352993	557.0	0.00045809	557.0	0.000592869	557.0	0.000772512	557.0	0.00101504	557.0	0.00131838	557.0	0.00174333	557.0	0.00227567	557.0	0.00297881	557.0	0.00387715	557.0	0.00501443	557.0	0.00647545	557.0	0.00831199	557.0	0.0106347	557.0	0.0135918	557.0	0.0172976	557.0	0.0219873	557.0	0.0279098	557.0	0.0354184	557.0	0.0452018	557.0	0.0490659
558.0	0.00010174	558.0	0.00014543	558.0	0.000200047	558.0	0.000268192	558.0	0.00035299	558.0	0.000458087	558.0	0.000592865	558.0	0.000772508	558.0	0.00101504	558.0	0.00131838	558.0	0.00174332	558.0	0.00227566	558.0	0.0029788	558.0	0.00387714	558.0	0.00501442	558.0	0.00647545	558.0	0.00831198	558.0	0.0106347	558.0	0.0135917	558.0	0.0172975	558.0	0.0219873	558.0	0.0279097	558.0	0.0354181	558.0	0.0451968	558.0	0.049161
559.0	0.000101739	559.0	0.000145429	559.0	0.000200046	559.0	0.00026819	559.0	0.000352988	559.0	0.000458084	559.0	0.000592861	559.0	0.000772503	559.0	0.00101503	559.0	0.00131837	559.0	0.00174332	559.0	0.00227566	559.0	0.00297879	559.0	0.00387712	559.0	0.00501441	559.0	0.00647544	559.0	0.00831197	559.0	0.0106346	559.0	0.0135917	559.0	0.0172975	559.0	0.0219872	559.0	0.0279096	559.0	0.0354178	559.0	0.045192	559.0	0.0492561
560.0	0.000101739	560.0	0.000145428	560.0	0.000200044	560.0	0.000268188	560.0	0.000352985	560.0	0.00045808	560.0	0.000592857	560.0	0.000772498	560.0	0.00101503	560.0	0.00131836	560.0	0.00174331	560.0	0.00227565	560.0	0.00297877	560.0	0.00387711	560.0	0.00501439	560.0	0.00647543	560.0	0.00831196	560.0	0.0106346	560.0	0.0135917	560.0	0.0172975	560.0	0.0219872	560.0	0.0279095	560.0	0.0354175	560.0	0.0451874	560.0	0.0493511
561.0	0.000101738	561.0	0.000145427	561.0	0.000200043	561.0	0.000268187	561.0	0.000352983	561.0	0.000458077	561.0	0.000592852	561.0	0.000772493	561.0	0.00101502	561.0	0.00131836	561.0	0.0017433	561.0	0.00227564	561.0	0.00297876	561.0	0.0038771	561.0	0.00501438	561.0	0.00647542	561.0	0.00831195	561.0	0.0106346	561.0	0.0135917	561.0	0.0172974	561.0	0.0219872	561.0	0.0279095	561.0	0.0354172	561.0	0.045183	561.0	0.0494461
562.0	0.000101737	562.0	0.000145426	562.0	0.000200041	562.0	0.000268185	562.0	0.00035298	562.0	0.000458074	562.0	0.000592848	562.0	0.000772489	562.0	0.00101502	562.0	0.00131835	562.0	0.0017433	562.0	0.00227563	562.0	0.00297875	562.0	0.00387708	562.0	0.00501437	562.0	0.00647542	562.0	0.00831194	562.0	0.0106346	562.0	0.0135917	562.0	0.0172974	562.0	0.0219871	562.0	0.0279094	562.0	0.0354169	562.0	0.0451788	562.0	0.049541
563.0	0.000101737	563.0	0.000145425	563.0	0.00020004	563.0	0.000268183	563.0	0.000352978	563.0	0.000458071	563.0	0.000592844	563.0	0.000772484	563.0	0.00101501	563.0	0.00131834	563.0	0.00174329	563.0	0.00227562	563.0	0.00297874	563.0	0.00387707	563.0	0.00501436	563.0	0.00647541	563.0	0.00831193	563.0	0.0106346	563.0	0.0135917	563.0	0.0172974	563.0	0.0219871	563.0	0.0279093	563.0	0.0354166	563.0	0.0451748	563.0	0.049636
564.0	0.000101736	564.0	0.000145424	564.0	0.000200039	564.0	0.000268181	564.0	0.000352975	564.0	0.000458068	564.0	0.00059284	564.0	0.000772479	564.0	0.00101501	564.0	0.00131834	564.0	0.00174329	564.0	0.00227561	564.0	0.00297873	564.0	0.00387706	564.0	0.00501435	564.0	0.0064754	564.0	0.00831192	564.0	0.0106346	564.0	0.0135917	564.0	0.0172974	564.0	0.021987	564.0	0.0279092	564.0	0.0354163	564.0	0.045171	564.0	0.0497309
565.0	0.000101735	565.0	0.000145423	565.0	0.000200037	565.0	0.000268179	565.0	0.000352973	565.0	0.000458065	565.0	0.000592836	565.0	0.000772475	565.0	0.001015	565.0	0.00131833	565.0	0.00174328	565.0	0.0022756	565.0	0.00297872	565.0	0.00387705	565.0	0.00501434	565.0	0.0064754	565.0	0.00831191	565.0	0.0106346	565.0	0.0135916	565.0	0.0172973	565.0	0.021987	565.0	0.0279092	565.0	0.0354161	565.0	0.0451673	565.0	0.0498258
566.0	0.000101734	566.0	0.000145422	566.0	0.000200036	566.0	0.000268177	566.0	0.000352971	566.0	0.000458062	566.0	0.000592832	566.0	0.00077247	566.0	0.001015	566.0	0.00131833	566.0	0.00174327	566.0	0.0022756	566.0	0.00297871	566.0	0.00387703	566.0	0.00501432	566.0	0.00647539	566.0	0.0083119	566.0	0.0106346	566.0	0.0135916	566.0	0.0172973	566.0	0.0219869	566.0	0.0279091	566.0	0.0354158	566.0	0.0451638	566.0	0.0499206
567.0	0.000101734	567.0	0.000145421	567.0	0.000200035	567.0	0.000268176	567.0	0.000352968	567.0	0.000458058	567.0	0.000592828	567.0	0.000772465	567.0	0.00101499	567.0	0.00131832	567.0	0.00174327	567.0	0.00227559	567.0	0.0029787	567.0	0.00387702	567.0	0.00501431	567.0	0.00647538	567.0	0.00831189	567.0	0.0106345	567.0	0.0135916	567.0	0.0172973	567.0	0.0219869	567.0	0.027909	567.0	0.0354155	567.0	0.0451604	567.0	0.0500156
568.0	0.000101733	568.0	0.000145421	568.0	0.000200033	568.0	0.000268174	568.0	0.000352966	568.0	0.000458055	568.0	0.000592824	568.0	0.000772461	568.0	0.00101499	568.0	0.00131831	568.0	0.00174326	568.0	0.00227558	568.0	0.00297869	568.0	0.00387701	568.0	0.0050143	568.0	0.00647537	568.0	0.00831188	568.0	0.0106345	568.0	0.0135916	568.0	0.0172973	568.0	0.0219868	568.0	0.0279089	568.0	0.0354153	568.0	0.0451572	568.0	0.0501107
569.0	0.000101732	569.0	0.00014542	569.0	0.000200032	569.0	0.000268172	569.0	0.000352964	569.0	0.000458052	569.0	0.00059282	569.0	0.000772456	569.0	0.00101498	569.0	0.00131831	569.0	0.00174326	569.0	0.00227557	569.0	0.00297868	569.0	0.003877	569.0	0.00501429	569.0	0.00647537	569.0	0.00831187	569.0	0.0106345	569.0	0.0135916	569.0	0.0172973	569.0	0.0219868	569.0	0.0279089	569.0	0.035415	569.0	0.0451541	569.0	0.0502059
570.0	0.000101732	570.0	0.000145419	570.0	0.000200031	570.0	0.00026817	570.0	0.000352961	570.0	0.000458049	570.0	0.000592816	570.0	0.000772452	570.0	0.00101498	570.0	0.0013183	570.0	0.00174325	570.0	0.00227556	570.0	0.00297867	570.0	0.00387699	570.0	0.00501428	570.0	0.00647536	570.0	0.00831186	570.0	0.0106345	570.0	0.0135916	570.0	0.0172972	570.0	0.0219867	570.0	0.0279088	570.0	0.0354147	570.0	0.0451511	570.0	0.0503012
571.0	0.000101731	571.0	0.000145418	571.0	0.00020003	571.0	0.000268169	571.0	0.000352959	571.0	0.000458046	571.0	0.000592812	571.0	0.000772447	571.0	0.00101498	571.0	0.00131829	571.0	0.00174325	571.0	0.00227556	571.0	0.00297866	571.0	0.00387697	571.0	0.00501427	571.0	0.00647535	571.0	0.00831185	571.0	0.0106345	571.0	0.0135916	571.0	0.0172972	571.0	0.0219867	571.0	0.0279087	571.0	0.0354145	571.0	0.0451482	571.0	0.0503965
572.0	0.000101731	572.0	0.000145417	572.0	0.000200028	572.0	0.000268167	572.0	0.000352957	572.0	0.000458043	572.0	0.000592808	572.0	0.000772443	572.0	0.00101497	572.0	0.00131829	572.0	0.00174324	572.0	0.00227555	572.0	0.00297865	572.0	0.00387696	572.0	0.00501426	572.0	0.00647535	572.0	0.00831184	572.0	0.0106345	572.0	0.0135915	572.0	0.0172972	572.0	0.0219867	572.0	0.0279087	572.0	0.0354143	572.0	0.0451454	572.0	0.0504919
573.0	0.00010173	573.0	0.000145416	573.0	0.000200027	573.0	0.000268165	573.0	0.000352955	573.0	0.00045804	573.0	0.000592804	573.0	0.000772438	573.0	0.00101497	573.0	0.00131828	573.0	0.00174324	573.0	0.00227554	573.0	0.00297864	573.0	0.00387695	573.0	0.00501425	573.0	0.00647534	573.0	0.00831183	573.0	0.0106345	573.0	0.0135915	573.0	0.0172972	573.0	0.0219866	573.0	0.0279086	573.0	0.035414	573.0	0.0451427	573.0	0.0505872
574.0	0.000101729	574.0	0.000145415	574.0	0.000200026	574.0	0.000268164	574.0	0.000352952	574.0	0.000458038	574.0	0.0005928	574.0	0.000772434	574.0	0.00101496	574.0	0.00131828	574.0	0.00174323	574.0	0.00227553	574.0	0.00297863	574.0	0.00387694	574.0	0.00501424	574.0	0.00647534	574.0	0.00831182	574.0	0.0106345	574.0	0.0135915	574.0	0.0172971	574.0	0.0219866	574.0	0.0279085	574.0	0.0354138	574.0	0.0451402	574.0	0.0506825
575.0	0.000101729	575.0	0.000145414	575.0	0.000200024	575.0	0.000268162	575.0	0.00035295	575.0	0.000458035	575.0	0.000592796	575.0	0.00077243	575.0	0.00101496	575.0	0.00131827	575.0	0.00174322	575.0	0.00227553	575.0	0.00297862	575.0	0.00387693	575.0	0.00501423	575.0	0.00647533	575.0	0.00831181	575.0	0.0106345	575.0	0.0135915	575.0	0.0172971	575.0	0.0219865	575.0	0.0279085	575.0	0.0354136	575.0	0.0451377	575.0	0.0507777
576.0	0.000101728	576.0	0.000145413	576.0	0.000200023	576.0	0.00026816	576.0	0.000352948	576.0	0.000458032	576.0	0.000592792	576.0	0.000772425	576.0	0.00101495	576.0	0.00131827	576.0	0.00174322	576.0	0.00227552	576.0	0.00297861	576.0	0.00387692	576.0	0.00501422	576.0	0.00647532	576.0	0.0083118	576.0	0.0106344	576.0	0.0135915	576.0	0.0172971	576.0	0.0219865	576.0	0.0279084	576.0	0.0354133	576.0	0.0451353	576.0	0.0508729
577.0	0.000101727	577.0	0.000145412	577.0	0.000200022	577.0	0.000268158	577.0	0.000352946	577.0	0.000458029	577.0	0.000592789	577.0	0.000772421	577.0	0.00101495	577.0	0.00131826	577.0	0.00174321	577.0	0.00227551	577.0	0.0029786	577.0	0.0038769	577.0	0.0050142	577.0	0.00647532	577.0	0.0083118	577.0	0.0106344	577.0	0.0135915	577.0	0.0172971	577.0	0.0219865	577.0	0.0279084	577.0	0.0354131	577.0	0.045133	577.0	0.0509682
578.0	0.000101727	578.0	0.000145411	578.0	0.000200021	578.0	0.000268157	578.0	0.000352943	578.0	0.000458026	578.0	0.000592785	578.0	0.000772417	578.0	0.00101495	578.0	0.00131825	578.0	0.00174321	578.0	0.0022755	578.0	0.00297859	578.0	0.00387689	578.0	0.00501419	578.0	0.00647531	578.0	0.00831179	578.0	0.0106344	578.0	0.0135915	578.0	0.0172971	578.0	0.0219864	578.0	0.0279083	578.0	0.0354129	578.0	0.0451307	578.0	0.0510636
579.0	0.000101726	579.0	0.00014541	579.0	0.00020002	579.0	0.000268155	579.0	0.000352941	579.0	0.000458023	579.0	0.000592781	579.0	0.000772413	579.0	0.00101494	579.0	0.00131825	579.0	0.0017432	579.0	0.00227549	579.0	0.00297858	579.0	0.00387688	579.0	0.00501418	579.0	0.0064753	579.0	0.00831178	579.0	0.0106344	579.0	0.0135915	579.0	0.017297	579.0	0.0219864	579.0	0.0279082	579.0	0.0354127	579.0	0.0451286	579.0	0.0511589
580.0	0.000101725	580.0	0.00014541	580.0	0.000200018	580.0	0.000268154	580.0	0.000352939	580.0	0.00045802	580.0	0.000592777	580.0	0.000772408	580.0	0.00101494	580.0	0.00131824	580.0	0.0017432	580.0	0.00227549	580.0	0.00297857	580.0	0.00387687	580.0	0.00501417	580.0	0.0064753	580.0	0.00831177	580.0	0.0106344	580.0	0.0135914	580.0	0.017297	580.0	0.0219863	580.0	0.0279082	580.0	0.0354125	580.0	0.0451265	580.0	0.0512543
581.0	0.000101725	581.0	0.000145409	581.0	0.000200017	581.0	0.000268152	581.0	0.000352937	581.0	0.000458017	581.0	0.000592774	581.0	0.000772404	581.0	0.00101493	581.0	0.00131824	581.0	0.00174319	581.0	0.00227548	581.0	0.00297856	581.0	0.00387686	581.0	0.00501416	581.0	0.00647529	581.0	0.00831176	581.0	0.0106344	581.0	0.0135914	581.0	0.017297	581.0	0.0219863	581.0	0.0279081	581.0	0.0354123	581.0	0.0451245	581.0	0.0513496
582.0	0.000101724	582.0	0.000145408	582.0	0.000200016	582.0	0.00026815	582.0	0.000352935	582.0	0.000458015	582.0	0.00059277	582.0	0.0007724	582.0	0.00101493	582.0	0.00131823	582.0	0.00174319	582.0	0.00227547	582.0	0.00297855	582.0	0.00387685	582.0	0.00501415	582.0	0.00647529	582.0	0.00831175	582.0	0.0106344	582.0	0.0135914	582.0	0.017297	582.0	0.0219863	582.0	0.0279081	582.0	0.0354121	582.0	0.0451225	582.0	0.0514449
583.0	0.000101724	583.0	0.000145407	583.0	0.000200015	583.0	0.000268149	583.0	0.000352933	583.0	0.000458012	583.0	0.000592766	583.0	0.000772396	583.0	0.00101492	583.0	0.00131823	583.0	0.00174318	583.0	0.00227547	583.0	0.00297854	583.0	0.00387684	583.0	0.00501414	583.0	0.00647528	583.0	0.00831175	583.0	0.0106344	583.0	0.0135914	583.0	0.017297	583.0	0.0219862	583.0	0.027908	583.0	0.0354119	583.0	0.0451206	583.0	0.0515402
584.0	0.000101723	584.0	0.000145406	584.0	0.000200014	584.0	0.000268147	584.0	0.000352931	584.0	0.000458009	584.0	0.000592763	584.0	0.000772392	584.0	0.00101492	584.0	0.00131822	584.0	0.00174318	584.0	0.00227546	584.0	0.00297854	584.0	0.00387683	584.0	0.00501413	584.0	0.00647527	584.0	0.00831174	584.0	0.0106344	584.0	0.0135914	584.0	0.0172969	584.0	0.0219862	584.0	0.0279079	584.0	0.0354117	584.0	0.0451188	584.0	0.0516355
585.0	0.000101722	585.0	0.000145405	585.0	0.000200012	585.0	0.000268146	585.0	0.000352928	585.0	0.000458006	585.0	0.000592759	585.0	0.000772388	585.0	0.00101492	585.0	0.00131821	585.0	0.00174317	585.0	0.00227545	585.0	0.00297853	585.0	0.00387681	585.0	0.00501412	585.0	0.00647527	585.0	0.00831173	585.0	0.0106344	585.0	0.0135914	585.0	0.0172969	585.0	0.0219861	585.0	0.0279079	585.0	0.0354115	585.0	0.0451171	585.0	0.051731
586.0	0.000101722	586.0	0.000145404	586.0	0.000200011	586.0	0.000268144	586.0	0.000352926	586.0	0.000458004	586.0	0.000592756	586.0	0.000772384	586.0	0.00101491	586.0	0.00131821	586.0	0.00174317	586.0	0.00227544	586.0	0.00297852	586.0	0.0038768	586.0	0.00501411	586.0	0.00647526	586.0	0.00831172	586.0	0.0106343	586.0	0.0135914	586.0	0.0172969	586.0	0.0219861	586.0	0.0279078	586.0	0.0354113	586.0	0.0451153	586.0	0.0518264
587.0	0.000101721	587.0	0.000145404	587.0	0.00020001	587.0	0.000268142	587.0	0.000352924	587.0	0.000458001	587.0	0.000592752	587.0	0.00077238	587.0	0.00101491	587.0	0.0013182	587.0	0.00174316	587.0	0.00227544	587.0	0.00297851	587.0	0.00387679	587.0	0.0050141	587.0	0.00647526	587.0	0.00831171	587.0	0.0106343	587.0	0.0135914	587.0	0.0172969	587.0	0.0219861	587.0	0.0279078	587.0	0.0354111	587.0	0.0451137	587.0	0.0519219
588.0	0.000101721	588.0	0.000145403	588.0	0.000200009	588.0	0.000268141	588.0	0.000352922	588.0	0.000457998	588.0	0.000592748	588.0	0.000772376	588.0	0.0010149	588.0	0.0013182	588.0	0.00174316	588.0	0.00227543	588.0	0.0029785	588.0	0.00387678	588.0	0.00501409	588.0	0.00647525	588.0	0.00831171	588.0	0.0106343	588.0	0.0135914	588.0	0.0172969	588.0	0.021986	588.0	0.0279077	588.0	0.035411	588.0	0.0451121	588.0	0.0520177
589.0	0.00010172	589.0	0.000145402	589.0	0.000200008	589.0	0.000268139	589.0	0.00035292	589.0	0.000457996	589.0	0.000592745	589.0	0.000772372	589.0	0.0010149	589.0	0.00131819	589.0	0.00174315	589.0	0.00227542	589.0	0.00297849	589.0	0.00387677	589.0	0.00501408	589.0	0.00647525	589.0	0.0083117	589.0	0.0106343	589.0	0.0135913	589.0	0.0172968	589.0	0.021986	589.0	0.0279077	589.0	0.0354108	589.0	0.0451105	589.0	0.0521135
590.0	0.00010172	590.0	0.000145401	590.0	0.000200007	590.0	0.000268138	590.0	0.000352918	590.0	0.000457993	590.0	0.000592741	590.0	0.000772368	590.0	0.0010149	590.0	0.00131819	590.0	0.00174315	590.0	0.00227542	590.0	0.00297848	590.0	0.00387676	590.0	0.00501407	590.0	0.00647524	590.0	0.00831169	590.0	0.0106343	590.0	0.0135913	590.0	0.0172968	590.0	0.021986	590.0	0.0279076	590.0	0.0354106	590.0	0.045109	590.0	0.0522092
591.0	0.000101719	591.0	0.0001454	591.0	0.000200005	591.0	0.000268136	591.0	0.000352916	591.0	0.00045799	591.0	0.000592738	591.0	0.000772364	591.0	0.00101489	591.0	0.00131818	591.0	0.00174314	591.0	0.00227541	591.0	0.00297847	591.0	0.00387675	591.0	0.00501407	591.0	0.00647523	591.0	0.00831168	591.0	0.0106343	591.0	0.0135913	591.0	0.0172968	591.0	0.0219859	591.0	0.0279076	591.0	0.0354104	591.0	0.0451076	591.0	0.0523049
592.0	0.000101718	592.0	0.000145399	592.0	0.000200004	592.0	0.000268135	592.0	0.000352914	592.0	0.000457988	592.0	0.000592735	592.0	0.00077236	592.0	0.00101489	592.0	0.00131818	592.0	0.00174314	592.0	0.0022754	592.0	0.00297846	592.0	0.00387674	592.0	0.00501406	592.0	0.00647523	592.0	0.00831167	592.0	0.0106343	592.0	0.0135913	592.0	0.0172968	592.0	0.0219859	592.0	0.0279075	592.0	0.0354103	592.0	0.0451061	592.0	0.0524007
593.0	0.000101718	593.0	0.000145399	593.0	0.000200003	593.0	0.000268133	593.0	0.000352912	593.0	0.000457985	593.0	0.000592731	593.0	0.000772356	593.0	0.00101488	593.0	0.00131817	593.0	0.00174313	593.0	0.0022754	593.0	0.00297846	593.0	0.00387673	593.0	0.00501405	593.0	0.00647522	593.0	0.00831167	593.0	0.0106343	593.0	0.0135913	593.0	0.0172968	593.0	0.0219859	593.0	0.0279075	593.0	0.0354101	593.0	0.0451048	593.0	0.0524965
594.0	0.000101717	594.0	0.000145398	594.0	0.000200002	594.0	0.000268132	594.0	0.00035291	594.0	0.000457983	594.0	0.000592728	594.0	0.000772352	594.0	0.00101488	594.0	0.00131817	594.0	0.00174313	594.0	0.00227539	594.0	0.00297845	594.0	0.00387672	594.0	0.00501404	594.0	0.00647522	594.0	0.00831166	594.0	0.0106343	594.0	0.0135913	594.0	0.0172968	594.0	0.0219858	594.0	0.0279074	594.0	0.03541	594.0	0.0451034	594.0	0.0525922
595.0	0.000101717	595.0	0.000145397	595.0	0.000200001	595.0	0.00026813	595.0	0.000352908	595.0	0.00045798	595.0	0.000592724	595.0	0.000772348	595.0	0.00101488	595.0	0.00131816	595.0	0.00174313	595.0	0.00227538	595.0	0.00297844	595.0	0.00387671	595.0	0.00501403	595.0	0.00647521	595.0	0.00831165	595.0	0.0106343	595.0	0.0135913	595.0	0.0172967	595.0	0.0219858	595.0	0.0279074	595.0	0.0354098	595.0	0.0451021	595.0	0.0526882
596.0	0.000101716	596.0	0.000145396	596.0	0.0002	596.0	0.000268129	596.0	0.000352906	596.0	0.000457978	596.0	0.000592721	596.0	0.000772345	596.0	0.00101487	596.0	0.00131816	596.0	0.00174312	596.0	0.00227538	596.0	0.00297843	596.0	0.0038767	596.0	0.00501402	596.0	0.00647521	596.0	0.00831165	596.0	0.0106343	596.0	0.0135913	596.0	0.0172967	596.0	0.0219858	596.0	0.0279073	596.0	0.0354096	596.0	0.0451009	596.0	0.0527841
597.0	0.000101716	597.0	0.000145395	597.0	0.000199999	597.0	0.000268127	597.0	0.000352904	597.0	0.000457975	597.0	0.000592718	597.0	0.000772341	597.0	0.00101487	597.0	0.00131815	597.0	0.00174312	597.0	0.00227537	597.0	0.00297842	597.0	0.00387669	597.0	0.00501401	597.0	0.0064752	597.0	0.00831164	597.0	0.0106342	597.0	0.0135913	597.0	0.0172967	597.0	0.0219857	597.0	0.0279073	597.0	0.0354095	597.0	0.0450996	597.0	0.0528802
598.0	0.000101715	598.0	0.000145395	598.0	0.000199998	598.0	0.000268126	598.0	0.000352902	598.0	0.000457973	598.0	0.000592714	598.0	0.000772337	598.0	0.00101487	598.0	0.00131815	598.0	0.00174311	598.0	0.00227536	598.0	0.00297841	598.0	0.00387668	598.0	0.005014	598.0	0.0064752	598.0	0.00831163	598.0	0.0106342	598.0	0.0135912	598.0	0.0172967	598.0	0.0219857	598.0	0.0279073	598.0	0.0354093	598.0	0.0450984	598.0	0.0529763
599.0	0.000101714	599.0	0.000145394	599.0	0.000199997	599.0	0.000268124	599.0	0.000352901	599.0	0.00045797	599.0	0.000592711	599.0	0.000772333	599.0	0.00101486	599.0	0.00131814	599.0	0.00174311	599.0	0.00227536	599.0	0.00297841	599.0	0.00387667	599.0	0.00501399	599.0	0.00647519	599.0	0.00831162	599.0	0.0106342	599.0	0.0135912	599.0	0.0172967	599.0	0.0219857	599.0	0.0279072	599.0	0.0354092	599.0	0.0450973	599.0	0.0530723
600.0	0.000101714	600.0	0.000145393	600.0	0.000199996	600.0	0.000268123	600.0	0.000352899	600.0	0.000457968	600.0	0.000592708	600.0	0.00077233	600.0	0.00101486	600.0	0.00131814	600.0	0.0017431	600.0	0.00227535	600.0	0.0029784	600.0	0.00387666	600.0	0.00501398	600.0	0.00647519	600.0	0.00831162	600.0	0.0106342	600.0	0.0135912	600.0	0.0172966	600.0	0.0219856	600.0	0.0279072	600.0	0.035409	600.0	0.0450962	600.0	0.0531682
601.0	0.000101713	601.0	0.000145392	601.0	0.000199994	601.0	0.000268122	601.0	0.000352897	601.0	0.000457965	601.0	0.000592705	601.0	0.000772326	601.0	0.00101486	601.0	0.00131813	601.0	0.0017431	601.0	0.00227534	601.0	0.00297839	601.0	0.00387665	601.0	0.00501397	601.0	0.00647518	601.0	0.00831161	601.0	0.0106342	601.0	0.0135912	601.0	0.0172966	601.0	0.0219856	601.0	0.0279071	601.0	0.0354089	601.0	0.0450951	601.0	0.0532642
602.0	0.000101713	602.0	0.000145392	602.0	0.000199993	602.0	0.00026812	602.0	0.000352895	602.0	0.000457963	602.0	0.000592701	602.0	0.000772322	602.0	0.00101485	602.0	0.00131813	602.0	0.00174309	602.0	0.00227534	602.0	0.00297838	602.0	0.00387664	602.0	0.00501396	602.0	0.00647518	602.0	0.0083116	602.0	0.0106342	602.0	0.0135912	602.0	0.0172966	602.0	0.0219856	602.0	0.0279071	602.0	0.0354088	602.0	0.045094	602.0	0.0533603
603.0	0.000101712	603.0	0.000145391	603.0	0.000199992	603.0	0.000268119	603.0	0.000352893	603.0	0.00045796	603.0	0.000592698	603.0	0.000772319	603.0	0.00101485	603.0	0.00131812	603.0	0.00174309	603.0	0.00227533	603.0	0.00297837	603.0	0.00387663	603.0	0.00501396	603.0	0.00647517	603.0	0.0083116	603.0	0.0106342	603.0	0.0135912	603.0	0.0172966	603.0	0.0219856	603.0	0.027907	603.0	0.0354086	603.0	0.045093	603.0	0.0534563
604.0	0.000101712	604.0	0.00014539	604.0	0.000199991	604.0	0.000268117	604.0	0.000352891	604.0	0.000457958	604.0	0.000592695	604.0	0.000772315	604.0	0.00101484	604.0	0.00131812	604.0	0.00174309	604.0	0.00227532	604.0	0.00297836	604.0	0.00387662	604.0	0.00501395	604.0	0.00647517	604.0	0.00831159	604.0	0.0106342	604.0	0.0135912	604.0	0.0172966	604.0	0.0219855	604.0	0.027907	604.0	0.0354085	604.0	0.045092	604.0	0.0535523
605.0	0.000101711	605.0	0.000145389	605.0	0.00019999	605.0	0.000268116	605.0	0.000352889	605.0	0.000457955	605.0	0.000592692	605.0	0.000772311	605.0	0.00101484	605.0	0.00131811	605.0	0.00174308	605.0	0.00227532	605.0	0.00297836	605.0	0.00387661	605.0	0.00501394	605.0	0.00647516	605.0	0.00831158	605.0	0.0106342	605.0	0.0135912	605.0	0.0172966	605.0	0.0219855	605.0	0.027907	605.0	0.0354084	605.0	0.045091	605.0	0.0536483
606.0	0.000101711	606.0	0.000145389	606.0	0.000199989	606.0	0.000268115	606.0	0.000352887	606.0	0.000457953	606.0	0.000592689	606.0	0.000772308	606.0	0.00101484	606.0	0.00131811	606.0	0.00174308	606.0	0.00227531	606.0	0.00297835	606.0	0.0038766	606.0	0.00501393	606.0	0.00647516	606.0	0.00831158	606.0	0.0106342	606.0	0.0135912	606.0	0.0172966	606.0	0.0219855	606.0	0.0279069	606.0	0.0354082	606.0	0.04509	606.0	0.0537443
607.0	0.00010171	607.0	0.000145388	607.0	0.000199988	607.0	0.000268113	607.0	0.000352886	607.0	0.000457951	607.0	0.000592685	607.0	0.000772304	607.0	0.00101483	607.0	0.0013181	607.0	0.00174307	607.0	0.00227531	607.0	0.00297834	607.0	0.00387659	607.0	0.00501392	607.0	0.00647515	607.0	0.00831157	607.0	0.0106342	607.0	0.0135912	607.0	0.0172965	607.0	0.0219854	607.0	0.0279069	607.0	0.0354081	607.0	0.0450891	607.0	0.0538403
608.0	0.00010171	608.0	0.000145387	608.0	0.000199987	608.0	0.000268112	608.0	0.000352884	608.0	0.000457948	608.0	0.000592682	608.0	0.000772301	608.0	0.00101483	608.0	0.0013181	608.0	0.00174307	608.0	0.0022753	608.0	0.00297833	608.0	0.00387658	608.0	0.00501391	608.0	0.00647515	608.0	0.00831156	608.0	0.0106342	608.0	0.0135912	608.0	0.0172965	608.0	0.0219854	608.0	0.0279068	608.0	0.035408	608.0	0.0450882	608.0	0.0539363
609.0	0.000101709	609.0	0.000145386	609.0	0.000199986	609.0	0.00026811	609.0	0.000352882	609.0	0.000457946	609.0	0.000592679	609.0	0.000772297	609.0	0.00101483	609.0	0.00131809	609.0	0.00174306	609.0	0.00227529	609.0	0.00297833	609.0	0.00387658	609.0	0.0050139	609.0	0.00647514	609.0	0.00831156	609.0	0.0106341	609.0	0.0135911	609.0	0.0172965	609.0	0.0219854	609.0	0.0279068	609.0	0.0354078	609.0	0.0450873	609.0	0.0540325
610.0	0.000101709	610.0	0.000145386	610.0	0.000199985	610.0	0.000268109	610.0	0.00035288	610.0	0.000457944	610.0	0.000592676	610.0	0.000772294	610.0	0.00101482	610.0	0.00131809	610.0	0.00174306	610.0	0.00227529	610.0	0.00297832	610.0	0.00387657	610.0	0.0050139	610.0	0.00647514	610.0	0.00831155	610.0	0.0106341	610.0	0.0135911	610.0	0.0172965	610.0	0.0219854	610.0	0.0279068	610.0	0.0354077	610.0	0.0450864	610.0	0.0541287
611.0	0.000101708	611.0	0.000145385	611.0	0.000199984	611.0	0.000268108	611.0	0.000352878	611.0	0.000457941	611.0	0.000592673	611.0	0.00077229	611.0	0.00101482	611.0	0.00131808	611.0	0.00174306	611.0	0.00227528	611.0	0.00297831	611.0	0.00387656	611.0	0.00501389	611.0	0.00647514	611.0	0.00831154	611.0	0.0106341	611.0	0.0135911	611.0	0.0172965	611.0	0.0219853	611.0	0.0279067	611.0	0.0354076	611.0	0.0450856	611.0	0.054225
612.0	0.000101708	612.0	0.000145384	612.0	0.000199983	612.0	0.000268106	612.0	0.000352877	612.0	0.000457939	612.0	0.00059267	612.0	0.000772287	612.0	0.00101482	612.0	0.00131808	612.0	0.00174305	612.0	0.00227528	612.0	0.0029783	612.0	0.00387655	612.0	0.00501388	612.0	0.00647513	612.0	0.00831154	612.0	0.0106341	612.0	0.0135911	612.0	0.0172965	612.0	0.0219853	612.0	0.0279067	612.0	0.0354075	612.0	0.0450848	612.0	0.0543215
613.0	0.000101707	613.0	0.000145383	613.0	0.000199982	613.0	0.000268105	613.0	0.000352875	613.0	0.000457937	613.0	0.000592667	613.0	0.000772283	613.0	0.00101481	613.0	0.00131808	613.0	0.00174305	613.0	0.00227527	613.0	0.0029783	613.0	0.00387654	613.0	0.00501387	613.0	0.00647513	613.0	0.00831153	613.0	0.0106341	613.0	0.0135911	613.0	0.0172964	613.0	0.0219853	613.0	0.0279067	613.0	0.0354074	613.0	0.045084	613.0	0.054418
614.0	0.000101707	614.0	0.000145383	614.0	0.000199981	614.0	0.000268104	614.0	0.000352873	614.0	0.000457934	614.0	0.000592664	614.0	0.00077228	614.0	0.00101481	614.0	0.00131807	614.0	0.00174304	614.0	0.00227526	614.0	0.00297829	614.0	0.00387653	614.0	0.00501386	614.0	0.00647512	614.0	0.00831153	614.0	0.0106341	614.0	0.0135911	614.0	0.0172964	614.0	0.0219852	614.0	0.0279066	614.0	0.0354073	614.0	0.0450832	614.0	0.0545144
615.0	0.000101706	615.0	0.000145382	615.0	0.00019998	615.0	0.000268102	615.0	0.000352871	615.0	0.000457932	615.0	0.000592661	615.0	0.000772277	615.0	0.00101481	615.0	0.00131807	615.0	0.00174304	615.0	0.00227526	615.0	0.00297828	615.0	0.00387652	615.0	0.00501385	615.0	0.00647512	615.0	0.00831152	615.0	0.0106341	615.0	0.0135911	615.0	0.0172964	615.0	0.0219852	615.0	0.0279066	615.0	0.0354071	615.0	0.0450825	615.0	0.0546109
616.0	0.000101706	616.0	0.000145381	616.0	0.000199979	616.0	0.000268101	616.0	0.00035287	616.0	0.00045793	616.0	0.000592658	616.0	0.000772273	616.0	0.0010148	616.0	0.00131806	616.0	0.00174304	616.0	0.00227525	616.0	0.00297827	616.0	0.00387651	616.0	0.00501385	616.0	0.00647511	616.0	0.00831151	616.0	0.0106341	616.0	0.0135911	616.0	0.0172964	616.0	0.0219852	616.0	0.0279066	616.0	0.035407	616.0	0.0450817	616.0	0.0547075
617.0	0.000101705	617.0	0.000145381	617.0	0.000199978	617.0	0.0002681	617.0	0.000352868	617.0	0.000457928	617.0	0.000592655	617.0	0.00077227	617.0	0.0010148	617.0	0.00131806	617.0	0.00174303	617.0	0.00227525	617.0	0.00297827	617.0	0.0038765	617.0	0.00501384	617.0	0.00647511	617.0	0.00831151	617.0	0.0106341	617.0	0.0135911	617.0	0.0172964	617.0	0.0219852	617.0	0.0279065	617.0	0.0354069	617.0	0.045081	617.0	0.0548044
618.0	0.000101705	618.0	0.00014538	618.0	0.000199977	618.0	0.000268099	618.0	0.000352866	618.0	0.000457925	618.0	0.000592652	618.0	0.000772267	618.0	0.0010148	618.0	0.00131805	618.0	0.00174303	618.0	0.00227524	618.0	0.00297826	618.0	0.0038765	618.0	0.00501383	618.0	0.0064751	618.0	0.0083115	618.0	0.0106341	618.0	0.0135911	618.0	0.0172964	618.0	0.0219851	618.0	0.0279065	618.0	0.0354068	618.0	0.0450803	618.0	0.0549014
619.0	0.000101704	619.0	0.000145379	619.0	0.000199976	619.0	0.000268097	619.0	0.000352865	619.0	0.000457923	619.0	0.000592649	619.0	0.000772263	619.0	0.00101479	619.0	0.00131805	619.0	0.00174302	619.0	0.00227523	619.0	0.00297825	619.0	0.00387649	619.0	0.00501382	619.0	0.0064751	619.0	0.0083115	619.0	0.0106341	619.0	0.0135911	619.0	0.0172964	619.0	0.0219851	619.0	0.0279065	619.0	0.0354067	619.0	0.0450796	619.0	0.0549983
620.0	0.000101704	620.0	0.000145379	620.0	0.000199976	620.0	0.000268096	620.0	0.000352863	620.0	0.000457921	620.0	0.000592646	620.0	0.00077226	620.0	0.00101479	620.0	0.00131804	620.0	0.00174302	620.0	0.00227523	620.0	0.00297824	620.0	0.00387648	620.0	0.00501381	620.0	0.0064751	620.0	0.00831149	620.0	0.0106341	620.0	0.013591	620.0	0.0172963	620.0	0.0219851	620.0	0.0279064	620.0	0.0354066	620.0	0.045079	620.0	0.0550955
621.0	0.000101703	621.0	0.000145378	621.0	0.000199975	621.0	0.000268095	621.0	0.000352861	621.0	0.000457919	621.0	0.000592644	621.0	0.000772257	621.0	0.00101479	621.0	0.00131804	621.0	0.00174302	621.0	0.00227522	621.0	0.00297824	621.0	0.00387647	621.0	0.00501381	621.0	0.00647509	621.0	0.00831148	621.0	0.0106341	621.0	0.013591	621.0	0.0172963	621.0	0.0219851	621.0	0.0279064	621.0	0.0354065	621.0	0.0450783	621.0	0.0551927
622.0	0.000101703	622.0	0.000145377	622.0	0.000199974	622.0	0.000268093	622.0	0.00035286	622.0	0.000457917	622.0	0.000592641	622.0	0.000772254	622.0	0.00101479	622.0	0.00131804	622.0	0.00174301	622.0	0.00227522	622.0	0.00297823	622.0	0.00387646	622.0	0.0050138	622.0	0.00647509	622.0	0.00831148	622.0	0.0106341	622.0	0.013591	622.0	0.0172963	622.0	0.021985	622.0	0.0279064	622.0	0.0354064	622.0	0.0450777	622.0	0.0552899
623.0	0.000101702	623.0	0.000145376	623.0	0.000199973	623.0	0.000268092	623.0	0.000352858	623.0	0.000457915	623.0	0.000592638	623.0	0.00077225	623.0	0.00101478	623.0	0.00131803	623.0	0.00174301	623.0	0.00227521	623.0	0.00297822	623.0	0.00387645	623.0	0.00501379	623.0	0.00647508	623.0	0.00831147	623.0	0.010634	623.0	0.013591	623.0	0.0172963	623.0	0.021985	623.0	0.0279063	623.0	0.0354063	623.0	0.0450771	623.0	0.0553871
624.0	0.000101702	624.0	0.000145376	624.0	0.000199972	624.0	0.000268091	624.0	0.000352856	624.0	0.000457912	624.0	0.000592635	624.0	0.000772247	624.0	0.00101478	624.0	0.00131803	624.0	0.001743	624.0	0.00227521	624.0	0.00297822	624.0	0.00387644	624.0	0.00501378	624.0	0.00647508	624.0	0.00831147	624.0	0.010634	624.0	0.013591	624.0	0.0172963	624.0	0.021985	624.0	0.0279063	624.0	0.0354062	624.0	0.0450764	624.0	0.0554842
625.0	0.000101701	625.0	0.000145375	625.0	0.000199971	625.0	0.00026809	625.0	0.000352855	625.0	0.00045791	625.0	0.000592632	625.0	0.000772244	625.0	0.00101478	625.0	0.00131802	625.0	0.001743	625.0	0.0022752	625.0	0.00297821	625.0	0.00387644	625.0	0.00501378	625.0	0.00647508	625.0	0.00831146	625.0	0.010634	625.0	0.013591	625.0	0.0172963	625.0	0.021985	625.0	0.0279063	625.0	0.0354061	625.0	0.0450759	625.0	0.0555814
626.0	0.000101701	626.0	0.000145374	626.0	0.00019997	626.0	0.000268089	626.0	0.000352853	626.0	0.000457908	626.0	0.00059263	626.0	0.000772241	626.0	0.00101477	626.0	0.00131802	626.0	0.001743	626.0	0.0022752	626.0	0.0029782	626.0	0.00387643	626.0	0.00501377	626.0	0.00647507	626.0	0.00831146	626.0	0.010634	626.0	0.013591	626.0	0.0172963	626.0	0.0219849	626.0	0.0279062	626.0	0.035406	626.0	0.0450753	626.0	0.0556787
627.0	0.0001017	627.0	0.000145374	627.0	0.000199969	627.0	0.000268087	627.0	0.000352852	627.0	0.000457906	627.0	0.000592627	627.0	0.000772238	627.0	0.00101477	627.0	0.00131802	627.0	0.00174299	627.0	0.00227519	627.0	0.0029782	627.0	0.00387642	627.0	0.00501376	627.0	0.00647507	627.0	0.00831145	627.0	0.010634	627.0	0.013591	627.0	0.0172963	627.0	0.0219849	627.0	0.0279062	627.0	0.0354059	627.0	0.0450747	627.0	0.0557761
628.0	0.0001017	628.0	0.000145373	628.0	0.000199968	628.0	0.000268086	628.0	0.00035285	628.0	0.000457904	628.0	0.000592624	628.0	0.000772235	628.0	0.00101477	628.0	0.00131801	628.0	0.00174299	628.0	0.00227519	628.0	0.00297819	628.0	0.00387641	628.0	0.00501375	628.0	0.00647506	628.0	0.00831145	628.0	0.010634	628.0	0.013591	628.0	0.0172962	628.0	0.0219849	628.0	0.0279062	628.0	0.0354059	628.0	0.0450742	628.0	0.0558736
629.0	0.0001017	629.0	0.000145373	629.0	0.000199967	629.0	0.000268085	629.0	0.000352848	629.0	0.000457902	629.0	0.000592621	629.0	0.000772231	629.0	0.00101476	629.0	0.00131801	629.0	0.00174299	629.0	0.00227518	629.0	0.00297818	629.0	0.0038764	629.0	0.00501375	629.0	0.00647506	629.0	0.00831144	629.0	0.010634	629.0	0.013591	629.0	0.0172962	629.0	0.0219849	629.0	0.0279061	629.0	0.0354058	629.0	0.0450736	629.0	0.0559712
630.0	0.000101699	630.0	0.000145372	630.0	0.000199966	630.0	0.000268084	630.0	0.000352847	630.0	0.0004579	630.0	0.000592619	630.0	0.000772228	630.0	0.00101476	630.0	0.001318	630.0	0.00174298	630.0	0.00227518	630.0	0.00297818	630.0	0.0038764	630.0	0.00501374	630.0	0.00647506	630.0	0.00831143	630.0	0.010634	630.0	0.013591	630.0	0.0172962	630.0	0.0219848	630.0	0.0279061	630.0	0.0354057	630.0	0.0450731	630.0	0.0560688
631.0	0.000101699	631.0	0.000145371	631.0	0.000199966	631.0	0.000268083	631.0	0.000352845	631.0	0.000457898	631.0	0.000592616	631.0	0.000772225	631.0	0.00101476	631.0	0.001318	631.0	0.00174298	631.0	0.00227517	631.0	0.00297817	631.0	0.00387639	631.0	0.00501373	631.0	0.00647505	631.0	0.00831143	631.0	0.010634	631.0	0.013591	631.0	0.0172962	631.0	0.0219848	631.0	0.0279061	631.0	0.0354056	631.0	0.0450726	631.0	0.0561663
632.0	0.000101698	632.0	0.000145371	632.0	0.000199965	632.0	0.000268081	632.0	0.000352844	632.0	0.000457896	632.0	0.000592613	632.0	0.000772222	632.0	0.00101475	632.0	0.00131799	632.0	0.00174298	632.0	0.00227516	632.0	0.00297816	632.0	0.00387638	632.0	0.00501372	632.0	0.00647505	632.0	0.00831142	632.0	0.010634	632.0	0.013591	632.0	0.0172962	632.0	0.0219848	632.0	0.0279061	632.0	0.0354055	632.0	0.0450721	632.0	0.0562638
633.0	0.000101698	633.0	0.00014537	633.0	0.000199964	633.0	0.00026808	633.0	0.000352842	633.0	0.000457894	633.0	0.000592611	633.0	0.000772219	633.0	0.00101475	633.0	0.00131799	633.0	0.00174297	633.0	0.00227516	633.0	0.00297816	633.0	0.00387637	633.0	0.00501372	633.0	0.00647505	633.0	0.00831142	633.0	0.010634	633.0	0.0135909	633.0	0.0172962	633.0	0.0219848	633.0	0.027906	633.0	0.0354054	633.0	0.0450716	633.0	0.0563613
634.0	0.000101697	634.0	0.000145369	634.0	0.000199963	634.0	0.000268079	634.0	0.000352841	634.0	0.000457892	634.0	0.000592608	634.0	0.000772216	634.0	0.00101475	634.0	0.00131799	634.0	0.00174297	634.0	0.00227515	634.0	0.00297815	634.0	0.00387636	634.0	0.00501371	634.0	0.00647504	634.0	0.00831141	634.0	0.010634	634.0	0.0135909	634.0	0.0172962	634.0	0.0219848	634.0	0.027906	634.0	0.0354053	634.0	0.0450711	634.0	0.0564588
635.0	0.000101697	635.0	0.000145369	635.0	0.000199962	635.0	0.000268078	635.0	0.000352839	635.0	0.00045789	635.0	0.000592605	635.0	0.000772213	635.0	0.00101475	635.0	0.00131798	635.0	0.00174297	635.0	0.00227515	635.0	0.00297814	635.0	0.00387636	635.0	0.0050137	635.0	0.00647504	635.0	0.00831141	635.0	0.010634	635.0	0.0135909	635.0	0.0172962	635.0	0.0219847	635.0	0.027906	635.0	0.0354053	635.0	0.0450706	635.0	0.0565565
636.0	0.000101696	636.0	0.000145368	636.0	0.000199961	636.0	0.000268077	636.0	0.000352838	636.0	0.000457888	636.0	0.000592603	636.0	0.00077221	636.0	0.00101474	636.0	0.00131798	636.0	0.00174296	636.0	0.00227514	636.0	0.00297814	636.0	0.00387635	636.0	0.00501369	636.0	0.00647504	636.0	0.0083114	636.0	0.010634	636.0	0.0135909	636.0	0.0172961	636.0	0.0219847	636.0	0.027906	636.0	0.0354052	636.0	0.0450702	636.0	0.0566542
637.0	0.000101696	637.0	0.000145368	637.0	0.00019996	637.0	0.000268076	637.0	0.000352836	637.0	0.000457886	637.0	0.0005926	637.0	0.000772207	637.0	0.00101474	637.0	0.00131798	637.0	0.00174296	637.0	0.00227514	637.0	0.00297813	637.0	0.00387634	637.0	0.00501369	637.0	0.00647503	637.0	0.0083114	637.0	0.010634	637.0	0.0135909	637.0	0.0172961	637.0	0.0219847	637.0	0.0279059	637.0	0.0354051	637.0	0.0450697	637.0	0.0567519
638.0	0.000101696	638.0	0.000145367	638.0	0.000199959	638.0	0.000268074	638.0	0.000352835	638.0	0.000457884	638.0	0.000592597	638.0	0.000772204	638.0	0.00101474	638.0	0.00131797	638.0	0.00174295	638.0	0.00227513	638.0	0.00297812	638.0	0.00387633	638.0	0.00501368	638.0	0.00647503	638.0	0.00831139	638.0	0.010634	638.0	0.0135909	638.0	0.0172961	638.0	0.0219847	638.0	0.0279059	638.0	0.035405	638.0	0.0450693	638.0	0.0568497
639.0	0.000101695	639.0	0.000145366	639.0	0.000199959	639.0	0.000268073	639.0	0.000352833	639.0	0.000457882	639.0	0.000592595	639.0	0.000772201	639.0	0.00101474	639.0	0.00131797	639.0	0.00174295	639.0	0.00227513	639.0	0.00297812	639.0	0.00387633	639.0	0.00501367	639.0	0.00647502	639.0	0.00831139	639.0	0.0106339	639.0	0.0135909	639.0	0.0172961	639.0	0.0219846	639.0	0.0279059	639.0	0.035405	639.0	0.0450689	639.0	0.0569474
640.0	0.000101695	640.0	0.000145366	640.0	0.000199958	640.0	0.000268072	640.0	0.000352832	640.0	0.00045788	640.0	0.000592592	640.0	0.000772199	640.0	0.00101473	640.0	0.00131796	640.0	0.00174295	640.0	0.00227512	640.0	0.00297811	640.0	0.00387632	640.0	0.00501367	640.0	0.00647502	640.0	0.00831138	640.0	0.0106339	640.0	0.0135909	640.0	0.0172961	640.0	0.0219846	640.0	0.0279059	640.0	0.0354049	640.0	0.0450685	640.0	0.0570453
641.0	0.000101694	641.0	0.000145365	641.0	0.000199957	641.0	0.000268071	641.0	0.00035283	641.0	0.000457878	641.0	0.00059259	641.0	0.000772196	641.0	0.00101473	641.0	0.00131796	641.0	0.00174294	641.0	0.00227512	641.0	0.0029781	641.0	0.00387631	641.0	0.00501366	641.0	0.00647502	641.0	0.00831138	641.0	0.0106339	641.0	0.0135909	641.0	0.0172961	641.0	0.0219846	641.0	0.0279058	641.0	0.0354048	641.0	0.0450681	641.0	0.0571435
642.0	0.000101694	642.0	0.000145364	642.0	0.000199956	642.0	0.00026807	642.0	0.000352829	642.0	0.000457876	642.0	0.000592587	642.0	0.000772193	642.0	0.00101473	642.0	0.00131796	642.0	0.00174294	642.0	0.00227512	642.0	0.0029781	642.0	0.0038763	642.0	0.00501365	642.0	0.00647501	642.0	0.00831137	642.0	0.0106339	642.0	0.0135909	642.0	0.0172961	642.0	0.0219846	642.0	0.0279058	642.0	0.0354047	642.0	0.0450677	642.0	0.0572417
643.0	0.000101694	643.0	0.000145364	643.0	0.000199955	643.0	0.000268069	643.0	0.000352827	643.0	0.000457874	643.0	0.000592585	643.0	0.00077219	643.0	0.00101472	643.0	0.00131795	643.0	0.00174294	643.0	0.00227511	643.0	0.00297809	643.0	0.0038763	643.0	0.00501365	643.0	0.00647501	643.0	0.00831137	643.0	0.0106339	643.0	0.0135909	643.0	0.0172961	643.0	0.0219846	643.0	0.0279058	643.0	0.0354047	643.0	0.0450673	643.0	0.05734
644.0	0.000101693	644.0	0.000145363	644.0	0.000199955	644.0	0.000268068	644.0	0.000352826	644.0	0.000457872	644.0	0.000592582	644.0	0.000772187	644.0	0.00101472	644.0	0.00131795	644.0	0.00174293	644.0	0.00227511	644.0	0.00297809	644.0	0.00387629	644.0	0.00501364	644.0	0.00647501	644.0	0.00831137	644.0	0.0106339	644.0	0.0135909	644.0	0.0172961	644.0	0.0219845	644.0	0.0279058	644.0	0.0354046	644.0	0.0450669	644.0	0.0574384
645.0	0.000101693	645.0	0.000145363	645.0	0.000199954	645.0	0.000268067	645.0	0.000352824	645.0	0.000457871	645.0	0.00059258	645.0	0.000772184	645.0	0.00101472	645.0	0.00131794	645.0	0.00174293	645.0	0.0022751	645.0	0.00297808	645.0	0.00387628	645.0	0.00501363	645.0	0.006475	645.0	0.00831136	645.0	0.0106339	645.0	0.0135909	645.0	0.017296	645.0	0.0219845	645.0	0.0279057	645.0	0.0354045	645.0	0.0450665	645.0	0.0575367
646.0	0.000101692	646.0	0.000145362	646.0	0.000199953	646.0	0.000268066	646.0	0.000352823	646.0	0.000457869	646.0	0.000592577	646.0	0.000772181	646.0	0.00101472	646.0	0.00131794	646.0	0.00174293	646.0	0.0022751	646.0	0.00297807	646.0	0.00387627	646.0	0.00501363	646.0	0.006475	646.0	0.00831136	646.0	0.0106339	646.0	0.0135909	646.0	0.017296	646.0	0.0219845	646.0	0.0279057	646.0	0.0354045	646.0	0.0450661	646.0	0.0576351
647.0	0.000101692	647.0	0.000145362	647.0	0.000199952	647.0	0.000268065	647.0	0.000352821	647.0	0.000457867	647.0	0.000592575	647.0	0.000772179	647.0	0.00101471	647.0	0.00131794	647.0	0.00174293	647.0	0.00227509	647.0	0.00297807	647.0	0.00387627	647.0	0.00501362	647.0	0.006475	647.0	0.00831135	647.0	0.0106339	647.0	0.0135909	647.0	0.017296	647.0	0.0219845	647.0	0.0279057	647.0	0.0354044	647.0	0.0450658	647.0	0.0577336
648.0	0.000101691	648.0	0.000145361	648.0	0.000199951	648.0	0.000268063	648.0	0.00035282	648.0	0.000457865	648.0	0.000592572	648.0	0.000772176	648.0	0.00101471	648.0	0.00131793	648.0	0.00174292	648.0	0.00227509	648.0	0.00297806	648.0	0.00387626	648.0	0.00501361	648.0	0.00647499	648.0	0.00831135	648.0	0.0106339	648.0	0.0135908	648.0	0.017296	648.0	0.0219845	648.0	0.0279057	648.0	0.0354043	648.0	0.0450654	648.0	0.0578322
649.0	0.000101691	649.0	0.00014536	649.0	0.000199951	649.0	0.000268062	649.0	0.000352819	649.0	0.000457863	649.0	0.00059257	649.0	0.000772173	649.0	0.00101471	649.0	0.00131793	649.0	0.00174292	649.0	0.00227508	649.0	0.00297806	649.0	0.00387625	649.0	0.00501361	649.0	0.00647499	649.0	0.00831134	649.0	0.0106339	649.0	0.0135908	649.0	0.017296	649.0	0.0219844	649.0	0.0279057	649.0	0.0354043	649.0	0.0450651	649.0	0.0579311
650.0	0.000101691	650.0	0.00014536	650.0	0.00019995	650.0	0.000268061	650.0	0.000352817	650.0	0.000457861	650.0	0.000592568	650.0	0.00077217	650.0	0.00101471	650.0	0.00131793	650.0	0.00174292	650.0	0.00227508	650.0	0.00297805	650.0	0.00387624	650.0	0.0050136	650.0	0.00647499	650.0	0.00831134	650.0	0.0106339	650.0	0.0135908	650.0	0.017296	650.0	0.0219844	650.0	0.0279056	650.0	0.0354042	650.0	0.0450647	650.0	0.05803
651.0	0.00010169	651.0	0.000145359	651.0	0.000199949	651.0	0.00026806	651.0	0.000352816	651.0	0.00045786	651.0	0.000592565	651.0	0.000772168	651.0	0.0010147	651.0	0.00131792	651.0	0.00174291	651.0	0.00227507	651.0	0.00297805	651.0	0.00387624	651.0	0.00501359	651.0	0.00647499	651.0	0.00831133	651.0	0.0106339	651.0	0.0135908	651.0	0.017296	651.0	0.0219844	651.0	0.0279056	651.0	0.0354041	651.0	0.0450644	651.0	0.0581288
652.0	0.00010169	652.0	0.000145359	652.0	0.000199948	652.0	0.000268059	652.0	0.000352814	652.0	0.000457858	652.0	0.000592563	652.0	0.000772165	652.0	0.0010147	652.0	0.00131792	652.0	0.00174291	652.0	0.00227507	652.0	0.00297804	652.0	0.00387623	652.0	0.00501359	652.0	0.00647498	652.0	0.00831133	652.0	0.0106339	652.0	0.0135908	652.0	0.017296	652.0	0.0219844	652.0	0.0279056	652.0	0.0354041	652.0	0.0450641	652.0	0.0582276
653.0	0.00010169	653.0	0.000145358	653.0	0.000199947	653.0	0.000268058	653.0	0.000352813	653.0	0.000457856	653.0	0.000592561	653.0	0.000772162	653.0	0.0010147	653.0	0.00131792	653.0	0.00174291	653.0	0.00227506	653.0	0.00297803	653.0	0.00387622	653.0	0.00501358	653.0	0.00647498	653.0	0.00831132	653.0	0.0106339	653.0	0.0135908	653.0	0.017296	653.0	0.0219844	653.0	0.0279056	653.0	0.035404	653.0	0.0450638	653.0	0.0583263
654.0	0.000101689	654.0	0.000145358	654.0	0.000199947	654.0	0.000268057	654.0	0.000352812	654.0	0.000457854	654.0	0.000592558	654.0	0.00077216	654.0	0.0010147	654.0	0.00131791	654.0	0.0017429	654.0	0.00227506	654.0	0.00297803	654.0	0.00387622	654.0	0.00501357	654.0	0.00647498	654.0	0.00831132	654.0	0.0106339	654.0	0.0135908	654.0	0.017296	654.0	0.0219844	654.0	0.0279056	654.0	0.035404	654.0	0.0450635	654.0	0.0584249
655.0	0.000101689	655.0	0.000145357	655.0	0.000199946	655.0	0.000268056	655.0	0.00035281	655.0	0.000457852	655.0	0.000592556	655.0	0.000772157	655.0	0.00101469	655.0	0.00131791	655.0	0.0017429	655.0	0.00227506	655.0	0.00297802	655.0	0.00387621	655.0	0.00501357	655.0	0.00647497	655.0	0.00831132	655.0	0.0106339	655.0	0.0135908	655.0	0.0172959	655.0	0.0219843	655.0	0.0279055	655.0	0.0354039	655.0	0.0450632	655.0	0.0585235
656.0	0.000101688	656.0	0.000145356	656.0	0.000199945	656.0	0.000268055	656.0	0.000352809	656.0	0.000457851	656.0	0.000592554	656.0	0.000772154	656.0	0.00101469	656.0	0.00131791	656.0	0.0017429	656.0	0.00227505	656.0	0.00297802	656.0	0.0038762	656.0	0.00501356	656.0	0.00647497	656.0	0.00831131	656.0	0.0106339	656.0	0.0135908	656.0	0.0172959	656.0	0.0219843	656.0	0.0279055	656.0	0.0354038	656.0	0.0450629	656.0	0.0584238
657.0	0.000101688	657.0	0.000145356	657.0	0.000199944	657.0	0.000268054	657.0	0.000352808	657.0	0.000457849	657.0	0.000592551	657.0	0.000772152	657.0	0.00101469	657.0	0.0013179	657.0	0.00174289	657.0	0.00227505	657.0	0.00297801	657.0	0.0038762	657.0	0.00501356	657.0	0.00647497	657.0	0.00831131	657.0	0.0106339	657.0	0.0135908	657.0	0.0172959	657.0	0.0219843	657.0	0.0279055	657.0	0.0354038	657.0	0.0450626	657.0	0.0582161
658.0	0.000101688	658.0	0.000145355	658.0	0.000199944	658.0	0.000268053	658.0	0.000352806	658.0	0.000457847	658.0	0.000592549	658.0	0.000772149	658.0	0.00101469	658.0	0.0013179	658.0	0.00174289	658.0	0.00227504	658.0	0.00297801	658.0	0.00387619	658.0	0.00501355	658.0	0.00647496	658.0	0.0083113	658.0	0.0106338	658.0	0.0135908	658.0	0.0172959	658.0	0.0219843	658.0	0.0279055	658.0	0.0354037	658.0	0.0450623	658.0	0.0581054
659.0	0.000101687	659.0	0.000145355	659.0	0.000199943	659.0	0.000268052	659.0	0.000352805	659.0	0.000457845	659.0	0.000592547	659.0	0.000772146	659.0	0.00101468	659.0	0.0013179	659.0	0.00174289	659.0	0.00227504	659.0	0.002978	659.0	0.00387618	659.0	0.00501354	659.0	0.00647496	659.0	0.0083113	659.0	0.0106338	659.0	0.0135908	659.0	0.0172959	659.0	0.0219843	659.0	0.0279055	659.0	0.0354037	659.0	0.045062	659.0	0.0580301
660.0	0.000101687	660.0	0.000145354	660.0	0.000199942	660.0	0.000268051	660.0	0.000352804	660.0	0.000457844	660.0	0.000592544	660.0	0.000772144	660.0	0.00101468	660.0	0.00131789	660.0	0.00174289	660.0	0.00227503	660.0	0.00297799	660.0	0.00387618	660.0	0.00501354	660.0	0.00647496	660.0	0.0083113	660.0	0.0106338	660.0	0.0135908	660.0	0.0172959	660.0	0.0219843	660.0	0.0279054	660.0	0.0354036	660.0	0.0450617	660.0	0.0579733
661.0	0.000101686	661.0	0.000145354	661.0	0.000199941	661.0	0.00026805	661.0	0.000352802	661.0	0.000457842	661.0	0.000592542	661.0	0.000772141	661.0	0.00101468	661.0	0.00131789	661.0	0.00174288	661.0	0.00227503	661.0	0.00297799	661.0	0.00387617	661.0	0.00501353	661.0	0.00647496	661.0	0.00831129	661.0	0.0106338	661.0	0.0135908	661.0	0.0172959	661.0	0.0219842	661.0	0.0279054	661.0	0.0354036	661.0	0.0450615	661.0	0.057928
662.0	0.000101686	662.0	0.000145353	662.0	0.000199941	662.0	0.000268049	662.0	0.000352801	662.0	0.00045784	662.0	0.00059254	662.0	0.000772139	662.0	0.00101468	662.0	0.00131789	662.0	0.00174288	662.0	0.00227503	662.0	0.00297798	662.0	0.00387616	662.0	0.00501352	662.0	0.00647495	662.0	0.00831129	662.0	0.0106338	662.0	0.0135908	662.0	0.0172959	662.0	0.0219842	662.0	0.0279054	662.0	0.0354035	662.0	0.0450612	662.0	0.0578905
663.0	0.000101686	663.0	0.000145353	663.0	0.00019994	663.0	0.000268048	663.0	0.0003528	663.0	0.000457839	663.0	0.000592538	663.0	0.000772136	663.0	0.00101467	663.0	0.00131788	663.0	0.00174288	663.0	0.00227502	663.0	0.00297798	663.0	0.00387616	663.0	0.00501352	663.0	0.00647495	663.0	0.00831128	663.0	0.0106338	663.0	0.0135908	663.0	0.0172959	663.0	0.0219842	663.0	0.0279054	663.0	0.0354035	663.0	0.045061	663.0	0.0578588
664.0	0.000101685	664.0	0.000145352	664.0	0.000199939	664.0	0.000268047	664.0	0.000352799	664.0	0.000457837	664.0	0.000592536	664.0	0.000772134	664.0	0.00101467	664.0	0.00131788	664.0	0.00174287	664.0	0.00227502	664.0	0.00297797	664.0	0.00387615	664.0	0.00501351	664.0	0.00647495	664.0	0.00831128	664.0	0.0106338	664.0	0.0135908	664.0	0.0172959	664.0	0.0219842	664.0	0.0279054	664.0	0.0354034	664.0	0.0450607	664.0	0.0578314
665.0	0.000101685	665.0	0.000145352	665.0	0.000199939	665.0	0.000268046	665.0	0.000352797	665.0	0.000457835	665.0	0.000592533	665.0	0.000772131	665.0	0.00101467	665.0	0.00131788	665.0	0.00174287	665.0	0.00227501	665.0	0.00297797	665.0	0.00387614	665.0	0.00501351	665.0	0.00647494	665.0	0.00831128	665.0	0.0106338	665.0	0.0135908	665.0	0.0172958	665.0	0.0219842	665.0	0.0279054	665.0	0.0354034	665.0	0.0450605	665.0	0.0578073
666.0	0.000101685	666.0	0.000145351	666.0	0.000199938	666.0	0.000268045	666.0	0.000352796	666.0	0.000457834	666.0	0.000592531	666.0	0.000772129	666.0	0.00101467	666.0	0.00131787	666.0	0.00174287	666.0	0.00227501	666.0	0.00297796	666.0	0.00387614	666.0	0.0050135	666.0	0.00647494	666.0	0.00831127	666.0	0.0106338	666.0	0.0135907	666.0	0.0172958	666.0	0.0219841	666.0	0.0279053	666.0	0.0354033	666.0	0.0450602	666.0	0.057786
667.0	0.000101684	667.0	0.000145351	667.0	0.000199937	667.0	0.000268044	667.0	0.000352795	667.0	0.000457832	667.0	0.000592529	667.0	0.000772126	667.0	0.00101466	667.0	0.00131787	667.0	0.00174287	667.0	0.002275	667.0	0.00297796	667.0	0.00387613	667.0	0.00501349	667.0	0.00647494	667.0	0.00831127	667.0	0.0106338	667.0	0.0135907	667.0	0.0172958	667.0	0.0219841	667.0	0.0279053	667.0	0.0354033	667.0	0.04506	667.0	0.0577669
668.0	0.000101684	668.0	0.00014535	668.0	0.000199936	668.0	0.000268043	668.0	0.000352794	668.0	0.00045783	668.0	0.000592527	668.0	0.000772124	668.0	0.00101466	668.0	0.00131787	668.0	0.00174286	668.0	0.002275	668.0	0.00297795	668.0	0.00387613	668.0	0.00501349	668.0	0.00647494	668.0	0.00831126	668.0	0.0106338	668.0	0.0135907	668.0	0.0172958	668.0	0.0219841	668.0	0.0279053	668.0	0.0354032	668.0	0.0450597	668.0	0.0577496
669.0	0.000101684	669.0	0.00014535	669.0	0.000199936	669.0	0.000268042	669.0	0.000352792	669.0	0.000457829	669.0	0.000592525	669.0	0.000772121	669.0	0.00101466	669.0	0.00131786	669.0	0.00174286	669.0	0.002275	669.0	0.00297795	669.0	0.00387612	669.0	0.00501348	669.0	0.00647493	669.0	0.00831126	669.0	0.0106338	669.0	0.0135907	669.0	0.0172958	669.0	0.0219841	669.0	0.0279053	669.0	0.0354032	669.0	0.0450595	669.0	0.057734
670.0	0.000101683	670.0	0.000145349	670.0	0.000199935	670.0	0.000268042	670.0	0.000352791	670.0	0.000457827	670.0	0.000592523	670.0	0.000772119	670.0	0.00101466	670.0	0.00131786	670.0	0.00174286	670.0	0.00227499	670.0	0.00297794	670.0	0.00387611	670.0	0.00501348	670.0	0.00647493	670.0	0.00831126	670.0	0.0106338	670.0	0.0135907	670.0	0.0172958	670.0	0.0219841	670.0	0.0279053	670.0	0.0354031	670.0	0.0450593	670.0	0.0577197
671.0	0.000101683	671.0	0.000145349	671.0	0.000199934	671.0	0.000268041	671.0	0.00035279	671.0	0.000457826	671.0	0.00059252	671.0	0.000772117	671.0	0.00101466	671.0	0.00131786	671.0	0.00174285	671.0	0.00227499	671.0	0.00297794	671.0	0.00387611	671.0	0.00501347	671.0	0.00647493	671.0	0.00831125	671.0	0.0106338	671.0	0.0135907	671.0	0.0172958	671.0	0.0219841	671.0	0.0279053	671.0	0.0354031	671.0	0.0450591	671.0	0.0577065
672.0	0.000101683	672.0	0.000145348	672.0	0.000199934	672.0	0.00026804	672.0	0.000352789	672.0	0.000457824	672.0	0.000592518	672.0	0.000772114	672.0	0.00101465	672.0	0.00131785	672.0	0.00174285	672.0	0.00227498	672.0	0.00297793	672.0	0.0038761	672.0	0.00501347	672.0	0.00647493	672.0	0.00831125	672.0	0.0106338	672.0	0.0135907	672.0	0.0172958	672.0	0.0219841	672.0	0.0279052	672.0	0.035403	672.0	0.0450589	672.0	0.0576944
673.0	0.000101682	673.0	0.000145348	673.0	0.000199933	673.0	0.000268039	673.0	0.000352787	673.0	0.000457822	673.0	0.000592516	673.0	0.000772112	673.0	0.00101465	673.0	0.00131785	673.0	0.00174285	673.0	0.00227498	673.0	0.00297793	673.0	0.00387609	673.0	0.00501346	673.0	0.00647492	673.0	0.00831125	673.0	0.0106338	673.0	0.0135907	673.0	0.0172958	673.0	0.021984	673.0	0.0279052	673.0	0.035403	673.0	0.0450587	673.0	0.0576831
674.0	0.000101682	674.0	0.000145347	674.0	0.000199932	674.0	0.000268038	674.0	0.000352786	674.0	0.000457821	674.0	0.000592514	674.0	0.000772109	674.0	0.00101465	674.0	0.00131785	674.0	0.00174285	674.0	0.00227498	674.0	0.00297792	674.0	0.00387609	674.0	0.00501345	674.0	0.00647492	674.0	0.00831124	674.0	0.0106338	674.0	0.0135907	674.0	0.0172958	674.0	0.021984	674.0	0.0279052	674.0	0.0354029	674.0	0.0450584	674.0	0.0576727
675.0	0.000101681	675.0	0.000145347	675.0	0.000199932	675.0	0.000268037	675.0	0.000352785	675.0	0.000457819	675.0	0.000592512	675.0	0.000772107	675.0	0.00101465	675.0	0.00131784	675.0	0.00174284	675.0	0.00227497	675.0	0.00297792	675.0	0.00387608	675.0	0.00501345	675.0	0.00647492	675.0	0.00831124	675.0	0.0106338	675.0	0.0135907	675.0	0.0172958	675.0	0.021984	675.0	0.0279052	675.0	0.0354029	675.0	0.0450582	675.0	0.0576629
676.0	0.000101681	676.0	0.000145346	676.0	0.000199931	676.0	0.000268036	676.0	0.000352784	676.0	0.000457818	676.0	0.00059251	676.0	0.000772105	676.0	0.00101464	676.0	0.00131784	676.0	0.00174284	676.0	0.00227497	676.0	0.00297791	676.0	0.00387608	676.0	0.00501344	676.0	0.00647492	676.0	0.00831123	676.0	0.0106338	676.0	0.0135907	676.0	0.0172958	676.0	0.021984	676.0	0.0279052	676.0	0.0354029	676.0	0.045058	676.0	0.0576538
677.0	0.000101681	677.0	0.000145346	677.0	0.00019993	677.0	0.000268035	677.0	0.000352783	677.0	0.000457816	677.0	0.000592508	677.0	0.000772102	677.0	0.00101464	677.0	0.00131784	677.0	0.00174284	677.0	0.00227497	677.0	0.00297791	677.0	0.00387607	677.0	0.00501344	677.0	0.00647491	677.0	0.00831123	677.0	0.0106338	677.0	0.0135907	677.0	0.0172957	677.0	0.021984	677.0	0.0279052	677.0	0.0354028	677.0	0.0450579	677.0	0.0576453
678.0	0.00010168	678.0	0.000145345	678.0	0.00019993	678.0	0.000268034	678.0	0.000352781	678.0	0.000457815	678.0	0.000592506	678.0	0.0007721	678.0	0.00101464	678.0	0.00131784	678.0	0.00174284	678.0	0.00227496	678.0	0.0029779	678.0	0.00387606	678.0	0.00501343	678.0	0.00647491	678.0	0.00831123	678.0	0.0106338	678.0	0.0135907	678.0	0.0172957	678.0	0.021984	678.0	0.0279052	678.0	0.0354028	678.0	0.0450577	678.0	0.0576373
679.0	0.00010168	679.0	0.000145345	679.0	0.000199929	679.0	0.000268033	679.0	0.00035278	679.0	0.000457813	679.0	0.000592504	679.0	0.000772098	679.0	0.00101464	679.0	0.00131783	679.0	0.00174283	679.0	0.00227496	679.0	0.0029779	679.0	0.00387606	679.0	0.00501343	679.0	0.00647491	679.0	0.00831122	679.0	0.0106338	679.0	0.0135907	679.0	0.0172957	679.0	0.021984	679.0	0.0279051	679.0	0.0354027	679.0	0.0450575	679.0	0.0576298
680.0	0.00010168	680.0	0.000145344	680.0	0.000199928	680.0	0.000268032	680.0	0.000352779	680.0	0.000457812	680.0	0.000592502	680.0	0.000772095	680.0	0.00101464	680.0	0.00131783	680.0	0.00174283	680.0	0.00227495	680.0	0.00297789	680.0	0.00387605	680.0	0.00501342	680.0	0.00647491	680.0	0.00831122	680.0	0.0106338	680.0	0.0135907	680.0	0.0172957	680.0	0.0219839	680.0	0.0279051	680.0	0.0354027	680.0	0.0450573	680.0	0.0576227
681.0	0.000101679	681.0	0.000145344	681.0	0.000199928	681.0	0.000268032	681.0	0.000352778	681.0	0.00045781	681.0	0.0005925	681.0	0.000772093	681.0	0.00101463	681.0	0.00131783	681.0	0.00174283	681.0	0.00227495	681.0	0.00297789	681.0	0.00387605	681.0	0.00501342	681.0	0.0064749	681.0	0.00831122	681.0	0.0106337	681.0	0.0135907	681.0	0.0172957	681.0	0.0219839	681.0	0.0279051	681.0	0.0354027	681.0	0.0450571	681.0	0.0576159
682.0	0.000101679	682.0	0.000145343	682.0	0.000199927	682.0	0.000268031	682.0	0.000352777	682.0	0.000457809	682.0	0.000592498	682.0	0.000772091	682.0	0.00101463	682.0	0.00131782	682.0	0.00174283	682.0	0.00227495	682.0	0.00297788	682.0	0.00387604	682.0	0.00501341	682.0	0.0064749	682.0	0.00831121	682.0	0.0106337	682.0	0.0135907	682.0	0.0172957	682.0	0.0219839	682.0	0.0279051	682.0	0.0354026	682.0	0.0450569	682.0	0.0576096
683.0	0.000101679	683.0	0.000145343	683.0	0.000199926	683.0	0.00026803	683.0	0.000352776	683.0	0.000457807	683.0	0.000592496	683.0	0.000772089	683.0	0.00101463	683.0	0.00131782	683.0	0.00174282	683.0	0.00227494	683.0	0.00297788	683.0	0.00387604	683.0	0.0050134	683.0	0.0064749	683.0	0.00831121	683.0	0.0106337	683.0	0.0135907	683.0	0.0172957	683.0	0.0219839	683.0	0.0279051	683.0	0.0354026	683.0	0.0450568	683.0	0.0576036
684.0	0.000101678	684.0	0.000145342	684.0	0.000199926	684.0	0.000268029	684.0	0.000352774	684.0	0.000457806	684.0	0.000592494	684.0	0.000772086	684.0	0.00101463	684.0	0.00131782	684.0	0.00174282	684.0	0.00227494	684.0	0.00297787	684.0	0.00387603	684.0	0.0050134	684.0	0.0064749	684.0	0.00831121	684.0	0.0106337	684.0	0.0135907	684.0	0.0172957	684.0	0.0219839	684.0	0.0279051	684.0	0.0354025	684.0	0.0450566	684.0	0.0575979
685.0	0.000101678	685.0	0.000145342	685.0	0.000199925	685.0	0.000268028	685.0	0.000352773	685.0	0.000457804	685.0	0.000592492	685.0	0.000772084	685.0	0.00101463	685.0	0.00131782	685.0	0.00174282	685.0	0.00227494	685.0	0.00297787	685.0	0.00387602	685.0	0.00501339	685.0	0.00647489	685.0	0.0083112	685.0	0.0106337	685.0	0.0135907	685.0	0.0172957	685.0	0.0219839	685.0	0.0279051	685.0	0.0354025	685.0	0.0450564	685.0	0.0575925
686.0	0.000101678	686.0	0.000145341	686.0	0.000199924	686.0	0.000268027	686.0	0.000352772	686.0	0.000457803	686.0	0.00059249	686.0	0.000772082	686.0	0.00101462	686.0	0.00131781	686.0	0.00174282	686.0	0.00227493	686.0	0.00297786	686.0	0.00387602	686.0	0.00501339	686.0	0.00647489	686.0	0.0083112	686.0	0.0106337	686.0	0.0135906	686.0	0.0172957	686.0	0.0219839	686.0	0.027905	686.0	0.0354025	686.0	0.0450563	686.0	0.0575873
687.0	0.000101678	687.0	0.000145341	687.0	0.000199924	687.0	0.000268026	687.0	0.000352771	687.0	0.000457801	687.0	0.000592488	687.0	0.00077208	687.0	0.00101462	687.0	0.00131781	687.0	0.00174281	687.0	0.00227493	687.0	0.00297786	687.0	0.00387601	687.0	0.00501338	687.0	0.00647489	687.0	0.0083112	687.0	0.0106337	687.0	0.0135906	687.0	0.0172957	687.0	0.0219838	687.0	0.027905	687.0	0.0354024	687.0	0.0450561	687.0	0.0575824
688.0	0.000101677	688.0	0.000145341	688.0	0.000199923	688.0	0.000268026	688.0	0.00035277	688.0	0.0004578	688.0	0.000592486	688.0	0.000772077	688.0	0.00101462	688.0	0.00131781	688.0	0.00174281	688.0	0.00227492	688.0	0.00297785	688.0	0.00387601	688.0	0.00501338	688.0	0.00647489	688.0	0.00831119	688.0	0.0106337	688.0	0.0135906	688.0	0.0172957	688.0	0.0219838	688.0	0.027905	688.0	0.0354024	688.0	0.0450559	688.0	0.0575777
689.0	0.000101677	689.0	0.00014534	689.0	0.000199923	689.0	0.000268025	689.0	0.000352769	689.0	0.000457798	689.0	0.000592484	689.0	0.000772075	689.0	0.00101462	689.0	0.0013178	689.0	0.00174281	689.0	0.00227492	689.0	0.00297785	689.0	0.003876	689.0	0.00501337	689.0	0.00647489	689.0	0.00831119	689.0	0.0106337	689.0	0.0135906	689.0	0.0172957	689.0	0.0219838	689.0	0.027905	689.0	0.0354024	689.0	0.0450558	689.0	0.0575733
690.0	0.000101677	690.0	0.00014534	690.0	0.000199922	690.0	0.000268024	690.0	0.000352768	690.0	0.000457797	690.0	0.000592483	690.0	0.000772073	690.0	0.00101462	690.0	0.0013178	690.0	0.00174281	690.0	0.00227492	690.0	0.00297785	690.0	0.003876	690.0	0.00501337	690.0	0.00647488	690.0	0.00831119	690.0	0.0106337	690.0	0.0135906	690.0	0.0172956	690.0	0.0219838	690.0	0.027905	690.0	0.0354023	690.0	0.0450556	690.0	0.057569
691.0	0.000101676	691.0	0.000145339	691.0	0.000199921	691.0	0.000268023	691.0	0.000352767	691.0	0.000457795	691.0	0.000592481	691.0	0.000772071	691.0	0.00101461	691.0	0.0013178	691.0	0.0017428	691.0	0.00227491	691.0	0.00297784	691.0	0.00387599	691.0	0.00501336	691.0	0.00647488	691.0	0.00831119	691.0	0.0106337	691.0	0.0135906	691.0	0.0172956	691.0	0.0219838	691.0	0.027905	691.0	0.0354023	691.0	0.0450555	691.0	0.0575649
692.0	0.000101676	692.0	0.000145339	692.0	0.000199921	692.0	0.000268022	692.0	0.000352766	692.0	0.000457794	692.0	0.000592479	692.0	0.000772069	692.0	0.00101461	692.0	0.0013178	692.0	0.0017428	692.0	0.00227491	692.0	0.00297784	692.0	0.00387598	692.0	0.00501336	692.0	0.00647488	692.0	0.00831118	692.0	0.0106337	692.0	0.0135906	692.0	0.0172956	692.0	0.0219838	692.0	0.027905	692.0	0.0354023	692.0	0.0450553	692.0	0.057561
693.0	0.000101676	693.0	0.000145338	693.0	0.00019992	693.0	0.000268022	693.0	0.000352765	693.0	0.000457793	693.0	0.000592477	693.0	0.000772067	693.0	0.00101461	693.0	0.00131779	693.0	0.0017428	693.0	0.00227491	693.0	0.00297783	693.0	0.00387598	693.0	0.00501335	693.0	0.00647488	693.0	0.00831118	693.0	0.0106337	693.0	0.0135906	693.0	0.0172956	693.0	0.0219838	693.0	0.027905	693.0	0.0354022	693.0	0.0450552	693.0	0.0575573
694.0	0.000101675	694.0	0.000145338	694.0	0.000199919	694.0	0.000268021	694.0	0.000352763	694.0	0.000457791	694.0	0.000592475	694.0	0.000772065	694.0	0.00101461	694.0	0.00131779	694.0	0.0017428	694.0	0.0022749	694.0	0.00297783	694.0	0.00387597	694.0	0.00501335	694.0	0.00647487	694.0	0.00831118	694.0	0.0106337	694.0	0.0135906	694.0	0.0172956	694.0	0.0219837	694.0	0.0279049	694.0	0.0354022	694.0	0.0450551	694.0	0.0575537
695.0	0.000101675	695.0	0.000145337	695.0	0.000199919	695.0	0.00026802	695.0	0.000352762	695.0	0.00045779	695.0	0.000592473	695.0	0.000772062	695.0	0.00101461	695.0	0.00131779	695.0	0.00174279	695.0	0.0022749	695.0	0.00297782	695.0	0.00387597	695.0	0.00501334	695.0	0.00647487	695.0	0.00831117	695.0	0.0106337	695.0	0.0135906	695.0	0.0172956	695.0	0.0219837	695.0	0.0279049	695.0	0.0354022	695.0	0.0450549	695.0	0.0575502
696.0	0.000101675	696.0	0.000145337	696.0	0.000199918	696.0	0.000268019	696.0	0.000352761	696.0	0.000457788	696.0	0.000592471	696.0	0.00077206	696.0	0.0010146	696.0	0.00131778	696.0	0.00174279	696.0	0.0022749	696.0	0.00297782	696.0	0.00387596	696.0	0.00501334	696.0	0.00647487	696.0	0.00831117	696.0	0.0106337	696.0	0.0135906	696.0	0.0172956	696.0	0.0219837	696.0	0.0279049	696.0	0.0354021	696.0	0.0450548	696.0	0.0575469
697.0	0.000101674	697.0	0.000145337	697.0	0.000199918	697.0	0.000268018	697.0	0.00035276	697.0	0.000457787	697.0	0.00059247	697.0	0.000772058	697.0	0.0010146	697.0	0.00131778	697.0	0.00174279	697.0	0.00227489	697.0	0.00297781	697.0	0.00387596	697.0	0.00501333	697.0	0.00647487	697.0	0.00831117	697.0	0.0106337	697.0	0.0135906	697.0	0.0172956	697.0	0.0219837	697.0	0.0279049	697.0	0.0354021	697.0	0.0450547	697.0	0.0575438
698.0	0.000101674	698.0	0.000145336	698.0	0.000199917	698.0	0.000268017	698.0	0.000352759	698.0	0.000457786	698.0	0.000592468	698.0	0.000772056	698.0	0.0010146	698.0	0.00131778	698.0	0.00174279	698.0	0.00227489	698.0	0.00297781	698.0	0.00387595	698.0	0.00501333	698.0	0.00647487	698.0	0.00831116	698.0	0.0106337	698.0	0.0135906	698.0	0.0172956	698.0	0.0219837	698.0	0.0279049	698.0	0.0354021	698.0	0.0450545	698.0	0.0575407
699.0	0.000101674	699.0	0.000145336	699.0	0.000199917	699.0	0.000268017	699.0	0.000352758	699.0	0.000457784	699.0	0.000592466	699.0	0.000772054	699.0	0.0010146	699.0	0.00131778	699.0	0.00174279	699.0	0.00227489	699.0	0.00297781	699.0	0.00387595	699.0	0.00501332	699.0	0.00647486	699.0	0.00831116	699.0	0.0106337	699.0	0.0135906	699.0	0.0172956	699.0	0.0219837	699.0	0.0279049	699.0	0.035402	699.0	0.0450544	699.0	0.0575378
700.0	0.000101674	700.0	0.000145335	700.0	0.000199916	700.0	0.000268016	700.0	0.000352757	700.0	0.000457783	700.0	0.000592464	700.0	0.000772052	700.0	0.0010146	700.0	0.00131777	700.0	0.00174278	700.0	0.00227488	700.0	0.0029778	700.0	0.00387594	700.0	0.00501332	700.0	0.00647486	700.0	0.00831116	700.0	0.0106337	700.0	0.0135906	700.0	0.0172956	700.0	0.0219837	700.0	0.0279049	700.0	0.035402	700.0	0.0450543	700.0	0.057535
701.0	0.000101673	701.0	0.000145335	701.0	0.000199915	701.0	0.000268015	701.0	0.000352756	701.0	0.000457782	701.0	0.000592462	701.0	0.00077205	701.0	0.00101459	701.0	0.00131777	701.0	0.00174278	701.0	0.00227488	701.0	0.0029778	701.0	0.00387594	701.0	0.00501331	701.0	0.00647486	701.0	0.00831116	701.0	0.0106337	701.0	0.0135906	701.0	0.0172956	701.0	0.0219837	701.0	0.0279049	701.0	0.035402	701.0	0.0450541	701.0	0.0575323
702.0	0.000101673	702.0	0.000145334	702.0	0.000199915	702.0	0.000268014	702.0	0.000352755	702.0	0.00045778	702.0	0.000592461	702.0	0.000772048	702.0	0.00101459	702.0	0.00131777	702.0	0.00174278	702.0	0.00227488	702.0	0.00297779	702.0	0.00387593	702.0	0.00501331	702.0	0.00647486	702.0	0.00831115	702.0	0.0106337	702.0	0.0135906	702.0	0.0172956	702.0	0.0219837	702.0	0.0279049	702.0	0.035402	702.0	0.045054	702.0	0.0575297
703.0	0.000101673	703.0	0.000145334	703.0	0.000199914	703.0	0.000268014	703.0	0.000352754	703.0	0.000457779	703.0	0.000592459	703.0	0.000772046	703.0	0.00101459	703.0	0.00131777	703.0	0.00174278	703.0	0.00227487	703.0	0.00297779	703.0	0.00387593	703.0	0.0050133	703.0	0.00647486	703.0	0.00831115	703.0	0.0106337	703.0	0.0135906	703.0	0.0172956	703.0	0.0219836	703.0	0.0279048	703.0	0.0354019	703.0	0.0450539	703.0	0.0575271
704.0	0.000101672	704.0	0.000145334	704.0	0.000199914	704.0	0.000268013	704.0	0.000352753	704.0	0.000457778	704.0	0.000592457	704.0	0.000772044	704.0	0.00101459	704.0	0.00131776	704.0	0.00174277	704.0	0.00227487	704.0	0.00297779	704.0	0.00387592	704.0	0.0050133	704.0	0.00647485	704.0	0.00831115	704.0	0.0106337	704.0	0.0135906	704.0	0.0172956	704.0	0.0219836	704.0	0.0279048	704.0	0.0354019	704.0	0.0450538	704.0	0.0575247
705.0	0.000101672	705.0	0.000145333	705.0	0.000199913	705.0	0.000268012	705.0	0.000352752	705.0	0.000457776	705.0	0.000592455	705.0	0.000772042	705.0	0.00101459	705.0	0.00131776	705.0	0.00174277	705.0	0.00227487	705.0	0.00297778	705.0	0.00387592	705.0	0.00501329	705.0	0.00647485	705.0	0.00831114	705.0	0.0106337	705.0	0.0135906	705.0	0.0172955	705.0	0.0219836	705.0	0.0279048	705.0	0.0354019	705.0	0.0450537	705.0	0.0575224
706.0	0.000101672	706.0	0.000145333	706.0	0.000199913	706.0	0.000268011	706.0	0.000352751	706.0	0.000457775	706.0	0.000592454	706.0	0.00077204	706.0	0.00101459	706.0	0.00131776	706.0	0.00174277	706.0	0.00227486	706.0	0.00297778	706.0	0.00387591	706.0	0.00501329	706.0	0.00647485	706.0	0.00831114	706.0	0.0106337	706.0	0.0135906	706.0	0.0172955	706.0	0.0219836	706.0	0.0279048	706.0	0.0354018	706.0	0.0450536	706.0	0.0575201
707.0	0.000101672	707.0	0.000145332	707.0	0.000199912	707.0	0.000268011	707.0	0.00035275	707.0	0.000457774	707.0	0.000592452	707.0	0.000772038	707.0	0.00101458	707.0	0.00131776	707.0	0.00174277	707.0	0.00227486	707.0	0.00297777	707.0	0.00387591	707.0	0.00501329	707.0	0.00647485	707.0	0.00831114	707.0	0.0106337	707.0	0.0135906	707.0	0.0172955	707.0	0.0219836	707.0	0.0279048	707.0	0.0354018	707.0	0.0450535	707.0	0.0575179
708.0	0.000101671	708.0	0.000145332	708.0	0.000199911	708.0	0.00026801	708.0	0.000352749	708.0	0.000457772	708.0	0.00059245	708.0	0.000772036	708.0	0.00101458	708.0	0.00131775	708.0	0.00174277	708.0	0.00227486	708.0	0.00297777	708.0	0.0038759	708.0	0.00501328	708.0	0.00647485	708.0	0.00831114	708.0	0.0106337	708.0	0.0135906	708.0	0.0172955	708.0	0.0219836	708.0	0.0279048	708.0	0.0354018	708.0	0.0450533	708.0	0.0575158
709.0	0.000101671	709.0	0.000145332	709.0	0.000199911	709.0	0.000268009	709.0	0.000352748	709.0	0.000457771	709.0	0.000592449	709.0	0.000772034	709.0	0.00101458	709.0	0.00131775	709.0	0.00174276	709.0	0.00227486	709.0	0.00297776	709.0	0.0038759	709.0	0.00501328	709.0	0.00647484	709.0	0.00831113	709.0	0.0106337	709.0	0.0135906	709.0	0.0172955	709.0	0.0219836	709.0	0.0279048	709.0	0.0354018	709.0	0.0450532	709.0	0.0575138
710.0	0.000101671	710.0	0.000145331	710.0	0.00019991	710.0	0.000268008	710.0	0.000352747	710.0	0.00045777	710.0	0.000592447	710.0	0.000772032	710.0	0.00101458	710.0	0.00131775	710.0	0.00174276	710.0	0.00227485	710.0	0.00297776	710.0	0.00387589	710.0	0.00501327	710.0	0.00647484	710.0	0.00831113	710.0	0.0106337	710.0	0.0135906	710.0	0.0172955	710.0	0.0219836	710.0	0.0279048	710.0	0.0354017	710.0	0.0450531	710.0	0.0575118
711.0	0.00010167	711.0	0.000145331	711.0	0.00019991	711.0	0.000268008	711.0	0.000352746	711.0	0.000457769	711.0	0.000592445	711.0	0.00077203	711.0	0.00101458	711.0	0.00131775	711.0	0.00174276	711.0	0.00227485	711.0	0.00297776	711.0	0.00387589	711.0	0.00501327	711.0	0.00647484	711.0	0.00831113	711.0	0.0106336	711.0	0.0135905	711.0	0.0172955	711.0	0.0219835	711.0	0.0279048	711.0	0.0354017	711.0	0.045053	711.0	0.0575099
712.0	0.00010167	712.0	0.00014533	712.0	0.000199909	712.0	0.000268007	712.0	0.000352745	712.0	0.000457767	712.0	0.000592444	712.0	0.000772028	712.0	0.00101457	712.0	0.00131774	712.0	0.00174276	712.0	0.00227485	712.0	0.00297775	712.0	0.00387588	712.0	0.00501326	712.0	0.00647484	712.0	0.00831113	712.0	0.0106336	712.0	0.0135905	712.0	0.0172955	712.0	0.0219835	712.0	0.0279048	712.0	0.0354017	712.0	0.0450529	712.0	0.057508
713.0	0.00010167	713.0	0.00014533	713.0	0.000199909	713.0	0.000268006	713.0	0.000352744	713.0	0.000457766	713.0	0.000592442	713.0	0.000772027	713.0	0.00101457	713.0	0.00131774	713.0	0.00174276	713.0	0.00227484	713.0	0.00297775	713.0	0.00387588	713.0	0.00501326	713.0	0.00647484	713.0	0.00831112	713.0	0.0106336	713.0	0.0135905	713.0	0.0172955	713.0	0.0219835	713.0	0.0279048	713.0	0.0354017	713.0	0.0450528	713.0	0.0575063
714.0	0.00010167	714.0	0.00014533	714.0	0.000199908	714.0	0.000268005	714.0	0.000352743	714.0	0.000457765	714.0	0.00059244	714.0	0.000772025	714.0	0.00101457	714.0	0.00131774	714.0	0.00174275	714.0	0.00227484	714.0	0.00297775	714.0	0.00387587	714.0	0.00501325	714.0	0.00647484	714.0	0.00831112	714.0	0.0106336	714.0	0.0135905	714.0	0.0172955	714.0	0.0219835	714.0	0.0279047	714.0	0.0354016	714.0	0.0450527	714.0	0.0575045
715.0	0.000101669	715.0	0.000145329	715.0	0.000199908	715.0	0.000268005	715.0	0.000352742	715.0	0.000457764	715.0	0.000592439	715.0	0.000772023	715.0	0.00101457	715.0	0.00131774	715.0	0.00174275	715.0	0.00227484	715.0	0.00297774	715.0	0.00387587	715.0	0.00501325	715.0	0.00647483	715.0	0.00831112	715.0	0.0106336	715.0	0.0135905	715.0	0.0172955	715.0	0.0219835	715.0	0.0279047	715.0	0.0354016	715.0	0.0450526	715.0	0.0575028
716.0	0.000101669	716.0	0.000145329	716.0	0.000199907	716.0	0.000268004	716.0	0.000352741	716.0	0.000457762	716.0	0.000592437	716.0	0.000772021	716.0	0.00101457	716.0	0.00131773	716.0	0.00174275	716.0	0.00227483	716.0	0.00297774	716.0	0.00387586	716.0	0.00501324	716.0	0.00647483	716.0	0.00831111	716.0	0.0106336	716.0	0.0135905	716.0	0.0172955	716.0	0.0219835	716.0	0.0279047	716.0	0.0354016	716.0	0.0450525	716.0	0.0575012
717.0	0.000101669	717.0	0.000145328	717.0	0.000199907	717.0	0.000268003	717.0	0.00035274	717.0	0.000457761	717.0	0.000592435	717.0	0.000772019	717.0	0.00101457	717.0	0.00131773	717.0	0.00174275	717.0	0.00227483	717.0	0.00297773	717.0	0.00387586	717.0	0.00501324	717.0	0.00647483	717.0	0.00831111	717.0	0.0106336	717.0	0.0135905	717.0	0.0172955	717.0	0.0219835	717.0	0.0279047	717.0	0.0354016	717.0	0.0450524	717.0	0.0574996
718.0	0.000101668	718.0	0.000145328	718.0	0.000199906	718.0	0.000268003	718.0	0.00035274	718.0	0.00045776	718.0	0.000592434	718.0	0.000772017	718.0	0.00101456	718.0	0.00131773	718.0	0.00174275	718.0	0.00227483	718.0	0.00297773	718.0	0.00387585	718.0	0.00501324	718.0	0.00647483	718.0	0.00831111	718.0	0.0106336	718.0	0.0135905	718.0	0.0172955	718.0	0.0219835	718.0	0.0279047	718.0	0.0354016	718.0	0.0450524	718.0	0.0574981
719.0	0.000101668	719.0	0.000145328	719.0	0.000199905	719.0	0.000268002	719.0	0.000352739	719.0	0.000457759	719.0	0.000592432	719.0	0.000772015	719.0	0.00101456	719.0	0.00131773	719.0	0.00174274	719.0	0.00227482	719.0	0.00297773	719.0	0.00387585	719.0	0.00501323	719.0	0.00647483	719.0	0.00831111	719.0	0.0106336	719.0	0.0135905	719.0	0.0172955	719.0	0.0219835	719.0	0.0279047	719.0	0.0354015	719.0	0.0450523	719.0	0.0574966
720.0	0.000101668	720.0	0.000145327	720.0	0.000199905	720.0	0.000268001	720.0	0.000352738	720.0	0.000457758	720.0	0.000592431	720.0	0.000772014	720.0	0.00101456	720.0	0.00131773	720.0	0.00174274	720.0	0.00227482	720.0	0.00297772	720.0	0.00387585	720.0	0.00501323	720.0	0.00647483	720.0	0.00831111	720.0	0.0106336	720.0	0.0135905	720.0	0.0172955	720.0	0.0219835	720.0	0.0279047	720.0	0.0354015	720.0	0.0450522	720.0	0.0574952
721.0	0.000101668	721.0	0.000145327	721.0	0.000199904	721.0	0.000268	721.0	0.000352737	721.0	0.000457756	721.0	0.000592429	721.0	0.000772012	721.0	0.00101456	721.0	0.00131772	721.0	0.00174274	721.0	0.00227482	721.0	0.00297772	721.0	0.00387584	721.0	0.00501322	721.0	0.00647482	721.0	0.0083111	721.0	0.0106336	721.0	0.0135905	721.0	0.0172955	721.0	0.0219834	721.0	0.0279047	721.0	0.0354015	721.0	0.0450521	721.0	0.0574938
722.0	0.000101667	722.0	0.000145327	722.0	0.000199904	722.0	0.000268	722.0	0.000352736	722.0	0.000457755	722.0	0.000592428	722.0	0.00077201	722.0	0.00101456	722.0	0.00131772	722.0	0.00174274	722.0	0.00227482	722.0	0.00297772	722.0	0.00387584	722.0	0.00501322	722.0	0.00647482	722.0	0.0083111	722.0	0.0106336	722.0	0.0135905	722.0	0.0172954	722.0	0.0219834	722.0	0.0279047	722.0	0.0354015	722.0	0.045052	722.0	0.0574925
723.0	0.000101667	723.0	0.000145326	723.0	0.000199903	723.0	0.000267999	723.0	0.000352735	723.0	0.000457754	723.0	0.000592426	723.0	0.000772008	723.0	0.00101456	723.0	0.00131772	723.0	0.00174274	723.0	0.00227481	723.0	0.00297771	723.0	0.00387583	723.0	0.00501321	723.0	0.00647482	723.0	0.0083111	723.0	0.0106336	723.0	0.0135905	723.0	0.0172954	723.0	0.0219834	723.0	0.0279047	723.0	0.0354014	723.0	0.0450519	723.0	0.0574911
724.0	0.000101667	724.0	0.000145326	724.0	0.000199903	724.0	0.000267998	724.0	0.000352734	724.0	0.000457753	724.0	0.000592424	724.0	0.000772006	724.0	0.00101455	724.0	0.00131772	724.0	0.00174273	724.0	0.00227481	724.0	0.00297771	724.0	0.00387583	724.0	0.00501321	724.0	0.00647482	724.0	0.0083111	724.0	0.0106336	724.0	0.0135905	724.0	0.0172954	724.0	0.0219834	724.0	0.0279047	724.0	0.0354014	724.0	0.0450518	724.0	0.0574899
725.0	0.000101667	725.0	0.000145325	725.0	0.000199902	725.0	0.000267998	725.0	0.000352733	725.0	0.000457752	725.0	0.000592423	725.0	0.000772005	725.0	0.00101455	725.0	0.00131771	725.0	0.00174273	725.0	0.00227481	725.0	0.0029777	725.0	0.00387582	725.0	0.00501321	725.0	0.00647482	725.0	0.00831109	725.0	0.0106336	725.0	0.0135905	725.0	0.0172954	725.0	0.0219834	725.0	0.0279047	725.0	0.0354014	725.0	0.0450518	725.0	0.0574886
726.0	0.000101666	726.0	0.000145325	726.0	0.000199902	726.0	0.000267997	726.0	0.000352732	726.0	0.00045775	726.0	0.000592421	726.0	0.000772003	726.0	0.00101455	726.0	0.00131771	726.0	0.00174273	726.0	0.00227481	726.0	0.0029777	726.0	0.00387582	726.0	0.0050132	726.0	0.00647482	726.0	0.00831109	726.0	0.0106336	726.0	0.0135905	726.0	0.0172954	726.0	0.0219834	726.0	0.0279046	726.0	0.0354014	726.0	0.0450517	726.0	0.0574874
727.0	0.000101666	727.0	0.000145325	727.0	0.000199901	727.0	0.000267996	727.0	0.000352731	727.0	0.000457749	727.0	0.00059242	727.0	0.000772001	727.0	0.00101455	727.0	0.00131771	727.0	0.00174273	727.0	0.0022748	727.0	0.0029777	727.0	0.00387581	727.0	0.0050132	727.0	0.00647481	727.0	0.00831109	727.0	0.0106336	727.0	0.0135905	727.0	0.0172954	727.0	0.0219834	727.0	0.0279046	727.0	0.0354014	727.0	0.0450516	727.0	0.0574863
728.0	0.000101666	728.0	0.000145324	728.0	0.000199901	728.0	0.000267996	728.0	0.00035273	728.0	0.000457748	728.0	0.000592418	728.0	0.000771999	728.0	0.00101455	728.0	0.00131771	728.0	0.00174273	728.0	0.0022748	728.0	0.00297769	728.0	0.00387581	728.0	0.00501319	728.0	0.00647481	728.0	0.00831109	728.0	0.0106336	728.0	0.0135905	728.0	0.0172954	728.0	0.0219834	728.0	0.0279046	728.0	0.0354013	728.0	0.0450515	728.0	0.0574851
729.0	0.000101666	729.0	0.000145324	729.0	0.0001999	729.0	0.000267995	729.0	0.00035273	729.0	0.000457747	729.0	0.000592417	729.0	0.000771998	729.0	0.00101455	729.0	0.0013177	729.0	0.00174272	729.0	0.0022748	729.0	0.00297769	729.0	0.00387581	729.0	0.00501319	729.0	0.00647481	729.0	0.00831108	729.0	0.0106336	729.0	0.0135905	729.0	0.0172954	729.0	0.0219834	729.0	0.0279046	729.0	0.0354013	729.0	0.0450514	729.0	0.057484
730.0	0.000101665	730.0	0.000145324	730.0	0.0001999	730.0	0.000267994	730.0	0.000352729	730.0	0.000457746	730.0	0.000592415	730.0	0.000771996	730.0	0.00101455	730.0	0.0013177	730.0	0.00174272	730.0	0.00227479	730.0	0.00297769	730.0	0.0038758	730.0	0.00501318	730.0	0.00647481	730.0	0.00831108	730.0	0.0106336	730.0	0.0135905	730.0	0.0172954	730.0	0.0219834	730.0	0.0279046	730.0	0.0354013	730.0	0.0450514	730.0	0.0574829
731.0	0.000101665	731.0	0.000145323	731.0	0.000199899	731.0	0.000267994	731.0	0.000352728	731.0	0.000457745	731.0	0.000592414	731.0	0.000771994	731.0	0.00101454	731.0	0.0013177	731.0	0.00174272	731.0	0.00227479	731.0	0.00297768	731.0	0.0038758	731.0	0.00501318	731.0	0.00647481	731.0	0.00831108	731.0	0.0106336	731.0	0.0135905	731.0	0.0172954	731.0	0.0219833	731.0	0.0279046	731.0	0.0354013	731.0	0.0450513	731.0	0.0574819
732.0	0.000101665	732.0	0.000145323	732.0	0.000199899	732.0	0.000267993	732.0	0.000352727	732.0	0.000457744	732.0	0.000592412	732.0	0.000771992	732.0	0.00101454	732.0	0.0013177	732.0	0.00174272	732.0	0.00227479	732.0	0.00297768	732.0	0.00387579	732.0	0.00501318	732.0	0.00647481	732.0	0.00831108	732.0	0.0106336	732.0	0.0135905	732.0	0.0172954	732.0	0.0219833	732.0	0.0279046	732.0	0.0354013	732.0	0.0450512	732.0	0.0574809
733.0	0.000101665	733.0	0.000145323	733.0	0.000199898	733.0	0.000267992	733.0	0.000352726	733.0	0.000457742	733.0	0.000592411	733.0	0.000771991	733.0	0.00101454	733.0	0.0013177	733.0	0.00174272	733.0	0.00227479	733.0	0.00297768	733.0	0.00387579	733.0	0.00501317	733.0	0.0064748	733.0	0.00831107	733.0	0.0106336	733.0	0.0135905	733.0	0.0172954	733.0	0.0219833	733.0	0.0279046	733.0	0.0354012	733.0	0.0450512	733.0	0.0574799
734.0	0.000101664	734.0	0.000145322	734.0	0.000199898	734.0	0.000267992	734.0	0.000352725	734.0	0.000457741	734.0	0.000592409	734.0	0.000771989	734.0	0.00101454	734.0	0.00131769	734.0	0.00174272	734.0	0.00227478	734.0	0.00297767	734.0	0.00387578	734.0	0.00501317	734.0	0.0064748	734.0	0.00831107	734.0	0.0106336	734.0	0.0135905	734.0	0.0172954	734.0	0.0219833	734.0	0.0279046	734.0	0.0354012	734.0	0.0450511	734.0	0.0574789
735.0	0.000101664	735.0	0.000145322	735.0	0.000199898	735.0	0.000267991	735.0	0.000352724	735.0	0.00045774	735.0	0.000592408	735.0	0.000771987	735.0	0.00101454	735.0	0.00131769	735.0	0.00174271	735.0	0.00227478	735.0	0.00297767	735.0	0.00387578	735.0	0.00501316	735.0	0.0064748	735.0	0.00831107	735.0	0.0106336	735.0	0.0135905	735.0	0.0172954	735.0	0.0219833	735.0	0.0279046	735.0	0.0354012	735.0	0.045051	735.0	0.057478
736.0	0.000101664	736.0	0.000145322	736.0	0.000199897	736.0	0.000267991	736.0	0.000352724	736.0	0.000457739	736.0	0.000592406	736.0	0.000771986	736.0	0.00101454	736.0	0.00131769	736.0	0.00174271	736.0	0.00227478	736.0	0.00297767	736.0	0.00387578	736.0	0.00501316	736.0	0.0064748	736.0	0.00831107	736.0	0.0106336	736.0	0.0135905	736.0	0.0172954	736.0	0.0219833	736.0	0.0279046	736.0	0.0354012	736.0	0.045051	736.0	0.0574771
737.0	0.000101664	737.0	0.000145321	737.0	0.000199897	737.0	0.00026799	737.0	0.000352723	737.0	0.000457738	737.0	0.000592405	737.0	0.000771984	737.0	0.00101453	737.0	0.00131769	737.0	0.00174271	737.0	0.00227478	737.0	0.00297766	737.0	0.00387577	737.0	0.00501316	737.0	0.0064748	737.0	0.00831107	737.0	0.0106336	737.0	0.0135905	737.0	0.0172954	737.0	0.0219833	737.0	0.0279046	737.0	0.0354012	737.0	0.0450509	737.0	0.0574762
738.0	0.000101663	738.0	0.000145321	738.0	0.000199896	738.0	0.000267989	738.0	0.000352722	738.0	0.000457737	738.0	0.000592404	738.0	0.000771982	738.0	0.00101453	738.0	0.00131769	738.0	0.00174271	738.0	0.00227477	738.0	0.00297766	738.0	0.00387577	738.0	0.00501315	738.0	0.0064748	738.0	0.00831106	738.0	0.0106336	738.0	0.0135905	738.0	0.0172954	738.0	0.0219833	738.0	0.0279046	738.0	0.0354012	738.0	0.0450508	738.0	0.0574753
739.0	0.000101663	739.0	0.000145321	739.0	0.000199896	739.0	0.000267989	739.0	0.000352721	739.0	0.000457736	739.0	0.000592402	739.0	0.000771981	739.0	0.00101453	739.0	0.00131768	739.0	0.00174271	739.0	0.00227477	739.0	0.00297766	739.0	0.00387576	739.0	0.00501315	739.0	0.0064748	739.0	0.00831106	739.0	0.0106336	739.0	0.0135905	739.0	0.0172954	739.0	0.0219833	739.0	0.0279046	739.0	0.0354011	739.0	0.0450508	739.0	0.0574745
740.0	0.000101663	740.0	0.00014532	740.0	0.000199895	740.0	0.000267988	740.0	0.00035272	740.0	0.000457735	740.0	0.000592401	740.0	0.000771979	740.0	0.00101453	740.0	0.00131768	740.0	0.0017427	740.0	0.00227477	740.0	0.00297765	740.0	0.00387576	740.0	0.00501314	740.0	0.00647479	740.0	0.00831106	740.0	0.0106336	740.0	0.0135905	740.0	0.0172954	740.0	0.0219833	740.0	0.0279046	740.0	0.0354011	740.0	0.0450507	740.0	0.0574736
741.0	0.000101663	741.0	0.00014532	741.0	0.000199895	741.0	0.000267987	741.0	0.000352719	741.0	0.000457734	741.0	0.000592399	741.0	0.000771977	741.0	0.00101453	741.0	0.00131768	741.0	0.0017427	741.0	0.00227477	741.0	0.00297765	741.0	0.00387575	741.0	0.00501314	741.0	0.00647479	741.0	0.00831106	741.0	0.0106336	741.0	0.0135905	741.0	0.0172954	741.0	0.0219833	741.0	0.0279045	741.0	0.0354011	741.0	0.0450506	741.0	0.0574728
742.0	0.000101663	742.0	0.00014532	742.0	0.000199894	742.0	0.000267987	742.0	0.000352719	742.0	0.000457733	742.0	0.000592398	742.0	0.000771976	742.0	0.00101453	742.0	0.00131768	742.0	0.0017427	742.0	0.00227476	742.0	0.00297765	742.0	0.00387575	742.0	0.00501314	742.0	0.00647479	742.0	0.00831106	742.0	0.0106336	742.0	0.0135905	742.0	0.0172953	742.0	0.0219832	742.0	0.0279045	742.0	0.0354011	742.0	0.0450506	742.0	0.0574721
743.0	0.000101662	743.0	0.000145319	743.0	0.000199894	743.0	0.000267986	743.0	0.000352718	743.0	0.000457732	743.0	0.000592397	743.0	0.000771974	743.0	0.00101453	743.0	0.00131768	743.0	0.0017427	743.0	0.00227476	743.0	0.00297764	743.0	0.00387575	743.0	0.00501313	743.0	0.00647479	743.0	0.00831105	743.0	0.0106336	743.0	0.0135904	743.0	0.0172953	743.0	0.0219832	743.0	0.0279045	743.0	0.0354011	743.0	0.0450505	743.0	0.0574713
744.0	0.000101662	744.0	0.000145319	744.0	0.000199893	744.0	0.000267986	744.0	0.000352717	744.0	0.000457731	744.0	0.000592395	744.0	0.000771973	744.0	0.00101452	744.0	0.00131767	744.0	0.0017427	744.0	0.00227476	744.0	0.00297764	744.0	0.00387574	744.0	0.00501313	744.0	0.00647479	744.0	0.00831105	744.0	0.0106336	744.0	0.0135904	744.0	0.0172953	744.0	0.0219832	744.0	0.0279045	744.0	0.0354011	744.0	0.0450505	744.0	0.0574705
745.0	0.000101662	745.0	0.000145319	745.0	0.000199893	745.0	0.000267985	745.0	0.000352716	745.0	0.00045773	745.0	0.000592394	745.0	0.000771971	745.0	0.00101452	745.0	0.00131767	745.0	0.0017427	745.0	0.00227476	745.0	0.00297764	745.0	0.00387574	745.0	0.00501313	745.0	0.00647479	745.0	0.00831105	745.0	0.0106336	745.0	0.0135904	745.0	0.0172953	745.0	0.0219832	745.0	0.0279045	745.0	0.035401	745.0	0.0450504	745.0	0.0574698
746.0	0.000101662	746.0	0.000145318	746.0	0.000199892	746.0	0.000267984	746.0	0.000352715	746.0	0.000457729	746.0	0.000592392	746.0	0.000771969	746.0	0.00101452	746.0	0.00131767	746.0	0.00174269	746.0	0.00227475	746.0	0.00297763	746.0	0.00387573	746.0	0.00501312	746.0	0.00647479	746.0	0.00831105	746.0	0.0106336	746.0	0.0135904	746.0	0.0172953	746.0	0.0219832	746.0	0.0279045	746.0	0.035401	746.0	0.0450503	746.0	0.0574691
747.0	0.000101661	747.0	0.000145318	747.0	0.000199892	747.0	0.000267984	747.0	0.000352715	747.0	0.000457727	747.0	0.000592391	747.0	0.000771968	747.0	0.00101452	747.0	0.00131767	747.0	0.00174269	747.0	0.00227475	747.0	0.00297763	747.0	0.00387573	747.0	0.00501312	747.0	0.00647478	747.0	0.00831105	747.0	0.0106336	747.0	0.0135904	747.0	0.0172953	747.0	0.0219832	747.0	0.0279045	747.0	0.035401	747.0	0.0450503	747.0	0.0574684
748.0	0.000101661	748.0	0.000145318	748.0	0.000199892	748.0	0.000267983	748.0	0.000352714	748.0	0.000457726	748.0	0.00059239	748.0	0.000771966	748.0	0.00101452	748.0	0.00131767	748.0	0.00174269	748.0	0.00227475	748.0	0.00297763	748.0	0.00387573	748.0	0.00501311	748.0	0.00647478	748.0	0.00831104	748.0	0.0106336	748.0	0.0135904	748.0	0.0172953	748.0	0.0219832	748.0	0.0279045	748.0	0.035401	748.0	0.0450502	748.0	0.0574678
749.0	0.000101661	749.0	0.000145317	749.0	0.000199891	749.0	0.000267983	749.0	0.000352713	749.0	0.000457725	749.0	0.000592388	749.0	0.000771965	749.0	0.00101452	749.0	0.00131766	749.0	0.00174269	749.0	0.00227475	749.0	0.00297762	749.0	0.00387572	749.0	0.00501311	749.0	0.00647478	749.0	0.00831104	749.0	0.0106336	749.0	0.0135904	749.0	0.0172953	749.0	0.0219832	749.0	0.0279045	749.0	0.035401	749.0	0.0450502	749.0	0.0574671
750.0	0.000101661	750.0	0.000145317	750.0	0.000199891	750.0	0.000267982	750.0	0.000352712	750.0	0.000457724	750.0	0.000592387	750.0	0.000771963	750.0	0.00101452	750.0	0.00131766	750.0	0.00174269	750.0	0.00227474	750.0	0.00297762	750.0	0.00387572	750.0	0.00501311	750.0	0.00647478	750.0	0.00831104	750.0	0.0106336	750.0	0.0135904	750.0	0.0172953	750.0	0.0219832	750.0	0.0279045	750.0	0.035401	750.0	0.0450501	750.0	0.0574665
751.0	0.000101661	751.0	0.000145317	751.0	0.00019989	751.0	0.000267981	751.0	0.000352712	751.0	0.000457723	751.0	0.000592386	751.0	0.000771962	751.0	0.00101452	751.0	0.00131766	751.0	0.00174269	751.0	0.00227474	751.0	0.00297762	751.0	0.00387572	751.0	0.0050131	751.0	0.00647478	751.0	0.00831104	751.0	0.0106335	751.0	0.0135904	751.0	0.0172953	751.0	0.0219832	751.0	0.0279045	751.0	0.035401	751.0	0.0450501	751.0	0.0574658
752.0	0.00010166	752.0	0.000145316	752.0	0.00019989	752.0	0.000267981	752.0	0.000352711	752.0	0.000457722	752.0	0.000592384	752.0	0.00077196	752.0	0.00101451	752.0	0.00131766	752.0	0.00174268	752.0	0.00227474	752.0	0.00297761	752.0	0.00387571	752.0	0.0050131	752.0	0.00647478	752.0	0.00831104	752.0	0.0106335	752.0	0.0135904	752.0	0.0172953	752.0	0.0219832	752.0	0.0279045	752.0	0.0354009	752.0	0.04505	752.0	0.0574652
753.0	0.00010166	753.0	0.000145316	753.0	0.000199889	753.0	0.00026798	753.0	0.00035271	753.0	0.000457721	753.0	0.000592383	753.0	0.000771959	753.0	0.00101451	753.0	0.00131766	753.0	0.00174268	753.0	0.00227474	753.0	0.00297761	753.0	0.00387571	753.0	0.0050131	753.0	0.00647478	753.0	0.00831103	753.0	0.0106335	753.0	0.0135904	753.0	0.0172953	753.0	0.0219832	753.0	0.0279045	753.0	0.0354009	753.0	0.04505	753.0	0.0574646
754.0	0.00010166	754.0	0.000145316	754.0	0.000199889	754.0	0.00026798	754.0	0.000352709	754.0	0.00045772	754.0	0.000592382	754.0	0.000771957	754.0	0.00101451	754.0	0.00131765	754.0	0.00174268	754.0	0.00227473	754.0	0.00297761	754.0	0.0038757	754.0	0.00501309	754.0	0.00647478	754.0	0.00831103	754.0	0.0106335	754.0	0.0135904	754.0	0.0172953	754.0	0.0219832	754.0	0.0279045	754.0	0.0354009	754.0	0.0450499	754.0	0.057464
755.0	0.00010166	755.0	0.000145315	755.0	0.000199889	755.0	0.000267979	755.0	0.000352708	755.0	0.000457719	755.0	0.00059238	755.0	0.000771956	755.0	0.00101451	755.0	0.00131765	755.0	0.00174268	755.0	0.00227473	755.0	0.00297761	755.0	0.0038757	755.0	0.00501309	755.0	0.00647477	755.0	0.00831103	755.0	0.0106335	755.0	0.0135904	755.0	0.0172953	755.0	0.0219831	755.0	0.0279045	755.0	0.0354009	755.0	0.0450499	755.0	0.0574635
756.0	0.000101659	756.0	0.000145315	756.0	0.000199888	756.0	0.000267979	756.0	0.000352708	756.0	0.000457718	756.0	0.000592379	756.0	0.000771954	756.0	0.00101451	756.0	0.00131765	756.0	0.00174268	756.0	0.00227473	756.0	0.0029776	756.0	0.0038757	756.0	0.00501308	756.0	0.00647477	756.0	0.00831103	756.0	0.0106335	756.0	0.0135904	756.0	0.0172953	756.0	0.0219831	756.0	0.0279045	756.0	0.0354009	756.0	0.0450498	756.0	0.0574629
757.0	0.000101659	757.0	0.000145315	757.0	0.000199888	757.0	0.000267978	757.0	0.000352707	757.0	0.000457717	757.0	0.000592378	757.0	0.000771953	757.0	0.00101451	757.0	0.00131765	757.0	0.00174268	757.0	0.00227473	757.0	0.0029776	757.0	0.00387569	757.0	0.00501308	757.0	0.00647477	757.0	0.00831103	757.0	0.0106335	757.0	0.0135904	757.0	0.0172953	757.0	0.0219831	757.0	0.0279045	757.0	0.0354009	757.0	0.0450498	757.0	0.0574624
758.0	0.000101659	758.0	0.000145314	758.0	0.000199887	758.0	0.000267977	758.0	0.000352706	758.0	0.000457717	758.0	0.000592377	758.0	0.000771951	758.0	0.00101451	758.0	0.00131765	758.0	0.00174268	758.0	0.00227472	758.0	0.0029776	758.0	0.00387569	758.0	0.00501308	758.0	0.00647477	758.0	0.00831103	758.0	0.0106335	758.0	0.0135904	758.0	0.0172953	758.0	0.0219831	758.0	0.0279044	758.0	0.0354009	758.0	0.0450497	758.0	0.0574618
759.0	0.000101659	759.0	0.000145314	759.0	0.000199887	759.0	0.000267977	759.0	0.000352705	759.0	0.000457716	759.0	0.000592375	759.0	0.00077195	759.0	0.0010145	759.0	0.00131764	759.0	0.00174267	759.0	0.00227472	759.0	0.00297759	759.0	0.00387569	759.0	0.00501307	759.0	0.00647477	759.0	0.00831102	759.0	0.0106335	759.0	0.0135904	759.0	0.0172953	759.0	0.0219831	759.0	0.0279044	759.0	0.0354008	759.0	0.0450497	759.0	0.0574613
760.0	0.000101659	760.0	0.000145314	760.0	0.000199886	760.0	0.000267976	760.0	0.000352705	760.0	0.000457715	760.0	0.000592374	760.0	0.000771948	760.0	0.0010145	760.0	0.00131764	760.0	0.00174267	760.0	0.00227472	760.0	0.00297759	760.0	0.00387568	760.0	0.00501307	760.0	0.00647477	760.0	0.00831102	760.0	0.0106335	760.0	0.0135904	760.0	0.0172953	760.0	0.0219831	760.0	0.0279044	760.0	0.0354008	760.0	0.0450496	760.0	0.0574608
761.0	0.000101658	761.0	0.000145314	761.0	0.000199886	761.0	0.000267976	761.0	0.000352704	761.0	0.000457714	761.0	0.000592373	761.0	0.000771947	761.0	0.0010145	761.0	0.00131764	761.0	0.00174267	761.0	0.00227472	761.0	0.00297759	761.0	0.00387568	761.0	0.00501307	761.0	0.00647477	761.0	0.00831102	761.0	0.0106335	761.0	0.0135904	761.0	0.0172953	761.0	0.0219831	761.0	0.0279044	761.0	0.0354008	761.0	0.0450496	761.0	0.0574603
762.0	0.000101658	762.0	0.000145313	762.0	0.000199886	762.0	0.000267975	762.0	0.000352703	762.0	0.000457713	762.0	0.000592372	762.0	0.000771945	762.0	0.0010145	762.0	0.00131764	762.0	0.00174267	762.0	0.00227472	762.0	0.00297758	762.0	0.00387567	762.0	0.00501306	762.0	0.00647477	762.0	0.00831102	762.0	0.0106335	762.0	0.0135904	762.0	0.0172953	762.0	0.0219831	762.0	0.0279044	762.0	0.0354008	762.0	0.0450496	762.0	0.0574598
763.0	0.000101658	763.0	0.000145313	763.0	0.000199885	763.0	0.000267975	763.0	0.000352703	763.0	0.000457712	763.0	0.00059237	763.0	0.000771944	763.0	0.0010145	763.0	0.00131764	763.0	0.00174267	763.0	0.00227471	763.0	0.00297758	763.0	0.00387567	763.0	0.00501306	763.0	0.00647476	763.0	0.00831102	763.0	0.0106335	763.0	0.0135904	763.0	0.0172953	763.0	0.0219831	763.0	0.0279044	763.0	0.0354008	763.0	0.0450495	763.0	0.0574594
764.0	0.000101658	764.0	0.000145313	764.0	0.000199885	764.0	0.000267974	764.0	0.000352702	764.0	0.000457711	764.0	0.000592369	764.0	0.000771942	764.0	0.0010145	764.0	0.00131764	764.0	0.00174267	764.0	0.00227471	764.0	0.00297758	764.0	0.00387567	764.0	0.00501306	764.0	0.00647476	764.0	0.00831101	764.0	0.0106335	764.0	0.0135904	764.0	0.0172953	764.0	0.0219831	764.0	0.0279044	764.0	0.0354008	764.0	0.0450495	764.0	0.0574589
765.0	0.000101658	765.0	0.000145312	765.0	0.000199884	765.0	0.000267974	765.0	0.000352701	765.0	0.00045771	765.0	0.000592368	765.0	0.000771941	765.0	0.0010145	765.0	0.00131763	765.0	0.00174266	765.0	0.00227471	765.0	0.00297758	765.0	0.00387566	765.0	0.00501305	765.0	0.00647476	765.0	0.00831101	765.0	0.0106335	765.0	0.0135904	765.0	0.0172953	765.0	0.0219831	765.0	0.0279044	765.0	0.0354008	765.0	0.0450494	765.0	0.0574585
766.0	0.000101657	766.0	0.000145312	766.0	0.000199884	766.0	0.000267973	766.0	0.0003527	766.0	0.000457709	766.0	0.000592367	766.0	0.00077194	766.0	0.0010145	766.0	0.00131763	766.0	0.00174266	766.0	0.00227471	766.0	0.00297757	766.0	0.00387566	766.0	0.00501305	766.0	0.00647476	766.0	0.00831101	766.0	0.0106335	766.0	0.0135904	766.0	0.0172952	766.0	0.0219831	766.0	0.0279044	766.0	0.0354008	766.0	0.0450494	766.0	0.057458
767.0	0.000101657	767.0	0.000145312	767.0	0.000199884	767.0	0.000267972	767.0	0.0003527	767.0	0.000457708	767.0	0.000592365	767.0	0.000771938	767.0	0.00101449	767.0	0.00131763	767.0	0.00174266	767.0	0.0022747	767.0	0.00297757	767.0	0.00387566	767.0	0.00501305	767.0	0.00647476	767.0	0.00831101	767.0	0.0106335	767.0	0.0135904	767.0	0.0172952	767.0	0.0219831	767.0	0.0279044	767.0	0.0354007	767.0	0.0450493	767.0	0.0574576
768.0	0.000101657	768.0	0.000145312	768.0	0.000199883	768.0	0.000267972	768.0	0.000352699	768.0	0.000457707	768.0	0.000592364	768.0	0.000771937	768.0	0.00101449	768.0	0.00131763	768.0	0.00174266	768.0	0.0022747	768.0	0.00297757	768.0	0.00387565	768.0	0.00501304	768.0	0.00647476	768.0	0.00831101	768.0	0.0106335	768.0	0.0135904	768.0	0.0172952	768.0	0.021983	768.0	0.0279044	768.0	0.0354007	768.0	0.0450493	768.0	0.0574572
769.0	0.000101657	769.0	0.000145311	769.0	0.000199883	769.0	0.000267971	769.0	0.000352698	769.0	0.000457706	769.0	0.000592363	769.0	0.000771935	769.0	0.00101449	769.0	0.00131763	769.0	0.00174266	769.0	0.0022747	769.0	0.00297756	769.0	0.00387565	769.0	0.00501304	769.0	0.00647476	769.0	0.00831101	769.0	0.0106335	769.0	0.0135904	769.0	0.0172952	769.0	0.021983	769.0	0.0279044	769.0	0.0354007	769.0	0.0450493	769.0	0.0574568
770.0	0.000101657	770.0	0.000145311	770.0	0.000199882	770.0	0.000267971	770.0	0.000352698	770.0	0.000457705	770.0	0.000592362	770.0	0.000771934	770.0	0.00101449	770.0	0.00131763	770.0	0.00174266	770.0	0.0022747	770.0	0.00297756	770.0	0.00387565	770.0	0.00501304	770.0	0.00647476	770.0	0.008311	770.0	0.0106335	770.0	0.0135904	770.0	0.0172952	770.0	0.021983	770.0	0.0279044	770.0	0.0354007	770.0	0.0450492	770.0	0.0574564
771.0	0.000101656	771.0	0.000145311	771.0	0.000199882	771.0	0.00026797	771.0	0.000352697	771.0	0.000457704	771.0	0.000592361	771.0	0.000771933	771.0	0.00101449	771.0	0.00131762	771.0	0.00174266	771.0	0.0022747	771.0	0.00297756	771.0	0.00387564	771.0	0.00501303	771.0	0.00647476	771.0	0.008311	771.0	0.0106335	771.0	0.0135904	771.0	0.0172952	771.0	0.021983	771.0	0.0279044	771.0	0.0354007	771.0	0.0450492	771.0	0.057456
772.0	0.000101656	772.0	0.00014531	772.0	0.000199882	772.0	0.00026797	772.0	0.000352696	772.0	0.000457704	772.0	0.000592359	772.0	0.000771931	772.0	0.00101449	772.0	0.00131762	772.0	0.00174265	772.0	0.00227469	772.0	0.00297756	772.0	0.00387564	772.0	0.00501303	772.0	0.00647475	772.0	0.008311	772.0	0.0106335	772.0	0.0135904	772.0	0.0172952	772.0	0.021983	772.0	0.0279044	772.0	0.0354007	772.0	0.0450492	772.0	0.0574556
773.0	0.000101656	773.0	0.00014531	773.0	0.000199881	773.0	0.000267969	773.0	0.000352696	773.0	0.000457703	773.0	0.000592358	773.0	0.00077193	773.0	0.00101449	773.0	0.00131762	773.0	0.00174265	773.0	0.00227469	773.0	0.00297755	773.0	0.00387564	773.0	0.00501303	773.0	0.00647475	773.0	0.008311	773.0	0.0106335	773.0	0.0135904	773.0	0.0172952	773.0	0.021983	773.0	0.0279044	773.0	0.0354007	773.0	0.0450491	773.0	0.0574552
774.0	0.000101656	774.0	0.00014531	774.0	0.000199881	774.0	0.000267969	774.0	0.000352695	774.0	0.000457702	774.0	0.000592357	774.0	0.000771928	774.0	0.00101449	774.0	0.00131762	774.0	0.00174265	774.0	0.00227469	774.0	0.00297755	774.0	0.00387563	774.0	0.00501302	774.0	0.00647475	774.0	0.008311	774.0	0.0106335	774.0	0.0135904	774.0	0.0172952	774.0	0.021983	774.0	0.0279044	774.0	0.0354007	774.0	0.0450491	774.0	0.0574548
775.0	0.000101656	775.0	0.00014531	775.0	0.000199881	775.0	0.000267968	775.0	0.000352694	775.0	0.000457701	775.0	0.000592356	775.0	0.000771927	775.0	0.00101448	775.0	0.00131762	775.0	0.00174265	775.0	0.00227469	775.0	0.00297755	775.0	0.00387563	775.0	0.00501302	775.0	0.00647475	775.0	0.008311	775.0	0.0106335	775.0	0.0135904	775.0	0.0172952	775.0	0.021983	775.0	0.0279044	775.0	0.0354007	775.0	0.045049	775.0	0.0574545
776.0	0.000101655	776.0	0.000145309	776.0	0.00019988	776.0	0.000267968	776.0	0.000352694	776.0	0.0004577	776.0	0.000592355	776.0	0.000771926	776.0	0.00101448	776.0	0.00131762	776.0	0.00174265	776.0	0.00227469	776.0	0.00297755	776.0	0.00387563	776.0	0.00501302	776.0	0.00647475	776.0	0.008311	776.0	0.0106335	776.0	0.0135904	776.0	0.0172952	776.0	0.021983	776.0	0.0279044	776.0	0.0354006	776.0	0.045049	776.0	0.0574541
777.0	0.000101655	777.0	0.000145309	777.0	0.00019988	777.0	0.000267967	777.0	0.000352693	777.0	0.000457699	777.0	0.000592354	777.0	0.000771924	777.0	0.00101448	777.0	0.00131761	777.0	0.00174265	777.0	0.00227468	777.0	0.00297754	777.0	0.00387562	777.0	0.00501301	777.0	0.00647475	777.0	0.00831099	777.0	0.0106335	777.0	0.0135904	777.0	0.0172952	777.0	0.021983	777.0	0.0279044	777.0	0.0354006	777.0	0.045049	777.0	0.0574538
778.0	0.000101655	778.0	0.000145309	778.0	0.000199879	778.0	0.000267967	778.0	0.000352692	778.0	0.000457698	778.0	0.000592352	778.0	0.000771923	778.0	0.00101448	778.0	0.00131761	778.0	0.00174265	778.0	0.00227468	778.0	0.00297754	778.0	0.00387562	778.0	0.00501301	778.0	0.00647475	778.0	0.00831099	778.0	0.0106335	778.0	0.0135904	778.0	0.0172952	778.0	0.021983	778.0	0.0279044	778.0	0.0354006	778.0	0.0450489	778.0	0.0574534
779.0	0.000101655	779.0	0.000145308	779.0	0.000199879	779.0	0.000267966	779.0	0.000352692	779.0	0.000457697	779.0	0.000592351	779.0	0.000771922	779.0	0.00101448	779.0	0.00131761	779.0	0.00174264	779.0	0.00227468	779.0	0.00297754	779.0	0.00387562	779.0	0.00501301	779.0	0.00647475	779.0	0.00831099	779.0	0.0106335	779.0	0.0135904	779.0	0.0172952	779.0	0.021983	779.0	0.0279044	779.0	0.0354006	779.0	0.0450489	779.0	0.0574531
780.0	0.000101655	780.0	0.000145308	780.0	0.000199879	780.0	0.000267966	780.0	0.000352691	780.0	0.000457697	780.0	0.00059235	780.0	0.00077192	780.0	0.00101448	780.0	0.00131761	780.0	0.00174264	780.0	0.00227468	780.0	0.00297754	780.0	0.00387561	780.0	0.005013	780.0	0.00647475	780.0	0.00831099	780.0	0.0106335	780.0	0.0135904	780.0	0.0172952	780.0	0.021983	780.0	0.0279044	780.0	0.0354006	780.0	0.0450489	780.0	0.0574528
781.0	0.000101654	781.0	0.000145308	781.0	0.000199878	781.0	0.000267965	781.0	0.00035269	781.0	0.000457696	781.0	0.000592349	781.0	0.000771919	781.0	0.00101448	781.0	0.00131761	781.0	0.00174264	781.0	0.00227468	781.0	0.00297753	781.0	0.00387561	781.0	0.005013	781.0	0.00647475	781.0	0.00831099	781.0	0.0106335	781.0	0.0135904	781.0	0.0172952	781.0	0.021983	781.0	0.0279043	781.0	0.0354006	781.0	0.0450488	781.0	0.0574524
782.0	0.000101654	782.0	0.000145308	782.0	0.000199878	782.0	0.000267965	782.0	0.00035269	782.0	0.000457695	782.0	0.000592348	782.0	0.000771918	782.0	0.00101448	782.0	0.00131761	782.0	0.00174264	782.0	0.00227467	782.0	0.00297753	782.0	0.00387561	782.0	0.005013	782.0	0.00647474	782.0	0.00831099	782.0	0.0106335	782.0	0.0135904	782.0	0.0172952	782.0	0.021983	782.0	0.0279043	782.0	0.0354006	782.0	0.0450488	782.0	0.0574521
783.0	0.000101654	783.0	0.000145307	783.0	0.000199878	783.0	0.000267964	783.0	0.000352689	783.0	0.000457694	783.0	0.000592347	783.0	0.000771917	783.0	0.00101448	783.0	0.0013176	783.0	0.00174264	783.0	0.00227467	783.0	0.00297753	783.0	0.0038756	783.0	0.00501299	783.0	0.00647474	783.0	0.00831098	783.0	0.0106335	783.0	0.0135904	783.0	0.0172952	783.0	0.021983	783.0	0.0279043	783.0	0.0354006	783.0	0.0450488	783.0	0.0574518
784.0	0.000101654	784.0	0.000145307	784.0	0.000199877	784.0	0.000267964	784.0	0.000352688	784.0	0.000457693	784.0	0.000592346	784.0	0.000771915	784.0	0.00101447	784.0	0.0013176	784.0	0.00174264	784.0	0.00227467	784.0	0.00297752	784.0	0.0038756	784.0	0.00501299	784.0	0.00647474	784.0	0.00831098	784.0	0.0106335	784.0	0.0135904	784.0	0.0172952	784.0	0.0219829	784.0	0.0279043	784.0	0.0354006	784.0	0.0450488	784.0	0.0574515
785.0	0.000101654	785.0	0.000145307	785.0	0.000199877	785.0	0.000267963	785.0	0.000352688	785.0	0.000457692	785.0	0.000592345	785.0	0.000771914	785.0	0.00101447	785.0	0.0013176	785.0	0.00174264	785.0	0.00227467	785.0	0.00297752	785.0	0.0038756	785.0	0.00501299	785.0	0.00647474	785.0	0.00831098	785.0	0.0106335	785.0	0.0135903	785.0	0.0172952	785.0	0.0219829	785.0	0.0279043	785.0	0.0354006	785.0	0.0450487	785.0	0.0574512
786.0	0.000101654	786.0	0.000145307	786.0	0.000199876	786.0	0.000267963	786.0	0.000352687	786.0	0.000457691	786.0	0.000592343	786.0	0.000771913	786.0	0.00101447	786.0	0.0013176	786.0	0.00174264	786.0	0.00227467	786.0	0.00297752	786.0	0.00387559	786.0	0.00501299	786.0	0.00647474	786.0	0.00831098	786.0	0.0106335	786.0	0.0135903	786.0	0.0172952	786.0	0.0219829	786.0	0.0279043	786.0	0.0354005	786.0	0.0450487	786.0	0.057451
787.0	0.000101653	787.0	0.000145306	787.0	0.000199876	787.0	0.000267962	787.0	0.000352686	787.0	0.000457691	787.0	0.000592342	787.0	0.000771911	787.0	0.00101447	787.0	0.0013176	787.0	0.00174263	787.0	0.00227466	787.0	0.00297752	787.0	0.00387559	787.0	0.00501298	787.0	0.00647474	787.0	0.00831098	787.0	0.0106335	787.0	0.0135903	787.0	0.0172952	787.0	0.0219829	787.0	0.0279043	787.0	0.0354005	787.0	0.0450487	787.0	0.0574507
788.0	0.000101653	788.0	0.000145306	788.0	0.000199876	788.0	0.000267962	788.0	0.000352686	788.0	0.00045769	788.0	0.000592341	788.0	0.00077191	788.0	0.00101447	788.0	0.0013176	788.0	0.00174263	788.0	0.00227466	788.0	0.00297751	788.0	0.00387559	788.0	0.00501298	788.0	0.00647474	788.0	0.00831098	788.0	0.0106335	788.0	0.0135903	788.0	0.0172952	788.0	0.0219829	788.0	0.0279043	788.0	0.0354005	788.0	0.0450486	788.0	0.0574504
789.0	0.000101653	789.0	0.000145306	789.0	0.000199875	789.0	0.000267961	789.0	0.000352685	789.0	0.000457689	789.0	0.00059234	789.0	0.000771909	789.0	0.00101447	789.0	0.00131759	789.0	0.00174263	789.0	0.00227466	789.0	0.00297751	789.0	0.00387558	789.0	0.00501298	789.0	0.00647474	789.0	0.00831098	789.0	0.0106335	789.0	0.0135903	789.0	0.0172952	789.0	0.0219829	789.0	0.0279043	789.0	0.0354005	789.0	0.0450486	789.0	0.0574501
790.0	0.000101653	790.0	0.000145306	790.0	0.000199875	790.0	0.000267961	790.0	0.000352685	790.0	0.000457688	790.0	0.000592339	790.0	0.000771908	790.0	0.00101447	790.0	0.00131759	790.0	0.00174263	790.0	0.00227466	790.0	0.00297751	790.0	0.00387558	790.0	0.00501297	790.0	0.00647474	790.0	0.00831097	790.0	0.0106335	790.0	0.0135903	790.0	0.0172952	790.0	0.0219829	790.0	0.0279043	790.0	0.0354005	790.0	0.0450486	790.0	0.0574499
791.0	0.000101653	791.0	0.000145305	791.0	0.000199875	791.0	0.00026796	791.0	0.000352684	791.0	0.000457687	791.0	0.000592338	791.0	0.000771906	791.0	0.00101447	791.0	0.00131759	791.0	0.00174263	791.0	0.00227466	791.0	0.00297751	791.0	0.00387558	791.0	0.00501297	791.0	0.00647474	791.0	0.00831097	791.0	0.0106335	791.0	0.0135903	791.0	0.0172952	791.0	0.0219829	791.0	0.0279043	791.0	0.0354005	791.0	0.0450486	791.0	0.0574496
792.0	0.000101652	792.0	0.000145305	792.0	0.000199874	792.0	0.00026796	792.0	0.000352683	792.0	0.000457687	792.0	0.000592337	792.0	0.000771905	792.0	0.00101447	792.0	0.00131759	792.0	0.00174263	792.0	0.00227465	792.0	0.00297751	792.0	0.00387558	792.0	0.00501297	792.0	0.00647473	792.0	0.00831097	792.0	0.0106335	792.0	0.0135903	792.0	0.0172952	792.0	0.0219829	792.0	0.0279043	792.0	0.0354005	792.0	0.0450485	792.0	0.0574494
793.0	0.000101652	793.0	0.000145305	793.0	0.000199874	793.0	0.00026796	793.0	0.000352683	793.0	0.000457686	793.0	0.000592336	793.0	0.000771904	793.0	0.00101447	793.0	0.00131759	793.0	0.00174263	793.0	0.00227465	793.0	0.0029775	793.0	0.00387557	793.0	0.00501296	793.0	0.00647473	793.0	0.00831097	793.0	0.0106335	793.0	0.0135903	793.0	0.0172952	793.0	0.0219829	793.0	0.0279043	793.0	0.0354005	793.0	0.0450485	793.0	0.0574491
794.0	0.000101652	794.0	0.000145305	794.0	0.000199874	794.0	0.000267959	794.0	0.000352682	794.0	0.000457685	794.0	0.000592335	794.0	0.000771903	794.0	0.00101446	794.0	0.00131759	794.0	0.00174263	794.0	0.00227465	794.0	0.0029775	794.0	0.00387557	794.0	0.00501296	794.0	0.00647473	794.0	0.00831097	794.0	0.0106335	794.0	0.0135903	794.0	0.0172952	794.0	0.0219829	794.0	0.0279043	794.0	0.0354005	794.0	0.0450485	794.0	0.0574489
795.0	0.000101652	795.0	0.000145304	795.0	0.000199873	795.0	0.000267959	795.0	0.000352681	795.0	0.000457684	795.0	0.000592334	795.0	0.000771902	795.0	0.00101446	795.0	0.00131759	795.0	0.00174262	795.0	0.00227465	795.0	0.0029775	795.0	0.00387557	795.0	0.00501296	795.0	0.00647473	795.0	0.00831097	795.0	0.0106335	795.0	0.0135903	795.0	0.0172951	795.0	0.0219829	795.0	0.0279043	795.0	0.0354005	795.0	0.0450484	795.0	0.0574486
796.0	0.000101652	796.0	0.000145304	796.0	0.000199873	796.0	0.000267958	796.0	0.000352681	796.0	0.000457683	796.0	0.000592333	796.0	0.0007719	796.0	0.00101446	796.0	0.00131758	796.0	0.00174262	796.0	0.00227465	796.0	0.0029775	796.0	0.00387556	796.0	0.00501296	796.0	0.00647473	796.0	0.00831097	796.0	0.0106335	796.0	0.0135903	796.0	0.0172951	796.0	0.0219829	796.0	0.0279043	796.0	0.0354005	796.0	0.0450484	796.0	0.0574484
797.0	0.000101652	797.0	0.000145304	797.0	0.000199873	797.0	0.000267958	797.0	0.00035268	797.0	0.000457683	797.0	0.000592332	797.0	0.000771899	797.0	0.00101446	797.0	0.00131758	797.0	0.00174262	797.0	0.00227465	797.0	0.00297749	797.0	0.00387556	797.0	0.00501295	797.0	0.00647473	797.0	0.00831096	797.0	0.0106335	797.0	0.0135903	797.0	0.0172951	797.0	0.0219829	797.0	0.0279043	797.0	0.0354005	797.0	0.0450484	797.0	0.0574482
798.0	0.000101651	798.0	0.000145304	798.0	0.000199872	798.0	0.000267957	798.0	0.00035268	798.0	0.000457682	798.0	0.000592331	798.0	0.000771898	798.0	0.00101446	798.0	0.00131758	798.0	0.00174262	798.0	0.00227464	798.0	0.00297749	798.0	0.00387556	798.0	0.00501295	798.0	0.00647473	798.0	0.00831096	798.0	0.0106335	798.0	0.0135903	798.0	0.0172951	798.0	0.0219829	798.0	0.0279043	798.0	0.0354004	798.0	0.0450484	798.0	0.0574479
799.0	0.000101651	799.0	0.000145303	799.0	0.000199872	799.0	0.000267957	799.0	0.000352679	799.0	0.000457681	799.0	0.00059233	799.0	0.000771897	799.0	0.00101446	799.0	0.00131758	799.0	0.00174262	799.0	0.00227464	799.0	0.00297749	799.0	0.00387555	799.0	0.00501295	799.0	0.00647473	799.0	0.00831096	799.0	0.0106335	799.0	0.0135903	799.0	0.0172951	799.0	0.0219829	799.0	0.0279043	799.0	0.0354004	799.0	0.0450483	799.0	0.0574477
800.0	0.000101651	800.0	0.000145303	800.0	0.000199872	800.0	0.000267956	800.0	0.000352678	800.0	0.00045768	800.0	0.000592329	800.0	0.000771896	800.0	0.00101446	800.0	0.00131758	800.0	0.00174262	800.0	0.00227464	800.0	0.00297749	800.0	0.00387555	800.0	0.00501294	800.0	0.00647473	800.0	0.00831096	800.0	0.0106335	800.0	0.0135903	800.0	0.0172951	800.0	0.0219829	800.0	0.0279043	800.0	0.0354004	800.0	0.0450483	800.0	0.0574475
801.0	0.000101651	801.0	0.000145303	801.0	0.000199871	801.0	0.000267956	801.0	0.000352678	801.0	0.00045768	801.0	0.000592328	801.0	0.000771894	801.0	0.00101446	801.0	0.00131758	801.0	0.00174262	801.0	0.00227464	801.0	0.00297748	801.0	0.00387555	801.0	0.00501294	801.0	0.00647473	801.0	0.00831096	801.0	0.0106335	801.0	0.0135903	801.0	0.0172951	801.0	0.0219828	801.0	0.0279043	801.0	0.0354004	801.0	0.0450483	801.0	0.0574473
802.0	0.000101651	802.0	0.000145303	802.0	0.000199871	802.0	0.000267955	802.0	0.000352677	802.0	0.000457679	802.0	0.000592327	802.0	0.000771893	802.0	0.00101446	802.0	0.00131758	802.0	0.00174262	802.0	0.00227464	802.0	0.00297748	802.0	0.00387555	802.0	0.00501294	802.0	0.00647473	802.0	0.00831096	802.0	0.0106335	802.0	0.0135903	802.0	0.0172951	802.0	0.0219828	802.0	0.0279043	802.0	0.0354004	802.0	0.0450483	802.0	0.0574471
803.0	0.000101651	803.0	0.000145302	803.0	0.000199871	803.0	0.000267955	803.0	0.000352677	803.0	0.000457678	803.0	0.000592326	803.0	0.000771892	803.0	0.00101445	803.0	0.00131757	803.0	0.00174261	803.0	0.00227463	803.0	0.00297748	803.0	0.00387554	803.0	0.00501294	803.0	0.00647472	803.0	0.00831096	803.0	0.0106335	803.0	0.0135903	803.0	0.0172951	803.0	0.0219828	803.0	0.0279043	803.0	0.0354004	803.0	0.0450482	803.0	0.0574469
804.0	0.00010165	804.0	0.000145302	804.0	0.00019987	804.0	0.000267955	804.0	0.000352676	804.0	0.000457677	804.0	0.000592325	804.0	0.000771891	804.0	0.00101445	804.0	0.00131757	804.0	0.00174261	804.0	0.00227463	804.0	0.00297748	804.0	0.00387554	804.0	0.00501293	804.0	0.00647472	804.0	0.00831096	804.0	0.0106335	804.0	0.0135903	804.0	0.0172951	804.0	0.0219828	804.0	0.0279043	804.0	0.0354004	804.0	0.0450482	804.0	0.0574467
805.0	0.00010165	805.0	0.000145302	805.0	0.00019987	805.0	0.000267954	805.0	0.000352676	805.0	0.000457677	805.0	0.000592324	805.0	0.00077189	805.0	0.00101445	805.0	0.00131757	805.0	0.00174261	805.0	0.00227463	805.0	0.00297747	805.0	0.00387554	805.0	0.00501293	805.0	0.00647472	805.0	0.00831095	805.0	0.0106335	805.0	0.0135903	805.0	0.0172951	805.0	0.0219828	805.0	0.0279043	805.0	0.0354004	805.0	0.0450482	805.0	0.0574465
806.0	0.00010165	806.0	0.000145302	806.0	0.00019987	806.0	0.000267954	806.0	0.000352675	806.0	0.000457676	806.0	0.000592323	806.0	0.000771889	806.0	0.00101445	806.0	0.00131757	806.0	0.00174261	806.0	0.00227463	806.0	0.00297747	806.0	0.00387553	806.0	0.00501293	806.0	0.00647472	806.0	0.00831095	806.0	0.0106335	806.0	0.0135903	806.0	0.0172951	806.0	0.0219828	806.0	0.0279043	806.0	0.0354004	806.0	0.0450482	806.0	0.0574463
807.0	0.00010165	807.0	0.000145301	807.0	0.000199869	807.0	0.000267953	807.0	0.000352674	807.0	0.000457675	807.0	0.000592322	807.0	0.000771887	807.0	0.00101445	807.0	0.00131757	807.0	0.00174261	807.0	0.00227463	807.0	0.00297747	807.0	0.00387553	807.0	0.00501292	807.0	0.00647472	807.0	0.00831095	807.0	0.0106335	807.0	0.0135903	807.0	0.0172951	807.0	0.0219828	807.0	0.0279043	807.0	0.0354004	807.0	0.0450482	807.0	0.0574461
808.0	0.00010165	808.0	0.000145301	808.0	0.000199869	808.0	0.000267953	808.0	0.000352674	808.0	0.000457674	808.0	0.000592321	808.0	0.000771886	808.0	0.00101445	808.0	0.00131757	808.0	0.00174261	808.0	0.00227463	808.0	0.00297747	808.0	0.00387553	808.0	0.00501292	808.0	0.00647472	808.0	0.00831095	808.0	0.0106335	808.0	0.0135903	808.0	0.0172951	808.0	0.0219828	808.0	0.0279043	808.0	0.0354004	808.0	0.0450481	808.0	0.0574459
809.0	0.00010165	809.0	0.000145301	809.0	0.000199869	809.0	0.000267952	809.0	0.000352673	809.0	0.000457674	809.0	0.00059232	809.0	0.000771885	809.0	0.00101445	809.0	0.00131757	809.0	0.00174261	809.0	0.00227462	809.0	0.00297747	809.0	0.00387553	809.0	0.00501292	809.0	0.00647472	809.0	0.00831095	809.0	0.0106335	809.0	0.0135903	809.0	0.0172951	809.0	0.0219828	809.0	0.0279043	809.0	0.0354004	809.0	0.0450481	809.0	0.0574457
810.0	0.000101649	810.0	0.000145301	810.0	0.000199868	810.0	0.000267952	810.0	0.000352673	810.0	0.000457673	810.0	0.000592319	810.0	0.000771884	810.0	0.00101445	810.0	0.00131756	810.0	0.00174261	810.0	0.00227462	810.0	0.00297746	810.0	0.00387552	810.0	0.00501292	810.0	0.00647472	810.0	0.00831095	810.0	0.0106335	810.0	0.0135903	810.0	0.0172951	810.0	0.0219828	810.0	0.0279043	810.0	0.0354004	810.0	0.0450481	810.0	0.0574456
811.0	0.000101649	811.0	0.000145301	811.0	0.000199868	811.0	0.000267952	811.0	0.000352672	811.0	0.000457672	811.0	0.000592318	811.0	0.000771883	811.0	0.00101445	811.0	0.00131756	811.0	0.00174261	811.0	0.00227462	811.0	0.00297746	811.0	0.00387552	811.0	0.00501291	811.0	0.00647472	811.0	0.00831095	811.0	0.0106334	811.0	0.0135903	811.0	0.0172951	811.0	0.0219828	811.0	0.0279043	811.0	0.0354004	811.0	0.0450481	811.0	0.0574454
812.0	0.000101649	812.0	0.0001453	812.0	0.000199868	812.0	0.000267951	812.0	0.000352672	812.0	0.000457671	812.0	0.000592317	812.0	0.000771882	812.0	0.00101445	812.0	0.00131756	812.0	0.0017426	812.0	0.00227462	812.0	0.00297746	812.0	0.00387552	812.0	0.00501291	812.0	0.00647472	812.0	0.00831095	812.0	0.0106334	812.0	0.0135903	812.0	0.0172951	812.0	0.0219828	812.0	0.0279042	812.0	0.0354003	812.0	0.0450481	812.0	0.0574452
813.0	0.000101649	813.0	0.0001453	813.0	0.000199867	813.0	0.000267951	813.0	0.000352671	813.0	0.000457671	813.0	0.000592316	813.0	0.000771881	813.0	0.00101445	813.0	0.00131756	813.0	0.0017426	813.0	0.00227462	813.0	0.00297746	813.0	0.00387552	813.0	0.00501291	813.0	0.00647472	813.0	0.00831095	813.0	0.0106334	813.0	0.0135903	813.0	0.0172951	813.0	0.0219828	813.0	0.0279042	813.0	0.0354003	813.0	0.045048	813.0	0.057445
814.0	0.000101649	814.0	0.0001453	814.0	0.000199867	814.0	0.00026795	814.0	0.000352671	814.0	0.00045767	814.0	0.000592315	814.0	0.00077188	814.0	0.00101444	814.0	0.00131756	814.0	0.0017426	814.0	0.00227462	814.0	0.00297746	814.0	0.00387551	814.0	0.00501291	814.0	0.00647472	814.0	0.00831094	814.0	0.0106334	814.0	0.0135903	814.0	0.0172951	814.0	0.0219828	814.0	0.0279042	814.0	0.0354003	814.0	0.045048	814.0	0.0574449
815.0	0.000101649	815.0	0.0001453	815.0	0.000199867	815.0	0.00026795	815.0	0.00035267	815.0	0.000457669	815.0	0.000592314	815.0	0.000771879	815.0	0.00101444	815.0	0.00131756	815.0	0.0017426	815.0	0.00227461	815.0	0.00297745	815.0	0.00387551	815.0	0.0050129	815.0	0.00647472	815.0	0.00831094	815.0	0.0106334	815.0	0.0135903	815.0	0.0172951	815.0	0.0219828	815.0	0.0279042	815.0	0.0354003	815.0	0.045048	815.0	0.0574447
816.0	0.000101648	816.0	0.000145299	816.0	0.000199867	816.0	0.00026795	816.0	0.000352669	816.0	0.000457669	816.0	0.000592313	816.0	0.000771877	816.0	0.00101444	816.0	0.00131756	816.0	0.0017426	816.0	0.00227461	816.0	0.00297745	816.0	0.00387551	816.0	0.0050129	816.0	0.00647471	816.0	0.00831094	816.0	0.0106334	816.0	0.0135903	816.0	0.0172951	816.0	0.0219828	816.0	0.0279042	816.0	0.0354003	816.0	0.045048	816.0	0.0574446
817.0	0.000101648	817.0	0.000145299	817.0	0.000199866	817.0	0.000267949	817.0	0.000352669	817.0	0.000457668	817.0	0.000592312	817.0	0.000771876	817.0	0.00101444	817.0	0.00131755	817.0	0.0017426	817.0	0.00227461	817.0	0.00297745	817.0	0.0038755	817.0	0.0050129	817.0	0.00647471	817.0	0.00831094	817.0	0.0106334	817.0	0.0135903	817.0	0.0172951	817.0	0.0219828	817.0	0.0279042	817.0	0.0354003	817.0	0.045048	817.0	0.0574444
818.0	0.000101648	818.0	0.000145299	818.0	0.000199866	818.0	0.000267949	818.0	0.000352668	818.0	0.000457667	818.0	0.000592311	818.0	0.000771875	818.0	0.00101444	818.0	0.00131755	818.0	0.0017426	818.0	0.00227461	818.0	0.00297745	818.0	0.0038755	818.0	0.0050129	818.0	0.00647471	818.0	0.00831094	818.0	0.0106334	818.0	0.0135903	818.0	0.0172951	818.0	0.0219828	818.0	0.0279042	818.0	0.0354003	818.0	0.0450479	818.0	0.0574443
819.0	0.000101648	819.0	0.000145299	819.0	0.000199866	819.0	0.000267948	819.0	0.000352668	819.0	0.000457666	819.0	0.00059231	819.0	0.000771874	819.0	0.00101444	819.0	0.00131755	819.0	0.0017426	819.0	0.00227461	819.0	0.00297744	819.0	0.0038755	819.0	0.00501289	819.0	0.00647471	819.0	0.00831094	819.0	0.0106334	819.0	0.0135903	819.0	0.0172951	819.0	0.0219828	819.0	0.0279042	819.0	0.0354003	819.0	0.0450479	819.0	0.0574441
820.0	0.000101648	820.0	0.000145299	820.0	0.000199865	820.0	0.000267948	820.0	0.000352667	820.0	0.000457666	820.0	0.00059231	820.0	0.000771873	820.0	0.00101444	820.0	0.00131755	820.0	0.0017426	820.0	0.00227461	820.0	0.00297744	820.0	0.0038755	820.0	0.00501289	820.0	0.00647471	820.0	0.00831094	820.0	0.0106334	820.0	0.0135903	820.0	0.0172951	820.0	0.0219828	820.0	0.0279042	820.0	0.0354003	820.0	0.0450479	820.0	0.057444
821.0	0.000101648	821.0	0.000145298	821.0	0.000199865	821.0	0.000267948	821.0	0.000352667	821.0	0.000457665	821.0	0.000592309	821.0	0.000771872	821.0	0.00101444	821.0	0.00131755	821.0	0.00174259	821.0	0.0022746	821.0	0.00297744	821.0	0.00387549	821.0	0.00501289	821.0	0.00647471	821.0	0.00831094	821.0	0.0106334	821.0	0.0135903	821.0	0.0172951	821.0	0.0219827	821.0	0.0279042	821.0	0.0354003	821.0	0.0450479	821.0	0.0574438
822.0	0.000101648	822.0	0.000145298	822.0	0.000199865	822.0	0.000267947	822.0	0.000352666	822.0	0.000457664	822.0	0.000592308	822.0	0.000771871	822.0	0.00101444	822.0	0.00131755	822.0	0.00174259	822.0	0.0022746	822.0	0.00297744	822.0	0.00387549	822.0	0.00501289	822.0	0.00647471	822.0	0.00831093	822.0	0.0106334	822.0	0.0135903	822.0	0.0172951	822.0	0.0219827	822.0	0.0279042	822.0	0.0354003	822.0	0.0450479	822.0	0.0574437
823.0	0.000101647	823.0	0.000145298	823.0	0.000199864	823.0	0.000267947	823.0	0.000352666	823.0	0.000457664	823.0	0.000592307	823.0	0.00077187	823.0	0.00101444	823.0	0.00131755	823.0	0.00174259	823.0	0.0022746	823.0	0.00297744	823.0	0.00387549	823.0	0.00501288	823.0	0.00647471	823.0	0.00831093	823.0	0.0106334	823.0	0.0135903	823.0	0.0172951	823.0	0.0219827	823.0	0.0279042	823.0	0.0354003	823.0	0.0450479	823.0	0.0574435
824.0	0.000101647	824.0	0.000145298	824.0	0.000199864	824.0	0.000267946	824.0	0.000352665	824.0	0.000457663	824.0	0.000592306	824.0	0.000771869	824.0	0.00101444	824.0	0.00131755	824.0	0.00174259	824.0	0.0022746	824.0	0.00297743	824.0	0.00387549	824.0	0.00501288	824.0	0.00647471	824.0	0.00831093	824.0	0.0106334	824.0	0.0135903	824.0	0.0172951	824.0	0.0219827	824.0	0.0279042	824.0	0.0354003	824.0	0.0450478	824.0	0.0574434
825.0	0.000101647	825.0	0.000145298	825.0	0.000199864	825.0	0.000267946	825.0	0.000352665	825.0	0.000457662	825.0	0.000592305	825.0	0.000771868	825.0	0.00101443	825.0	0.00131754	825.0	0.00174259	825.0	0.0022746	825.0	0.00297743	825.0	0.00387548	825.0	0.00501288	825.0	0.00647471	825.0	0.00831093	825.0	0.0106334	825.0	0.0135903	825.0	0.0172951	825.0	0.0219827	825.0	0.0279042	825.0	0.0354003	825.0	0.0450478	825.0	0.0574433
826.0	0.000101647	826.0	0.000145297	826.0	0.000199864	826.0	0.000267946	826.0	0.000352664	826.0	0.000457662	826.0	0.000592304	826.0	0.000771867	826.0	0.00101443	826.0	0.00131754	826.0	0.00174259	826.0	0.0022746	826.0	0.00297743	826.0	0.00387548	826.0	0.00501288	826.0	0.00647471	826.0	0.00831093	826.0	0.0106334	826.0	0.0135903	826.0	0.0172951	826.0	0.0219827	826.0	0.0279042	826.0	0.0354003	826.0	0.0450478	826.0	0.0574431
827.0	0.000101647	827.0	0.000145297	827.0	0.000199863	827.0	0.000267945	827.0	0.000352664	827.0	0.000457661	827.0	0.000592303	827.0	0.000771866	827.0	0.00101443	827.0	0.00131754	827.0	0.00174259	827.0	0.0022746	827.0	0.00297743	827.0	0.00387548	827.0	0.00501287	827.0	0.00647471	827.0	0.00831093	827.0	0.0106334	827.0	0.0135903	827.0	0.0172951	827.0	0.0219827	827.0	0.0279042	827.0	0.0354003	827.0	0.0450478	827.0	0.057443
828.0	0.000101647	828.0	0.000145297	828.0	0.000199863	828.0	0.000267945	828.0	0.000352663	828.0	0.00045766	828.0	0.000592302	828.0	0.000771865	828.0	0.00101443	828.0	0.00131754	828.0	0.00174259	828.0	0.00227459	828.0	0.00297743	828.0	0.00387548	828.0	0.00501287	828.0	0.00647471	828.0	0.00831093	828.0	0.0106334	828.0	0.0135903	828.0	0.0172951	828.0	0.0219827	828.0	0.0279042	828.0	0.0354003	828.0	0.0450478	828.0	0.0574429
829.0	0.000101647	829.0	0.000145297	829.0	0.000199863	829.0	0.000267944	829.0	0.000352663	829.0	0.00045766	829.0	0.000592302	829.0	0.000771864	829.0	0.00101443	829.0	0.00131754	829.0	0.00174259	829.0	0.00227459	829.0	0.00297742	829.0	0.00387547	829.0	0.00501287	829.0	0.0064747	829.0	0.00831093	829.0	0.0106334	829.0	0.0135903	829.0	0.0172951	829.0	0.0219827	829.0	0.0279042	829.0	0.0354002	829.0	0.0450478	829.0	0.0574428
830.0	0.000101646	830.0	0.000145296	830.0	0.000199862	830.0	0.000267944	830.0	0.000352662	830.0	0.000457659	830.0	0.000592301	830.0	0.000771863	830.0	0.00101443	830.0	0.00131754	830.0	0.00174259	830.0	0.00227459	830.0	0.00297742	830.0	0.00387547	830.0	0.00501287	830.0	0.0064747	830.0	0.00831093	830.0	0.0106334	830.0	0.0135903	830.0	0.0172951	830.0	0.0219827	830.0	0.0279042	830.0	0.0354002	830.0	0.0450477	830.0	0.0574426
831.0	0.000101646	831.0	0.000145296	831.0	0.000199862	831.0	0.000267944	831.0	0.000352662	831.0	0.000457658	831.0	0.0005923	831.0	0.000771862	831.0	0.00101443	831.0	0.00131754	831.0	0.00174258	831.0	0.00227459	831.0	0.00297742	831.0	0.00387547	831.0	0.00501286	831.0	0.0064747	831.0	0.00831093	831.0	0.0106334	831.0	0.0135903	831.0	0.0172951	831.0	0.0219827	831.0	0.0279042	831.0	0.0354002	831.0	0.0450477	831.0	0.0574425
832.0	0.000101646	832.0	0.000145296	832.0	0.000199862	832.0	0.000267943	832.0	0.000352661	832.0	0.000457658	832.0	0.000592299	832.0	0.000771861	832.0	0.00101443	832.0	0.00131754	832.0	0.00174258	832.0	0.00227459	832.0	0.00297742	832.0	0.00387547	832.0	0.00501286	832.0	0.0064747	832.0	0.00831092	832.0	0.0106334	832.0	0.0135903	832.0	0.017295	832.0	0.0219827	832.0	0.0279042	832.0	0.0354002	832.0	0.0450477	832.0	0.0574424
833.0	0.000101646	833.0	0.000145296	833.0	0.000199862	833.0	0.000267943	833.0	0.000352661	833.0	0.000457657	833.0	0.000592298	833.0	0.00077186	833.0	0.00101443	833.0	0.00131753	833.0	0.00174258	833.0	0.00227459	833.0	0.00297742	833.0	0.00387546	833.0	0.00501286	833.0	0.0064747	833.0	0.00831092	833.0	0.0106334	833.0	0.0135903	833.0	0.017295	833.0	0.0219827	833.0	0.0279042	833.0	0.0354002	833.0	0.0450477	833.0	0.0574423
834.0	0.000101646	834.0	0.000145296	834.0	0.000199861	834.0	0.000267943	834.0	0.00035266	834.0	0.000457656	834.0	0.000592297	834.0	0.000771859	834.0	0.00101443	834.0	0.00131753	834.0	0.00174258	834.0	0.00227459	834.0	0.00297741	834.0	0.00387546	834.0	0.00501286	834.0	0.0064747	834.0	0.00831092	834.0	0.0106334	834.0	0.0135903	834.0	0.017295	834.0	0.0219827	834.0	0.0279042	834.0	0.0354002	834.0	0.0450477	834.0	0.0574422
835.0	0.000101646	835.0	0.000145295	835.0	0.000199861	835.0	0.000267942	835.0	0.00035266	835.0	0.000457656	835.0	0.000592296	835.0	0.000771858	835.0	0.00101443	835.0	0.00131753	835.0	0.00174258	835.0	0.00227458	835.0	0.00297741	835.0	0.00387546	835.0	0.00501285	835.0	0.0064747	835.0	0.00831092	835.0	0.0106334	835.0	0.0135903	835.0	0.017295	835.0	0.0219827	835.0	0.0279042	835.0	0.0354002	835.0	0.0450477	835.0	0.0574421
836.0	0.000101646	836.0	0.000145295	836.0	0.000199861	836.0	0.000267942	836.0	0.000352659	836.0	0.000457655	836.0	0.000592296	836.0	0.000771857	836.0	0.00101443	836.0	0.00131753	836.0	0.00174258	836.0	0.00227458	836.0	0.00297741	836.0	0.00387546	836.0	0.00501285	836.0	0.0064747	836.0	0.00831092	836.0	0.0106334	836.0	0.0135903	836.0	0.017295	836.0	0.0219827	836.0	0.0279042	836.0	0.0354002	836.0	0.0450477	836.0	0.0574419
837.0	0.000101645	837.0	0.000145295	837.0	0.000199861	837.0	0.000267941	837.0	0.000352659	837.0	0.000457655	837.0	0.000592295	837.0	0.000771856	837.0	0.00101442	837.0	0.00131753	837.0	0.00174258	837.0	0.00227458	837.0	0.00297741	837.0	0.00387545	837.0	0.00501285	837.0	0.0064747	837.0	0.00831092	837.0	0.0106334	837.0	0.0135903	837.0	0.017295	837.0	0.0219827	837.0	0.0279042	837.0	0.0354002	837.0	0.0450476	837.0	0.0574418
838.0	0.000101645	838.0	0.000145295	838.0	0.00019986	838.0	0.000267941	838.0	0.000352658	838.0	0.000457654	838.0	0.000592294	838.0	0.000771855	838.0	0.00101442	838.0	0.00131753	838.0	0.00174258	838.0	0.00227458	838.0	0.00297741	838.0	0.00387545	838.0	0.00501285	838.0	0.0064747	838.0	0.00831092	838.0	0.0106334	838.0	0.0135903	838.0	0.017295	838.0	0.0219827	838.0	0.0279042	838.0	0.0354002	838.0	0.0450476	838.0	0.0574417
839.0	0.000101645	839.0	0.000145295	839.0	0.00019986	839.0	0.000267941	839.0	0.000352658	839.0	0.000457653	839.0	0.000592293	839.0	0.000771854	839.0	0.00101442	839.0	0.00131753	839.0	0.00174258	839.0	0.00227458	839.0	0.00297741	839.0	0.00387545	839.0	0.00501284	839.0	0.0064747	839.0	0.00831092	839.0	0.0106334	839.0	0.0135903	839.0	0.017295	839.0	0.0219827	839.0	0.0279042	839.0	0.0354002	839.0	0.0450476	839.0	0.0574416
840.0	0.000101645	840.0	0.000145295	840.0	0.00019986	840.0	0.00026794	840.0	0.000352657	840.0	0.000457653	840.0	0.000592292	840.0	0.000771853	840.0	0.00101442	840.0	0.00131753	840.0	0.00174258	840.0	0.00227458	840.0	0.0029774	840.0	0.00387545	840.0	0.00501284	840.0	0.0064747	840.0	0.00831092	840.0	0.0106334	840.0	0.0135903	840.0	0.017295	840.0	0.0219827	840.0	0.0279042	840.0	0.0354002	840.0	0.0450476	840.0	0.0574415
841.0	0.000101645	841.0	0.000145294	841.0	0.000199859	841.0	0.00026794	841.0	0.000352657	841.0	0.000457652	841.0	0.000592292	841.0	0.000771852	841.0	0.00101442	841.0	0.00131753	841.0	0.00174258	841.0	0.00227458	841.0	0.0029774	841.0	0.00387545	841.0	0.00501284	841.0	0.0064747	841.0	0.00831092	841.0	0.0106334	841.0	0.0135903	841.0	0.017295	841.0	0.0219827	841.0	0.0279042	841.0	0.0354002	841.0	0.0450476	841.0	0.0574414
842.0	0.000101645	842.0	0.000145294	842.0	0.000199859	842.0	0.00026794	842.0	0.000352656	842.0	0.000457652	842.0	0.000592291	842.0	0.000771851	842.0	0.00101442	842.0	0.00131752	842.0	0.00174257	842.0	0.00227457	842.0	0.0029774	842.0	0.00387544	842.0	0.00501284	842.0	0.0064747	842.0	0.00831091	842.0	0.0106334	842.0	0.0135903	842.0	0.017295	842.0	0.0219827	842.0	0.0279042	842.0	0.0354002	842.0	0.0450476	842.0	0.0574413
843.0	0.000101645	843.0	0.000145294	843.0	0.000199859	843.0	0.000267939	843.0	0.000352656	843.0	0.000457651	843.0	0.00059229	843.0	0.00077185	843.0	0.00101442	843.0	0.00131752	843.0	0.00174257	843.0	0.00227457	843.0	0.0029774	843.0	0.00387544	843.0	0.00501283	843.0	0.0064747	843.0	0.00831091	843.0	0.0106334	843.0	0.0135903	843.0	0.017295	843.0	0.0219827	843.0	0.0279042	843.0	0.0354002	843.0	0.0450476	843.0	0.0574412
844.0	0.000101644	844.0	0.000145294	844.0	0.000199859	844.0	0.000267939	844.0	0.000352655	844.0	0.00045765	844.0	0.000592289	844.0	0.000771849	844.0	0.00101442	844.0	0.00131752	844.0	0.00174257	844.0	0.00227457	844.0	0.0029774	844.0	0.00387544	844.0	0.00501283	844.0	0.0064747	844.0	0.00831091	844.0	0.0106334	844.0	0.0135903	844.0	0.017295	844.0	0.0219826	844.0	0.0279042	844.0	0.0354002	844.0	0.0450475	844.0	0.0574411
845.0	0.000101644	845.0	0.000145294	845.0	0.000199858	845.0	0.000267939	845.0	0.000352655	845.0	0.00045765	845.0	0.000592288	845.0	0.000771848	845.0	0.00101442	845.0	0.00131752	845.0	0.00174257	845.0	0.00227457	845.0	0.00297739	845.0	0.00387544	845.0	0.00501283	845.0	0.00647469	845.0	0.00831091	845.0	0.0106334	845.0	0.0135903	845.0	0.017295	845.0	0.0219826	845.0	0.0279042	845.0	0.0354002	845.0	0.0450475	845.0	0.057441
846.0	0.000101644	846.0	0.000145293	846.0	0.000199858	846.0	0.000267938	846.0	0.000352655	846.0	0.000457649	846.0	0.000592288	846.0	0.000771847	846.0	0.00101442	846.0	0.00131752	846.0	0.00174257	846.0	0.00227457	846.0	0.00297739	846.0	0.00387543	846.0	0.00501283	846.0	0.00647469	846.0	0.00831091	846.0	0.0106334	846.0	0.0135903	846.0	0.017295	846.0	0.0219826	846.0	0.0279042	846.0	0.0354002	846.0	0.0450475	846.0	0.057441
847.0	0.000101644	847.0	0.000145293	847.0	0.000199858	847.0	0.000267938	847.0	0.000352654	847.0	0.000457648	847.0	0.000592287	847.0	0.000771846	847.0	0.00101442	847.0	0.00131752	847.0	0.00174257	847.0	0.00227457	847.0	0.00297739	847.0	0.00387543	847.0	0.00501283	847.0	0.00647469	847.0	0.00831091	847.0	0.0106334	847.0	0.0135903	847.0	0.017295	847.0	0.0219826	847.0	0.0279042	847.0	0.0354002	847.0	0.0450475	847.0	0.0574409
848.0	0.000101644	848.0	0.000145293	848.0	0.000199858	848.0	0.000267938	848.0	0.000352654	848.0	0.000457648	848.0	0.000592286	848.0	0.000771845	848.0	0.00101442	848.0	0.00131752	848.0	0.00174257	848.0	0.00227457	848.0	0.00297739	848.0	0.00387543	848.0	0.00501282	848.0	0.00647469	848.0	0.00831091	848.0	0.0106334	848.0	0.0135902	848.0	0.017295	848.0	0.0219826	848.0	0.0279042	848.0	0.0354002	848.0	0.0450475	848.0	0.0574408
849.0	0.000101644	849.0	0.000145293	849.0	0.000199857	849.0	0.000267937	849.0	0.000352653	849.0	0.000457647	849.0	0.000592285	849.0	0.000771845	849.0	0.00101442	849.0	0.00131752	849.0	0.00174257	849.0	0.00227456	849.0	0.00297739	849.0	0.00387543	849.0	0.00501282	849.0	0.00647469	849.0	0.00831091	849.0	0.0106334	849.0	0.0135902	849.0	0.017295	849.0	0.0219826	849.0	0.0279042	849.0	0.0354002	849.0	0.0450475	849.0	0.0574407
850.0	0.000101644	850.0	0.000145293	850.0	0.000199857	850.0	0.000267937	850.0	0.000352653	850.0	0.000457647	850.0	0.000592284	850.0	0.000771844	850.0	0.00101441	850.0	0.00131752	850.0	0.00174257	850.0	0.00227456	850.0	0.00297739	850.0	0.00387543	850.0	0.00501282	850.0	0.00647469	850.0	0.00831091	850.0	0.0106334	850.0	0.0135902	850.0	0.017295	850.0	0.0219826	850.0	0.0279042	850.0	0.0354002	850.0	0.0450475	850.0	0.0574406
851.0	0.000101644	851.0	0.000145292	851.0	0.000199857	851.0	0.000267937	851.0	0.000352652	851.0	0.000457646	851.0	0.000592284	851.0	0.000771843	851.0	0.00101441	851.0	0.00131751	851.0	0.00174257	851.0	0.00227456	851.0	0.00297738	851.0	0.00387542	851.0	0.00501282	851.0	0.00647469	851.0	0.00831091	851.0	0.0106334	851.0	0.0135902	851.0	0.017295	851.0	0.0219826	851.0	0.0279042	851.0	0.0354001	851.0	0.0450475	851.0	0.0574405
852.0	0.000101643	852.0	0.000145292	852.0	0.000199857	852.0	0.000267936	852.0	0.000352652	852.0	0.000457646	852.0	0.000592283	852.0	0.000771842	852.0	0.00101441	852.0	0.00131751	852.0	0.00174257	852.0	0.00227456	852.0	0.00297738	852.0	0.00387542	852.0	0.00501281	852.0	0.00647469	852.0	0.00831091	852.0	0.0106334	852.0	0.0135902	852.0	0.017295	852.0	0.0219826	852.0	0.0279042	852.0	0.0354001	852.0	0.0450475	852.0	0.0574404
853.0	0.000101643	853.0	0.000145292	853.0	0.000199856	853.0	0.000267936	853.0	0.000352651	853.0	0.000457645	853.0	0.000592282	853.0	0.000771841	853.0	0.00101441	853.0	0.00131751	853.0	0.00174256	853.0	0.00227456	853.0	0.00297738	853.0	0.00387542	853.0	0.00501281	853.0	0.00647469	853.0	0.0083109	853.0	0.0106334	853.0	0.0135902	853.0	0.017295	853.0	0.0219826	853.0	0.0279042	853.0	0.0354001	853.0	0.0450474	853.0	0.0574404
854.0	0.000101643	854.0	0.000145292	854.0	0.000199856	854.0	0.000267936	854.0	0.000352651	854.0	0.000457644	854.0	0.000592281	854.0	0.00077184	854.0	0.00101441	854.0	0.00131751	854.0	0.00174256	854.0	0.00227456	854.0	0.00297738	854.0	0.00387542	854.0	0.00501281	854.0	0.00647469	854.0	0.0083109	854.0	0.0106334	854.0	0.0135902	854.0	0.017295	854.0	0.0219826	854.0	0.0279042	854.0	0.0354001	854.0	0.0450474	854.0	0.0574403
855.0	0.000101643	855.0	0.000145292	855.0	0.000199856	855.0	0.000267935	855.0	0.00035265	855.0	0.000457644	855.0	0.000592281	855.0	0.000771839	855.0	0.00101441	855.0	0.00131751	855.0	0.00174256	855.0	0.00227456	855.0	0.00297738	855.0	0.00387541	855.0	0.00501281	855.0	0.00647469	855.0	0.0083109	855.0	0.0106334	855.0	0.0135902	855.0	0.017295	855.0	0.0219826	855.0	0.0279042	855.0	0.0354001	855.0	0.0450474	855.0	0.0574402
856.0	0.000101643	856.0	0.000145292	856.0	0.000199856	856.0	0.000267935	856.0	0.00035265	856.0	0.000457643	856.0	0.00059228	856.0	0.000771838	856.0	0.00101441	856.0	0.00131751	856.0	0.00174256	856.0	0.00227456	856.0	0.00297738	856.0	0.00387541	856.0	0.00501281	856.0	0.00647469	856.0	0.0083109	856.0	0.0106334	856.0	0.0135902	856.0	0.017295	856.0	0.0219826	856.0	0.0279042	856.0	0.0354001	856.0	0.0450474	856.0	0.0574401
857.0	0.000101643	857.0	0.000145291	857.0	0.000199855	857.0	0.000267935	857.0	0.00035265	857.0	0.000457643	857.0	0.000592279	857.0	0.000771837	857.0	0.00101441	857.0	0.00131751	857.0	0.00174256	857.0	0.00227455	857.0	0.00297737	857.0	0.00387541	857.0	0.0050128	857.0	0.00647469	857.0	0.0083109	857.0	0.0106334	857.0	0.0135902	857.0	0.017295	857.0	0.0219826	857.0	0.0279042	857.0	0.0354001	857.0	0.0450474	857.0	0.0574401
858.0	0.000101643	858.0	0.000145291	858.0	0.000199855	858.0	0.000267934	858.0	0.000352649	858.0	0.000457642	858.0	0.000592278	858.0	0.000771837	858.0	0.00101441	858.0	0.00131751	858.0	0.00174256	858.0	0.00227455	858.0	0.00297737	858.0	0.00387541	858.0	0.0050128	858.0	0.00647469	858.0	0.0083109	858.0	0.0106334	858.0	0.0135902	858.0	0.017295	858.0	0.0219826	858.0	0.0279042	858.0	0.0354001	858.0	0.0450474	858.0	0.05744
859.0	0.000101643	859.0	0.000145291	859.0	0.000199855	859.0	0.000267934	859.0	0.000352649	859.0	0.000457642	859.0	0.000592278	859.0	0.000771836	859.0	0.00101441	859.0	0.00131751	859.0	0.00174256	859.0	0.00227455	859.0	0.00297737	859.0	0.00387541	859.0	0.0050128	859.0	0.00647469	859.0	0.0083109	859.0	0.0106334	859.0	0.0135902	859.0	0.017295	859.0	0.0219826	859.0	0.0279042	859.0	0.0354001	859.0	0.0450474	859.0	0.0574399
860.0	0.000101642	860.0	0.000145291	860.0	0.000199855	860.0	0.000267934	860.0	0.000352648	860.0	0.000457641	860.0	0.000592277	860.0	0.000771835	860.0	0.00101441	860.0	0.0013175	860.0	0.00174256	860.0	0.00227455	860.0	0.00297737	860.0	0.0038754	860.0	0.0050128	860.0	0.00647469	860.0	0.0083109	860.0	0.0106334	860.0	0.0135902	860.0	0.017295	860.0	0.0219826	860.0	0.0279042	860.0	0.0354001	860.0	0.0450474	860.0	0.0574398
861.0	0.000101642	861.0	0.000145291	861.0	0.000199854	861.0	0.000267933	861.0	0.000352648	861.0	0.00045764	861.0	0.000592276	861.0	0.000771834	861.0	0.00101441	861.0	0.0013175	861.0	0.00174256	861.0	0.00227455	861.0	0.00297737	861.0	0.0038754	861.0	0.00501279	861.0	0.00647469	861.0	0.0083109	861.0	0.0106334	861.0	0.0135902	861.0	0.017295	861.0	0.0219826	861.0	0.0279042	861.0	0.0354001	861.0	0.0450474	861.0	0.0574398
862.0	0.000101642	862.0	0.00014529	862.0	0.000199854	862.0	0.000267933	862.0	0.000352647	862.0	0.00045764	862.0	0.000592275	862.0	0.000771833	862.0	0.00101441	862.0	0.0013175	862.0	0.00174256	862.0	0.00227455	862.0	0.00297737	862.0	0.0038754	862.0	0.00501279	862.0	0.00647469	862.0	0.0083109	862.0	0.0106334	862.0	0.0135902	862.0	0.017295	862.0	0.0219826	862.0	0.0279042	862.0	0.0354001	862.0	0.0450473	862.0	0.0574397
863.0	0.000101642	863.0	0.00014529	863.0	0.000199854	863.0	0.000267933	863.0	0.000352647	863.0	0.000457639	863.0	0.000592275	863.0	0.000771832	863.0	0.0010144	863.0	0.0013175	863.0	0.00174256	863.0	0.00227455	863.0	0.00297736	863.0	0.0038754	863.0	0.00501279	863.0	0.00647468	863.0	0.0083109	863.0	0.0106334	863.0	0.0135902	863.0	0.017295	863.0	0.0219826	863.0	0.0279041	863.0	0.0354001	863.0	0.0450473	863.0	0.0574396
864.0	0.000101642	864.0	0.00014529	864.0	0.000199854	864.0	0.000267932	864.0	0.000352647	864.0	0.000457639	864.0	0.000592274	864.0	0.000771831	864.0	0.0010144	864.0	0.0013175	864.0	0.00174255	864.0	0.00227455	864.0	0.00297736	864.0	0.0038754	864.0	0.00501279	864.0	0.00647468	864.0	0.0083109	864.0	0.0106334	864.0	0.0135902	864.0	0.017295	864.0	0.0219826	864.0	0.0279041	864.0	0.0354001	864.0	0.0450473	864.0	0.0574396
865.0	0.000101642	865.0	0.00014529	865.0	0.000199853	865.0	0.000267932	865.0	0.000352646	865.0	0.000457638	865.0	0.000592273	865.0	0.000771831	865.0	0.0010144	865.0	0.0013175	865.0	0.00174255	865.0	0.00227454	865.0	0.00297736	865.0	0.00387539	865.0	0.00501279	865.0	0.00647468	865.0	0.00831089	865.0	0.0106334	865.0	0.0135902	865.0	0.017295	865.0	0.0219826	865.0	0.0279041	865.0	0.0354001	865.0	0.0450473	865.0	0.0574395
866.0	0.000101642	866.0	0.00014529	866.0	0.000199853	866.0	0.000267932	866.0	0.000352646	866.0	0.000457638	866.0	0.000592273	866.0	0.00077183	866.0	0.0010144	866.0	0.0013175	866.0	0.00174255	866.0	0.00227454	866.0	0.00297736	866.0	0.00387539	866.0	0.00501278	866.0	0.00647468	866.0	0.00831089	866.0	0.0106334	866.0	0.0135902	866.0	0.017295	866.0	0.0219826	866.0	0.0279041	866.0	0.0354001	866.0	0.0450473	866.0	0.0574394
867.0	0.000101642	867.0	0.00014529	867.0	0.000199853	867.0	0.000267931	867.0	0.000352645	867.0	0.000457637	867.0	0.000592272	867.0	0.000771829	867.0	0.0010144	867.0	0.0013175	867.0	0.00174255	867.0	0.00227454	867.0	0.00297736	867.0	0.00387539	867.0	0.00501278	867.0	0.00647468	867.0	0.00831089	867.0	0.0106334	867.0	0.0135902	867.0	0.017295	867.0	0.0219826	867.0	0.0279041	867.0	0.0354001	867.0	0.0450473	867.0	0.0574394
868.0	0.000101642	868.0	0.000145289	868.0	0.000199853	868.0	0.000267931	868.0	0.000352645	868.0	0.000457637	868.0	0.000592271	868.0	0.000771828	868.0	0.0010144	868.0	0.0013175	868.0	0.00174255	868.0	0.00227454	868.0	0.00297736	868.0	0.00387539	868.0	0.00501278	868.0	0.00647468	868.0	0.00831089	868.0	0.0106334	868.0	0.0135902	868.0	0.017295	868.0	0.0219826	868.0	0.0279041	868.0	0.0354001	868.0	0.0450473	868.0	0.0574393
869.0	0.000101641	869.0	0.000145289	869.0	0.000199853	869.0	0.000267931	869.0	0.000352645	869.0	0.000457636	869.0	0.00059227	869.0	0.000771827	869.0	0.0010144	869.0	0.0013175	869.0	0.00174255	869.0	0.00227454	869.0	0.00297735	869.0	0.00387539	869.0	0.00501278	869.0	0.00647468	869.0	0.00831089	869.0	0.0106334	869.0	0.0135902	869.0	0.017295	869.0	0.0219826	869.0	0.0279041	869.0	0.0354001	869.0	0.0450473	869.0	0.0574392
870.0	0.000101641	870.0	0.000145289	870.0	0.000199852	870.0	0.00026793	870.0	0.000352644	870.0	0.000457636	870.0	0.00059227	870.0	0.000771826	870.0	0.0010144	870.0	0.00131749	870.0	0.00174255	870.0	0.00227454	870.0	0.00297735	870.0	0.00387538	870.0	0.00501278	870.0	0.00647468	870.0	0.00831089	870.0	0.0106334	870.0	0.0135902	870.0	0.017295	870.0	0.0219826	870.0	0.0279041	870.0	0.0354001	870.0	0.0450473	870.0	0.0574392
871.0	0.000101641	871.0	0.000145289	871.0	0.000199852	871.0	0.00026793	871.0	0.000352644	871.0	0.000457635	871.0	0.000592269	871.0	0.000771826	871.0	0.0010144	871.0	0.00131749	871.0	0.00174255	871.0	0.00227454	871.0	0.00297735	871.0	0.00387538	871.0	0.00501277	871.0	0.00647468	871.0	0.00831089	871.0	0.0106334	871.0	0.0135902	871.0	0.017295	871.0	0.0219826	871.0	0.0279041	871.0	0.0354001	871.0	0.0450473	871.0	0.0574391
872.0	0.000101641	872.0	0.000145289	872.0	0.000199852	872.0	0.00026793	872.0	0.000352643	872.0	0.000457635	872.0	0.000592268	872.0	0.000771825	872.0	0.0010144	872.0	0.00131749	872.0	0.00174255	872.0	0.00227454	872.0	0.00297735	872.0	0.00387538	872.0	0.00501277	872.0	0.00647468	872.0	0.00831089	872.0	0.0106334	872.0	0.0135902	872.0	0.017295	872.0	0.0219825	872.0	0.0279041	872.0	0.0354001	872.0	0.0450473	872.0	0.0574391
873.0	0.000101641	873.0	0.000145289	873.0	0.000199852	873.0	0.00026793	873.0	0.000352643	873.0	0.000457634	873.0	0.000592268	873.0	0.000771824	873.0	0.0010144	873.0	0.00131749	873.0	0.00174255	873.0	0.00227453	873.0	0.00297735	873.0	0.00387538	873.0	0.00501277	873.0	0.00647468	873.0	0.00831089	873.0	0.0106334	873.0	0.0135902	873.0	0.017295	873.0	0.0219825	873.0	0.0279041	873.0	0.0354001	873.0	0.0450472	873.0	0.057439
874.0	0.000101641	874.0	0.000145288	874.0	0.000199851	874.0	0.000267929	874.0	0.000352643	874.0	0.000457634	874.0	0.000592267	874.0	0.000771823	874.0	0.0010144	874.0	0.00131749	874.0	0.00174255	874.0	0.00227453	874.0	0.00297735	874.0	0.00387538	874.0	0.00501277	874.0	0.00647468	874.0	0.00831089	874.0	0.0106334	874.0	0.0135902	874.0	0.017295	874.0	0.0219825	874.0	0.0279041	874.0	0.0354001	874.0	0.0450472	874.0	0.0574389
875.0	0.000101641	875.0	0.000145288	875.0	0.000199851	875.0	0.000267929	875.0	0.000352642	875.0	0.000457633	875.0	0.000592266	875.0	0.000771822	875.0	0.0010144	875.0	0.00131749	875.0	0.00174255	875.0	0.00227453	875.0	0.00297735	875.0	0.00387537	875.0	0.00501277	875.0	0.00647468	875.0	0.00831089	875.0	0.0106334	875.0	0.0135902	875.0	0.017295	875.0	0.0219825	875.0	0.0279041	875.0	0.0354001	875.0	0.0450472	875.0	0.0574389
876.0	0.000101641	876.0	0.000145288	876.0	0.000199851	876.0	0.000267929	876.0	0.000352642	876.0	0.000457632	876.0	0.000592266	876.0	0.000771822	876.0	0.0010144	876.0	0.00131749	876.0	0.00174255	876.0	0.00227453	876.0	0.00297734	876.0	0.00387537	876.0	0.00501276	876.0	0.00647468	876.0	0.00831089	876.0	0.0106334	876.0	0.0135902	876.0	0.017295	876.0	0.0219825	876.0	0.0279041	876.0	0.0354001	876.0	0.0450472	876.0	0.0574388
877.0	0.00010164	877.0	0.000145288	877.0	0.000199851	877.0	0.000267928	877.0	0.000352641	877.0	0.000457632	877.0	0.000592265	877.0	0.000771821	877.0	0.0010144	877.0	0.00131749	877.0	0.00174254	877.0	0.00227453	877.0	0.00297734	877.0	0.00387537	877.0	0.00501276	877.0	0.00647468	877.0	0.00831089	877.0	0.0106334	877.0	0.0135902	877.0	0.017295	877.0	0.0219825	877.0	0.0279041	877.0	0.0354001	877.0	0.0450472	877.0	0.0574388
878.0	0.00010164	878.0	0.000145288	878.0	0.000199851	878.0	0.000267928	878.0	0.000352641	878.0	0.000457631	878.0	0.000592264	878.0	0.00077182	878.0	0.00101439	878.0	0.00131749	878.0	0.00174254	878.0	0.00227453	878.0	0.00297734	878.0	0.00387537	878.0	0.00501276	878.0	0.00647468	878.0	0.00831089	878.0	0.0106334	878.0	0.0135902	878.0	0.017295	878.0	0.0219825	878.0	0.0279041	878.0	0.0354001	878.0	0.0450472	878.0	0.0574387
879.0	0.00010164	879.0	0.000145288	879.0	0.00019985	879.0	0.000267928	879.0	0.000352641	879.0	0.000457631	879.0	0.000592264	879.0	0.000771819	879.0	0.00101439	879.0	0.00131749	879.0	0.00174254	879.0	0.00227453	879.0	0.00297734	879.0	0.00387537	879.0	0.00501276	879.0	0.00647468	879.0	0.00831088	879.0	0.0106334	879.0	0.0135902	879.0	0.017295	879.0	0.0219825	879.0	0.0279041	879.0	0.0354001	879.0	0.0450472	879.0	0.0574387
880.0	0.00010164	880.0	0.000145288	880.0	0.00019985	880.0	0.000267927	880.0	0.00035264	880.0	0.00045763	880.0	0.000592263	880.0	0.000771818	880.0	0.00101439	880.0	0.00131749	880.0	0.00174254	880.0	0.00227453	880.0	0.00297734	880.0	0.00387536	880.0	0.00501276	880.0	0.00647468	880.0	0.00831088	880.0	0.0106334	880.0	0.0135902	880.0	0.017295	880.0	0.0219825	880.0	0.0279041	880.0	0.0354	880.0	0.0450472	880.0	0.0574386
881.0	0.00010164	881.0	0.000145287	881.0	0.00019985	881.0	0.000267927	881.0	0.00035264	881.0	0.00045763	881.0	0.000592262	881.0	0.000771818	881.0	0.00101439	881.0	0.00131748	881.0	0.00174254	881.0	0.00227453	881.0	0.00297734	881.0	0.00387536	881.0	0.00501275	881.0	0.00647468	881.0	0.00831088	881.0	0.0106334	881.0	0.0135902	881.0	0.017295	881.0	0.0219825	881.0	0.0279041	881.0	0.0354	881.0	0.0450472	881.0	0.0574386
882.0	0.00010164	882.0	0.000145287	882.0	0.00019985	882.0	0.000267927	882.0	0.000352639	882.0	0.000457629	882.0	0.000592262	882.0	0.000771817	882.0	0.00101439	882.0	0.00131748	882.0	0.00174254	882.0	0.00227452	882.0	0.00297734	882.0	0.00387536	882.0	0.00501275	882.0	0.00647468	882.0	0.00831088	882.0	0.0106334	882.0	0.0135902	882.0	0.017295	882.0	0.0219825	882.0	0.0279041	882.0	0.0354	882.0	0.0450472	882.0	0.0574385
883.0	0.00010164	883.0	0.000145287	883.0	0.000199849	883.0	0.000267927	883.0	0.000352639	883.0	0.000457629	883.0	0.000592261	883.0	0.000771816	883.0	0.00101439	883.0	0.00131748	883.0	0.00174254	883.0	0.00227452	883.0	0.00297733	883.0	0.00387536	883.0	0.00501275	883.0	0.00647467	883.0	0.00831088	883.0	0.0106334	883.0	0.0135902	883.0	0.017295	883.0	0.0219825	883.0	0.0279041	883.0	0.0354	883.0	0.0450472	883.0	0.0574385
884.0	0.00010164	884.0	0.000145287	884.0	0.000199849	884.0	0.000267926	884.0	0.000352639	884.0	0.000457628	884.0	0.00059226	884.0	0.000771815	884.0	0.00101439	884.0	0.00131748	884.0	0.00174254	884.0	0.00227452	884.0	0.00297733	884.0	0.00387536	884.0	0.00501275	884.0	0.00647467	884.0	0.00831088	884.0	0.0106334	884.0	0.0135902	884.0	0.0172949	884.0	0.0219825	884.0	0.0279041	884.0	0.0354	884.0	0.0450472	884.0	0.0574384
885.0	0.00010164	885.0	0.000145287	885.0	0.000199849	885.0	0.000267926	885.0	0.000352638	885.0	0.000457628	885.0	0.00059226	885.0	0.000771815	885.0	0.00101439	885.0	0.00131748	885.0	0.00174254	885.0	0.00227452	885.0	0.00297733	885.0	0.00387535	885.0	0.00501275	885.0	0.00647467	885.0	0.00831088	885.0	0.0106334	885.0	0.0135902	885.0	0.0172949	885.0	0.0219825	885.0	0.0279041	885.0	0.0354	885.0	0.0450472	885.0	0.0574384
886.0	0.00010164	886.0	0.000145287	886.0	0.000199849	886.0	0.000267926	886.0	0.000352638	886.0	0.000457628	886.0	0.000592259	886.0	0.000771814	886.0	0.00101439	886.0	0.00131748	886.0	0.00174254	886.0	0.00227452	886.0	0.00297733	886.0	0.00387535	886.0	0.00501274	886.0	0.00647467	886.0	0.00831088	886.0	0.0106334	886.0	0.0135902	886.0	0.0172949	886.0	0.0219825	886.0	0.0279041	886.0	0.0354	886.0	0.0450472	886.0	0.0574383
887.0	0.000101639	887.0	0.000145286	887.0	0.000199849	887.0	0.000267925	887.0	0.000352638	887.0	0.000457627	887.0	0.000592258	887.0	0.000771813	887.0	0.00101439	887.0	0.00131748	887.0	0.00174254	887.0	0.00227452	887.0	0.00297733	887.0	0.00387535	887.0	0.00501274	887.0	0.00647467	887.0	0.00831088	887.0	0.0106334	887.0	0.0135902	887.0	0.0172949	887.0	0.0219825	887.0	0.0279041	887.0	0.0354	887.0	0.0450471	887.0	0.0574383
888.0	0.000101639	888.0	0.000145286	888.0	0.000199848	888.0	0.000267925	888.0	0.000352637	888.0	0.000457627	888.0	0.000592258	888.0	0.000771812	888.0	0.00101439	888.0	0.00131748	888.0	0.00174254	888.0	0.00227452	888.0	0.00297733	888.0	0.00387535	888.0	0.00501274	888.0	0.00647467	888.0	0.00831088	888.0	0.0106334	888.0	0.0135902	888.0	0.0172949	888.0	0.0219825	888.0	0.0279041	888.0	0.0354	888.0	0.0450471	888.0	0.0574382
889.0	0.000101639	889.0	0.000145286	889.0	0.000199848	889.0	0.000267925	889.0	0.000352637	889.0	0.000457626	889.0	0.000592257	889.0	0.000771812	889.0	0.00101439	889.0	0.00131748	889.0	0.00174254	889.0	0.00227452	889.0	0.00297733	889.0	0.00387535	889.0	0.00501274	889.0	0.00647467	889.0	0.00831088	889.0	0.0106334	889.0	0.0135902	889.0	0.0172949	889.0	0.0219825	889.0	0.0279041	889.0	0.0354	889.0	0.0450471	889.0	0.0574382
890.0	0.000101639	890.0	0.000145286	890.0	0.000199848	890.0	0.000267925	890.0	0.000352637	890.0	0.000457626	890.0	0.000592257	890.0	0.000771811	890.0	0.00101439	890.0	0.00131748	890.0	0.00174254	890.0	0.00227452	890.0	0.00297732	890.0	0.00387535	890.0	0.00501274	890.0	0.00647467	890.0	0.00831088	890.0	0.0106334	890.0	0.0135902	890.0	0.0172949	890.0	0.0219825	890.0	0.0279041	890.0	0.0354	890.0	0.0450471	890.0	0.0574382
891.0	0.000101639	891.0	0.000145286	891.0	0.000199848	891.0	0.000267924	891.0	0.000352636	891.0	0.000457625	891.0	0.000592256	891.0	0.00077181	891.0	0.00101439	891.0	0.00131748	891.0	0.00174253	891.0	0.00227451	891.0	0.00297732	891.0	0.00387534	891.0	0.00501274	891.0	0.00647467	891.0	0.00831088	891.0	0.0106334	891.0	0.0135902	891.0	0.0172949	891.0	0.0219825	891.0	0.0279041	891.0	0.0354	891.0	0.0450471	891.0	0.0574381
892.0	0.000101639	892.0	0.000145286	892.0	0.000199848	892.0	0.000267924	892.0	0.000352636	892.0	0.000457625	892.0	0.000592255	892.0	0.000771809	892.0	0.00101439	892.0	0.00131747	892.0	0.00174253	892.0	0.00227451	892.0	0.00297732	892.0	0.00387534	892.0	0.00501273	892.0	0.00647467	892.0	0.00831088	892.0	0.0106334	892.0	0.0135902	892.0	0.0172949	892.0	0.0219825	892.0	0.0279041	892.0	0.0354	892.0	0.0450471	892.0	0.0574381
893.0	0.000101639	893.0	0.000145286	893.0	0.000199847	893.0	0.000267924	893.0	0.000352635	893.0	0.000457624	893.0	0.000592255	893.0	0.000771809	893.0	0.00101439	893.0	0.00131747	893.0	0.00174253	893.0	0.00227451	893.0	0.00297732	893.0	0.00387534	893.0	0.00501273	893.0	0.00647467	893.0	0.00831087	893.0	0.0106334	893.0	0.0135902	893.0	0.0172949	893.0	0.0219825	893.0	0.0279041	893.0	0.0354	893.0	0.0450471	893.0	0.057438
894.0	0.000101639	894.0	0.000145285	894.0	0.000199847	894.0	0.000267924	894.0	0.000352635	894.0	0.000457624	894.0	0.000592254	894.0	0.000771808	894.0	0.00101439	894.0	0.00131747	894.0	0.00174253	894.0	0.00227451	894.0	0.00297732	894.0	0.00387534	894.0	0.00501273	894.0	0.00647467	894.0	0.00831087	894.0	0.0106334	894.0	0.0135902	894.0	0.0172949	894.0	0.0219825	894.0	0.0279041	894.0	0.0354	894.0	0.0450471	894.0	0.057438
895.0	0.000101639	895.0	0.000145285	895.0	0.000199847	895.0	0.000267923	895.0	0.000352635	895.0	0.000457623	895.0	0.000592253	895.0	0.000771807	895.0	0.00101438	895.0	0.00131747	895.0	0.00174253	895.0	0.00227451	895.0	0.00297732	895.0	0.00387534	895.0	0.00501273	895.0	0.00647467	895.0	0.00831087	895.0	0.0106334	895.0	0.0135902	895.0	0.0172949	895.0	0.0219825	895.0	0.0279041	895.0	0.0354	895.0	0.0450471	895.0	0.057438
896.0	0.000101638	896.0	0.000145285	896.0	0.000199847	896.0	0.000267923	896.0	0.000352634	896.0	0.000457623	896.0	0.000592253	896.0	0.000771806	896.0	0.00101438	896.0	0.00131747	896.0	0.00174253	896.0	0.00227451	896.0	0.00297732	896.0	0.00387533	896.0	0.00501273	896.0	0.00647467	896.0	0.00831087	896.0	0.0106334	896.0	0.0135902	896.0	0.0172949	896.0	0.0219825	896.0	0.0279041	896.0	0.0354	896.0	0.0450471	896.0	0.0574379
897.0	0.000101638	897.0	0.000145285	897.0	0.000199847	897.0	0.000267923	897.0	0.000352634	897.0	0.000457622	897.0	0.000592252	897.0	0.000771806	897.0	0.00101438	897.0	0.00131747	897.0	0.00174253	897.0	0.00227451	897.0	0.00297731	897.0	0.00387533	897.0	0.00501272	897.0	0.00647467	897.0	0.00831087	897.0	0.0106334	897.0	0.0135902	897.0	0.0172949	897.0	0.0219825	897.0	0.0279041	897.0	0.0354	897.0	0.0450471	897.0	0.0574379
898.0	0.000101638	898.0	0.000145285	898.0	0.000199846	898.0	0.000267922	898.0	0.000352634	898.0	0.000457622	898.0	0.000592252	898.0	0.000771805	898.0	0.00101438	898.0	0.00131747	898.0	0.00174253	898.0	0.00227451	898.0	0.00297731	898.0	0.00387533	898.0	0.00501272	898.0	0.00647467	898.0	0.00831087	898.0	0.0106334	898.0	0.0135902	898.0	0.0172949	898.0	0.0219825	898.0	0.0279041	898.0	0.0354	898.0	0.0450471	898.0	0.0574378
899.0	0.000101638	899.0	0.000145285	899.0	0.000199846	899.0	0.000267922	899.0	0.000352633	899.0	0.000457621	899.0	0.000592251	899.0	0.000771804	899.0	0.00101438	899.0	0.00131747	899.0	0.00174253	899.0	0.00227451	899.0	0.00297731	899.0	0.00387533	899.0	0.00501272	899.0	0.00647467	899.0	0.00831087	899.0	0.0106334	899.0	0.0135902	899.0	0.0172949	899.0	0.0219825	899.0	0.0279041	899.0	0.0354	899.0	0.0450471	899.0	0.0574378
900.0	0.000101638	900.0	0.000145285	900.0	0.000199846	900.0	0.000267922	900.0	0.000352633	900.0	0.000457621	900.0	0.00059225	900.0	0.000771804	900.0	0.00101438	900.0	0.00131747	900.0	0.00174253	900.0	0.00227451	900.0	0.00297731	900.0	0.00387533	900.0	0.00501272	900.0	0.00647467	900.0	0.00831087	900.0	0.0106334	900.0	0.0135902	900.0	0.0172949	900.0	0.0219825	900.0	0.0279041	900.0	0.0354	900.0	0.0450471	900.0	0.0574378
901.0	0.000101638	901.0	0.000145284	901.0	0.000199846	901.0	0.000267922	901.0	0.000352633	901.0	0.000457621	901.0	0.00059225	901.0	0.000771803	901.0	0.00101438	901.0	0.00131747	901.0	0.00174253	901.0	0.0022745	901.0	0.00297731	901.0	0.00387533	901.0	0.00501272	901.0	0.00647467	901.0	0.00831087	901.0	0.0106334	901.0	0.0135902	901.0	0.0172949	901.0	0.0219825	901.0	0.0279041	901.0	0.0354	901.0	0.0450471	901.0	0.0574377
902.0	0.000101638	902.0	0.000145284	902.0	0.000199846	902.0	0.000267921	902.0	0.000352632	902.0	0.00045762	902.0	0.000592249	902.0	0.000771802	902.0	0.00101438	902.0	0.00131747	902.0	0.00174253	902.0	0.0022745	902.0	0.00297731	902.0	0.00387532	902.0	0.00501272	902.0	0.00647467	902.0	0.00831087	902.0	0.0106334	902.0	0.0135902	902.0	0.0172949	902.0	0.0219825	902.0	0.0279041	902.0	0.0354	902.0	0.045047	902.0	0.0574377
903.0	0.000101638	903.0	0.000145284	903.0	0.000199845	903.0	0.000267921	903.0	0.000352632	903.0	0.00045762	903.0	0.000592249	903.0	0.000771802	903.0	0.00101438	903.0	0.00131747	903.0	0.00174253	903.0	0.0022745	903.0	0.00297731	903.0	0.00387532	903.0	0.00501271	903.0	0.00647467	903.0	0.00831087	903.0	0.0106334	903.0	0.0135902	903.0	0.0172949	903.0	0.0219825	903.0	0.0279041	903.0	0.0354	903.0	0.045047	903.0	0.0574377
904.0	0.000101638	904.0	0.000145284	904.0	0.000199845	904.0	0.000267921	904.0	0.000352632	904.0	0.000457619	904.0	0.000592248	904.0	0.000771801	904.0	0.00101438	904.0	0.00131746	904.0	0.00174253	904.0	0.0022745	904.0	0.0029773	904.0	0.00387532	904.0	0.00501271	904.0	0.00647467	904.0	0.00831087	904.0	0.0106334	904.0	0.0135902	904.0	0.0172949	904.0	0.0219825	904.0	0.0279041	904.0	0.0354	904.0	0.045047	904.0	0.0574376
905.0	0.000101638	905.0	0.000145284	905.0	0.000199845	905.0	0.000267921	905.0	0.000352631	905.0	0.000457619	905.0	0.000592248	905.0	0.0007718	905.0	0.00101438	905.0	0.00131746	905.0	0.00174253	905.0	0.0022745	905.0	0.0029773	905.0	0.00387532	905.0	0.00501271	905.0	0.00647467	905.0	0.00831087	905.0	0.0106334	905.0	0.0135902	905.0	0.0172949	905.0	0.0219825	905.0	0.0279041	905.0	0.0354	905.0	0.045047	905.0	0.0574376
906.0	0.000101637	906.0	0.000145284	906.0	0.000199845	906.0	0.00026792	906.0	0.000352631	906.0	0.000457618	906.0	0.000592247	906.0	0.000771799	906.0	0.00101438	906.0	0.00131746	906.0	0.00174252	906.0	0.0022745	906.0	0.0029773	906.0	0.00387532	906.0	0.00501271	906.0	0.00647467	906.0	0.00831087	906.0	0.0106334	906.0	0.0135902	906.0	0.0172949	906.0	0.0219824	906.0	0.0279041	906.0	0.0354	906.0	0.045047	906.0	0.0574376
907.0	0.000101637	907.0	0.000145284	907.0	0.000199845	907.0	0.00026792	907.0	0.000352631	907.0	0.000457618	907.0	0.000592246	907.0	0.000771799	907.0	0.00101438	907.0	0.00131746	907.0	0.00174252	907.0	0.0022745	907.0	0.0029773	907.0	0.00387532	907.0	0.00501271	907.0	0.00647467	907.0	0.00831087	907.0	0.0106334	907.0	0.0135902	907.0	0.0172949	907.0	0.0219824	907.0	0.0279041	907.0	0.0354	907.0	0.045047	907.0	0.0574375
908.0	0.000101637	908.0	0.000145283	908.0	0.000199845	908.0	0.00026792	908.0	0.00035263	908.0	0.000457617	908.0	0.000592246	908.0	0.000771798	908.0	0.00101438	908.0	0.00131746	908.0	0.00174252	908.0	0.0022745	908.0	0.0029773	908.0	0.00387531	908.0	0.00501271	908.0	0.00647466	908.0	0.00831087	908.0	0.0106334	908.0	0.0135902	908.0	0.0172949	908.0	0.0219824	908.0	0.0279041	908.0	0.0354	908.0	0.045047	908.0	0.0574375
909.0	0.000101637	909.0	0.000145283	909.0	0.000199844	909.0	0.00026792	909.0	0.00035263	909.0	0.000457617	909.0	0.000592245	909.0	0.000771797	909.0	0.00101438	909.0	0.00131746	909.0	0.00174252	909.0	0.0022745	909.0	0.0029773	909.0	0.00387531	909.0	0.0050127	909.0	0.00647466	909.0	0.00831087	909.0	0.0106334	909.0	0.0135902	909.0	0.0172949	909.0	0.0219824	909.0	0.0279041	909.0	0.0354	909.0	0.045047	909.0	0.0574375
910.0	0.000101637	910.0	0.000145283	910.0	0.000199844	910.0	0.000267919	910.0	0.00035263	910.0	0.000457617	910.0	0.000592245	910.0	0.000771797	910.0	0.00101438	910.0	0.00131746	910.0	0.00174252	910.0	0.0022745	910.0	0.0029773	910.0	0.00387531	910.0	0.0050127	910.0	0.00647466	910.0	0.00831086	910.0	0.0106334	910.0	0.0135902	910.0	0.0172949	910.0	0.0219824	910.0	0.0279041	910.0	0.0354	910.0	0.045047	910.0	0.0574374
911.0	0.000101637	911.0	0.000145283	911.0	0.000199844	911.0	0.000267919	911.0	0.000352629	911.0	0.000457616	911.0	0.000592244	911.0	0.000771796	911.0	0.00101438	911.0	0.00131746	911.0	0.00174252	911.0	0.00227449	911.0	0.0029773	911.0	0.00387531	911.0	0.0050127	911.0	0.00647466	911.0	0.00831086	911.0	0.0106334	911.0	0.0135902	911.0	0.0172949	911.0	0.0219824	911.0	0.0279041	911.0	0.0354	911.0	0.045047	911.0	0.0574374
912.0	0.000101637	912.0	0.000145283	912.0	0.000199844	912.0	0.000267919	912.0	0.000352629	912.0	0.000457616	912.0	0.000592244	912.0	0.000771795	912.0	0.00101437	912.0	0.00131746	912.0	0.00174252	912.0	0.00227449	912.0	0.00297729	912.0	0.00387531	912.0	0.0050127	912.0	0.00647466	912.0	0.00831086	912.0	0.0106334	912.0	0.0135902	912.0	0.0172949	912.0	0.0219824	912.0	0.0279041	912.0	0.0354	912.0	0.045047	912.0	0.0574374
913.0	0.000101637	913.0	0.000145283	913.0	0.000199844	913.0	0.000267919	913.0	0.000352629	913.0	0.000457615	913.0	0.000592243	913.0	0.000771795	913.0	0.00101437	913.0	0.00131746	913.0	0.00174252	913.0	0.00227449	913.0	0.00297729	913.0	0.00387531	913.0	0.0050127	913.0	0.00647466	913.0	0.00831086	913.0	0.0106334	913.0	0.0135902	913.0	0.0172949	913.0	0.0219824	913.0	0.0279041	913.0	0.0354	913.0	0.045047	913.0	0.0574373
914.0	0.000101637	914.0	0.000145283	914.0	0.000199843	914.0	0.000267918	914.0	0.000352628	914.0	0.000457615	914.0	0.000592242	914.0	0.000771794	914.0	0.00101437	914.0	0.00131746	914.0	0.00174252	914.0	0.00227449	914.0	0.00297729	914.0	0.00387531	914.0	0.0050127	914.0	0.00647466	914.0	0.00831086	914.0	0.0106334	914.0	0.0135902	914.0	0.0172949	914.0	0.0219824	914.0	0.0279041	914.0	0.0354	914.0	0.045047	914.0	0.0574373
915.0	0.000101637	915.0	0.000145283	915.0	0.000199843	915.0	0.000267918	915.0	0.000352628	915.0	0.000457614	915.0	0.000592242	915.0	0.000771793	915.0	0.00101437	915.0	0.00131746	915.0	0.00174252	915.0	0.00227449	915.0	0.00297729	915.0	0.0038753	915.0	0.00501269	915.0	0.00647466	915.0	0.00831086	915.0	0.0106334	915.0	0.0135902	915.0	0.0172949	915.0	0.0219824	915.0	0.0279041	915.0	0.0354	915.0	0.045047	915.0	0.0574373
916.0	0.000101637	916.0	0.000145282	916.0	0.000199843	916.0	0.000267918	916.0	0.000352628	916.0	0.000457614	916.0	0.000592241	916.0	0.000771793	916.0	0.00101437	916.0	0.00131746	916.0	0.00174252	916.0	0.00227449	916.0	0.00297729	916.0	0.0038753	916.0	0.00501269	916.0	0.00647466	916.0	0.00831086	916.0	0.0106334	916.0	0.0135902	916.0	0.0172949	916.0	0.0219824	916.0	0.0279041	916.0	0.0354	916.0	0.045047	916.0	0.0574373
917.0	0.000101636	917.0	0.000145282	917.0	0.000199843	917.0	0.000267918	917.0	0.000352627	917.0	0.000457614	917.0	0.000592241	917.0	0.000771792	917.0	0.00101437	917.0	0.00131745	917.0	0.00174252	917.0	0.00227449	917.0	0.00297729	917.0	0.0038753	917.0	0.00501269	917.0	0.00647466	917.0	0.00831086	917.0	0.0106334	917.0	0.0135902	917.0	0.0172949	917.0	0.0219824	917.0	0.0279041	917.0	0.0354	917.0	0.045047	917.0	0.0574372
918.0	0.000101636	918.0	0.000145282	918.0	0.000199843	918.0	0.000267917	918.0	0.000352627	918.0	0.000457613	918.0	0.00059224	918.0	0.000771792	918.0	0.00101437	918.0	0.00131745	918.0	0.00174252	918.0	0.00227449	918.0	0.00297729	918.0	0.0038753	918.0	0.00501269	918.0	0.00647466	918.0	0.00831086	918.0	0.0106334	918.0	0.0135902	918.0	0.0172949	918.0	0.0219824	918.0	0.0279041	918.0	0.0354	918.0	0.045047	918.0	0.0574372
919.0	0.000101636	919.0	0.000145282	919.0	0.000199843	919.0	0.000267917	919.0	0.000352627	919.0	0.000457613	919.0	0.00059224	919.0	0.000771791	919.0	0.00101437	919.0	0.00131745	919.0	0.00174252	919.0	0.00227449	919.0	0.00297729	919.0	0.0038753	919.0	0.00501269	919.0	0.00647466	919.0	0.00831086	919.0	0.0106334	919.0	0.0135902	919.0	0.0172949	919.0	0.0219824	919.0	0.0279041	919.0	0.0354	919.0	0.045047	919.0	0.0574372
920.0	0.000101636	920.0	0.000145282	920.0	0.000199842	920.0	0.000267917	920.0	0.000352626	920.0	0.000457612	920.0	0.000592239	920.0	0.00077179	920.0	0.00101437	920.0	0.00131745	920.0	0.00174252	920.0	0.00227449	920.0	0.00297729	920.0	0.0038753	920.0	0.00501269	920.0	0.00647466	920.0	0.00831086	920.0	0.0106334	920.0	0.0135902	920.0	0.0172949	920.0	0.0219824	920.0	0.0279041	920.0	0.0354	920.0	0.045047	920.0	0.0574371
921.0	0.000101636	921.0	0.000145282	921.0	0.000199842	921.0	0.000267917	921.0	0.000352626	921.0	0.000457612	921.0	0.000592239	921.0	0.00077179	921.0	0.00101437	921.0	0.00131745	921.0	0.00174252	921.0	0.00227449	921.0	0.00297728	921.0	0.00387529	921.0	0.00501268	921.0	0.00647466	921.0	0.00831086	921.0	0.0106334	921.0	0.0135902	921.0	0.0172949	921.0	0.0219824	921.0	0.0279041	921.0	0.0354	921.0	0.045047	921.0	0.0574371
922.0	0.000101636	922.0	0.000145282	922.0	0.000199842	922.0	0.000267916	922.0	0.000352626	922.0	0.000457612	922.0	0.000592238	922.0	0.000771789	922.0	0.00101437	922.0	0.00131745	922.0	0.00174251	922.0	0.00227448	922.0	0.00297728	922.0	0.00387529	922.0	0.00501268	922.0	0.00647466	922.0	0.00831086	922.0	0.0106334	922.0	0.0135902	922.0	0.0172949	922.0	0.0219824	922.0	0.0279041	922.0	0.0354	922.0	0.045047	922.0	0.0574371
923.0	0.000101636	923.0	0.000145282	923.0	0.000199842	923.0	0.000267916	923.0	0.000352625	923.0	0.000457611	923.0	0.000592238	923.0	0.000771788	923.0	0.00101437	923.0	0.00131745	923.0	0.00174251	923.0	0.00227448	923.0	0.00297728	923.0	0.00387529	923.0	0.00501268	923.0	0.00647466	923.0	0.00831086	923.0	0.0106334	923.0	0.0135902	923.0	0.0172949	923.0	0.0219824	923.0	0.0279041	923.0	0.0354	923.0	0.0450469	923.0	0.0574371
924.0	0.000101636	924.0	0.000145281	924.0	0.000199842	924.0	0.000267916	924.0	0.000352625	924.0	0.000457611	924.0	0.000592237	924.0	0.000771788	924.0	0.00101437	924.0	0.00131745	924.0	0.00174251	924.0	0.00227448	924.0	0.00297728	924.0	0.00387529	924.0	0.00501268	924.0	0.00647466	924.0	0.00831086	924.0	0.0106334	924.0	0.0135902	924.0	0.0172949	924.0	0.0219824	924.0	0.0279041	924.0	0.0354	924.0	0.0450469	924.0	0.057437
925.0	0.000101636	925.0	0.000145281	925.0	0.000199841	925.0	0.000267916	925.0	0.000352625	925.0	0.00045761	925.0	0.000592237	925.0	0.000771787	925.0	0.00101437	925.0	0.00131745	925.0	0.00174251	925.0	0.00227448	925.0	0.00297728	925.0	0.00387529	925.0	0.00501268	925.0	0.00647466	925.0	0.00831086	925.0	0.0106334	925.0	0.0135902	925.0	0.0172949	925.0	0.0219824	925.0	0.0279041	925.0	0.0353999	925.0	0.0450469	925.0	0.057437
926.0	0.000101636	926.0	0.000145281	926.0	0.000199841	926.0	0.000267916	926.0	0.000352625	926.0	0.00045761	926.0	0.000592236	926.0	0.000771786	926.0	0.00101437	926.0	0.00131745	926.0	0.00174251	926.0	0.00227448	926.0	0.00297728	926.0	0.00387529	926.0	0.00501268	926.0	0.00647466	926.0	0.00831086	926.0	0.0106334	926.0	0.0135902	926.0	0.0172949	926.0	0.0219824	926.0	0.0279041	926.0	0.0353999	926.0	0.0450469	926.0	0.057437
927.0	0.000101636	927.0	0.000145281	927.0	0.000199841	927.0	0.000267915	927.0	0.000352624	927.0	0.00045761	927.0	0.000592235	927.0	0.000771786	927.0	0.00101437	927.0	0.00131745	927.0	0.00174251	927.0	0.00227448	927.0	0.00297728	927.0	0.00387529	927.0	0.00501267	927.0	0.00647466	927.0	0.00831086	927.0	0.0106334	927.0	0.0135902	927.0	0.0172949	927.0	0.0219824	927.0	0.0279041	927.0	0.0353999	927.0	0.0450469	927.0	0.057437
928.0	0.000101635	928.0	0.000145281	928.0	0.000199841	928.0	0.000267915	928.0	0.000352624	928.0	0.000457609	928.0	0.000592235	928.0	0.000771785	928.0	0.00101437	928.0	0.00131745	928.0	0.00174251	928.0	0.00227448	928.0	0.00297728	928.0	0.00387528	928.0	0.00501267	928.0	0.00647466	928.0	0.00831086	928.0	0.0106334	928.0	0.0135902	928.0	0.0172949	928.0	0.0219824	928.0	0.0279041	928.0	0.0353999	928.0	0.0450469	928.0	0.0574369
929.0	0.000101635	929.0	0.000145281	929.0	0.000199841	929.0	0.000267915	929.0	0.000352624	929.0	0.000457609	929.0	0.000592234	929.0	0.000771785	929.0	0.00101437	929.0	0.00131745	929.0	0.00174251	929.0	0.00227448	929.0	0.00297727	929.0	0.00387528	929.0	0.00501267	929.0	0.00647466	929.0	0.00831085	929.0	0.0106334	929.0	0.0135902	929.0	0.0172949	929.0	0.0219824	929.0	0.0279041	929.0	0.0353999	929.0	0.0450469	929.0	0.0574369
930.0	0.000101635	930.0	0.000145281	930.0	0.000199841	930.0	0.000267915	930.0	0.000352623	930.0	0.000457608	930.0	0.000592234	930.0	0.000771784	930.0	0.00101437	930.0	0.00131744	930.0	0.00174251	930.0	0.00227448	930.0	0.00297727	930.0	0.00387528	930.0	0.00501267	930.0	0.00647466	930.0	0.00831085	930.0	0.0106334	930.0	0.0135902	930.0	0.0172949	930.0	0.0219824	930.0	0.0279041	930.0	0.0353999	930.0	0.0450469	930.0	0.0574369
931.0	0.000101635	931.0	0.000145281	931.0	0.00019984	931.0	0.000267914	931.0	0.000352623	931.0	0.000457608	931.0	0.000592233	931.0	0.000771783	931.0	0.00101437	931.0	0.00131744	931.0	0.00174251	931.0	0.00227448	931.0	0.00297727	931.0	0.00387528	931.0	0.00501267	931.0	0.00647466	931.0	0.00831085	931.0	0.0106333	931.0	0.0135902	931.0	0.0172949	931.0	0.0219824	931.0	0.0279041	931.0	0.0353999	931.0	0.0450469	931.0	0.0574369
932.0	0.000101635	932.0	0.00014528	932.0	0.00019984	932.0	0.000267914	932.0	0.000352623	932.0	0.000457608	932.0	0.000592233	932.0	0.000771783	932.0	0.00101436	932.0	0.00131744	932.0	0.00174251	932.0	0.00227448	932.0	0.00297727	932.0	0.00387528	932.0	0.00501267	932.0	0.00647466	932.0	0.00831085	932.0	0.0106333	932.0	0.0135902	932.0	0.0172949	932.0	0.0219824	932.0	0.0279041	932.0	0.0353999	932.0	0.0450469	932.0	0.0574368
933.0	0.000101635	933.0	0.00014528	933.0	0.00019984	933.0	0.000267914	933.0	0.000352623	933.0	0.000457607	933.0	0.000592232	933.0	0.000771782	933.0	0.00101436	933.0	0.00131744	933.0	0.00174251	933.0	0.00227448	933.0	0.00297727	933.0	0.00387528	933.0	0.00501267	933.0	0.00647466	933.0	0.00831085	933.0	0.0106333	933.0	0.0135902	933.0	0.0172949	933.0	0.0219824	933.0	0.0279041	933.0	0.0353999	933.0	0.0450469	933.0	0.0574368
934.0	0.000101635	934.0	0.00014528	934.0	0.00019984	934.0	0.000267914	934.0	0.000352622	934.0	0.000457607	934.0	0.000592232	934.0	0.000771782	934.0	0.00101436	934.0	0.00131744	934.0	0.00174251	934.0	0.00227447	934.0	0.00297727	934.0	0.00387528	934.0	0.00501266	934.0	0.00647466	934.0	0.00831085	934.0	0.0106333	934.0	0.0135902	934.0	0.0172949	934.0	0.0219824	934.0	0.0279041	934.0	0.0353999	934.0	0.0450469	934.0	0.0574368
935.0	0.000101635	935.0	0.00014528	935.0	0.00019984	935.0	0.000267914	935.0	0.000352622	935.0	0.000457607	935.0	0.000592231	935.0	0.000771781	935.0	0.00101436	935.0	0.00131744	935.0	0.00174251	935.0	0.00227447	935.0	0.00297727	935.0	0.00387527	935.0	0.00501266	935.0	0.00647466	935.0	0.00831085	935.0	0.0106333	935.0	0.0135902	935.0	0.0172949	935.0	0.0219824	935.0	0.0279041	935.0	0.0353999	935.0	0.0450469	935.0	0.0574368
936.0	0.000101635	936.0	0.00014528	936.0	0.00019984	936.0	0.000267913	936.0	0.000352622	936.0	0.000457606	936.0	0.000592231	936.0	0.00077178	936.0	0.00101436	936.0	0.00131744	936.0	0.00174251	936.0	0.00227447	936.0	0.00297727	936.0	0.00387527	936.0	0.00501266	936.0	0.00647466	936.0	0.00831085	936.0	0.0106333	936.0	0.0135902	936.0	0.0172949	936.0	0.0219824	936.0	0.0279041	936.0	0.0353999	936.0	0.0450469	936.0	0.0574368
937.0	0.000101635	937.0	0.00014528	937.0	0.000199839	937.0	0.000267913	937.0	0.000352621	937.0	0.000457606	937.0	0.00059223	937.0	0.00077178	937.0	0.00101436	937.0	0.00131744	937.0	0.00174251	937.0	0.00227447	937.0	0.00297727	937.0	0.00387527	937.0	0.00501266	937.0	0.00647466	937.0	0.00831085	937.0	0.0106333	937.0	0.0135902	937.0	0.0172949	937.0	0.0219824	937.0	0.0279041	937.0	0.0353999	937.0	0.0450469	937.0	0.0574367
938.0	0.000101635	938.0	0.00014528	938.0	0.000199839	938.0	0.000267913	938.0	0.000352621	938.0	0.000457605	938.0	0.00059223	938.0	0.000771779	938.0	0.00101436	938.0	0.00131744	938.0	0.00174251	938.0	0.00227447	938.0	0.00297726	938.0	0.00387527	938.0	0.00501266	938.0	0.00647465	938.0	0.00831085	938.0	0.0106333	938.0	0.0135902	938.0	0.0172949	938.0	0.0219824	938.0	0.0279041	938.0	0.0353999	938.0	0.0450469	938.0	0.0574367
939.0	0.000101635	939.0	0.00014528	939.0	0.000199839	939.0	0.000267913	939.0	0.000352621	939.0	0.000457605	939.0	0.000592229	939.0	0.000771779	939.0	0.00101436	939.0	0.00131744	939.0	0.00174251	939.0	0.00227447	939.0	0.00297726	939.0	0.00387527	939.0	0.00501266	939.0	0.00647465	939.0	0.00831085	939.0	0.0106333	939.0	0.0135902	939.0	0.0172949	939.0	0.0219824	939.0	0.0279041	939.0	0.0353999	939.0	0.0450469	939.0	0.0574367
940.0	0.000101635	940.0	0.000145279	940.0	0.000199839	940.0	0.000267912	940.0	0.000352621	940.0	0.000457605	940.0	0.000592229	940.0	0.000771778	940.0	0.00101436	940.0	0.00131744	940.0	0.0017425	940.0	0.00227447	940.0	0.00297726	940.0	0.00387527	940.0	0.00501265	940.0	0.00647465	940.0	0.00831085	940.0	0.0106333	940.0	0.0135902	940.0	0.0172949	940.0	0.0219824	940.0	0.0279041	940.0	0.0353999	940.0	0.0450469	940.0	0.0574367
[truncated: 89,683 more rows]
[truncated: 46 more columns]
