# Supplementary material for: Viscoelasticity and elastoplasticity in the power law creep and yielding of gels and fibre network materials under stress
Source: Soft Matter. 2026 May 7;22(23):4034–44. doi: 10.1039/d6sm00053c (PMC13430415; doi:10.1039/d6sm00053c)
Supplement: SM-022-D6SM00053C-s001 [file SM-022-D6SM00053C-s001.zip › Supplemental Data/data_fig9/fig_9d.csv]

0.0012	0.0012	0.0016	0.0016	0.0.0019	0.0.0019
3.0	0.0	3.0	0.0	3.0	0.0
4.0	0.0	4.0	0.0	4.0	0.0
5.0	0.0	5.0	0.0	5.0	0.0
6.0	0.0	6.0	0.0	6.0	0.0
7.0	0.0	7.0	0.0	7.0	0.0
8.0	0.0	8.0	0.0	8.0	0.0
9.0	0.0	9.0	0.0	9.0	0.0
10.0	0.0	10.0	0.0	10.0	0.0
11.0	0.0	11.0	0.0	11.0	0.0
12.0	0.0	12.0	0.0	12.0	0.0
13.0	0.0	13.0	0.0	13.0	0.0
14.0	0.0	14.0	0.0	14.0	0.0
15.0	0.0	15.0	0.0	15.0	0.0
16.0	0.0	16.0	0.0	16.0	0.0
17.0	0.0	17.0	0.0	17.0	0.0
18.0	0.0	18.0	0.0	18.0	0.0
19.0	0.0	19.0	0.0	19.0	0.0
20.0	0.0	20.0	0.0	20.0	0.0
21.0	0.0	21.0	0.0	21.0	0.0
22.0	0.0	22.0	0.0	22.0	0.0
23.0	0.0	23.0	0.0	23.0	0.0
25.0	0.0	25.0	0.0	25.0	0.0
27.0	3.9958443219052184e-05	27.0	0.0	27.0	0.0
29.0	7.991688643810437e-05	29.0	0.0	29.0	0.0
31.0	0.00019979221609526092	31.0	0.0	31.0	0.0
33.0	0.00019979221609526092	33.0	0.0	33.0	0.0
35.0	0.0002397506593143131	35.0	0.0	35.0	0.0
37.0	0.0003196675457524175	37.0	0.0	37.0	0.0
39.0	0.00039958443219052184	39.0	0.0	39.0	0.0
41.0	0.00043954287540957405	41.0	0.0	41.0	0.0
43.0	0.00043954287540957405	43.0	0.0	43.0	0.0
45.0	0.00043954287540957405	45.0	0.0	45.0	0.0
47.0	0.0004795013186286262	47.0	0.0	47.0	0.0
49.0	0.0005194597618476784	49.0	0.0	49.0	0.0
51.0	0.0005594182050667306	52.0	3.9958443219052184e-05	52.0	0.0
54.0	0.0007192519779429394	55.0	3.9958443219052184e-05	55.0	0.0
57.0	0.0007592104211619915	58.0	7.991688643810437e-05	58.0	0.0
60.0	0.0008790857508191481	61.0	7.991688643810437e-05	61.0	0.0
63.0	0.0009190441940382003	64.0	7.991688643810437e-05	64.0	0.0
66.0	0.0009190441940382003	67.0	0.00011987532965715655	67.0	0.0
69.0	0.0010389195236953567	70.0	0.00011987532965715655	70.0	0.0
72.0	0.001078877966914409	73.0	0.00019979221609526092	73.0	0.0
75.0	0.0011188364101334613	76.0	0.00019979221609526092	76.0	0.0
78.0	0.0011587948533525133	79.0	0.00019979221609526092	80.0	3.9958443219052184e-05
81.0	0.0011987532965715656	83.0	0.00019979221609526092	84.0	3.9958443219052184e-05
84.0	0.0011987532965715656	87.0	0.0002397506593143131	88.0	3.9958443219052184e-05
88.0	0.0011987532965715656	91.0	0.0002397506593143131	92.0	3.9958443219052184e-05
92.0	0.0013585870694477742	95.0	0.0002397506593143131	96.0	3.9958443219052184e-05
96.0	0.0013585870694477742	99.0	0.0002797091025333653	100.0	7.991688643810437e-05
100.0	0.0014385039558858787	103.0	0.0003196675457524175	104.0	7.991688643810437e-05
104.0	0.0014784623991049308	107.0	0.0003196675457524175	108.0	0.00011987532965715655
108.0	0.0014784623991049308	111.0	0.0003596259889714697	113.0	0.00011987532965715655
112.0	0.0015583792855430353	116.0	0.0003596259889714697	118.0	0.00011987532965715655
116.0	0.0015583792855430353	121.0	0.00039958443219052184	123.0	0.00011987532965715655
120.0	0.0015983377287620874	126.0	0.00039958443219052184	128.0	0.00011987532965715655
125.0	0.001718213058419244	131.0	0.00043954287540957405	133.0	0.00011987532965715655
130.0	0.001718213058419244	136.0	0.00043954287540957405	138.0	0.00011987532965715655
135.0	0.0017581715016382962	141.0	0.00043954287540957405	143.0	0.00011987532965715655
140.0	0.0017581715016382962	146.0	0.00043954287540957405	149.0	0.00011987532965715655
145.0	0.0017981299448573483	152.0	0.00043954287540957405	155.0	0.00011987532965715655
150.0	0.0018780468312954528	158.0	0.0004795013186286262	161.0	0.00011987532965715655
155.0	0.001957963717733557	164.0	0.0005194597618476784	167.0	0.00015983377287620874
161.0	0.0019979221609526094	170.0	0.0005594182050667306	173.0	0.00015983377287620874
167.0	0.0020778390473907135	176.0	0.0005594182050667306	180.0	0.0002397506593143131
173.0	0.0020778390473907135	182.0	0.0005594182050667306	187.0	0.0002397506593143131
179.0	0.0021177974906097657	189.0	0.0005594182050667306	194.0	0.0002397506593143131
185.0	0.0021977143770478703	196.0	0.0005594182050667306	201.0	0.0002397506593143131
191.0	0.0022376728202669225	203.0	0.0005993766482857828	208.0	0.0002397506593143131
198.0	0.0023175897067050266	210.0	0.0005993766482857828	216.0	0.0002397506593143131
205.0	0.002397506593143131	218.0	0.0005993766482857828	224.0	0.0002397506593143131
212.0	0.002397506593143131	226.0	0.0005993766482857828	232.0	0.0002397506593143131
219.0	0.002397506593143131	234.0	0.0005993766482857828	240.0	0.0002397506593143131
226.0	0.0024374650363621834	242.0	0.0006792935347238871	249.0	0.0002397506593143131
234.0	0.0024774234795812357	250.0	0.0006792935347238871	258.0	0.0002797091025333653
242.0	0.0024774234795812357	259.0	0.0007192519779429394	267.0	0.0002797091025333653
250.0	0.002597298809238392	268.0	0.0007192519779429394	276.0	0.0002797091025333653
258.0	0.002597298809238392	277.0	0.0007192519779429394	286.0	0.0002797091025333653
267.0	0.0026772156956764966	287.0	0.0007592104211619915	296.0	0.0002797091025333653
276.0	0.0027171741388955484	297.0	0.0007592104211619915	306.0	0.0002797091025333653
285.0	0.0027571325821146007	307.0	0.0007592104211619915	317.0	0.0002797091025333653
294.0	0.0027571325821146007	317.0	0.000839127307600096	328.0	0.0002797091025333653
304.0	0.0028770079117717575	328.0	0.000839127307600096	339.0	0.0002797091025333653
314.0	0.0029169663549908098	339.0	0.000839127307600096	351.0	0.0002797091025333653
324.0	0.0029569247982098616	350.0	0.000839127307600096	363.0	0.0003196675457524175
334.0	0.0029569247982098616	362.0	0.000839127307600096	375.0	0.0003196675457524175
345.0	0.003036841684647966	374.0	0.000839127307600096	388.0	0.0003196675457524175
356.0	0.0030768001278670184	386.0	0.0008790857508191481	401.0	0.0003196675457524175
367.0	0.0031167585710860706	399.0	0.0008790857508191481	415.0	0.0003196675457524175
379.0	0.0031167585710860706	412.0	0.0009190441940382003	429.0	0.0003196675457524175
391.0	0.0031966754575241747	426.0	0.0009590026372572524	444.0	0.0003196675457524175
403.0	0.0033165507871813315	440.0	0.0009590026372572524	459.0	0.0005194597618476784
416.0	0.0033964676736194356	454.0	0.0009590026372572524	474.0	0.0005194597618476784
429.0	0.003636218332933749	469.0	0.0009590026372572524	490.0	0.0005194597618476784
442.0	0.0037560936625909056	484.0	0.0009590026372572524	506.0	0.0005194597618476784
456.0	0.0038360105490290097	500.0	0.0009590026372572524	523.0	0.0005194597618476784
470.0	0.0038360105490290097	516.0	0.0009590026372572524	540.0	0.0005594182050667306
484.0	0.003875968992248062	533.0	0.0009590026372572524	558.0	0.0005594182050667306
499.0	0.003995844321905219	550.0	0.0009989610804763047	576.0	0.0005594182050667306
514.0	0.004035802765124271	568.0	0.0009989610804763047	595.0	0.0005993766482857828
530.0	0.004355470310876688	587.0	0.0009989610804763047	615.0	0.0005993766482857828
546.0	0.0043954287540957405	606.0	0.0009989610804763047	635.0	0.0005993766482857828
562.0	0.004435387197314793	626.0	0.0011188364101334613	656.0	0.000639335091504835
579.0	0.004435387197314793	646.0	0.0011188364101334613	678.0	0.000639335091504835
597.0	0.004475345640533845	667.0	0.0011188364101334613	700.0	0.0006792935347238871
615.0	0.004515304083752897	689.0	0.0012387117397906178	723.0	0.0007192519779429394
634.0	0.004635179413410053	711.0	0.00127867018300967	747.0	0.0007592104211619915
653.0	0.004715096299848158	734.0	0.00127867018300967	771.0	0.0007592104211619915
673.0	0.004795013186286262	758.0	0.0013186286262287222	796.0	0.0007592104211619915
693.0	0.004874930072724367	783.0	0.0013585870694477742	822.0	0.0007592104211619915
714.0	0.004874930072724367	809.0	0.0013585870694477742	849.0	0.0007991688643810437
736.0	0.004914888515943419	836.0	0.0014385039558858787	877.0	0.0007991688643810437
758.0	0.005034763845600575	863.0	0.0014784623991049308	906.0	0.0007991688643810437
781.0	0.00511468073203868	891.0	0.0015983377287620874	936.0	0.000839127307600096
805.0	0.005314472948133941	920.0	0.0017581715016382962	968.0	0.0008790857508191481
830.0	0.0053943898345720455	950.0	0.0017581715016382962	1001.0	0.0008790857508191481
855.0	0.005434348277791097	981.0	0.0017981299448573483	1035.0	0.0009190441940382003
881.0	0.005634140493886358	1013.0	0.0018380883880764005	1071.0	0.0009190441940382003
908.0	0.0058339327099816195	1046.0	0.0018780468312954528	1108.0	0.0009590026372572524
936.0	0.0059538080396387754	1081.0	0.0019180052745145048	1146.0	0.0010389195236953567
965.0	0.006073683369295932	1117.0	0.0019979221609526094	1186.0	0.0010389195236953567
995.0	0.006313434028610245	1154.0	0.0020378806041716616	1228.0	0.0011188364101334613
1026.0	0.006513226244705506	1193.0	0.0021177974906097657	1271.0	0.0013186286262287222
1057.0	0.006872852233676976	1234.0	0.0021977143770478703	1315.0	0.0013186286262287222
1089.0	0.007472228881962759	1276.0	0.0022776312634859744	1362.0	0.0013186286262287222
1122.0	0.007592104211619915	1320.0	0.0023175897067050266	1411.0	0.0013585870694477742
1155.0	0.008031647087029489	1366.0	0.0024774234795812357	1462.0	0.0014385039558858787
1190.0	0.008151522416686647	1414.0	0.00255734036601934	1516.0	0.0014784623991049308
1225.0	0.008710940621753377	1464.0	0.0026772156956764966	1572.0	0.001518420842323983
1261.0	0.009190441940382002	1516.0	0.0027571325821146007	1631.0	0.0015583792855430353
1298.0	0.009470151042915369	1570.0	0.0029169663549908098	1694.0	0.0016382961719811396
1336.0	0.009829777031886838	1626.0	0.0031167585710860706	1760.0	0.0016382961719811396
1375.0	0.01022936146407736	1684.0	0.003356509230400384	1830.0	0.001718213058419244
1415.0	0.010469112123391673	1745.0	0.003436426116838488	1904.0	0.001718213058419244
1457.0	0.010708862782705986	1809.0	0.0035563014464956447	1983.0	0.0017581715016382962
1500.0	0.011268280987772716	1876.0	0.0037161352193718533	2067.0	0.0018380883880764005
1544.0	0.011547990090306081	1945.0	0.0041157196515623756	2157.0	0.001957963717733557
1589.0	0.011907616079277551	2017.0	0.0042355949812195315	2251.0	0.0020778390473907135
1636.0	0.012147366738591864	2093.0	0.004315511867657636	2352.0	0.0021177974906097657
1685.0	0.012347158954687125	2174.0	0.004515304083752897	2460.0	0.0022376728202669225
1736.0	0.012506992727563334	2259.0	0.004595220970191001	2575.0	0.002357548149924079
1789.0	0.013026452489411013	2349.0	0.004874930072724367	2696.0	0.002597298809238392
1844.0	0.013306161591944378	2443.0	0.005034763845600575	2827.0	0.0026372572524574443
1901.0	0.013785662910573005	2541.0	0.005474306721010149	2969.0	0.002797091025333653
1959.0	0.01442499800207784	2643.0	0.005993766482857828	3121.0	0.002996883241428914
2019.0	0.01482458243426836	2746.0	0.006633101574362663	3280.0	0.003356509230400384
2081.0	0.01518420842323983	2849.0	0.007112602892991289	3448.0	0.00347638456005754
2145.0	0.01574362662830656	2957.0	0.007392311995524654	3631.0	0.0035962598897146965
2211.0	0.016183169503716135	3070.0	0.007632062654838967	3830.0	0.003875968992248062
2280.0	0.016622712379125708	3188.0	0.007991688643810438	4043.0	0.003995844321905219
2352.0	0.016862463038440023	3310.0	0.008391273076000958	4271.0	0.004275553424438584
2428.0	0.0173819228002877	3439.0	0.008670982178534325	4525.0	0.004435387197314793
2507.0	0.017981299448573483	3576.0	0.008870774394629586	4804.0	0.004595220970191001
2587.0	0.018940302085830737	3723.0	0.009070566610724846	5120.0	0.004635179413410053
2668.0	0.01973947095021178	3881.0	0.009270358826820107	5464.0	0.005194597618476784
2753.0	0.01997922160952609	4049.0	0.009749860145448734	5822.0	0.005434348277791097
2843.0	0.020338847598497564	4225.0	0.010109486134420203	6218.0	0.005754015823543515
2936.0	0.020978182690002397	4406.0	0.010788779669144091	6650.0	0.005993766482857828
3034.0	0.021577559338288182	4597.0	0.011068488771677456	7129.0	0.006313434028610245
3132.0	0.02297610485095501	4798.0	0.011547990090306081	7628.0	0.006912810676896028
3232.0	0.023735315272117	5012.0	0.011827699192839446	8126.0	0.007632062654838967
3337.0	0.02429473347718373	5244.0	0.012387117397906178	8679.0	0.007831854870934228
3447.0	0.025013985455126668	5485.0	0.012786701830096699	9317.0	0.008111563973467593
3561.0	0.025533445216974347	5745.0	0.013306161591944378	10069.0	0.008471189962439063
3682.0	0.026252697194917286	6015.0	0.014225205785982579	10890.0	0.008830815951410532
3810.0	0.026652281627107807	6294.0	0.0146247902181731	11964.0	0.009030608167505795
3946.0	0.027291616718612643	6603.0	0.014944457763925518	13201.0	0.00966994325901063
4089.0	0.028210660912650842	6951.0	0.01518420842323983	14388.0	0.010588987453048829
4235.0	0.02928953887956525	7325.0	0.015983377287620875	15642.0	0.010988571885239351
4388.0	0.030088707743946296	7740.0	0.016303044833373293	17215.0	0.011308239430991768
4547.0	0.031367377926955965	8183.0	0.01718213058419244	19119.0	0.011827699192839446
4714.0	0.032126588348117956	8691.0	0.017501798129944856	21460.0	0.01226724206824902
4889.0	0.03336530008790858	9277.0	0.0183009669943259	25559.0	0.012506992727563334
5073.0	0.03452409494126109	9939.0	0.018900343642611683	30290.0	0.01334612003516343
5263.0	0.03544313913529929	10605.0	0.020418764484935667	36116.0	0.013785662910573005
5470.0	0.03608247422680412	11315.0	0.020778390473907137	55784.0	0.014025413569887317
5695.0	0.036801726204747066	12135.0	0.021897226884040596	65357.0	0.015264125309677934
5937.0	0.037880604171661475	13152.0	0.022057060656916806	76544.0	0.01590346040118277
6188.0	0.03979860944617598	14450.0	0.02305602173739311	94884.0	0.017062255254535284
6440.0	0.041996323823223845	15770.0	0.0246543594661552	104229.0	0.017861424118916325
6688.0	0.04351474466554783	17037.0	0.025933029649164867	135949.0	0.018380883880764004
6947.0	0.04483337329177655	18396.0	0.026971949172860225	163807.0	0.01918005274514505
7223.0	0.04623191880444338	19821.0	0.028250619355869894	201469.0	0.01997922160952609
7507.0	0.04783025653320547	21291.0	0.02940941420922241	225741.0	0.021098058019659555
7799.0	0.04942859426196755	22841.0	0.030568209062574923	254583.0	0.02209701910013586
8110.0	0.05098697354751059	24672.0	0.0320067130184608	268360.0	0.02353552305602174
8412.0	0.05446335810756813	26188.0	0.0337648845200991	274519.0	0.025373611444098138
8707.0	0.05558219451770159	27715.0	0.03496363781667066	278336.0	0.026732198513545913
9030.0	0.05702069847358747	29192.0	0.037161352193718536	282834.0	0.027451450491488852
9364.0	0.05889874530488292	30386.0	0.03911931591145209	287414.0	0.02837049468552705
9719.0	0.05997762327179733	31595.0	0.04031806920802366	293006.0	0.02964916486853672
10085.0	0.06233517142172141	32973.0	0.04155678094781427	296539.0	0.030927835051546393
10457.0	0.06449292735555023	34434.0	0.04299528490370015	300345.0	0.031766962359146486
10828.0	0.06697035083513146	35918.0	0.044673539518900345	304555.0	0.03304563254215616
11190.0	0.06928794054183648	37523.0	0.04611204347478622	308599.0	0.034044593622632464
11554.0	0.07140573803244625	38942.0	0.04795013186286262	313253.0	0.0356828897946136
11941.0	0.07276432510189403	40411.0	0.04974826180771997	316694.0	0.03720131063693759
12335.0	0.07472228881962759	41725.0	0.052345560616958366	320027.0	0.03867977303604252
12745.0	0.07656037720770399	42893.0	0.053824023016063295	323125.0	0.040158235435147446
13151.0	0.079637177335571	44153.0	0.054942859426196755	325802.0	0.04175657316390954
13545.0	0.08163509949652362	45531.0	0.05662111404139695	328595.0	0.04291536801726205
13947.0	0.08363302165747623	46930.0	0.05829936865659714	331229.0	0.044353871973147926
14363.0	0.08535123471589547	48213.0	0.060616958363302165	333783.0	0.045392791496843284
14773.0	0.08794853352513386	49446.0	0.062095420762407094	336574.0	0.046911212339167264
15187.0	0.09042595700471509	50537.0	0.06453288579876928	338888.0	0.04870934228402461
15609.0	0.09194437784703909	51681.0	0.06585151442499801	341091.0	0.049668344921281866
16041.0	0.0941021337808679	52860.0	0.06772956125629345	343740.0	0.05046751378566291
16482.0	0.09614001438503957	54048.0	0.06888835610964597	346829.0	0.05118676576360585
16937.0	0.09765843522736355	55230.0	0.071205945816351	349559.0	0.05330456325421561
17410.0	0.09945656517222089	56342.0	0.07280428354511308	351843.0	0.05502277631263486
17883.0	0.10253336530008791	57444.0	0.07408295372812275	354037.0	0.056780947814273154
18357.0	0.10425157835850715	58543.0	0.07576120834332295	356131.0	0.057540158235435145
18838.0	0.10648925117877407	59665.0	0.07703987852633261	358426.0	0.058778869975225766
19332.0	0.10808758890753616	60846.0	0.07839846559578038	360736.0	0.05997762327179733
19848.0	0.11052505394389835	62003.0	0.08067609685926637	363282.0	0.06089666746583553
20364.0	0.11268280987772716	63144.0	0.08155518261008551	365728.0	0.06241508830815951
20862.0	0.11587948533525134	64378.0	0.08291376967953329	368069.0	0.0640933429233597
21350.0	0.11783744905298489	65603.0	0.08439223207863822	370323.0	0.06513226244705506
21837.0	0.1205945816350995	66826.0	0.08639015423959083	372464.0	0.06665068328937905
22314.0	0.1222728362502997	67940.0	0.0885878686166387	374718.0	0.06725005993766482
22794.0	0.12407096619515703	68981.0	0.09054583233437226	377305.0	0.0685287301206745
23284.0	0.12586909614001437	70056.0	0.09130504275553425	379577.0	0.0702869016223128
23767.0	0.12858627027890993	71209.0	0.09262367138176297	381729.0	0.07104611204347479
24257.0	0.1300247742347958	72440.0	0.09362263246223927	384039.0	0.07236474066970351
24762.0	0.13198273795252938	73596.0	0.09617997282825862	386135.0	0.0742028290577799
25276.0	0.13402061855670103	74754.0	0.09805801965955406	388244.0	0.07476224726284664
25793.0	0.13697754335491089	75839.0	0.09973627427475426	390393.0	0.0766402940941421
26300.0	0.13937504994805403	76911.0	0.10113481978742109	392492.0	0.07755933828818029
26809.0	0.14193239031407337	78000.0	0.10265324062974507	394684.0	0.07883800847118996
27315.0	0.14385039558858786	79116.0	0.1042116199152881	396868.0	0.07979701110844721
27821.0	0.14580835930632144	80264.0	0.10529049788220252	399010.0	0.08107568129145688
28337.0	0.14712698793255014	81355.0	0.10736833692959322	401053.0	0.08275393590665708
28873.0	0.1486853672180932	82445.0	0.10876688244226004	402994.0	0.08391273076000959
29418.0	0.15044353871973148	83544.0	0.11016542795492687	405046.0	0.0850715256133621
29970.0	0.1526012946535603	84670.0	0.11232318388875569	407032.0	0.08686965555821945
30515.0	0.1545192999280748	85750.0	0.1134020618556701	409047.0	0.08798849196835291
31069.0	0.15687684807799887	86835.0	0.11543994245984177	411078.0	0.08942699592423879
31621.0	0.1584352273635419	87892.0	0.11651882042675617	413051.0	0.09074562455046752
32167.0	0.16063294174058979	88932.0	0.11899624390633741	414970.0	0.09258371293854391
32719.0	0.1618716534803804	89915.0	0.12099416606729002	416789.0	0.09366259090545832
33272.0	0.1641492847438664	90876.0	0.12267242068249021	418661.0	0.09482138575881084
33825.0	0.16542795492687604	91841.0	0.12411092463837609	420499.0	0.09657955726044913
34385.0	0.16726604331495246	92824.0	0.1252697194917286	422306.0	0.09797810277311596
34951.0	0.1689842563733717	93824.0	0.12666826500439543	424146.0	0.09953648205865899
35512.0	0.1716614720690482	94838.0	0.1281866858467194	426029.0	0.10121473667385919
36069.0	0.17325980979781028	95831.0	0.1301046911212339	427816.0	0.10269319907296412
36629.0	0.17501798129944857	96805.0	0.13122352753136737	429528.0	0.1042915368017262
37192.0	0.1770159034604012	97803.0	0.1327819068169104	431191.0	0.10580995764405018
37747.0	0.17889395029169664	98793.0	0.13410053544313913	432838.0	0.1077279629185647
38305.0	0.1802525373611444	99760.0	0.1359785822744346	434408.0	0.10996563573883161
38869.0	0.18137137377127788	100725.0	0.13777671221929194	435883.0	0.11200351634300328
39437.0	0.18280987772716376	101685.0	0.13937504994805403	437352.0	0.11360185407176536
40009.0	0.1844481738991449	102644.0	0.140893470790378	438850.0	0.11512027491408934
40590.0	0.18596659474146887	103574.0	0.14321106049708304	440378.0	0.11635898665387996
41173.0	0.1880444337888596	104473.0	0.14520898265803564	441866.0	0.11819707504195637
41756.0	0.18964277151762168	105376.0	0.1464077359546072	443318.0	0.11979541277071845
42338.0	0.19140094301925997	106294.0	0.14780628146727404	444779.0	0.1215935427155758
		107195.0	0.14972428674178853	446186.0	0.12387117397906178
