# Supplementary material for: Viscoelasticity and elastoplasticity in the power law creep and yielding of gels and fibre network materials under stress
Source: Soft Matter. 2026 May 7;22(23):4034–44. doi: 10.1039/d6sm00053c (PMC13430415; doi:10.1039/d6sm00053c)
Supplement: SM-022-D6SM00053C-s001 [file SM-022-D6SM00053C-s001.zip › Supplemental Data/data_fig9/fig_9e.csv]

3.5	3.5	4.3	4.3	4.5	4.5	4.8	4.8
0.5791992	-0.1896947849739380	0.7368	-0.5820541772066120	0.623776	-0.8037034275866340	0.786874	-0.8883352923237170
0.5974903	-0.2236299533091520	0.7422105	-0.5750740260758130	0.6314685	-0.8047401615519490	0.7965773	-0.8787463807581860
0.6157814	-0.2776014847697550	0.7475789	-0.5794592492021320	0.639161	-0.842321841054002	0.806281	-0.9019460713723910
0.6340724	-0.3338568855477880	0.7529474	-0.5830096749292990	0.6468531	-0.8487584480729570	0.8159845	-0.8781572536234080
0.6523635	-0.3957387762060510	0.7583158	-0.5851274785073880	0.654545	-0.8443221781011260	0.825688	-0.8871117880993
0.6706545	-0.4069489156342050	0.7636842	-0.5862378909580720	0.6620979	-0.8776323827375250	0.8352152	-0.9211872495266530
0.6889456	-0.4213676894997550	0.7690526	-0.5756797779955040	0.6697902	-0.8346468815211110	0.8449188	-0.903047225936821
0.7072367	-0.5467751271235310	0.7744211	-0.5751538743647780	0.6774825	-0.8704672213435980	0.8546224	-0.911165330225316
0.7255277	-0.4945230029253650	0.7797895	-0.5772889151863150	0.6851748	-0.9437110897133560	0.8643260	-1.1149113324834500
0.7438188	-0.6319595953966850	0.7851579	-0.5877200312339460	0.6928671	-0.9078166996120800	0.8740296	-0.9938433130135570
0.7621099	-0.6399163178842530	0.790526	-0.6295322006434900	0.7005594	-0.8809644327218330	0.8837332	-0.990260330949884
0.7804541	-0.6579616855929650	0.7958947	-0.6403685883602340	0.7082517	-0.9399696646947890	0.8934368	-1.200580906590820
0.7987451	-0.667099147241964	0.8012632	-0.6366233042829430	0.7159441	-0.940819256726122	0.9031404	-1.033836829158530
0.8170362	-0.6763169557443810	0.8066316	-0.6355948568101160	0.7236364	-0.9541071468661300	0.9128440	-1.0203714667192100
0.835327	-0.7444828796053680	0.8120000	-0.6369137490137070	0.7313287	-0.9489286104183140	0.9225476	-1.0029878476837100
0.8536183	-0.7987476489268990	0.8173684	-0.6320090983306230	0.7388811	-0.9490913121509610	0.9320748	-1.0419568960419400
0.8719094	-0.8369949017066860	0.8227368	-0.6333425658687720	0.7465734	-0.9434963551033110	0.9417784	-1.044465780397550
0.8902005	-0.8635066771100110	0.8281053	-0.7633551708612450	0.7542657	-1.015181532142800	0.9514820	-1.1389103273167300
0.9084915	-0.9522198255264060	0.8334737	-0.7772352762471110	0.7619580	-0.9263001227132610	0.9611856	-1.141838326897200
0.926783	-1.001643834837980	0.8388421	-0.7786766865683400	0.7696503	-1.0736458756440800	0.9708892	-1.35123500909297
0.9450736	-0.9395409708163710	0.844211	-0.701587297490637	0.7773427	-1.0951448303936000	0.9805928	-1.2848278323372300
0.9633647	-0.8973245636147840	0.8495789	-0.7168943425173280	0.7850350	-1.1085538399383600	0.9902964	-1.485367667286130
0.9816558	-1.1234150743022100	0.8549474	-0.7381511367086460	0.7927273	-1.138449061114100	1.0000000	-1.4612297261100900
1.0000000	-0.8655867101961380	0.8603158	-0.726372368309087	0.8004196	-1.1765238422015100	1.0097036	-1.4595017066935500
1.0182911	-1.006523520940630	0.8656842	-0.7282031421416010	0.8081119	-1.1775423438303700	1.0194072	-1.4962388833973500
1.0365821	-1.0798668190951500	0.8711579	-0.7342539085652800	0.8156643	-1.1850761851889200	1.0289344	-1.480134333834700
1.0548732	-1.2681965525061000	0.8765263	-0.7317476326527350	0.8233566	-1.1966132844630000	1.0386380	-1.431268467582980
1.0731642	-1.200372384686570	0.8818947	-0.7544268440139520	0.8310490	-1.212164597393830	1.0483416	-1.5033942633175300
1.0914553	-1.222463594094690	0.8872632	-0.75166927584543	0.8387413	-0.99750806973906	1.0580452	-1.506280667946900
1.1097464	-1.3688117548874600	0.892632	-0.846572161723948	0.8464336	-1.0048362459347100	1.0677488	-1.5214054296911400
1.1280374	-1.1854360707667000	0.8980000	-0.8568822634721150	0.8541259	-1.0297756834249400	1.0774524	-1.493526648304540
1.1463285	-1.408841587592890	0.9033684	-0.9291361033021940	0.8618182	-1.0560034142943600	1.0871560	-1.6326140682043500
1.1646196	-1.4232200517798700	0.9087368	-0.9856828054396660	0.8695105	-1.0482627969264200	1.0968596	-1.6258083164917000
1.1829106	-1.347452285704160	0.9141053	-0.9901463216130580	0.8772028	-0.992373993827947	1.1065632	-1.628982637743710
1.2012017	-1.453653023976300	0.9194737	-0.990897878218974	0.8848951	-1.0040233799380200	1.1162668	-1.701267255719500
1.2195459	-1.4786486563551100	0.9248421	-0.9888934914370030	0.8924476	-1.0110609633050700	1.1257939	-1.698203751887320
1.237837	-1.4539327264004400	0.9302105	-0.9899497053508030	0.9001399	-1.011785390135550	1.1354975	-1.6956500316011900
1.2561280	-1.4354573731034900	0.9355789	-0.9904778267704520	0.9078322	-1.076713606674800	1.1452011	-1.682248387988170
1.2744191	-1.525149106146600	0.9409474	-0.9472788684569740	0.9155245	-1.1394635605960700	1.1549047	-1.681835675513500
1.2927102	-1.5294040225592200	0.946316	-0.9480632062411020	0.9232168	-1.157565253887380	1.1646083	-1.6632582715997200
1.3110012	-1.514646720793900	0.9516842	-1.083762297455320	0.9309091	-1.1591798222190900	1.1743119	-1.6655839639711000
1.3293	-1.433785272326100	0.9570526	-1.11409688376799	0.9386014	-1.1849606340231900	1.1840155	-1.6439915205132100
		0.9624211	-1.124445324957080	0.9462937	-1.3176189728820100	1.1937191	-1.8237086182216400
		0.9677895	-1.1504312358953500	0.9539860	-1.357289536959590	1.2034227	-1.767616108800180
		0.9731579	-1.0550302821536500	0.9616783	-1.3544919463700500	1.2131263	-1.8131425801514400
		0.9785263	-1.167208806307590	0.969231	-1.3367973097098900	1.222653	-1.7490511685202600
		0.9838947	-1.0744452218215400	0.9769231	-1.4160732545753400	1.2323571	-1.7731779261302300
		0.9892632	-1.171209729674730	0.984615	-1.4495268371092000	1.242061	-1.754110667674200
		0.9946316	-1.2098300719840400	0.9923077	-1.467946366116290	1.2517643	-1.7396437068792800
		1.00000	-1.2119014271151600	1.000000	-1.4079622657345300	1.261468	-1.70986744934041
