# Supplementary material for: Viscoelasticity and elastoplasticity in the power law creep and yielding of gels and fibre network materials under stress
Source: Soft Matter. 2026 May 7;22(23):4034–44. doi: 10.1039/d6sm00053c (PMC13430415; doi:10.1039/d6sm00053c)
Supplement: SM-022-D6SM00053C-s001 [file SM-022-D6SM00053C-s001.zip › Supplemental Data/data_fig9/fig_9f.csv]

3.5	3.5	4.3	4.3	4.5	4.5	4.8	4.8
0.5791992	6628.0	0.736842105263158	117.0	0.623776	17.0	0.786873676781934	71.0
0.5974903	5372.0	0.742210526315789	128.0	0.631468531468531	19.0	0.7965773	89.0
0.6157814	6322.0	0.747578947368421	135.0	0.639161	19.0	0.806280875088215	98.0
0.6340724	7805.0	0.752947368421053	142.0	0.646853146853147	22.0	0.8159845	110.0
0.6523635	4450.0	0.758315789473684	151.0	0.654545	22.0	0.825688073394495	136.0
0.6706545	6752.0	0.763684210526316	157.0	0.662097902097902	24.0	0.8352152	150.0
0.6889456	9423.0	0.769052631578947	173.0	0.66979020979021	30.0	0.8449188	162.0
0.7072367	6971.0	0.774421052631579	193.0	0.677482517482517	29.0	0.8546224	175.0
0.7255277	14426.0	0.779789473684211	205.0	0.685174825174825	28.0	0.8643260	129.0
0.7438188	8053.0	0.785157894736842	213.0	0.692867132867133	36.0	0.8740296	202.0
0.7621099	9487.0	0.790526315789474	202.0	0.700559440559441	45.0	0.8837332	251.0
0.7804541	11059.0	0.795894736842105	214.0	0.708251748251748	42.0	0.8934368	185.0
0.7987451	9261.0	0.801263157894737	247.0	0.715944055944056	47.0	0.9031404	324.0
0.8170362	21465.0	0.806631578947368	273.0	0.723636363636364	51.0	0.9128440	381.0
0.835327271760515	11708.0	0.812	289.0	0.731328671328671	54.0	0.9225476	561.0
0.8536183	22047.0	0.817368421052632	300.0	0.738881118881119	60.0	0.9320748	620.0
0.8719094	23445.0	0.822736842105263	321.0	0.746573426573427	64.0	0.9417784	821.0
0.8902005	25294.0	0.828105263157895	212.0	0.754265734265734	57.0	0.9514820	742.0
0.9084915	27640.0	0.833473684210526	219.0	0.761958041958042	87.0	0.9611856	1202.0
0.9267825809539	44658.0	0.838842105263158	231.0	0.76965034965035	70.0	0.9708892	1337.0
0.9450736	53561.0	0.844210526315789	340.0	0.777342657342657	77.0	0.9805928	2105.0
0.9633647	55514.0	0.849578947368421	361.0	0.785034965034965	86.0	0.9902964	4078.0
0.9816558	78847.0	0.854947368421053	334.0	0.792727272727273	98.0	1.0000000	6911.0
1.0000000	76974.0	0.860315789473684	379.0	0.80041958041958	96.0
		0.865684210526316	409.0	0.808111888111888	125.0
		0.871157894736842	440.0	0.815664335664336	140.0
		0.876526315789474	481.0	0.823356643356643	162.0
		0.881894736842105	474.0	0.831048951048951	171.0
		0.887263157894737	519.0	0.838741258741259	319.0
		0.892631578947368	439.0	0.846433566433566	342.0
		0.898	484.0	0.854125874125874	392.0
		0.903368421052632	433.0	0.861818181818182	433.0
		0.908736842105263	583.0	0.86951048951049	501.0
		0.914105263157895	649.0	0.877202797202797	689.0
		0.919473684210526	690.0	0.884895104895105	799.0
		0.924842105263158	707.0	0.892447552447552	1029.0
		0.930210526315789	779.0	0.90013986013986	1226.0
		0.935578947368421	777.0	0.907832167832168	1553.0
		0.940947368421053	1228.0	0.915524475524476	2440.0
		0.946315789473684	1278.0	0.923216783216783	2912.0
		0.951684210526316	952.0	0.930909090909091	3446.0
		0.957052631578947	1009.0	0.938601398601399	4738.0
		0.962421052631579	1093.0	0.946293706293706	3503.0
		0.967789473684211	1091.0	0.953986013986014	5396.0
		0.973157894736842	1736.0	0.961678321678322	8860.0
		0.978526315789474	1253.0	0.969231	14687.0
		0.983894736842105	2016.0	0.976923076923077	7916.0
		0.989263157894737	1433.0	0.984615	10906.0
		0.994631578947368	1576.0	0.992307692307692	7889.0
		1.00000	1719.0	1.000000	25729.0
