# Supplementary material for: Viscoelasticity and elastoplasticity in the power law creep and yielding of gels and fibre network materials under stress
Source: Soft Matter. 2026 May 7;22(23):4034–44. doi: 10.1039/d6sm00053c (PMC13430415; doi:10.1039/d6sm00053c)
Supplement: SM-022-D6SM00053C-s001 [file SM-022-D6SM00053C-s001.zip › Supplemental Data/data_fig9/fig_9b.csv]

0.0012	0.0012	0.0012	0.0012	0.0016	0.0016	0.0016	0.0016	0.0.0019	0.0.0019	0.0.0019	0.0.0019	inf	inf
10.0	9.647999999999992e-05	2009.0	6.970206400494367e-05	10.0	9.647999999999992e-05	2013.0	5.141944165813684e-05	1.0	3.86324e-05	10.0	9.647999999999992e-05	2001.0	4.2034577610688735e-05
11.0	9.231000000000018e-05	2020.0	6.957511284618666e-05	11.0	9.231000000000018e-05	2026.0	5.115573450739191e-05	2.0	0.000348992	11.0	9.231000000000018e-05	2015.0	4.171928840741482e-05
12.0	8.890999999999999e-05	2031.0	6.94490804736517e-05	12.0	8.890999999999999e-05	2039.0	5.089505355800595e-05	3.0	0.000221243	12.0	8.890999999999999e-05	2030.0	4.1386495661956046e-05
13.0	8.604999999999984e-05	2042.0	6.932395531535246e-05	13.0	8.604999999999984e-05	2052.0	5.063734511846749e-05	4.0	0.000165595	13.0	8.604999999999984e-05	2045.0	4.105877842606495e-05
14.0	8.362000000000018e-05	2053.0	6.919972600638211e-05	14.0	8.362000000000018e-05	2065.0	5.038255678209581e-05	5.0	0.000139065	14.0	8.362000000000018e-05	2060.0	4.073602290852785e-05
15.0	8.150999999999992e-05	2064.0	6.907638138412201e-05	15.0	8.150999999999992e-05	2079.0	5.011137636526284e-05	6.0	0.000123196	15.0	8.150999999999992e-05	2075.0	4.041811867320228e-05
16.0	7.967999999999994e-05	2075.0	6.895391048358569e-05	16.0	7.967999999999994e-05	2093.0	4.984346092977959e-05	7.0	0.000112508	16.0	7.967999999999994e-05	2090.0	4.0104958516731685e-05
17.0	7.807000000000018e-05	2086.0	6.8832302532895e-05	17.0	7.807000000000018e-05	2107.0	4.957874971818022e-05	8.0	0.000104777	17.0	7.807000000000018e-05	2105.0	3.979643835155713e-05
18.0	7.660999999999996e-05	2097.0	6.871154694888129e-05	18.0	7.660999999999996e-05	2121.0	4.931718349746395e-05	9.0	9.89026e-05	18.0	7.660999999999996e-05	2121.0	3.947235063899944e-05
19.0	7.532999999999975e-05	2108.0	6.859163333281109e-05	19.0	7.532999999999975e-05	2135.0	4.905870451109277e-05	10.0	9.4274e-05	19.0	7.532999999999975e-05	2137.0	3.915330818259807e-05
20.0	7.415000000000026e-05	2119.0	6.847255146622913e-05	20.0	7.415000000000026e-05	2149.0	4.880325643280381e-05	11.0	9.05222e-05	20.0	7.415000000000026e-05	2153.0	3.883919554095216e-05
21.0	7.309000000000005e-05	2130.0	6.835429130691665e-05	21.0	7.309000000000005e-05	2163.0	4.8550784322155774e-05	12.0	8.74112e-05	21.0	7.309000000000005e-05	2169.0	3.852990074593674e-05
22.0	7.211999999999974e-05	2141.0	6.823684298496058e-05	22.0	7.211999999999974e-05	2177.0	4.8301234581734216e-05	13.0	8.47831e-05	22.0	7.211999999999974e-05	2185.0	3.822531517354152e-05
23.0	7.122000000000031e-05	2152.0	6.812019679892963e-05	23.0	7.122000000000031e-05	2191.0	4.805455491594423e-05	14.0	8.25286e-05	23.0	7.122000000000031e-05	2201.0	3.792533342041637e-05
24.0	7.040999999999992e-05	2163.0	6.800434321215493e-05	24.0	7.040999999999992e-05	2206.0	4.779338222335042e-05	15.0	8.05692e-05	24.0	7.040999999999992e-05	2217.0	3.762985318583262e-05
25.0	6.963999999999972e-05	2175.0	6.787885042475974e-05	25.0	6.963999999999972e-05	2221.0	4.753538448075545e-05	16.0	7.88475e-05	25.0	6.963999999999972e-05	2234.0	3.7320726732861405e-05
26.0	6.893999999999997e-05	2187.0	6.775427778304699e-05	26.0	6.893999999999997e-05	2236.0	4.7280502037586926e-05	17.0	7.73204e-05	26.0	6.893999999999997e-05	2251.0	3.7016454435060565e-05
27.0	6.846000000000022e-05	2199.0	6.76306135467131e-05	27.0	6.829000000000036e-05	2251.0	4.702867675426972e-05	18.0	7.59547e-05	27.0	6.829000000000036e-05	2268.0	3.671692426591732e-05
28.0	6.80199999999998e-05	2211.0	6.750784618827184e-05	28.0	6.766999999999971e-05	2266.0	4.6779851954195925e-05	19.0	7.47247e-05	28.0	6.766999999999971e-05	2285.0	3.642202759829855e-05
29.0	6.769000000000002e-05	2223.0	6.73859643880674e-05	29.0	6.709000000000012e-05	2281.0	4.6533972377527256e-05	20.0	7.36101e-05	29.0	6.709000000000012e-05	2302.0	3.6131659076963724e-05
30.0	6.711e-05	2235.0	6.72649570294284e-05	30.0	6.65599999999998e-05	2297.0	4.627488642895319e-05	21.0	7.25943e-05	30.0	6.65599999999998e-05	2320.0	3.582903204266979e-05
31.0	6.70200000000001e-05	2247.0	6.714481319396282e-05	31.0	6.605000000000022e-05	2313.0	4.601902646162425e-05	22.0	7.16642e-05	31.0	6.605000000000022e-05	2338.0	3.553124937735874e-05
32.0	6.689e-05	2259.0	6.702552215698416e-05	32.0	6.557999999999998e-05	2329.0	4.5766330406115684e-05	23.0	7.08088e-05	32.0	6.557999999999998e-05	2356.0	3.5238197126080837e-05
33.0	6.644000000000008e-05	2271.0	6.690707338306806e-05	33.0	6.512000000000011e-05	2345.0	4.551673780288869e-05	24.0	7.00189e-05	33.0	6.512000000000011e-05	2374.0	3.4949764857908515e-05
34.0	6.599000000000015e-05	2283.0	6.678945652173338e-05	34.0	6.47e-05	2361.0	4.527018974990144e-05	25.0	6.92871e-05	34.0	6.47e-05	2393.0	3.4650202459150494e-05
35.0	6.566999999999988e-05	2295.0	6.667266140324356e-05	35.0	6.429999999999977e-05	2377.0	4.502662885226542e-05	26.0	6.86068e-05	35.0	6.429999999999977e-05	2412.0	3.435554644934544e-05
36.0	6.545999999999982e-05	2307.0	6.655667803452594e-05	36.0	6.390999999999992e-05	2393.0	4.4785999173855395e-05	27.0	6.79725e-05	36.0	6.390999999999992e-05	2431.0	3.406567876209975e-05
37.0	6.53400000000001e-05	2320.0	6.643193403638861e-05	37.0	6.355000000000032e-05	2409.0	4.4548246190784374e-05	28.0	6.73796e-05	37.0	6.355000000000032e-05	2450.0	3.378048506545029e-05
38.0	6.528000000000003e-05	2333.0	6.630811893201161e-05	38.0	6.320999999999974e-05	2426.0	4.429872621659407e-05	29.0	6.6824e-05	38.0	6.320999999999974e-05	2469.0	3.349985461592509e-05
39.0	6.536999999999992e-05	2346.0	6.618522068599827e-05	39.0	6.287999999999997e-05	2443.0	4.4052331646772034e-05	30.0	6.63022e-05	39.0	6.287999999999997e-05	2488.0	3.322368011937642e-05
40.0	6.519000000000013e-05	2359.0	6.606322748447748e-05	40.0	6.256000000000013e-05	2460.0	4.380900199081253e-05	31.0	6.58111e-05	40.0	6.256000000000013e-05	2508.0	3.293766977884692e-05
41.0	6.510999999999973e-05	2372.0	6.59421277298324e-05	41.0	6.226000000000018e-05	2477.0	4.35686783363747e-05	32.0	6.53479e-05	41.0	6.226000000000018e-05	2528.0	3.265636414380157e-05
42.0	6.486000000000035e-05	2385.0	6.582191003558251e-05	42.0	6.197999999999967e-05	2494.0	4.3331303297624695e-05	33.0	6.49103e-05	42.0	6.197999999999967e-05	2548.0	3.237964951485743e-05
43.0	6.455999999999996e-05	2398.0	6.570256322141409e-05	43.0	6.170999999999998e-05	2511.0	4.309682096560781e-05	34.0	6.44963e-05	43.0	6.170999999999998e-05	2568.0	3.2107415804260404e-05
44.0	6.429999999999977e-05	2411.0	6.558407630835348e-05	44.0	6.144000000000028e-05	2528.0	4.286517686055709e-05	35.0	6.41039e-05	44.0	6.144000000000028e-05	2589.0	3.1826276382522205e-05
45.0	6.404000000000002e-05	2424.0	6.546643851407966e-05	45.0	6.119000000000003e-05	2545.0	4.263631788604978e-05	36.0	6.37314e-05	45.0	6.119000000000003e-05	2609.0	3.156289888751597e-05
46.0	6.378999999999977e-05	2437.0	6.534963924836935e-05	46.0	6.095000000000015e-05	2563.0	4.23969748165121e-05	37.0	6.33773e-05	46.0	6.095000000000015e-05	2630.0	3.129083444494114e-05
47.0	6.376000000000038e-05	2451.0	6.522478125861303e-05	47.0	6.071999999999935e-05	2581.0	4.216063631110208e-05	38.0	6.30403e-05	47.0	6.071999999999935e-05	2651.0	3.102325104375877e-05
48.0	6.370999999999981e-05	2465.0	6.510087094694753e-05	48.0	6.050000000000066e-05	2599.0	4.192724409035466e-05	39.0	6.27193e-05	48.0	6.050000000000066e-05	2672.0	3.076004025215672e-05
49.0	6.36600000000001e-05	2479.0	6.497789579906494e-05	49.0	6.02899999999993e-05	2617.0	4.169674139860201e-05	40.0	6.24129e-05	49.0	6.02899999999993e-05	2693.0	3.0501097086976023e-05
50.0	6.346000000000043e-05	2493.0	6.485584353539128e-05	50.0	6.025000000000041e-05	2634.0	4.1481647767697735e-05	41.0	6.21204e-05	50.0	6.008000000000055e-05	2715.0	3.02342898536048e-05
51.0	6.34199999999998e-05	2507.0	6.473470210539484e-05	51.0	6.02399999999996e-05	2652.0	4.125660663721511e-05	42.0	6.18408e-05	51.0	5.988e-05	2737.0	2.9971941656968927e-05
52.0	6.34199999999998e-05	2521.0	6.461445968206362e-05	52.0	6.002999999999998e-05	2670.0	4.10342963013199e-05	43.0	6.15731e-05	52.0	5.9690000000000264e-05	2759.0	2.971394302459252e-05
53.0	6.336000000000015e-05	2535.0	6.449510465654549e-05	53.0	5.982000000000036e-05	2688.0	4.081466554585692e-05	44.0	6.13168e-05	53.0	5.95099999999996e-05	2782.0	2.9448752853343922e-05
54.0	6.364000000000022e-05	2549.0	6.437662563294594e-05	54.0	5.963999999999969e-05	2706.0	4.0597664451664504e-05	45.0	6.10711e-05	54.0	5.93299999999998e-05	2805.0	2.91880837927378e-05
55.0	6.367999999999999e-05	2563.0	6.4259011423277e-05	55.0	5.946000000000076e-05	2724.0	4.0383244353482655e-05	46.0	6.08353e-05	55.0	5.915999999999994e-05	2828.0	2.893182263306169e-05
56.0	6.353999999999995e-05	2577.0	6.41422510425536e-05	56.0	5.929000000000004e-05	2741.0	4.0183063601162834e-05	47.0	6.06089e-05	56.0	5.9000000000000025e-05	2852.0	2.8669000844880907e-05
57.0	6.342999999999974e-05	2591.0	6.402633370403161e-05	57.0	5.9419999999999265e-05	2759.0	3.99735273314476e-05	48.0	6.03914e-05	57.0	5.883000000000017e-05	2876.0	2.84107391520809e-05
58.0	6.363000000000028e-05	2605.0	6.391124881458137e-05	58.0	5.936000000000049e-05	2777.0	3.9766435675718353e-05	49.0	6.01822e-05	58.0	5.869000000000013e-05	2900.0	2.815692136304727e-05
59.0	6.38399999999999e-05	2619.0	6.379698597019485e-05	59.0	5.9189999999999764e-05	2795.0	3.9561744543232036e-05	50.0	5.99809e-05	59.0	5.8530000000000214e-05	2925.0	2.7897132303420743e-05
60.0	6.381000000000008e-05	2633.0	6.368353495161963e-05	60.0	5.903999999999979e-05	2813.0	3.935941091568296e-05	51.0	5.9787e-05	60.0	5.838999999999931e-05	2950.0	2.764192072725672e-05
61.0	6.36600000000001e-05	2647.0	6.357088572011624e-05	61.0	5.891000000000056e-05	2831.0	3.915939281445941e-05	52.0	5.96002e-05	61.0	5.825000000000014e-05	2975.0	2.739116820360802e-05
62.0	6.349999999999932e-05	2661.0	6.345902841333545e-05	62.0	5.8769999999999656e-05	2849.0	3.896164926910259e-05	53.0	5.94201e-05	62.0	5.812000000000005e-05	3000.0	2.7144760326699136e-05
63.0	6.339999999999991e-05	2675.0	6.334795334131009e-05	63.0	5.864000000000043e-05	2867.0	3.876614028691252e-05	54.0	5.92463e-05	63.0	5.798999999999995e-05	3026.0	2.6892986141464585e-05
64.0	6.334000000000027e-05	2689.0	6.323765098255866e-05	64.0	5.8509999999999465e-05	2885.0	3.857282682365615e-05	55.0	5.90786e-05	64.0	5.7849999999999915e-05	3052.0	2.6645671466559736e-05
65.0	6.325999999999988e-05	2704.0	6.31203167319813e-05	65.0	5.840000000000012e-05	2904.0	3.8371113478562446e-05	56.0	5.89166e-05	65.0	5.774000000000057e-05	3079.0	2.6393440489317696e-05
66.0	6.317000000000041e-05	2719.0	6.300384748228786e-05	66.0	5.8550000000000095e-05	2923.0	3.817176014803459e-05	57.0	5.87601e-05	66.0	5.7619999999999547e-05	3105.0	2.615486142810009e-05
67.0	6.307000000000014e-05	2734.0	6.288823213712431e-05	67.0	5.8540000000000154e-05	2942.0	3.7974724147312135e-05	58.0	5.86087e-05	67.0	5.750000000000026e-05	3131.0	2.5920401572975233e-05
68.0	6.319999999999937e-05	2749.0	6.277345980236199e-05	68.0	5.842999999999994e-05	2961.0	3.777996383277807e-05	59.0	5.84623e-05	68.0	5.7390000000000045e-05	3158.0	2.5681171998072875e-05
69.0	6.360000000000046e-05	2764.0	6.265951978133406e-05	69.0	5.8319999999999726e-05	2980.0	3.758743857008275e-05	60.0	5.83207e-05	69.0	5.727999999999983e-05	3185.0	2.544615897150361e-05
70.0	6.353999999999995e-05	2779.0	6.254640157020652e-05	70.0	5.822000000000032e-05	2999.0	3.739710870344089e-05	61.0	5.81836e-05	70.0	5.7170000000000484e-05	3212.0	2.5215253366662383e-05
71.0	6.342999999999974e-05	2795.0	6.242663634297492e-05	71.0	5.8110000000000106e-05	3018.0	3.720893552604903e-05	62.0	5.80507e-05	71.0	5.7069999999999343e-05	3239.0	2.4988349767029123e-05
72.0	6.340999999999986e-05	2811.0	6.230778212979679e-05	72.0	5.817999999999969e-05	3038.0	3.701314691353228e-05	63.0	5.7922e-05	72.0	5.696999999999994e-05	3267.0	2.4757160528712136e-05
73.0	6.344000000000054e-05	2827.0	6.2189826874331e-05	73.0	5.8289999999999904e-05	3058.0	3.6819663120792314e-05	64.0	5.77972e-05	73.0	5.688000000000047e-05	3294.0	2.4538097714723274e-05
74.0	6.337000000000009e-05	2843.0	6.207275874686964e-05	74.0	5.857999999999992e-05	3078.0	3.662844220600384e-05	65.0	5.76762e-05	74.0	5.67800000000002e-05	3322.0	2.4314831550837856e-05
75.0	6.354999999999989e-05	2859.0	6.195656613883118e-05	75.0	5.851000000000033e-05	3098.0	3.6439443256589495e-05	66.0	5.75588e-05	75.0	5.6679999999999925e-05	3350.0	2.4095445336722843e-05
76.0	6.344999999999962e-05	2875.0	6.18412376574172e-05	76.0	5.839000000000018e-05	3118.0	3.6252626357518326e-05	67.0	5.74449e-05	76.0	5.659999999999953e-05	3379.0	2.3872208583414376e-05
77.0	6.334000000000027e-05	2891.0	6.172676212042678e-05	77.0	5.8279999999999964e-05	3138.0	3.606795256077619e-05	68.0	5.73343e-05	77.0	5.651000000000007e-05	3408.0	2.365292141482497e-05
78.0	6.325999999999988e-05	2907.0	6.16131285512244e-05	78.0	5.815999999999981e-05	3158.0	3.588538385595829e-05	69.0	5.72269e-05	78.0	5.670999999999975e-05	3438.0	2.3430119663111482e-05
79.0	6.347000000000037e-05	2923.0	6.150032617385384e-05	79.0	5.8070000000000344e-05	3179.0	3.5695911737623146e-05	70.0	5.71225e-05	79.0	5.67800000000002e-05	3468.0	2.3211325153880544e-05
80.0	6.332999999999946e-05	2939.0	6.138834440829502e-05	80.0	5.79699999999992e-05	3200.0	3.550867768397983e-05	71.0	5.7021e-05	80.0	5.6660000000000044e-05	3498.0	2.2996432076473428e-05
81.0	6.34199999999998e-05	2956.0	6.127025131253108e-05	81.0	5.7870000000000664e-05	3221.0	3.532364083006165e-05	72.0	5.69224e-05	81.0	5.654999999999983e-05	3529.0	2.2778366101589377e-05
82.0	6.331000000000045e-05	2973.0	6.115306065509328e-05	82.0	5.7799999999999345e-05	3242.0	3.514076131709771e-05	73.0	5.68265e-05	82.0	5.6470000000000305e-05	3560.0	2.2564248184085008e-05
83.0	6.321000000000018e-05	2990.0	6.103676043835553e-05	83.0	5.769999999999994e-05	3263.0	3.496000026141757e-05	74.0	5.67332e-05	83.0	5.638999999999991e-05	3592.0	2.2347253166880412e-05
84.0	6.311999999999984e-05	3007.0	6.0921338891249984e-05	84.0	5.7640000000000295e-05	3284.0	3.4781319724509784e-05	75.0	5.66424e-05	84.0	5.631000000000039e-05	3624.0	2.213424191058992e-05
85.0	6.302999999999951e-05	3024.0	6.0806784463736564e-05	85.0	5.780000000000021e-05	3305.0	3.460468268418414e-05	76.0	5.65541e-05	85.0	5.6239999999999936e-05	3657.0	2.1918632919752333e-05
86.0	6.294999999999999e-05	3041.0	6.069308582143847e-05	86.0	5.7859999999999856e-05	3327.0	3.4421786774218835e-05	77.0	5.6468e-05	86.0	5.6169999999999484e-05	3690.0	2.1707032911575128e-05
87.0	6.28800000000004e-05	3058.0	6.058023184043621e-05	87.0	5.779000000000027e-05	3349.0	3.42410534325262e-05	78.0	5.63842e-05	87.0	5.60999999999999e-05	3724.0	2.149309828065201e-05
88.0	6.281999999999989e-05	3075.0	6.0468211602215646e-05	88.0	5.769999999999994e-05	3371.0	3.4062443133004426e-05	79.0	5.63026e-05	88.0	5.6030000000000316e-05	3759.0	2.1277073801087315e-05
89.0	6.282999999999983e-05	3092.0	6.035701438876513e-05	89.0	5.762999999999949e-05	3393.0	3.388591732375121e-05	80.0	5.6223e-05	89.0	5.5969999999999805e-05	3793.0	2.1071189963548325e-05
90.0	6.294999999999999e-05	3109.0	6.024662967781516e-05	90.0	5.754999999999996e-05	3415.0	3.371143839692854e-05	81.0	5.61455e-05	90.0	5.590000000000022e-05	3827.0	2.0869109101061084e-05
91.0	6.295999999999993e-05	3126.0	6.01370471382162e-05	91.0	5.749000000000032e-05	3438.0	3.3531177351035816e-05	82.0	5.60699e-05	91.0	5.584999999999965e-05	3862.0	2.0664948356251684e-05
92.0	6.332000000000039e-05	3143.0	6.0028256625451096e-05	92.0	5.741999999999987e-05	3461.0	3.33530725088247e-05	83.0	5.59961e-05	92.0	5.5780000000000066e-05	3898.0	2.045893065754716e-05
93.0	6.334000000000027e-05	3160.0	5.9920248177275506e-05	93.0	5.7370000000000164e-05	3484.0	3.317708400517969e-05	84.0	5.59242e-05	93.0	5.573000000000036e-05	3934.0	2.0256832622261977e-05
94.0	6.326999999999982e-05	3177.0	5.981301200948328e-05	94.0	5.730999999999965e-05	3508.0	3.299565815608585e-05	85.0	5.5854e-05	94.0	5.566999999999985e-05	3970.0	2.0058544820877866e-05
95.0	6.320000000000024e-05	3194.0	5.970653851179286e-05	95.0	5.725000000000001e-05	3532.0	3.2816451310311854e-05	86.0	5.57856e-05	95.0	5.562000000000015e-05	4007.0	1.985860864773276e-05
96.0	6.311999999999984e-05	3211.0	5.960081824384903e-05	96.0	5.753000000000008e-05	3556.0	3.2639421524083844e-05	87.0	5.57187e-05	96.0	5.555999999999964e-05	4045.0	1.9657226643761533e-05
97.0	6.304999999999939e-05	3229.0	5.948968982674744e-05	97.0	5.7450000000000556e-05	3580.0	3.246452792251233e-05	88.0	5.56534e-05	97.0	5.5509999999999934e-05	4083.0	1.9459741351220255e-05
98.0	6.30100000000005e-05	3247.0	5.937938465435441e-05	98.0	5.7390000000000045e-05	3605.0	3.2284575696206504e-05	89.0	5.55897e-05	98.0	5.585000000000052e-05	4121.0	1.926604214587977e-05
99.0	6.323000000000006e-05	3265.0	5.926989211477013e-05	99.0	5.7339999999999475e-05	3630.0	3.21068542815273e-05	90.0	5.55274e-05	99.0	5.585999999999959e-05	4160.0	1.9071070755056407e-05
100.0	6.320000000000024e-05	3283.0	5.916120179042388e-05	100.0	5.729000000000064e-05	3655.0	3.1931320943879366e-05	91.0	5.54666e-05	100.0	5.5790000000000006e-05	4199.0	1.8879864349875724e-05
101.0	6.314999999999966e-05	3301.0	5.905330345347358e-05	101.0	5.762999999999949e-05	3680.0	3.1757934052265385e-05	92.0	5.54071e-05	101.0	5.57400000000003e-05	4239.0	1.8687554519877037e-05
102.0	6.334000000000027e-05	3319.0	5.894618706133875e-05	102.0	5.7599999999999665e-05	3706.0	3.157984504299373e-05	93.0	5.5349e-05	102.0	5.567999999999979e-05	4280.0	1.8494314933126774e-05
103.0	6.337000000000009e-05	3337.0	5.8839842752360936e-05	103.0	5.753000000000008e-05	3732.0	3.140398932120412e-05	94.0	5.52922e-05	103.0	5.564000000000003e-05	4322.0	1.830031396248179e-05
104.0	6.332999999999946e-05	3356.0	5.872841734223645e-05	104.0	5.748000000000038e-05	3758.0	3.123032361272701e-05	95.0	5.52367e-05	104.0	5.559000000000033e-05	4365.0	1.8105714540249703e-05
105.0	6.327999999999976e-05	3375.0	5.861783021421346e-05	105.0	5.741999999999987e-05	3785.0	3.105225126703515e-05	96.0	5.51823e-05	105.0	5.5539999999999756e-05	4409.0	1.7910674040158598e-05
106.0	6.324e-05	3394.0	5.850807039544708e-05	106.0	5.7380000000000105e-05	3812.0	3.0876449247561644e-05	97.0	5.51292e-05	106.0	5.5499999999999994e-05	4453.0	1.7719640251834955e-05
107.0	6.319000000000116e-05	3413.0	5.83991271171213e-05	107.0	5.734000000000034e-05	3839.0	3.07028728338214e-05	98.0	5.50772e-05	107.0	5.546000000000023e-05	4497.0	1.753249248312792e-05
108.0	6.314999999999966e-05	3432.0	5.8290989809545686e-05	108.0	5.729999999999971e-05	3867.0	3.052517190318781e-05	99.0	5.50263e-05	108.0	5.583999999999971e-05	4542.0	1.7344990071293974e-05
109.0	6.31099999999999e-05	3451.0	5.818364809739439e-05	109.0	5.752000000000014e-05	3895.0	3.034977043246691e-05	100.0	5.49765e-05	109.0	5.582999999999977e-05	4588.0	1.7157272805272498e-05
110.0	6.307000000000014e-05	3470.0	5.80770917950863e-05	110.0	5.754000000000002e-05	3923.0	3.017662245501866e-05	101.0	5.49277e-05	110.0	5.5790000000000006e-05	4635.0	1.6969475166755914e-05
111.0	6.328999999999883e-05	3490.0	5.796576477946635e-05	111.0	5.75100000000002e-05	3952.0	2.999961857169568e-05	102.0	5.488e-05	111.0	5.57400000000003e-05	4683.0	1.6781726298682482e-05
112.0	6.328000000000063e-05	3510.0	5.785528549770267e-05	112.0	5.746999999999957e-05	3981.0	2.9824935705838754e-05	103.0	5.48332e-05	112.0	5.569999999999967e-05	4732.0	1.6594149992977305e-05
113.0	6.329000000000057e-05	3530.0	5.774564271896205e-05	113.0	5.742999999999981e-05	4010.0	2.9652526844942242e-05	104.0	5.47874e-05	113.0	5.566000000000078e-05	4780.0	1.6414277886543284e-05
114.0	6.326999999999895e-05	3550.0	5.763682542375054e-05	114.0	5.739000000000091e-05	4039.0	2.9482346259698363e-05	105.0	5.47426e-05	114.0	5.561999999999928e-05	4830.0	1.6230862946118153e-05
115.0	6.32500000000008e-05	3570.0	5.752882279877197e-05	115.0	5.7359999999999356e-05	4068.0	2.9314349460068475e-05	106.0	5.46986e-05	115.0	5.5580000000000386e-05	4881.0	1.604780383711439e-05
116.0	6.321999999999925e-05	3591.0	5.7416285222469714e-05	116.0	5.7329999999999534e-05	4098.0	2.914281163482544e-05	107.0	5.46555e-05	116.0	5.555999999999964e-05	4933.0	1.5865206439435535e-05
117.0	6.319000000000116e-05	3612.0	5.7304622070175094e-05	117.0	5.728999999999977e-05	4128.0	2.8973517849117827e-05	108.0	5.46133e-05	117.0	5.5509999999999934e-05	4987.0	1.567977564580237e-05
118.0	6.314999999999966e-05	3633.0	5.719382152264e-05	118.0	5.725999999999995e-05	4158.0	2.880642275601536e-05	109.0	5.45719e-05	118.0	5.549000000000005e-05	5042.0	1.5495155100570967e-05
119.0	6.321999999999925e-05	3654.0	5.708387198751069e-05	119.0	5.723000000000013e-05	4188.0	2.8641482243448295e-05	110.0	5.45313e-05	119.0	5.545000000000029e-05	5099.0	1.5308189638820353e-05
120.0	6.335000000000021e-05	3675.0	5.69747620936975e-05	120.0	5.748000000000038e-05	4219.0	2.8473261640423282e-05	111.0	5.44915e-05	120.0	5.542000000000047e-05	5157.0	1.512235395094702e-05
121.0	6.327000000000069e-05	3696.0	5.6866480685916215e-05	121.0	5.754999999999996e-05	4250.0	2.8307249765018226e-05	112.0	5.44525e-05	121.0	5.538999999999891e-05	5216.0	1.4937721886994654e-05
122.0	6.320999999999931e-05	3718.0	5.6753919700946595e-05	122.0	5.749000000000032e-05	4281.0	2.8143401821112338e-05	113.0	5.44142e-05	122.0	5.5360000000000825e-05	5275.0	1.475738298368406e-05
123.0	6.316999999999955e-05	3740.0	5.6642243631644445e-05	123.0	5.7440000000000616e-05	4312.0	2.7981674236862378e-05	114.0	5.43766e-05	123.0	5.532999999999927e-05	5333.0	1.4584143585687009e-05
124.0	6.349000000000111e-05	3762.0	5.6531440376779935e-05	124.0	5.738999999999918e-05	4343.0	2.7822024622737133e-05	115.0	5.43397e-05	124.0	5.529000000000124e-05	5392.0	1.4411892167397749e-05
125.0	6.357999999999885e-05	3784.0	5.642149807013689e-05	125.0	5.7329999999999534e-05	4374.0	2.766441173127762e-05	116.0	5.43036e-05	125.0	5.5269999999999625e-05	5449.0	1.4249162323375755e-05
126.0	6.367000000000005e-05	3807.0	5.6307466296248645e-05	126.0	5.729999999999971e-05	4405.0	2.7508795418500798e-05	117.0	5.42681e-05	126.0	5.52399999999998e-05	5506.0	1.4089934840428362e-05
127.0	6.360000000000046e-05	3830.0	5.619434976396722e-05	127.0	5.7260000000001685e-05	4436.0	2.735513660686822e-05	118.0	5.42332e-05	127.0	5.520999999999998e-05	5565.0	1.3928691600580845e-05
128.0	6.357000000000064e-05	3853.0	5.608213569696524e-05	128.0	5.7579999999999784e-05	4468.0	2.719853396885905e-05	119.0	5.4199e-05	128.0	5.518000000000016e-05	5626.0	1.3765678721874875e-05
129.0	6.352999999999914e-05	3876.0	5.5970811572171304e-05	129.0	5.753000000000008e-05	4501.0	2.7039136563855618e-05	120.0	5.41653e-05	129.0	5.515000000000034e-05	5688.0	1.3603717810625264e-05
130.0	6.350000000000106e-05	3900.0	5.585558281572898e-05	130.0	5.7489999999998584e-05	4534.0	2.6881827508382603e-05	121.0	5.41323e-05	130.0	5.512999999999872e-05	5750.0	1.3445387525898702e-05
131.0	6.35199999999992e-05	3924.0	5.574129603584204e-05	131.0	5.7440000000000616e-05	4567.0	2.672656453876946e-05	122.0	5.40999e-05	131.0	5.5100000000000635e-05	5813.0	1.328809969604682e-05
132.0	6.371999999999975e-05	3948.0	5.562793784093596e-05	132.0	5.7410000000000794e-05	4600.0	2.6573306543947467e-05	123.0	5.4068e-05	132.0	5.507000000000081e-05	5877.0	1.313190444685787e-05
133.0	6.365000000000016e-05	3972.0	5.5515495109744306e-05	133.0	5.738999999999918e-05	4634.0	2.6417459149782944e-05	124.0	5.40367e-05	133.0	5.50499999999992e-05	5943.0	1.2974490643453161e-05
134.0	6.358000000000058e-05	3996.0	5.540395498425888e-05	134.0	5.7349999999999415e-05	4668.0	2.6263655080229122e-05	125.0	5.40059e-05	134.0	5.5019999999999375e-05	6010.0	1.281836767610914e-05
135.0	6.35199999999992e-05	4021.0	5.528871357221446e-05	135.0	5.733000000000127e-05	4702.0	2.6111852952951895e-05	126.0	5.39757e-05	135.0	5.500000000000123e-05	6079.0	1.2661323337903921e-05
136.0	6.349000000000111e-05	4046.0	5.5174423923163124e-05	136.0	5.729999999999971e-05	4737.0	2.5957634736439928e-05	127.0	5.3946e-05	136.0	5.496999999999967e-05	6147.0	1.2510140516129488e-05
137.0	6.343999999999968e-05	4071.0	5.506107236818424e-05	137.0	5.727999999999983e-05	4771.0	2.5809772788497416e-05	128.0	5.39167e-05	137.0	5.494999999999979e-05	6215.0	1.2362396558070123e-05
138.0	6.34199999999998e-05	4096.0	5.494864551706491e-05	138.0	5.725999999999995e-05	4806.0	2.5659528792880817e-05	129.0	5.3888e-05	138.0	5.491999999999997e-05	6285.0	1.2213778438986527e-05
139.0	6.338999999999997e-05	4121.0	5.4837130250957654e-05	139.0	5.723000000000013e-05	4841.0	2.5511240115596555e-05	130.0	5.38597e-05	139.0	5.490000000000009e-05	6356.0	1.2066513197292684e-05
140.0	6.336000000000015e-05	4146.0	5.472651371527393e-05	140.0	5.721000000000025e-05	4877.0	2.5360713141680855e-05	131.0	5.38319e-05	140.0	5.4870000000000266e-05	6428.0	1.1920627187639407e-05
141.0	6.333000000000033e-05	4171.0	5.461678331280661e-05	141.0	5.7190000000000366e-05	4913.0	2.521217163054628e-05	132.0	5.38046e-05	141.0	5.4860000000000325e-05	6501.0	1.17761442594527e-05
142.0	6.330999999999871e-05	4196.0	5.450792669707025e-05	142.0	5.715999999999881e-05	4950.0	2.5061530388447425e-05	133.0	5.37777e-05	142.0	5.482999999999877e-05	6576.0	1.1631175562718845e-05
143.0	6.330000000000051e-05	4221.0	5.439993176585295e-05	143.0	5.71500000000006e-05	4988.0	2.490891154659572e-05	134.0	5.37512e-05	143.0	5.481000000000062e-05	6654.0	1.1484011579763614e-05
144.0	6.330000000000051e-05	4247.0	5.4288518361497016e-05	144.0	5.7119999999999047e-05	5027.0	2.4754435897143278e-05	135.0	5.37252e-05	144.0	5.47800000000008e-05	6733.0	1.1338573536533467e-05
145.0	6.330000000000051e-05	4273.0	5.417801104495527e-05	145.0	5.71000000000009e-05	5066.0	2.4602101005167347e-05	136.0	5.36995e-05	145.0	5.4769999999999125e-05	6812.0	1.1196641911477966e-05
146.0	6.319999999999937e-05	4299.0	5.406839700091771e-05	146.0	5.7079999999999284e-05	5105.0	2.445186106326236e-05	137.0	5.36743e-05	146.0	5.47399999999993e-05	6892.0	1.1056360338736953e-05
147.0	6.339999999999991e-05	4325.0	5.3959663671432876e-05	147.0	5.707000000000108e-05	5145.0	2.429989842975947e-05	138.0	5.36495e-05	147.0	5.47300000000011e-05	6973.0	1.0917734078482502e-05
148.0	6.360000000000046e-05	4352.0	5.384766727635188e-05	148.0	5.703999999999952e-05	5185.0	2.4150046157355415e-05	139.0	5.3625e-05	148.0	5.469999999999954e-05	7056.0	1.0779116778286732e-05
149.0	6.359999999999873e-05	4379.0	5.3736593871408615e-05	149.0	5.701999999999964e-05	5225.0	2.400225899480454e-05	140.0	5.36009e-05	149.0	5.46899999999996e-05	7141.0	1.064063072917931e-05
150.0	6.360000000000046e-05	4406.0	5.3626430229006403e-05	150.0	5.70099999999997e-05	5265.0	2.3856492997834938e-05	141.0	5.35772e-05	150.0	5.465999999999978e-05	7227.0	1.0503961488578668e-05
151.0	6.350000000000106e-05	4433.0	5.351716339068993e-05	151.0	5.696999999999994e-05	5305.0	2.371270548182185e-05	142.0	5.35538e-05	151.0	5.46399999999999e-05	7311.0	1.0373697069732523e-05
152.0	6.359999999999873e-05	4460.0	5.3408780660069135e-05	152.0	5.7000000000001494e-05	5346.0	2.3567333180894153e-05	143.0	5.35308e-05	152.0	5.4629999999999956e-05	7394.0	1.0248005251778625e-05
153.0	6.360000000000046e-05	4487.0	5.330126959597108e-05	153.0	5.689999999999862e-05	5387.0	2.3423952574405205e-05	144.0	5.35081e-05	153.0	5.4610000000000075e-05	7478.0	1.0123751980594323e-05
154.0	6.349999999999932e-05	4514.0	5.3194618005811076e-05	154.0	5.699999999999976e-05	5429.0	2.3279095995174637e-05	145.0	5.34858e-05	154.0	5.4629999999999956e-05	7563.0	1.0000939957834533e-05
155.0	6.360000000000046e-05	4542.0	5.3084911392725275e-05	155.0	5.690000000000035e-05	5472.0	2.313286399062676e-05	146.0	5.34637e-05	155.0	5.450000000000073e-05	7650.0	9.878176004657637e-06
156.0	6.380000000000101e-05	4570.0	5.297610318673666e-05	156.0	5.690000000000035e-05	5515.0	2.2988684460395335e-05	147.0	5.3442e-05	156.0	5.4600000000000135e-05	7737.0	9.758281886549466e-06
157.0	6.379999999999927e-05	4598.0	5.286818059340668e-05	157.0	5.690000000000035e-05	5558.0	2.284651292790973e-05	148.0	5.34206e-05	157.0	5.450000000000073e-05	7822.0	9.643821413460734e-06
158.0	6.379999999999927e-05	4626.0	5.2761131076999215e-05	158.0	5.690000000000035e-05	5602.0	2.2703068632685916e-05	149.0	5.33995e-05	158.0	5.4499999999998994e-05	7904.0	9.535825893244156e-06
159.0	6.399999999999982e-05	4655.0	5.265116566778638e-05	159.0	5.7099999999999165e-05	5646.0	2.2561636704874753e-05	150.0	5.33788e-05	159.0	5.450000000000073e-05	7987.0	9.428860799068164e-06
160.0	6.400000000000156e-05	4684.0	5.254211026637962e-05	160.0	5.71000000000009e-05	5690.0	2.2422173558058865e-05	151.0	5.33582e-05	160.0	5.4499999999998994e-05	8071.0	9.322935366826414e-06
161.0	6.389999999999868e-05	4713.0	5.243395177752398e-05	161.0	5.7099999999999165e-05	5735.0	2.2281533108616993e-05	152.0	5.3338e-05	161.0	5.450000000000073e-05	8156.0	9.218057651755837e-06
162.0	6.410000000000096e-05	4743.0	5.232299387182412e-05	162.0	5.699999999999976e-05	5781.0	2.2139804268147763e-05	153.0	5.33181e-05	162.0	5.439999999999959e-05	8245.0	9.110653494016597e-06
163.0	6.409999999999923e-05	4773.0	5.221296816738222e-05	163.0	5.71000000000009e-05	5827.0	2.2000089558599607e-05	154.0	5.32984e-05	163.0	5.439999999999959e-05	8336.0	9.003300685581062e-06
164.0	6.410000000000096e-05	4803.0	5.210386104661041e-05	164.0	5.699999999999976e-05	5874.0	2.1859371896307436e-05	155.0	5.3279e-05	164.0	5.4700000000001275e-05	8430.0	8.894938404649004e-06
165.0	6.409999999999923e-05	4833.0	5.199565917431384e-05	165.0	5.739999999999912e-05	5920.0	2.1723595619391155e-05	156.0	5.32598e-05	165.0	5.469999999999954e-05	8525.0	8.787947123339579e-06
166.0	6.410000000000096e-05	4863.0	5.18883494901259e-05	166.0	5.730000000000145e-05	5966.0	2.158970388969686e-05	157.0	5.32409e-05	166.0	5.479999999999895e-05	8623.0	8.680144957840819e-06
167.0	6.409999999999923e-05	4893.0	5.178191920118949e-05	167.0	5.729999999999971e-05	6011.0	2.1460507586786636e-05	158.0	5.32222e-05	167.0	5.480000000000068e-05	8724.0	8.571677029577095e-06
168.0	6.429999999999977e-05	4924.0	5.1672851779479695e-05	168.0	5.7200000000000306e-05	6057.0	2.1330226126548974e-05	159.0	5.32038e-05	168.0	5.469999999999954e-05	8828.0	8.462683200820998e-06
169.0	6.410000000000096e-05	4955.0	5.1564696432584876e-05	169.0	5.729999999999971e-05	6103.0	2.120171232332552e-05	160.0	5.31856e-05	169.0	5.4700000000001275e-05	8934.0	8.354307573115465e-06
170.0	6.419999999999863e-05	4986.0	5.145743989824523e-05	170.0	5.729999999999971e-05	6150.0	2.1072191932036478e-05	161.0	5.31677e-05	170.0	5.469999999999954e-05	9041.0	8.247588531826769e-06
171.0	6.420000000000037e-05	5018.0	5.13476524789026e-05	171.0	5.729999999999971e-05	6198.0	2.0941740654810156e-05	162.0	5.315e-05	171.0	5.469999999999954e-05	9150.0	8.141542314917805e-06
172.0	6.410000000000096e-05	5050.0	5.123879496815163e-05	172.0	5.740000000000085e-05	6247.0	2.0810432810203305e-05	163.0	5.31325e-05	173.0	5.464999999999984e-05	9263.0	8.034343188621487e-06
173.0	6.409999999999923e-05	5082.0	5.113085367153564e-05	173.0	5.729999999999971e-05	6297.0	2.0678341275243255e-05	164.0	5.31152e-05	175.0	5.4600000000000135e-05	9381.0	7.925265884459841e-06
174.0	6.409999999999923e-05	5114.0	5.1023815180878037e-05	174.0	5.739999999999912e-05	6348.0	2.0545537433220615e-05	165.0	5.30981e-05	177.0	5.4600000000000135e-05	9501.0	7.817228014785513e-06
175.0	6.410000000000096e-05	5146.0	5.091766636655104e-05	175.0	5.729999999999971e-05	6400.0	2.0412091127093278e-05	166.0	5.30812e-05	179.0	5.494999999999979e-05	9625.0	7.708530516885305e-06
176.0	6.399999999999982e-05	5178.0	5.0812394369999873e-05	176.0	5.740000000000085e-05	6453.0	2.027807061835043e-05	167.0	5.30646e-05	181.0	5.535000000000002e-05	9755.0	7.597657532129837e-06
177.0	6.420000000000037e-05	5211.0	5.070473764378576e-05	177.0	5.729999999999971e-05	6506.0	2.0146015554307737e-05	168.0	5.30481e-05	183.0	5.5300000000000314e-05	9886.0	7.488997510432449e-06
178.0	6.420000000000037e-05	5244.0	5.059798647321064e-05	179.0	5.729999999999971e-05	6559.0	2.0015881449522967e-05	169.0	5.30318e-05	185.0	5.5249999999999744e-05	10021.0	7.380109035195156e-06
179.0	6.419999999999863e-05	5278.0	5.0488933561737886e-05	181.0	5.735000000000028e-05	6614.0	1.988282152219292e-05	170.0	5.30157e-05	187.0	5.515000000000034e-05	10152.0	7.277324465409061e-06
180.0	6.420000000000037e-05	5312.0	5.038081368222061e-05	183.0	5.725000000000001e-05	6670.0	1.974937176389551e-05	171.0	5.29998e-05	189.0	5.514999999999947e-05	10279.0	7.1802780174175354e-06
181.0	6.420000000000037e-05	5347.0	5.027047376822616e-05	185.0	5.729999999999971e-05	6727.0	1.961559283789139e-05	172.0	5.29841e-05	191.0	5.5050000000000064e-05	10413.0	7.080550211156128e-06
182.0	6.420000000000037e-05	5382.0	5.016109305680892e-05	187.0	5.725000000000001e-05	6786.0	1.947925063539097e-05	173.0	5.29686e-05	193.0	5.500000000000036e-05	10551.0	6.980597435526683e-06
183.0	6.439999999999918e-05	5418.0	5.004957262066744e-05	189.0	5.7200000000000306e-05	6846.0	1.934276706210707e-05	174.0	5.29532e-05	195.0	5.500000000000036e-05	10697.0	6.877768372049453e-06
184.0	6.459999999999973e-05	5454.0	4.9939036216881955e-05	191.0	5.7200000000000306e-05	6908.0	1.920397615380788e-05	175.0	5.2938e-05	197.0	5.489999999999922e-05	10848.0	6.774444064824426e-06
185.0	6.470000000000087e-05	5491.0	4.9826438900189555e-05	193.0	5.719999999999944e-05	6971.0	1.9065223141003865e-05	176.0	5.2923e-05	199.0	5.495000000000066e-05	11008.0	6.668176155152828e-06
186.0	6.469999999999913e-05	5528.0	4.971484907819333e-05	195.0	5.71500000000006e-05	7034.0	1.8928707530530463e-05	177.0	5.29081e-05	201.0	5.484999999999952e-05	11176.0	6.559998351810236e-06
187.0	6.450000000000032e-05	5566.0	4.960127556849218e-05	197.0	5.7149999999999736e-05	7096.0	1.879648920804185e-05	178.0	5.28934e-05	203.0	5.4850000000000385e-05	11352.0	6.450238387107483e-06
189.0	6.450000000000032e-05	5605.0	4.948578370199325e-05	199.0	5.735000000000028e-05	7160.0	1.8662167829790963e-05	179.0	5.28788e-05	205.0	5.4799999999999814e-05	11535.0	6.33980436856203e-06
191.0	6.449999999999945e-05	5644.0	4.937135877952759e-05	201.0	5.7399999999999986e-05	7223.0	1.8532037971439074e-05	180.0	5.28644e-05	207.0	5.4799999999999814e-05	11726.0	6.228363233960443e-06
193.0	6.46000000000006e-05	5684.0	4.9255090274190306e-05	203.0	5.7349999999999415e-05	7288.0	1.8399899660126336e-05	181.0	5.28502e-05	209.0	5.4799999999999814e-05	11926.0	6.1156468955740595e-06
195.0	6.455000000000002e-05	5724.0	4.913990806060505e-05	205.0	5.735000000000028e-05	7354.0	1.8267879941459436e-05	182.0	5.28361e-05	211.0	5.475000000000011e-05	12132.0	6.003586721997399e-06
197.0	6.455000000000002e-05	5764.0	4.902579450417119e-05	207.0	5.729999999999971e-05	7422.0	1.8134070306852984e-05	183.0	5.28221e-05	213.0	5.470000000000041e-05	12346.0	5.891290238733472e-06
199.0	6.459999999999973e-05	5805.0	4.890991914823073e-05	209.0	5.730000000000058e-05	7491.0	1.8000528262028e-05	184.0	5.28083e-05	215.0	5.469999999999954e-05	12556.0	5.7849599617477815e-06
201.0	6.46500000000003e-05	5846.0	4.879513032756459e-05	211.0	5.729999999999971e-05	7561.0	1.7867292885948947e-05	185.0	5.27946e-05	217.0	5.470000000000041e-05	12764.0	5.683226701896851e-06
203.0	6.47999999999994e-05	5888.0	4.8678649887890184e-05	213.0	5.725000000000001e-05	7633.0	1.7732545864238575e-05	186.0	5.27811e-05	219.0	5.464999999999984e-05	12968.0	5.586744299513615e-06
205.0	6.490000000000055e-05	5930.0	4.8563272473337244e-05	215.0	5.7200000000000306e-05	7707.0	1.7596417674561457e-05	187.0	5.27676e-05	221.0	5.4600000000000135e-05	13179.0	5.490217065813386e-06
207.0	6.514999999999993e-05	5973.0	4.844627176190212e-05	217.0	5.725000000000001e-05	7783.0	1.7459036058252406e-05	188.0	5.27543e-05	223.0	5.464999999999984e-05	13386.0	5.398592973901636e-06
209.0	6.510000000000023e-05	6016.0	4.8330389191048245e-05	219.0	5.719999999999944e-05	7858.0	1.732580741702679e-05	189.0	5.27412e-05	225.0	5.4600000000000135e-05	13584.0	5.313668219812036e-06
211.0	6.509999999999936e-05	6059.0	4.8215606196841075e-05	221.0	5.71500000000006e-05	7931.0	1.7198309957009458e-05	190.0	5.27281e-05	227.0	5.4549999999999564e-05	13787.0	5.229230927242114e-06
213.0	6.505000000000052e-05	6101.0	4.810453672518822e-05	223.0	5.719999999999944e-05	8005.0	1.7071202494941936e-05	191.0	5.27152e-05	229.0	5.455000000000043e-05	13988.0	5.148135182578614e-06
215.0	6.499999999999995e-05	6144.0	4.799187438747642e-05	225.0	5.710000000000003e-05	8080.0	1.6944515924875463e-05	192.0	5.27024e-05	231.0	5.4549999999999564e-05	14191.0	5.0686559028530145e-06
217.0	6.499999999999995e-05	6187.0	4.788025890245946e-05	227.0	5.7149999999999736e-05	8157.0	1.6816632893551853e-05	193.0	5.26898e-05	233.0	5.450000000000073e-05	14384.0	4.995254068575937e-06
219.0	6.495000000000025e-05	6230.0	4.776967336792194e-05	229.0	5.710000000000003e-05	8237.0	1.668604724569034e-05	194.0	5.26772e-05	235.0	5.449999999999986e-05	14580.0	4.922778412657833e-06
221.0	6.499999999999995e-05	6274.0	4.7657565008398894e-05	231.0	5.710000000000003e-05	8319.0	1.655454352316103e-05	195.0	5.26647e-05	237.0	5.449999999999986e-05	14787.0	4.848403432978933e-06
223.0	6.499999999999995e-05	6318.0	4.754650048325359e-05	233.0	5.705000000000033e-05	8403.0	1.642222820658892e-05	196.0	5.26524e-05	239.0	5.445000000000016e-05	14989.0	4.777883336290089e-06
225.0	6.494999999999938e-05	6361.0	4.7438952475709424e-05	235.0	5.705000000000033e-05	8489.0	1.6289204850600658e-05	197.0	5.26401e-05	241.0	5.445000000000016e-05	15199.0	4.7066358891500375e-06
227.0	6.490000000000055e-05	6403.0	4.733483767447574e-05	237.0	5.729999999999971e-05	8578.0	1.6154069641776075e-05	198.0	5.2628e-05	243.0	5.444999999999929e-05	15424.0	4.632536932227955e-06
229.0	6.495000000000025e-05	6445.0	4.723162984582321e-05	239.0	5.754999999999996e-05	8670.0	1.6017004905528643e-05	199.0	5.2616e-05	245.0	5.4400000000000455e-05	15656.0	4.558450614576061e-06
231.0	6.499999999999909e-05	6487.0	4.712931525519254e-05	241.0	5.7650000000000236e-05	8765.0	1.5878189375964084e-05	200.0	5.2604e-05	247.0	5.439999999999959e-05	15899.0	4.483261059692614e-06
233.0	6.514999999999993e-05	6529.0	4.702788046321315e-05	243.0	5.764999999999937e-05	8862.0	1.573921627735757e-05	201.0	5.25922e-05	249.0	5.4400000000000455e-05	16162.0	4.404530898011317e-06
235.0	6.514999999999993e-05	6571.0	4.692731231750921e-05	245.0	5.754999999999996e-05	8961.0	1.5600171045975418e-05	202.0	5.25804e-05	251.0	5.4349999999999885e-05	16410.0	4.332693671645178e-06
237.0	6.505000000000052e-05	6613.0	4.682759794478279e-05	247.0	5.755000000000083e-05	9062.0	1.5461135690351848e-05	203.0	5.25688e-05	253.0	5.449999999999986e-05	16676.0	4.25811067274909e-06
239.0	6.505000000000052e-05	6656.0	4.6726380769720997e-05	249.0	5.744999999999969e-05	9161.0	1.5327532336642517e-05	204.0	5.25572e-05	255.0	5.470000000000041e-05	16959.0	4.181430630943973e-06
241.0	6.499999999999909e-05	6699.0	4.6626032062524975e-05	251.0	5.749999999999939e-05	9263.0	1.5192569739276276e-05	205.0	5.25458e-05	257.0	5.464999999999984e-05	17260.0	4.102741161972752e-06
243.0	6.500000000000082e-05	6743.0	4.6524235149951876e-05	253.0	5.740000000000085e-05	9368.0	1.5056401756664682e-05	206.0	5.25344e-05	259.0	5.464999999999984e-05	17556.0	4.028093463181812e-06
245.0	6.540000000000018e-05	6787.0	4.642332042272336e-05	255.0	5.775000000000051e-05	9476.0	1.4919177917845201e-05	207.0	5.25231e-05	261.0	5.455000000000043e-05	17835.0	3.9600904546343725e-06
247.0	6.544999999999988e-05	6831.0	4.632327459042417e-05	257.0	5.769999999999907e-05	9588.0	1.4779811842042096e-05	208.0	5.25119e-05	263.0	5.45499999999987e-05	18137.0	3.888932012366519e-06
249.0	6.554999999999929e-05	6875.0	4.622408464682075e-05	259.0	5.764999999999937e-05	9703.0	1.4639727234170944e-05	209.0	5.25008e-05	265.0	5.455000000000043e-05	18469.0	3.813495492190212e-06
251.0	6.549999999999959e-05	6920.0	4.612351240876927e-05	261.0	5.76500000000011e-05	9817.0	1.450377755190008e-05	210.0	5.24897e-05	267.0	5.450000000000073e-05	18825.0	3.735677784938783e-06
253.0	6.544999999999988e-05	6966.0	4.6021602893048716e-05	263.0	5.7599999999999665e-05	9934.0	1.4367171711298316e-05	211.0	5.24788e-05	269.0	5.4499999999998994e-05	19201.0	3.6567442055687363e-06
255.0	6.545000000000162e-05	7012.0	4.592058707847652e-05	265.0	5.754999999999996e-05	10053.0	1.423116773178939e-05	212.0	5.24679e-05	271.0	5.450000000000073e-05	19584.0	3.579579128569642e-06
257.0	6.539999999999845e-05	7058.0	4.5820451341513525e-05	267.0	5.754999999999996e-05	10167.0	1.4103566723644003e-05	213.0	5.24571e-05	273.0	5.444999999999929e-05	19943.0	3.510045950912034e-06
259.0	6.540000000000018e-05	7105.0	4.571903385973706e-05	269.0	5.750000000000026e-05	10279.0	1.398068601582593e-05	214.0	5.24463e-05	275.0	5.440000000000132e-05	20306.0	3.44233586169589e-06
261.0	6.540000000000018e-05	7153.0	4.5616378030827567e-05	271.0	5.750000000000026e-05	10392.0	1.3859124978359412e-05	215.0	5.24357e-05	277.0	5.444999999999929e-05	20700.0	3.3716362315539022e-06
263.0	6.549999999999959e-05	7201.0	4.5514636965943645e-05	273.0	5.750000000000026e-05	10503.0	1.374200834223421e-05	216.0	5.24251e-05	279.0	5.439999999999959e-05	21131.0	3.2974348462518944e-06
265.0	6.550000000000132e-05	7249.0	4.541379649707431e-05	275.0	5.744999999999882e-05	10611.0	1.3630174400348316e-05	217.0	5.24146e-05	281.0	5.440000000000132e-05	21611.0	3.218417076527184e-06
267.0	6.56499999999987e-05	7297.0	4.531384276760225e-05	277.0	5.740000000000085e-05	10721.0	1.3518354680264532e-05	218.0	5.24041e-05	283.0	5.4349999999999885e-05	22150.0	3.133927693769009e-06
269.0	6.560000000000073e-05	7345.0	4.5214762223465515e-05	279.0	5.744999999999882e-05	10835.0	1.3404625771823383e-05	219.0	5.23937e-05	285.0	5.4349999999999885e-05	22761.0	3.0431792160113608e-06
271.0	6.560000000000073e-05	7393.0	4.51165416046252e-05	281.0	5.740000000000085e-05	10952.0	1.3290120539964249e-05	220.0	5.23834e-05	287.0	5.4349999999999885e-05	23428.0	2.9497269293535232e-06
273.0	6.579999999999954e-05	7442.0	4.501714823353255e-05	283.0	5.7349999999999415e-05	11074.0	1.3173042042189358e-05	221.0	5.23731e-05	289.0	5.430000000000018e-05	24182.0	2.850533069234243e-06
275.0	6.579999999999954e-05	7491.0	4.4918623968121576e-05	285.0	5.740000000000085e-05	11202.0	1.3052673933377217e-05	222.0	5.2363e-05	291.0	5.4349999999999885e-05	25007.0	2.749116196904855e-06
277.0	6.570000000000013e-05	7540.0	4.482095559799003e-05	287.0	5.739999999999912e-05	11335.0	1.29301970599406e-05	223.0	5.23528e-05	293.0	5.4249999999998744e-05	25891.0	2.647895837100528e-06
279.0	6.570000000000013e-05	7589.0	4.472413019771543e-05	289.0	5.740000000000085e-05	11472.0	1.2806710341881117e-05	224.0	5.23427e-05	295.0	5.430000000000018e-05	26730.0	2.5582595064874526e-06
281.0	6.570000000000013e-05	7638.0	4.462813511891468e-05	291.0	5.739999999999912e-05	11612.0	1.268323014536896e-05	225.0	5.23327e-05	297.0	5.425000000000048e-05	27608.0	2.4705155935257068e-06
283.0	6.559999999999899e-05	7687.0	4.453295798257414e-05	293.0	5.7450000000000556e-05	11752.0	1.2562399105610486e-05	226.0	5.23228e-05	299.0	5.425000000000048e-05	28348.0	2.4009474425048826e-06
285.0	6.570000000000013e-05	7737.0	4.443666903342435e-05	295.0	5.739999999999912e-05	11888.0	1.2447474173811057e-05	227.0	5.23129e-05	301.0	5.4249999999998744e-05	29095.0	2.334449832176035e-06
287.0	6.590000000000068e-05	7788.0	4.433930563101988e-05	297.0	5.740000000000085e-05	12027.0	1.2332432433350531e-05	228.0	5.2303e-05	303.0	5.4200000000000775e-05	29850.0	2.270753410835995e-06
289.0	6.590000000000068e-05	7839.0	4.424278898601939e-05	299.0	5.7349999999999415e-05	12170.0	1.2216549515286872e-05	229.0	5.22932e-05	305.0	5.4200000000000775e-05	30661.0	2.2059628159954556e-06
291.0	6.579999999999954e-05	7891.0	4.41452384172218e-05	301.0	5.735000000000115e-05	12320.0	1.2097597154703598e-05	230.0	5.22835e-05	307.0	5.419999999999904e-05	31472.0	2.144641117039473e-06
293.0	6.579999999999954e-05	7944.0	4.404669027968343e-05	303.0	5.7349999999999415e-05	12478.0	1.197508571427553e-05	231.0	5.22738e-05	309.0	5.415000000000107e-05	32335.0	2.0828969698564197e-06
295.0	6.579999999999954e-05	7997.0	4.394901525152913e-05	305.0	5.7349999999999415e-05	12647.0	1.1847096275066412e-05	232.0	5.22641e-05	311.0	5.414999999999934e-05	33258.0	2.0205439026651557e-06
297.0	6.580000000000127e-05	8051.0	4.3850381359708944e-05	307.0	5.730000000000145e-05	12827.0	1.1714116616519152e-05	233.0	5.22546e-05	313.0	5.414999999999934e-05	34312.0	1.953602486164944e-06
299.0	6.594999999999865e-05	8104.0	4.3754428354768e-05	309.0	5.729999999999971e-05	13017.0	1.1577342790569213e-05	234.0	5.2245e-05	315.0	5.4099999999999634e-05	35512.0	1.8824123387391208e-06
301.0	6.590000000000068e-05	8158.0	4.365752197502066e-05	311.0	5.729999999999971e-05	13221.0	1.1434432884993782e-05	235.0	5.22355e-05	317.0	5.415000000000107e-05	36859.0	1.808235638268381e-06
303.0	6.590000000000068e-05	8211.0	4.356323856614226e-05	313.0	5.739999999999912e-05	13433.0	1.1290061671116009e-05	236.0	5.22261e-05	319.0	5.404999999999993e-05	38562.0	1.7221554680166715e-06
305.0	6.61499999999992e-05	8263.0	4.3471519710239455e-05	315.0	5.7849999999999915e-05	13647.0	1.1148426351041546e-05	237.0	5.22167e-05	321.0	5.4099999999999634e-05	40738.0	1.6230360421670203e-06
307.0	6.630000000000004e-05	8314.0	4.338230945869263e-05	317.0	5.780000000000021e-05	13875.0	1.1001855602869162e-05	238.0	5.22073e-05	323.0	5.404999999999993e-05	43464.0	1.5133923115134188e-06
309.0	6.625000000000034e-05	8364.0	4.329555421632022e-05	319.0	5.775000000000051e-05	14103.0	1.0859554122475754e-05	239.0	5.2198e-05	325.0	5.404999999999993e-05	47349.0	1.379751472921273e-06
311.0	6.639999999999945e-05	8413.0	4.3211202632602995e-05	321.0	5.7700000000000806e-05	14319.0	1.0728507634194496e-05	240.0	5.21887e-05	327.0	5.404999999999993e-05	53450.0	1.2104867121021579e-06
313.0	6.640000000000118e-05	8462.0	4.3127503827414314e-05	323.0	5.764999999999937e-05	14545.0	1.0595147391601809e-05	241.0	5.21794e-05	329.0	5.400000000000023e-05	57455.0	1.1196278085896346e-06
315.0	6.634999999999974e-05	8511.0	4.304444901271761e-05	325.0	5.764999999999937e-05	14774.0	1.0463765633329219e-05	242.0	5.21702e-05	331.0	5.400000000000023e-05	58928.0	1.0894360908775218e-06
317.0	6.634999999999974e-05	8561.0	4.2960354095146456e-05	327.0	5.76500000000011e-05	15005.0	1.033489617305342e-05	243.0	5.21611e-05	333.0	5.400000000000023e-05	60271.0	1.063245199396645e-06
319.0	6.630000000000004e-05	8612.0	4.2875249512983116e-05	329.0	5.764999999999937e-05	15226.0	1.0214902121505648e-05	244.0	5.2152e-05	335.0	5.3950000000000525e-05	61729.0	1.0361520753929568e-06
321.0	6.630000000000004e-05	8663.0	4.279081453540444e-05	331.0	5.7599999999999665e-05	15445.0	1.0099044992834829e-05	245.0	5.21429e-05	337.0	5.394999999999879e-05	63299.0	1.0084276330385717e-06
323.0	6.639999999999945e-05	8715.0	4.270540390131073e-05	333.0	5.7599999999999665e-05	15667.0	9.984578237943456e-06	246.0	5.21338e-05	339.0	5.3950000000000525e-05	64827.0	9.827845403795438e-07
325.0	6.645000000000088e-05	8769.0	4.2617424749328234e-05	335.0	5.754999999999996e-05	15874.0	9.880443463444196e-06	247.0	5.21248e-05	341.0	5.389999999999909e-05	66450.0	9.568889964155027e-07
327.0	6.634999999999974e-05	8824.0	4.252855610924403e-05	337.0	5.754999999999996e-05	16084.0	9.777266089042691e-06	248.0	5.21158e-05	343.0	5.390000000000082e-05	68123.0	9.315374439530767e-07
329.0	6.634999999999974e-05	8879.0	4.24404232619556e-05	339.0	5.754999999999996e-05	16293.0	9.676958134483649e-06	249.0	5.21069e-05	345.0	5.390000000000082e-05	69696.0	9.088546240155866e-07
331.0	6.634999999999974e-05	8934.0	4.2353015613925476e-05	341.0	5.754999999999996e-05	16504.0	9.578011067399776e-06	250.0	5.2098e-05	347.0	5.389999999999909e-05	71285.0	8.869971017854302e-07
333.0	6.630000000000004e-05	8990.0	4.226475310787183e-05	343.0	5.750000000000026e-05	16726.0	9.476332700725773e-06	251.0	5.20891e-05	349.0	5.3849999999999384e-05	73345.0	8.601252575030004e-07
335.0	6.639999999999945e-05	9046.0	4.2177220925706575e-05	345.0	5.750000000000026e-05	16947.0	9.377495178030568e-06	252.0	5.20802e-05	351.0	5.385000000000112e-05	75832.0	8.297037872387217e-07
337.0	6.655000000000029e-05	9102.0	4.209040855907098e-05	347.0	5.750000000000026e-05	17160.0	9.284405059690155e-06	253.0	5.20714e-05	353.0	5.379999999999968e-05	79416.0	7.893430782115864e-07
339.0	6.675000000000084e-05	9159.0	4.20027745496581e-05	349.0	5.7450000000000556e-05	17381.0	9.189990419712143e-06	254.0	5.20626e-05	355.0	5.379999999999968e-05	85496.0	7.289022004127062e-07
341.0	6.66499999999997e-05	9217.0	4.191434667083776e-05	351.0	5.750000000000026e-05	17607.0	9.095647088516254e-06	255.0	5.20538e-05	357.0	5.4099999999999634e-05	88341.0	7.035862098636265e-07
343.0	6.659999999999999e-05	9274.0	4.182816359453201e-05	353.0	5.739999999999912e-05	17847.0	8.997815370704513e-06	256.0	5.20451e-05	359.0	5.4200000000000775e-05	90289.0	6.872080621109655e-07
345.0	6.659999999999999e-05	9330.0	4.1744177812775496e-05	355.0	5.7450000000000556e-05	18084.0	8.903501429638784e-06	257.0	5.20364e-05	361.0	5.4099999999999634e-05	92461.0	6.697920341312682e-07
347.0	6.655000000000029e-05	9387.0	4.165937998585099e-05	357.0	5.739999999999912e-05	18318.0	8.812537545262837e-06	258.0	5.20277e-05	363.0	5.4099999999999634e-05	94636.0	6.531842593557511e-07
349.0	6.649999999999885e-05	9445.0	4.157379657803974e-05	359.0	5.740000000000085e-05	18551.0	8.724015694250839e-06	259.0	5.20191e-05	365.0	5.410000000000137e-05	95861.0	6.441752406878435e-07
351.0	6.675000000000084e-05	9505.0	4.148599657953475e-05	361.0	5.739999999999912e-05	18782.0	8.638206072427583e-06	260.0	5.20104e-05	367.0	5.4099999999999634e-05	97015.0	6.35904697282207e-07
353.0	6.66999999999994e-05	9565.0	4.139893275520627e-05	363.0	5.735000000000115e-05	19028.0	8.548887313970151e-06	261.0	5.20018e-05	370.0	5.403333333333279e-05	98509.0	6.254965703490244e-07
355.0	6.66499999999997e-05	9627.0	4.130972879661292e-05	365.0	5.7349999999999415e-05	19286.0	8.457416171126187e-06	262.0	5.19932e-05	373.0	5.4000000000000804e-05	100394.0	6.128238141417568e-07
357.0	6.655000000000029e-05	9689.0	4.1221287856455676e-05	367.0	5.729999999999971e-05	19529.0	8.373253458400058e-06	263.0	5.19847e-05	376.0	5.396666666666652e-05	102007.0	6.023661531663629e-07
359.0	6.659999999999999e-05	9751.0	4.113359858787229e-05	369.0	5.7349999999999415e-05	19760.0	8.29497507365829e-06	264.0	5.19761e-05	379.0	5.396666666666652e-05	104017.0	5.898062807981834e-07
361.0	6.650000000000059e-05	9814.0	4.1045253493480104e-05	371.0	5.730000000000145e-05	19998.0	8.21602776116531e-06	265.0	5.19676e-05	382.0	5.3900000000000246e-05	106661.0	5.740337292171257e-07
363.0	6.655000000000029e-05			373.0	5.725000000000001e-05	20242.0	8.13682562103103e-06	266.0	5.19591e-05	385.0	5.389999999999909e-05	110160.0	5.543697703164271e-07
365.0	6.644999999999915e-05			375.0	5.729999999999971e-05	20495.0	8.056495389704768e-06	267.0	5.19506e-05	388.0	5.386666666666711e-05	115815.0	5.251970532646871e-07
367.0	6.655000000000029e-05			377.0	5.725000000000001e-05	20746.0	7.978543600404793e-06	268.0	5.19422e-05	391.0	5.379999999999968e-05	125742.0	4.805673274558024e-07
369.0	6.675000000000084e-05			380.0	5.743333333333341e-05	20990.0	7.90437489579214e-06	269.0	5.19337e-05	394.0	5.380000000000084e-05	130978.0	4.598552727649035e-07
371.0	6.66999999999994e-05			383.0	5.746666666666655e-05	21247.0	7.82791327746868e-06	270.0	5.19253e-05	397.0	5.3766666666666546e-05	135871.0	4.4199830236538846e-07
373.0	6.66499999999997e-05			386.0	5.740000000000028e-05	21501.0	7.753961423425059e-06	271.0	5.19169e-05	400.0	5.3766666666666546e-05	139607.0	4.292391374661476e-07
375.0	6.66499999999997e-05			389.0	5.733333333333285e-05	21756.0	7.681282465133038e-06	272.0	5.19085e-05	403.0	5.3699999999999117e-05	142997.0	4.182610188948362e-07
377.0	6.655000000000029e-05			392.0	5.733333333333285e-05	22003.0	7.612329824425394e-06	273.0	5.19002e-05	406.0	5.366666666666714e-05	147640.0	4.0407498008115524e-07
379.0	6.655000000000029e-05			395.0	5.7333333333334006e-05	22261.0	7.541777588281987e-06	274.0	5.18918e-05	409.0	5.366666666666714e-05	151465.0	3.930669480788466e-07
381.0	6.655000000000029e-05			398.0	5.726666666666658e-05	22534.0	7.4687075434044854e-06	275.0	5.18835e-05	412.0	5.359999999999971e-05	156037.0	3.806446410310116e-07
383.0	6.655000000000029e-05			401.0	5.726666666666658e-05	22817.0	7.394623046036116e-06	276.0	5.18752e-05	415.0	5.359999999999971e-05	164064.0	3.6057371223787165e-07
385.0	6.67499999999991e-05			404.0	5.7566666666667106e-05	23111.0	7.319389305825153e-06	277.0	5.18669e-05	418.0	5.3566666666666575e-05	167369.0	3.528909745735563e-07
387.0	6.66499999999997e-05			407.0	5.749999999999968e-05	23416.0	7.243138681049976e-06	278.0	5.18586e-05	421.0	5.353333333333344e-05	171282.0	3.4419316938778796e-07
389.0	6.685000000000024e-05			410.0	5.743333333333341e-05	23736.0	7.165035125472973e-06	279.0	5.18503e-05	424.0	5.3500000000000304e-05	176383.0	3.334566211372514e-07
391.0	6.685000000000024e-05			413.0	5.740000000000028e-05	24060.0	7.0878615546213576e-06	280.0	5.1842e-05	427.0	5.3500000000000304e-05	184240.0	3.181269707005415e-07
393.0	6.675000000000084e-05			416.0	5.736666666666598e-05			281.0	5.18338e-05	430.0	5.343333333333288e-05	192182.0	3.0395398712393117e-07
395.0	6.689999999999995e-05			419.0	5.736666666666714e-05			282.0	5.18256e-05	433.0	5.343333333333288e-05	202886.0	2.8667410064898305e-07
397.0	6.689999999999995e-05			422.0	5.7566666666665954e-05			283.0	5.18173e-05	436.0	5.336666666666661e-05
400.0	6.683333333333309e-05			425.0	5.7566666666667106e-05			284.0	5.18091e-05	439.0	5.336666666666661e-05
403.0	6.70666666666662e-05			428.0	5.749999999999968e-05			285.0	5.18009e-05	442.0	5.3333333333333475e-05
406.0	6.716666666666676e-05			431.0	5.746666666666655e-05			286.0	5.17927e-05	445.0	5.330000000000034e-05
409.0	6.716666666666676e-05			434.0	5.743333333333341e-05			287.0	5.17845e-05	448.0	5.346666666666717e-05
412.0	6.710000000000049e-05			437.0	5.736666666666714e-05			288.0	5.17764e-05	451.0	5.3699999999999117e-05
415.0	6.716666666666676e-05			440.0	5.740000000000028e-05			289.0	5.17682e-05	454.0	5.3900000000000246e-05
418.0	6.72999999999993e-05			443.0	5.733333333333285e-05			290.0	5.176e-05	457.0	5.410000000000021e-05
421.0	6.796666666666663e-05			446.0	5.733333333333285e-05			291.0	5.17519e-05	460.0	5.439999999999959e-05
424.0	6.83000000000003e-05			449.0	5.7266666666667736e-05			292.0	5.17437e-05	463.0	5.473333333333325e-05
427.0	6.813333333333348e-05			452.0	5.726666666666658e-05			293.0	5.17356e-05	466.0	5.4633333333333846e-05
430.0	6.80333333333329e-05			455.0	5.726666666666658e-05			294.0	5.17275e-05	469.0	5.456666666666642e-05
433.0	6.813333333333348e-05			458.0	5.719999999999915e-05			295.0	5.17194e-05	472.0	5.456666666666642e-05
436.0	6.813333333333348e-05			461.0	5.7200000000000306e-05			296.0	5.17112e-05	475.0	5.450000000000015e-05
439.0	6.806666666666604e-05			464.0	5.7133333333334035e-05			297.0	5.17031e-05	478.0	5.450000000000015e-05
442.0	6.826666666666717e-05			467.0	5.713333333333288e-05			298.0	5.1695e-05	481.0	5.446666666666702e-05
445.0	6.839999999999971e-05			470.0	5.709999999999974e-05			299.0	5.16869e-05	484.0	5.439999999999959e-05
448.0	6.836666666666658e-05			473.0	5.7066666666666606e-05			300.0	5.16788e-05	487.0	5.4400000000000746e-05
451.0	6.846666666666713e-05			476.0	5.703333333333347e-05			301.0	5.16707e-05	490.0	5.436666666666645e-05
454.0	6.836666666666658e-05			479.0	5.703333333333347e-05			302.0	5.16627e-05	493.0	5.433333333333332e-05
457.0	6.856666666666654e-05			482.0	5.69666666666672e-05			303.0	5.16546e-05	496.0	5.430000000000018e-05
460.0	6.846666666666713e-05			485.0	5.696666666666605e-05			304.0	5.16465e-05	499.0	5.423333333333275e-05
463.0	6.836666666666658e-05			488.0	5.689999999999978e-05			305.0	5.16384e-05	502.0	5.423333333333391e-05
466.0	6.829999999999915e-05			491.0	5.689999999999978e-05			306.0	5.16304e-05	505.0	5.4199999999999617e-05
469.0	6.826666666666832e-05			494.0	5.686666666666664e-05			307.0	5.16223e-05	508.0	5.416666666666648e-05
472.0	6.819999999999975e-05			497.0	5.680000000000037e-05			308.0	5.16142e-05	511.0	5.4133333333333346e-05
475.0	6.839999999999856e-05			500.0	5.680000000000037e-05			309.0	5.16061e-05	514.0	5.410000000000021e-05
478.0	6.843333333333516e-05			503.0	5.676666666666608e-05			310.0	5.15981e-05	517.0	5.403333333333279e-05
481.0	6.833333333333229e-05			506.0	5.67333333333341e-05			311.0	5.159e-05	520.0	5.403333333333394e-05
484.0	6.83000000000003e-05			509.0	5.6699999999999806e-05			312.0	5.15819e-05	523.0	5.399999999999965e-05
487.0	6.833333333333229e-05			512.0	5.666666666666667e-05			313.0	5.15739e-05	526.0	5.416666666666648e-05
490.0	6.85333333333334e-05			515.0	5.6633333333333535e-05			314.0	5.15658e-05	529.0	5.430000000000018e-05
493.0	6.859999999999968e-05			518.0	5.659999999999924e-05			315.0	5.15578e-05	532.0	5.423333333333391e-05
496.0	6.866666666666826e-05			521.0	5.6566666666667265e-05			316.0	5.15497e-05	535.0	5.416666666666648e-05
499.0	6.859999999999968e-05			524.0	5.653333333333297e-05			317.0	5.15416e-05	538.0	5.4133333333333346e-05
502.0	6.85333333333334e-05			527.0	5.653333333333297e-05			318.0	5.15336e-05	541.0	5.410000000000021e-05
505.0	6.846666666666713e-05			530.0	5.64666666666667e-05			319.0	5.15255e-05	544.0	5.403333333333279e-05
508.0	6.849999999999912e-05			533.0	5.643333333333472e-05			320.0	5.15174e-05	547.0	5.396666666666767e-05
511.0	6.866666666666595e-05			536.0	5.639999999999812e-05			321.0	5.15093e-05	550.0	5.396666666666652e-05
514.0	6.859999999999968e-05			539.0	5.636666666666845e-05			322.0	5.15013e-05	553.0	5.3900000000000246e-05
517.0	6.85333333333334e-05			542.0	5.629999999999987e-05			323.0	5.14932e-05	556.0	5.386666666666595e-05
520.0	6.873333333333453e-05			545.0	5.629999999999987e-05			324.0	5.14851e-05	559.0	5.3833333333333976e-05
523.0	6.886666666666708e-05			548.0	5.626666666666558e-05			325.0	5.1477e-05	562.0	5.379999999999968e-05
526.0	6.910000000000018e-05			551.0	5.633333333333416e-05			326.0	5.1469e-05	565.0	5.376666666666539e-05
529.0	6.963333333333266e-05			554.0	5.653333333333297e-05			327.0	5.14609e-05	569.0	5.3700000000000275e-05
532.0	6.979999999999949e-05			557.0	5.643333333333241e-05			328.0	5.14528e-05	573.0	5.365000000000057e-05
535.0	6.976666666666752e-05			560.0	5.640000000000043e-05			329.0	5.14447e-05	577.0	5.3599999999999134e-05
538.0	6.963333333333266e-05			563.0	5.633333333333416e-05			330.0	5.14366e-05	581.0	5.3550000000001166e-05
541.0	6.95333333333344e-05			566.0	5.629999999999987e-05			331.0	5.14285e-05	585.0	5.347499999999901e-05
544.0	6.946666666666583e-05			570.0	5.6225000000000025e-05			332.0	5.14204e-05	589.0	5.362499999999985e-05
547.0	6.936666666666758e-05			574.0	5.617500000000032e-05			333.0	5.14123e-05	593.0	5.365000000000057e-05
550.0	6.933333333333329e-05			578.0	5.61499999999996e-05			334.0	5.14041e-05	597.0	5.362499999999985e-05
553.0	6.929999999999899e-05			582.0	5.607499999999918e-05			335.0	5.1396e-05	601.0	5.354999999999943e-05
556.0	6.926666666666702e-05			586.0	5.6000000000000494e-05			336.0	5.13879e-05	605.0	5.3475000000000744e-05
559.0	6.933333333333329e-05			590.0	5.5974999999999775e-05			337.0	5.13798e-05	609.0	5.3450000000000025e-05
562.0	6.929999999999899e-05			594.0	5.592500000000007e-05			338.0	5.13716e-05	613.0	5.33749999999996e-05
565.0	6.923333333333503e-05			598.0	5.587500000000037e-05			339.0	5.13635e-05	617.0	5.33249999999999e-05
568.0	6.919999999999843e-05			602.0	5.579999999999995e-05			340.0	5.13553e-05	621.0	5.325000000000121e-05
571.0	6.913333333333448e-05			606.0	5.577500000000096e-05			341.0	5.13472e-05	625.0	5.322499999999876e-05
574.0	6.910000000000018e-05			610.0	5.584999999999965e-05			342.0	5.1339e-05	629.0	5.315000000000007e-05
577.0	6.906666666666589e-05			614.0	5.599999999999876e-05			343.0	5.13308e-05	633.0	5.310000000000037e-05
580.0	6.899999999999962e-05			618.0	5.617500000000032e-05			344.0	5.13226e-05	637.0	5.315000000000007e-05
583.0	6.920000000000075e-05			622.0	5.61499999999996e-05			345.0	5.13145e-05	641.0	5.3450000000000025e-05
586.0	6.916666666666645e-05			626.0	5.6075000000000916e-05			346.0	5.13063e-05	645.0	5.335000000000062e-05
589.0	6.913333333333216e-05			630.0	5.602499999999948e-05			347.0	5.12981e-05	649.0	5.329999999999918e-05
592.0	6.90333333333339e-05			634.0	5.595000000000079e-05			348.0	5.12899e-05	653.0	5.3225000000000494e-05
595.0	6.899999999999962e-05			638.0	5.589999999999935e-05			349.0	5.12816e-05	657.0	5.3174999999999056e-05
598.0	6.893333333333335e-05			642.0	5.5825000000000666e-05			350.0	5.12734e-05	661.0	5.310000000000037e-05
601.0	6.890000000000136e-05			646.0	5.579999999999995e-05			351.0	5.12652e-05	665.0	5.307499999999965e-05
604.0	6.883333333333279e-05			650.0	5.5724999999999525e-05			352.0	5.12569e-05	669.0	5.300000000000096e-05
607.0	6.889999999999906e-05			654.0	5.567499999999982e-05			353.0	5.12487e-05	673.0	5.2949999999999525e-05
610.0	6.900000000000193e-05			658.0	5.562500000000012e-05			354.0	5.12404e-05	677.0	5.287500000000084e-05
614.0	6.89249999999992e-05			662.0	5.55499999999997e-05			355.0	5.12322e-05	681.0	5.2849999999998384e-05
618.0	6.882499999999979e-05			666.0	5.5499999999999994e-05			356.0	5.12239e-05	685.0	5.277500000000143e-05
622.0	6.890000000000021e-05			670.0	5.562500000000012e-05			357.0	5.12156e-05	689.0	5.2699999999999275e-05
626.0	6.890000000000021e-05			674.0	5.5750000000000244e-05			358.0	5.12073e-05	693.0	5.267500000000029e-05
630.0	6.915000000000046e-05			678.0	5.6075000000000916e-05			359.0	5.1199e-05	697.0	5.27749999999997e-05
634.0	6.914999999999873e-05			682.0	5.602499999999948e-05			360.0	5.11907e-05	701.0	5.287500000000084e-05
638.0	6.907500000000004e-05			686.0	5.5949999999999056e-05			361.0	5.11824e-05	705.0	5.274999999999898e-05
642.0	6.912500000000148e-05			690.0	5.587500000000037e-05			362.0	5.11741e-05	709.0	5.289999999999982e-05
646.0	6.917499999999945e-05			694.0	5.579999999999995e-05			363.0	5.11657e-05	713.0	5.307499999999965e-05
650.0	6.917499999999945e-05			698.0	5.5724999999999525e-05			364.0	5.11574e-05	717.0	5.300000000000096e-05
654.0	6.910000000000076e-05			702.0	5.565000000000084e-05			365.0	5.1149e-05	721.0	5.289999999999982e-05
658.0	6.912499999999974e-05			706.0	5.5825000000000666e-05			366.0	5.11406e-05	725.0	5.285000000000012e-05
662.0	6.920000000000016e-05			710.0	5.579999999999995e-05			367.0	5.11322e-05	729.0	5.28749999999991e-05
666.0	6.924999999999987e-05			714.0	5.5699999999998806e-05			368.0	5.11239e-05	733.0	5.3075000000001385e-05
670.0	6.922499999999915e-05			718.0	5.562500000000012e-05			369.0	5.11155e-05	737.0	5.2975000000000244e-05
674.0	6.912500000000148e-05			722.0	5.552500000000071e-05			370.0	5.1107e-05	741.0	5.28749999999991e-05
678.0	6.904999999999932e-05			726.0	5.545000000000029e-05			371.0	5.10986e-05	745.0	5.2800000000000416e-05
682.0	6.897500000000063e-05			730.0	5.537499999999987e-05			372.0	5.10902e-05	749.0	5.2724999999999994e-05
686.0	6.89249999999992e-05			734.0	5.529999999999945e-05			373.0	5.10817e-05	753.0	5.267500000000029e-05
690.0	6.907500000000004e-05			738.0	5.522500000000076e-05			374.0	5.10733e-05	758.0	5.25799999999993e-05
694.0	6.907500000000004e-05			742.0	5.51499999999986e-05			375.0	5.10648e-05	763.0	5.249999999999977e-05
698.0	6.902500000000034e-05			746.0	5.5100000000000635e-05			376.0	5.10563e-05	768.0	5.244000000000082e-05
702.0	6.89249999999992e-05			750.0	5.515000000000034e-05			377.0	5.10478e-05	773.0	5.233999999999933e-05
706.0	6.885000000000051e-05			754.0	5.5224999999999025e-05			378.0	5.10393e-05	778.0	5.225999999999981e-05
710.0	6.879999999999907e-05			759.0	5.514000000000074e-05			379.0	5.10308e-05	783.0	5.218000000000028e-05
714.0	6.87000000000014e-05			764.0	5.505999999999983e-05			380.0	5.10223e-05	788.0	5.210000000000076e-05
718.0	6.864999999999996e-05			769.0	5.512000000000017e-05			381.0	5.10137e-05	793.0	5.2019999999999844e-05
722.0	6.857499999999954e-05			774.0	5.5139999999999353e-05			382.0	5.10052e-05	798.0	5.193999999999893e-05
726.0	6.849999999999912e-05			779.0	5.4980000000000304e-05			383.0	5.09966e-05	803.0	5.184000000000022e-05
730.0	6.850000000000085e-05			784.0	5.490000000000078e-05			384.0	5.0988e-05	808.0	5.177999999999988e-05
734.0	6.847500000000013e-05			789.0	5.478000000000011e-05			385.0	5.09794e-05	813.0	5.168000000000117e-05
738.0	6.839999999999971e-05			794.0	5.4680000000000005e-05			386.0	5.09708e-05	818.0	5.159999999999887e-05
742.0	6.832499999999929e-05			799.0	5.461999999999967e-05			387.0	5.09622e-05	823.0	5.152000000000073e-05
746.0	6.822500000000162e-05			804.0	5.4499999999998994e-05			388.0	5.09536e-05	828.0	5.1539999999999917e-05
750.0	6.817499999999845e-05			809.0	5.444000000000004e-05			389.0	5.09449e-05	833.0	5.160000000000026e-05
754.0	6.842500000000043e-05			814.0	5.4320000000000754e-05			390.0	5.09363e-05	838.0	5.145999999999901e-05
758.0	6.857499999999954e-05			819.0	5.426000000000042e-05			391.0	5.09276e-05	843.0	5.1360000000000294e-05
762.0	6.877500000000009e-05			824.0	5.415999999999893e-05			392.0	5.09189e-05	848.0	5.128000000000077e-05
766.0	6.862500000000098e-05			829.0	5.406000000000022e-05			393.0	5.09103e-05	853.0	5.1199999999999855e-05
770.0	6.877500000000009e-05			834.0	5.40800000000008e-05			394.0	5.09015e-05	858.0	5.109999999999976e-05
774.0	6.860000000000026e-05			839.0	5.4339999999999944e-05			395.0	5.08928e-05	863.0	5.102000000000023e-05
778.0	6.847500000000013e-05			844.0	5.431999999999937e-05			396.0	5.08841e-05	868.0	5.092000000000013e-05
782.0	6.839999999999971e-05			849.0	5.4200000000000084e-05			397.0	5.08753e-05	873.0	5.083999999999922e-05
786.0	6.852499999999984e-05			854.0	5.4320000000000754e-05			398.0	5.08666e-05	878.0	5.074000000000051e-05
790.0	6.847500000000013e-05			859.0	5.425999999999903e-05			399.0	5.08578e-05	883.0	5.065999999999959e-05
794.0	6.847500000000013e-05			864.0	5.412000000000056e-05			400.0	5.0849e-05	888.0	5.0560000000000885e-05
798.0	6.864999999999996e-05			869.0	5.4020000000000455e-05			401.0	5.08402e-05	893.0	5.047999999999997e-05
802.0	6.862499999999924e-05			874.0	5.4199999999998695e-05			402.0	5.08314e-05	898.0	5.037999999999987e-05
806.0	6.860000000000026e-05			879.0	5.4339999999999944e-05			403.0	5.08226e-05	903.0	5.029999999999896e-05
810.0	6.864999999999996e-05			884.0	5.4180000000000894e-05			404.0	5.08137e-05	908.0	5.0200000000000244e-05
815.0	6.85000000000005e-05			889.0	5.407999999999941e-05			405.0	5.08049e-05	914.0	5.010000000000084e-05
820.0	6.839999999999902e-05			894.0	5.4180000000000894e-05			406.0	5.0796e-05	920.0	5.036666666666592e-05
825.0	6.844000000000016e-05			899.0	5.4359999999999134e-05			407.0	5.07871e-05	926.0	5.0200000000000244e-05
830.0	6.834000000000007e-05			904.0	5.4239999999999847e-05			408.0	5.07782e-05	932.0	5.0083333333333695e-05
835.0	6.846000000000074e-05			909.0	5.430000000000018e-05			409.0	5.07693e-05	938.0	4.9949999999999994e-05
840.0	6.83199999999995e-05			914.0	5.4680000000000005e-05			410.0	5.07604e-05	944.0	5.0066666666666544e-05
845.0	6.817999999999964e-05			919.0	5.490000000000078e-05			411.0	5.07514e-05	950.0	5.009999999999968e-05
850.0	6.806000000000035e-05			924.0	5.4680000000000005e-05			412.0	5.07425e-05	956.0	4.993333333333285e-05
855.0	6.793999999999966e-05			929.0	5.4519999999999566e-05			413.0	5.07335e-05	962.0	4.980000000000031e-05
860.0	6.782000000000038e-05			934.0	5.440000000000028e-05			414.0	5.07245e-05	968.0	4.968333333333375e-05
865.0	6.783999999999957e-05			939.0	5.427999999999961e-05			415.0	5.07155e-05	974.0	4.955000000000006e-05
870.0	6.786000000000014e-05			945.0	5.416666666666648e-05			416.0	5.07065e-05	980.0	4.9449999999999494e-05
875.0	6.808000000000092e-05			951.0	5.403333333333394e-05			417.0	5.06975e-05	986.0	4.931666666666695e-05
880.0	6.811999999999929e-05			957.0	5.391666666666623e-05			418.0	5.06884e-05	992.0	4.921666666666639e-05
885.0	6.812000000000068e-05			963.0	5.379999999999968e-05			419.0	5.06793e-05	998.0	4.909999999999984e-05
890.0	6.801999999999919e-05			969.0	5.3766666666666546e-05			420.0	5.06703e-05	1004.0	4.89666666666673e-05
895.0	6.827999999999973e-05			975.0	5.3766666666667705e-05			421.0	5.06612e-05	1010.0	4.8883333333332724e-05
900.0	6.818000000000102e-05			981.0	5.3633333333332846e-05			422.0	5.06521e-05	1016.0	4.875000000000018e-05
905.0	6.829999999999892e-05			987.0	5.3516666666666296e-05			423.0	5.06429e-05	1022.0	4.863333333333363e-05
910.0	6.828000000000111e-05			993.0	5.3383333333333755e-05			424.0	5.06338e-05	1028.0	4.879999999999931e-05
915.0	6.815999999999905e-05			999.0	5.328333333333319e-05			425.0	5.06247e-05	1034.0	4.878333333333332e-05
920.0	6.802000000000059e-05			1005.0	5.3316666666666325e-05			426.0	5.06155e-05	1040.0	4.863333333333363e-05
925.0	6.798000000000082e-05			1011.0	5.3333333333333475e-05			427.0	5.06063e-05	1046.0	4.849999999999993e-05
930.0	6.801999999999919e-05			1017.0	5.328333333333319e-05			428.0	5.05971e-05	1052.0	4.838333333333338e-05
935.0	6.791999999999909e-05			1023.0	5.336666666666661e-05			429.0	5.05879e-05	1058.0	4.825000000000084e-05
940.0	6.780000000000119e-05			1029.0	5.3250000000000054e-05			430.0	5.05787e-05	1064.0	4.814999999999912e-05
945.0	6.776000000000004e-05			1035.0	5.3083333333333225e-05			431.0	5.05694e-05	1071.0	4.800000000000042e-05
950.0	6.779999999999842e-05			1041.0	5.2950000000000684e-05			432.0	5.05602e-05	1078.0	4.7871428571428274e-05
955.0	6.772000000000166e-05			1047.0	5.2816666666666984e-05			433.0	5.05509e-05	1085.0	4.794285714285691e-05
960.0	6.77199999999989e-05			1053.0	5.2683333333333283e-05			434.0	5.05416e-05	1092.0	4.7871428571429264e-05
965.0	6.765999999999995e-05			1059.0	5.2566666666666734e-05			435.0	5.05323e-05	1099.0	4.7728571428570987e-05
970.0	6.758000000000042e-05			1065.0	5.2449999999999025e-05			436.0	5.0523e-05	1106.0	4.759999999999982e-05
975.0	6.763999999999937e-05			1071.0	5.233333333333363e-05			437.0	5.05136e-05	1113.0	4.745714285714353e-05
980.0	6.79000000000013e-05			1077.0	5.223333333333307e-05			438.0	5.05043e-05	1120.0	4.732857142857138e-05
985.0	6.77199999999989e-05			1083.0	5.243333333333419e-05			439.0	5.04949e-05	1127.0	4.7285714285713997e-05
990.0	6.778000000000061e-05			1089.0	5.241666666666589e-05			440.0	5.04855e-05	1134.0	4.764285714285721e-05
995.0	6.765999999999995e-05			1095.0	5.25333333333336e-05			441.0	5.04761e-05	1141.0	4.74857142857138e-05
1001.0	6.768333333333441e-05			1101.0	5.236666666666676e-05			442.0	5.04667e-05	1148.0	4.7342857142857507e-05
1007.0	6.754999999999955e-05			1108.0	5.221428571428639e-05			443.0	5.04573e-05	1155.0	4.717142857142896e-05
1013.0	6.738333333333273e-05			1115.0	5.205714285714298e-05			444.0	5.04478e-05	1162.0	4.704285714285681e-05
1019.0	6.723333333333303e-05			1122.0	5.188571428571344e-05			445.0	5.04384e-05	1169.0	4.690000000000051e-05
1025.0	6.753333333333472e-05			1129.0	5.175714285714228e-05			446.0	5.04289e-05	1176.0	4.675714285714323e-05
1031.0	6.764999999999781e-05			1136.0	5.18285714285729e-05			447.0	5.04194e-05	1183.0	4.6614285714283956e-05
1037.0	6.758333333333384e-05			1143.0	5.18142857142848e-05			448.0	5.04099e-05	1190.0	4.6471428571428654e-05
1043.0	6.751666666666757e-05			1150.0	5.162857142857112e-05			449.0	5.04003e-05	1197.0	4.6471428571428654e-05
1049.0	6.763333333333298e-05			1157.0	5.145714285714357e-05			450.0	5.03908e-05	1204.0	4.655714285714342e-05
1055.0	6.769999999999925e-05			1164.0	5.12714285714279e-05			451.0	5.03812e-05	1211.0	4.644285714285641e-05
1061.0	6.833333333333459e-05			1171.0	5.1300000000000156e-05			452.0	5.03717e-05	1218.0	4.6471428571428654e-05
1067.0	6.858333333333254e-05			1178.0	5.131428571428628e-05			453.0	5.03621e-05	1226.0	4.6287500000000495e-05
1073.0	6.841666666666801e-05			1185.0	5.1142857142856745e-05			454.0	5.03525e-05	1234.0	4.631249999999948e-05
1079.0	6.873333333333222e-05			1192.0	5.1100000000000354e-05			455.0	5.03428e-05	1242.0	4.648750000000104e-05
1085.0	6.906666666666589e-05			1199.0	5.0942857142856944e-05			456.0	5.03332e-05	1250.0	4.637499999999954e-05
1091.0	6.955000000000156e-05			1206.0	5.078571428571353e-05			457.0	5.03235e-05	1258.0	4.654999999999937e-05
1097.0	6.939999999999956e-05			1213.0	5.0642857142858224e-05			458.0	5.03139e-05	1266.0	4.668750000000159e-05
1103.0	6.91833333333336e-05			1220.0	5.0485714285712834e-05			459.0	5.03042e-05	1274.0	4.658749999999871e-05
1109.0	6.928333333333185e-05			1227.0	5.055714285714346e-05			460.0	5.02945e-05	1282.0	4.656249999999973e-05
1115.0	6.915000000000161e-05			1234.0	5.061428571428598e-05			461.0	5.02848e-05	1290.0	4.640000000000026e-05
1121.0	6.911666666666501e-05			1241.0	5.0400000000000046e-05			462.0	5.0275e-05	1298.0	4.621250000000007e-05
1127.0	6.9450000000001e-05			1248.0	5.034285714285753e-05			463.0	5.02653e-05	1306.0	4.6050000000000604e-05
1133.0	6.964999999999981e-05			1256.0	5.029999999999965e-05			464.0	5.02555e-05	1314.0	4.587499999999904e-05
1139.0	6.964999999999981e-05			1264.0	5.022499999999923e-05			465.0	5.02457e-05	1322.0	4.570000000000095e-05
1145.0	6.958333333333354e-05			1272.0	5.0050000000001135e-05			466.0	5.02359e-05	1330.0	4.5537499999999745e-05
1151.0	6.966666666666695e-05			1280.0	4.986249999999921e-05			467.0	5.02261e-05	1338.0	4.536249999999992e-05
1157.0	6.963333333333266e-05			1288.0	4.967500000000076e-05			468.0	5.02162e-05	1346.0	4.520000000000045e-05
1163.0	6.960000000000068e-05			1296.0	4.948750000000057e-05			469.0	5.02064e-05	1354.0	4.5037499999999245e-05
1169.0	6.939999999999956e-05			1304.0	4.931249999999901e-05			470.0	5.01965e-05	1362.0	4.486250000000115e-05
1175.0	6.935000000000043e-05			1312.0	4.9300000000000385e-05			471.0	5.01866e-05	1371.0	4.469999999999937e-05
1181.0	6.929999999999899e-05			1320.0	4.914999999999954e-05			472.0	5.01767e-05	1380.0	4.451111111111122e-05
1187.0	6.910000000000018e-05			1328.0	4.896250000000109e-05			473.0	5.01668e-05	1389.0	4.432222222222152e-05
1193.0	6.90666666666682e-05			1336.0	4.898749999999834e-05			474.0	5.01569e-05	1398.0	4.41444444444448e-05
1199.0	6.90333333333316e-05			1344.0	4.8912500000001385e-05			475.0	5.01469e-05	1407.0	4.395555555555511e-05
1205.0	6.93000000000013e-05			1352.0	4.882499999999887e-05			476.0	5.01369e-05	1416.0	4.4000000000000826e-05
1211.0	6.938333333333241e-05			1360.0	4.901250000000079e-05			477.0	5.0127e-05	1425.0	4.411111111111051e-05
1217.0	6.993333333333435e-05			1368.0	4.892500000000001e-05			478.0	5.0117e-05	1434.0	4.403333333333358e-05
1223.0	7.02666666666657e-05			1376.0	4.889999999999929e-05			479.0	5.01069e-05	1443.0	4.394444444444522e-05
1229.0	7.023333333333372e-05			1384.0	4.87250000000012e-05			480.0	5.00969e-05	1452.0	4.387777777777663e-05
1235.0	7.008333333333404e-05			1392.0	4.848749999999957e-05			481.0	5.00869e-05	1461.0	4.365555555555573e-05
1242.0	7.017142857142817e-05			1401.0	4.8266666666666826e-05			482.0	5.00768e-05	1470.0	4.344444444444472e-05
1248.0	7.078333333333335e-05			1410.0	4.815555555555561e-05			483.0	5.00667e-05	1479.0	4.325555555555502e-05
1255.0	7.070000000000092e-05			1419.0	4.8033333333332954e-05			484.0	5.00566e-05	1488.0	4.305555555555698e-05
1262.0	7.101428571428378e-05			1428.0	4.78444444444448e-05			485.0	5.00465e-05	1498.0	4.2879999999999305e-05
1269.0	7.091428571428684e-05			1437.0	4.765555555555511e-05			486.0	5.00363e-05	1508.0	4.28899999999996e-05
1276.0	7.090000000000072e-05			1446.0	4.7455555555555524e-05			487.0	5.00262e-05	1518.0	4.268000000000049e-05
1283.0	7.06714285714267e-05			1455.0	4.761111111111093e-05			488.0	5.0016e-05	1528.0	4.2470000000000005e-05
1290.0	7.075714285714343e-05			1464.0	4.7499999999999704e-05			489.0	5.00058e-05	1538.0	4.2419999999999956e-05
1297.0	7.077142857142957e-05			1473.0	4.748888888888981e-05			490.0	4.99956e-05	1548.0	4.239000000000048e-05
1304.0	7.092857142857099e-05			1482.0	4.728888888888869e-05			491.0	4.99854e-05	1558.0	4.215999999999942e-05
1311.0	7.074285714285731e-05			1491.0	4.7088888888889104e-05			492.0	4.99752e-05	1568.0	4.1940000000000036e-05
1318.0	7.092857142857099e-05			1500.0	4.716666666666603e-05			493.0	4.99649e-05	1578.0	4.172999999999955e-05
1325.0	7.090000000000072e-05			1509.0	4.724444444444451e-05			494.0	4.99547e-05	1588.0	4.152000000000044e-05
1332.0	7.095714285714126e-05			1518.0	4.697777777777789e-05			495.0	4.99444e-05	1598.0	4.138999999999948e-05
1339.0	7.111428571428666e-05			1527.0	4.6733333333332576e-05			496.0	4.99341e-05	1608.0	4.132000000000025e-05
1346.0	7.135714285714285e-05			1537.0	4.650000000000071e-05			497.0	4.99238e-05	1619.0	4.111818181818207e-05
1353.0	7.150000000000014e-05			1547.0	4.625999999999936e-05			498.0	4.99134e-05	1630.0	4.087272727272677e-05
1360.0	7.144285714285761e-05			1557.0	4.602000000000078e-05			499.0	4.99031e-05	1641.0	4.0645454545455076e-05
1367.0	7.127142857142808e-05			1567.0	4.620999999999931e-05			500.0	4.98927e-05	1652.0	4.041818181818212e-05
1374.0	7.131428571428646e-05			1577.0	4.655000000000076e-05			501.0	4.98823e-05	1663.0	4.042727272727203e-05
1381.0	7.129999999999834e-05			1587.0	4.639999999999922e-05			502.0	4.98719e-05	1674.0	4.022727272727259e-05
1388.0	7.130000000000034e-05			1597.0	4.641000000000089e-05			503.0	4.98615e-05	1685.0	3.9990909090909724e-05
1395.0	7.155714285714265e-05			1607.0	4.622999999999988e-05			504.0	4.98511e-05	1696.0	4.010909090909115e-05
1402.0	7.124285714285781e-05			1617.0	4.605000000000026e-05			505.0	4.98406e-05	1707.0	3.986363636363586e-05
1409.0	7.104285714285801e-05			1627.0	4.6289999999998833e-05			506.0	4.98302e-05	1718.0	3.960909090909065e-05
1416.0	7.095714285714126e-05			1637.0	4.6220000000000984e-05			507.0	4.98197e-05	1730.0	3.9375000000000056e-05
1423.0	7.085714285714433e-05			1647.0	4.6380000000000034e-05			508.0	4.98092e-05	1742.0	3.9124999999999806e-05
1430.0	7.065714285714255e-05			1657.0	4.672999999999899e-05			509.0	4.97987e-05	1754.0	3.888333333333429e-05
1437.0	7.077142857142758e-05			1667.0	4.646000000000095e-05			510.0	4.97881e-05	1766.0	3.8641666666666456e-05
1444.0	7.057142857142975e-05			1677.0	4.619000000000012e-05			511.0	4.97776e-05	1778.0	3.860833333333332e-05
1452.0	7.059999999999879e-05			1687.0	4.593999999999987e-05			512.0	4.9767e-05	1790.0	3.863333333333288e-05
1460.0	7.075000000000137e-05			1697.0	4.568999999999962e-05			513.0	4.97564e-05	1802.0	3.840833333333335e-05
1468.0	7.112500000000001e-05			1708.0	4.5445454545454325e-05			514.0	4.97458e-05	1814.0	3.8191666666667394e-05
1476.0	7.087499999999976e-05			1719.0	4.519090909090912e-05			515.0	4.97352e-05	1826.0	3.794999999999956e-05
1484.0	7.087499999999976e-05			1730.0	4.519090909090912e-05			516.0	4.97246e-05	1839.0	3.7715384615384545e-05
1492.0	7.137500000000026e-05			1741.0	4.5127272727273447e-05			517.0	4.97139e-05	1852.0	3.746153846153856e-05
1500.0	7.162499999999877e-05			1752.0	4.4963636363636167e-05			518.0	4.97033e-05	1865.0	3.720769230769258e-05
1508.0	7.150000000000038e-05			1763.0	4.468181818181745e-05			519.0	4.96926e-05	1878.0	3.696153846153806e-05
1516.0	7.150000000000038e-05			1774.0	4.441818181818234e-05			520.0	4.96819e-05	1891.0	3.670769230769208e-05
1524.0	7.137500000000026e-05			1785.0	4.433636363636306e-05			521.0	4.96712e-05	1904.0	3.646923076923116e-05
1532.0	7.125000000000013e-05			1796.0	4.4427272727273504e-05			522.0	4.96604e-05	1917.0	3.621538461538411e-05
1540.0	7.125000000000013e-05			1807.0	4.41545454545447e-05			523.0	4.96497e-05	1931.0	3.5971428571429056e-05
1548.0	7.112500000000001e-05			1818.0	4.400000000000111e-05			524.0	4.96389e-05	1945.0	3.604285714285671e-05
1556.0	7.099999999999988e-05			1830.0	4.3849999999999216e-05			525.0	4.96282e-05	1959.0	3.575000000000007e-05
1564.0	7.112500000000001e-05			1842.0	4.382500000000081e-05			526.0	4.96174e-05	1973.0	3.54428571428573e-05
1572.0	7.099999999999988e-05			1854.0	4.3699999999999524e-05			527.0	4.96065e-05	1987.0	3.517142857142885e-05
1580.0	7.112500000000001e-05			1866.0	4.339166666666658e-05			528.0	4.95957e-05	2001.0	3.490714285714248e-05
1588.0	7.112500000000001e-05			1878.0	4.345000000000043e-05			529.0	4.95849e-05	2015.0	3.4828571428571764e-05
1596.0	7.099999999999988e-05			1890.0	4.391666666666664e-05			530.0	4.9574e-05	2030.0	3.475333333333349e-05
1604.0	7.099999999999988e-05			1902.0	4.374999999999981e-05			531.0	4.95631e-05	2045.0	3.46066666666663e-05
1612.0	7.062499999999951e-05			1914.0	4.349999999999956e-05			532.0	4.95522e-05	2060.0	3.4353333333333085e-05
1620.0	7.050000000000112e-05			1926.0	4.3833333333333224e-05			533.0	4.95413e-05	2075.0	3.408000000000022e-05
1628.0	7.074999999999963e-05			1938.0	4.400000000000006e-05			534.0	4.95304e-05	2090.0	3.38399999999998e-05
1636.0	7.049999999999938e-05			1950.0	4.3833333333333224e-05			535.0	4.95194e-05	2105.0	3.3733333333333765e-05
1645.0	7.033333333333429e-05			1962.0	4.366666666666755e-05			536.0	4.95085e-05	2121.0	3.343749999999961e-05
1654.0	7.01111111111103e-05			1974.0	4.341666666666614e-05			537.0	4.94975e-05	2137.0	3.312500000000017e-05
1663.0	7.000000000000062e-05			1987.0	4.3230769230769764e-05			538.0	4.94865e-05	2153.0	3.312500000000017e-05
1672.0	7.01111111111103e-05			2000.0	4.315384615384554e-05			539.0	4.94755e-05	2169.0	3.331249999999949e-05
1681.0	7.000000000000062e-05			2013.0	4.276923076923084e-05			540.0	4.94645e-05	2185.0	3.293750000000085e-05
1690.0	6.955555555555572e-05			2026.0	4.246153846153823e-05			541.0	4.94534e-05	2201.0	3.2812499999999856e-05
1699.0	6.933333333333329e-05			2039.0	4.215384615384668e-05			542.0	4.94423e-05	2217.0	3.293749999999998e-05
1708.0	6.922222222222206e-05			2052.0	4.207692307692246e-05			543.0	4.94313e-05	2234.0	3.2588235294117585e-05
1717.0	6.899999999999962e-05			2065.0	4.1769230769230906e-05			544.0	4.94202e-05	2251.0	3.2470588235293936e-05
1726.0	6.899999999999962e-05			2079.0	4.1428571428571226e-05			545.0	4.94091e-05	2268.0	3.223529411764746e-05
1735.0	6.866666666666749e-05			2093.0	4.1428571428572216e-05			546.0	4.93979e-05	2285.0	3.1941176470587524e-05
1744.0	6.877777777777717e-05			2107.0	4.12142857142853e-05			547.0	4.93868e-05	2302.0	3.164705882353004e-05
1753.0	6.877777777777871e-05			2121.0	4.1071428571429003e-05			548.0	4.93756e-05	2320.0	3.138888888888867e-05
1762.0	6.911111111111084e-05			2135.0	4.071428571428579e-05			549.0	4.93645e-05	2338.0	3.1055555555555776e-05
1771.0	6.933333333333329e-05			2149.0	4.0428571428571216e-05			550.0	4.93533e-05	2356.0	3.099999999999939e-05
1780.0	6.922222222222206e-05			2163.0	4.0571428571428503e-05			551.0	4.93421e-05	2374.0	3.072222222222288e-05
1789.0	6.88888888888884e-05			2177.0	4.049999999999986e-05			552.0	4.93308e-05	2393.0	3.0421052631578694e-05
1798.0	6.877777777777871e-05			2191.0	4.0285714285713935e-05			553.0	4.93196e-05	2412.0	3.0421052631578694e-05
1808.0	6.849999999999912e-05			2206.0	4.006666666666695e-05			554.0	4.93083e-05	2431.0	3.0263157894737163e-05
1818.0	6.839999999999902e-05			2221.0	3.986666666666676e-05			555.0	4.92971e-05	2450.0	2.9947368421052634e-05
1828.0	6.84000000000018e-05			2236.0	3.9533333333333086e-05			556.0	4.92858e-05	2469.0	2.978947368421037e-05
1838.0	6.829999999999892e-05			2251.0	3.926666666666708e-05			557.0	4.92745e-05	2488.0	2.978947368421037e-05
1848.0	6.810000000000149e-05			2266.0	3.913333333333269e-05			558.0	4.92632e-05	2508.0	2.945000000000031e-05
1858.0	6.809999999999871e-05			2281.0	3.893333333333341e-05			559.0	4.92518e-05	2528.0	2.9449999999999615e-05
1868.0	6.780000000000119e-05			2297.0	3.8625000000000465e-05			560.0	4.92405e-05	2548.0	2.9500000000000358e-05
1878.0	6.769999999999831e-05			2313.0	3.868749999999966e-05			561.0	4.92291e-05	2568.0	2.909999999999996e-05
1888.0	6.74000000000008e-05			2329.0	3.875000000000059e-05			562.0	4.92177e-05	2589.0	2.8857142857142638e-05
1898.0	6.780000000000119e-05			2345.0	3.86249999999996e-05			563.0	4.92063e-05	2609.0	2.915000000000001e-05
1908.0	6.829999999999892e-05			2361.0	3.868749999999966e-05			564.0	4.91949e-05	2630.0	2.914285714285721e-05
1918.0	6.829999999999892e-05			2377.0	3.8375000000000214e-05			565.0	4.91835e-05	2651.0	2.876190476190511e-05
1928.0	6.810000000000149e-05			2393.0	3.818750000000003e-05			566.0	4.9172e-05	2672.0	2.8428571428571442e-05
1938.0	6.819999999999881e-05			2409.0	3.799999999999984e-05			567.0	4.91606e-05	2693.0	2.8476190476189878e-05
1948.0	6.830000000000169e-05			2426.0	3.7941176470588625e-05			568.0	4.91491e-05	2715.0	2.818181818181861e-05
1958.0	6.859999999999921e-05			2443.0	3.764705882352951e-05			569.0	4.91376e-05	2737.0	2.7999999999999617e-05
1968.0	6.869999999999931e-05			2460.0	3.741176470588222e-05			570.0	4.91261e-05	2759.0	2.763636363636415e-05
1978.0	6.859999999999921e-05			2477.0	3.71176470588231e-05			571.0	4.91145e-05	2782.0	2.72608695652169e-05
1988.0	6.860000000000199e-05			2494.0	3.776470588235316e-05			572.0	4.9103e-05	2805.0	2.7000000000000453e-05
1998.0	6.849999999999912e-05			2511.0	3.776470588235234e-05			573.0	4.90914e-05	2828.0	2.6652173913042982e-05
2009.0	6.84545454545458e-05			2528.0	3.788235294117681e-05			574.0	4.90799e-05	2852.0	2.633333333333365e-05
2020.0	6.818181818181824e-05			2545.0	3.7588235294117686e-05			575.0	4.90683e-05	2876.0	2.6208333333333524e-05
2031.0	6.781818181818152e-05			2563.0	3.722222222222244e-05			576.0	4.90567e-05	2900.0	2.5958333333333274e-05
2042.0	6.772727272727234e-05			2581.0	3.6888888888888774e-05			577.0	4.9045e-05	2925.0	2.5919999999999833e-05
2053.0	6.763636363636316e-05			2599.0	3.6611111111110715e-05			578.0	4.90334e-05	2950.0	2.6040000000000506e-05
2064.0	6.75454545454565e-05			2617.0	3.755555555555611e-05			579.0	4.90217e-05	2975.0	2.5879999999999237e-05
2075.0	6.74545454545448e-05			2634.0	3.8058823529412274e-05			580.0	4.90101e-05	3000.0	2.5479999999999946e-05
2086.0	6.73636363636356e-05			2652.0	3.8055555555555065e-05			581.0	4.89984e-05	3026.0	2.511538461538518e-05
2097.0	6.754545454545397e-05			2670.0	3.794444444444384e-05			582.0	4.89867e-05	3052.0	2.4846153846153074e-05
2108.0	6.763636363636568e-05			2688.0	3.755555555555611e-05			583.0	4.8975e-05	3079.0	2.4592592592593544e-05
2119.0	6.74545454545448e-05			2706.0	3.783333333333416e-05			584.0	4.89632e-05	3105.0	2.4846153846153074e-05
2130.0	6.727272727272642e-05			2724.0	3.833333333333312e-05			585.0	4.89515e-05	3131.0	2.4961538461538873e-05
2141.0	6.763636363636316e-05			2741.0	3.929411764705894e-05			586.0	4.89397e-05	3158.0	2.4666666666666665e-05
2152.0	6.745454545454731e-05			2759.0	3.933333333333258e-05			587.0	4.89279e-05	3185.0	2.4444444444444218e-05
2163.0	6.763636363636316e-05			2777.0	3.916666666666729e-05			588.0	4.89161e-05	3212.0	2.4592592592592517e-05
2175.0	6.733333333333359e-05			2795.0	3.911111111111013e-05			589.0	4.89043e-05	3239.0	2.462962962962959e-05
2187.0	6.708333333333334e-05			2813.0	3.9555555555556565e-05			590.0	4.88925e-05	3267.0	2.446428571428639e-05
2199.0	6.674999999999968e-05			2831.0	3.9166666666665744e-05			591.0	4.88807e-05	3294.0	2.4851851851851007e-05
2211.0	6.683333333333309e-05			2849.0	3.966666666666779e-05			592.0	4.88688e-05	3322.0	2.471428571428565e-05
2223.0	6.674999999999968e-05			2867.0	3.9499999999999415e-05			593.0	4.88569e-05	3350.0	2.4357142857143426e-05
2235.0	6.649999999999943e-05			2885.0	3.9055555555556065e-05			594.0	4.8845e-05	3379.0	2.3931034482758627e-05
2247.0	6.658333333333516e-05			2904.0	3.857894736842019e-05			595.0	4.88331e-05	3408.0	2.362068965517211e-05
2259.0	6.658333333333284e-05			2923.0	3.8473684210526814e-05			596.0	4.88212e-05	3438.0	2.343333333333364e-05
2271.0	6.649999999999943e-05			2942.0	3.847368421052535e-05			597.0	4.88093e-05	3468.0	2.333333333333354e-05
2283.0	6.616666666666576e-05			2961.0	3.842105263157939e-05			598.0	4.87973e-05	3498.0	2.3166666666666707e-05
2295.0	6.600000000000124e-05			2980.0	3.8210526315789706e-05			599.0	4.87854e-05	3529.0	2.29354838709674e-05
2307.0	6.583333333333209e-05			2999.0	3.836842105263197e-05			600.0	4.87734e-05	3560.0	2.2612903225806685e-05
2320.0	6.546153846153987e-05			3018.0	3.800000000000002e-05			601.0	4.87614e-05	3592.0	2.22499999999997e-05
2333.0	6.523076923076829e-05			3038.0	3.779999999999895e-05			602.0	4.87494e-05	3624.0	2.2187499999999638e-05
2346.0	6.49230769230778e-05			3058.0	3.7550000000000086e-05			603.0	4.87373e-05	3657.0	2.181818181818261e-05
2359.0	6.476923076922936e-05			3078.0	3.7600000000000135e-05			604.0	4.87253e-05	3690.0	2.169696969696953e-05
2372.0	6.469230769230834e-05			3098.0	3.7800000000000336e-05			605.0	4.87132e-05	3724.0	2.152941176470537e-05
2385.0	6.430769230769257e-05			3118.0	3.7600000000000135e-05			606.0	4.87012e-05	3759.0	2.1200000000000583e-05
2398.0	6.430769230769257e-05			3138.0	3.7800000000000336e-05			607.0	4.86891e-05	3793.0	2.1441176470587638e-05
2411.0	6.446153846153887e-05			3158.0	3.7550000000000086e-05			608.0	4.8677e-05	3827.0	2.1529411764706187e-05
2424.0	6.461538461538304e-05			3179.0	3.742857142857053e-05			609.0	4.86649e-05	3862.0	2.1314285714285618e-05
2437.0	6.423076923076941e-05			3200.0	3.723809523809547e-05			610.0	4.86527e-05	3898.0	2.102777777777799e-05
2451.0	6.378571428571464e-05			3221.0	3.738095238095276e-05			611.0	4.86406e-05	3934.0	2.086111111111116e-05
2465.0	6.35714285714287e-05			3242.0	3.7666666666666006e-05			612.0	4.86284e-05	3970.0	2.0694444444444323e-05
2479.0	6.350000000000007e-05			3263.0	3.747619047619095e-05			613.0	4.86162e-05	4007.0	2.0324324324324396e-05
2493.0	6.350000000000007e-05			3284.0	3.747619047619095e-05			614.0	4.8604e-05	4045.0	1.994736842105213e-05
2507.0	6.378571428571464e-05			3305.0	3.714285714285728e-05			615.0	4.85918e-05	4083.0	2.0342105263158517e-05
2521.0	6.457142857142772e-05			3327.0	3.672727272727161e-05			616.0	4.85796e-05	4121.0	2.034210526315779e-05
2535.0	6.45714285714297e-05			3349.0	3.65909090909091e-05			617.0	4.85674e-05	4160.0	2.0000000000000076e-05
2549.0	6.48571428571423e-05			3371.0	3.654545454545577e-05			618.0	4.85551e-05	4199.0	1.9769230769230612e-05
2563.0	6.442857142857044e-05			3393.0	3.613636363636319e-05			619.0	4.85429e-05	4239.0	1.9575000000000147e-05
2577.0	6.464285714285835e-05			3415.0	3.627272727272696e-05			620.0	4.85306e-05	4280.0	1.9317073170731394e-05
2591.0	6.492857142857094e-05			3438.0	3.617391304347823e-05			621.0	4.85183e-05	4322.0	1.8928571428571195e-05
2605.0	6.507142857142822e-05			3461.0	3.5739130434783354e-05			622.0	4.8506e-05	4365.0	1.860465116279123e-05
2619.0	6.542857142857144e-05			3484.0	3.556521739130371e-05			623.0	4.84936e-05	4409.0	1.8227272727272664e-05
2633.0	6.614285714285786e-05			3508.0	3.525000000000056e-05			624.0	4.84813e-05	4453.0	1.8318181818181845e-05
2647.0	6.578571428571465e-05			3532.0	3.5166666666665986e-05			625.0	4.84689e-05	4497.0	1.818181818181807e-05
2661.0	6.571428571428601e-05			3556.0	3.504166666666702e-05			626.0	4.84566e-05	4542.0	1.7911111111111138e-05
2675.0	6.542857142857144e-05			3580.0	3.4624999999999934e-05			627.0	4.84442e-05	4588.0	1.773913043478225e-05
2689.0	6.528571428571415e-05			3605.0	3.444000000000003e-05			628.0	4.84318e-05	4635.0	1.7489361702128025e-05
2704.0	6.519999999999859e-05			3630.0	3.427999999999987e-05			629.0	4.84194e-05	4683.0	1.7104166666666424e-05
2719.0	6.460000000000169e-05			3655.0	3.3840000000000537e-05			630.0	4.84069e-05	4732.0	1.6918367346938702e-05
2734.0	6.413333333333271e-05			3680.0	3.3879999999999466e-05			631.0	4.83945e-05	4780.0	1.7083333333333648e-05
2749.0	6.366666666666558e-05			3706.0	3.361538461538514e-05			632.0	4.8382e-05	4830.0	1.6680000000000027e-05
2764.0	6.346666666666723e-05			3732.0	3.32307692307683e-05			633.0	4.83695e-05	4881.0	1.637254901960789e-05
2779.0	6.326666666666702e-05			3758.0	3.280769230769309e-05			634.0	4.83571e-05	4933.0	1.601923076923078e-05
2795.0	6.287500000000043e-05			3785.0	3.2518518518518144e-05			635.0	4.83446e-05	4987.0	1.5666666666666403e-05
2811.0	6.268750000000024e-05			3812.0	3.240740740740692e-05			636.0	4.8332e-05	5042.0	1.5327272727272915e-05
2827.0	6.281249999999863e-05			3839.0	3.2259259259259654e-05			637.0	4.83195e-05	5099.0	1.4982456140350766e-05
2843.0	6.237499999999993e-05			3867.0	3.200000000000028e-05			638.0	4.8307e-05	5157.0	1.4637931034482563e-05
2859.0	6.237499999999993e-05			3895.0	3.1857142857142995e-05			639.0	4.82944e-05	5216.0	1.4576271186440671e-05
2875.0	6.237499999999993e-05			3923.0	3.149999999999978e-05			640.0	4.82818e-05	5275.0	1.4576271186440671e-05
2891.0	6.218750000000148e-05			3952.0	3.1310344827585936e-05			641.0	4.82692e-05	5333.0	1.486206896551727e-05
2907.0	6.218749999999974e-05			3981.0	3.124137931034544e-05			642.0	4.82566e-05	5392.0	1.4915254237288469e-05
2923.0	6.22499999999998e-05			4010.0	3.1206896551723763e-05			643.0	4.8244e-05	5449.0	1.543859649122793e-05
2939.0	6.187499999999943e-05			4039.0	3.1551724137931005e-05			644.0	4.82314e-05	5506.0	1.5456140350877068e-05
2956.0	6.152941176470701e-05			4068.0	3.1482758620689557e-05			645.0	4.82187e-05	5565.0	1.5016949152542337e-05
2973.0	6.105882352941079e-05			4098.0	3.103333333333384e-05			646.0	4.82061e-05	5626.0	1.4622950819672194e-05
2990.0	6.052941176470601e-05			4128.0	3.076666666666598e-05			647.0	4.81934e-05	5688.0	1.4516129032258256e-05
3007.0	6.0352941176470534e-05			4158.0	3.07666666666669e-05			648.0	4.81807e-05	5750.0	1.4403225806451692e-05
3024.0	6.052941176470601e-05			4188.0	3.09666666666671e-05			649.0	4.8168e-05	5813.0	1.4412698412698289e-05
3041.0	6.147058823529356e-05			4219.0	3.0709677419354214e-05			650.0	4.81553e-05	5877.0	1.4156249999999846e-05
3058.0	6.270588235294184e-05			4250.0	3.0354838709677336e-05			651.0	4.81425e-05	5943.0	1.3742424242424529e-05
3075.0	6.299999999999934e-05			4281.0	3.058064516129046e-05			652.0	4.81298e-05	6010.0	1.3656716417910435e-05
3092.0	6.270588235294184e-05			4312.0	3.1000000000000564e-05			653.0	4.8117e-05	6079.0	1.33768115942026e-05
3109.0	6.31764705882348e-05			4343.0	3.129032258064512e-05			654.0	4.81043e-05	6147.0	1.3705882352941413e-05
3126.0	6.364705882352939e-05			4374.0	3.0967741935483506e-05			655.0	4.80915e-05	6215.0	1.361764705882327e-05
3143.0	6.388235294117669e-05			4405.0	3.106451612903199e-05			656.0	4.80787e-05	6285.0	1.3314285714285945e-05
3160.0	6.382352941176486e-05			4436.0	3.1064516129032884e-05			657.0	4.80658e-05	6356.0	1.316901408450692e-05
3177.0	6.411764705882398e-05			4468.0	3.053124999999931e-05			658.0	4.8053e-05	6428.0	1.30277777777777e-05
3194.0	6.388235294117669e-05			4501.0	3.0030303030303625e-05			659.0	4.80402e-05	6501.0	1.2972602739726074e-05
3211.0	6.347058823529392e-05			4534.0	2.9636363636362997e-05			660.0	4.80273e-05	6576.0	1.2653333333333406e-05
3229.0	6.322222222222223e-05			4567.0	2.975757575757608e-05			661.0	4.80144e-05	6654.0	1.2320512820512687e-05
3247.0	6.277777777777734e-05			4600.0	2.9818181818182202e-05			662.0	4.80016e-05	6733.0	1.2227848101266106e-05
3265.0	6.2333333333334e-05			4634.0	2.9499999999999297e-05			663.0	4.79887e-05	6812.0	1.2189873417721412e-05
3283.0	6.227777777777684e-05			4668.0	2.9705882352941496e-05			664.0	4.79757e-05	6892.0	1.2137499999999995e-05
3301.0	6.222222222222278e-05			4702.0	2.938235294117647e-05			665.0	4.79628e-05	6973.0	1.2000000000000007e-05
3319.0	6.211111111111155e-05			4737.0	2.9142857142856946e-05			666.0	4.79499e-05	7056.0	1.1771084337349466e-05
3337.0	6.211111111111e-05			4771.0	2.976470588235332e-05			667.0	4.79369e-05	7141.0	1.1552941176470386e-05
3356.0	6.178947368421097e-05			4806.0	2.9371428571428604e-05			668.0	4.79239e-05	7227.0	1.1569767441860417e-05
3375.0	6.173684210526355e-05			4841.0	2.9171428571428402e-05			669.0	4.7911e-05	7311.0	1.1904761904761915e-05
3394.0	6.147368421052644e-05			4877.0	2.9111111111110926e-05			670.0	4.7898e-05	7394.0	1.2060240963855445e-05
3413.0	6.099999999999965e-05			4913.0	2.866666666666681e-05			671.0	4.7885e-05	7478.0	1.1976190476190557e-05
3432.0	6.115789473684192e-05			4950.0	2.8378378378378253e-05			672.0	4.78719e-05	7563.0	1.1941176470588422e-05
3451.0	6.121052631578934e-05			4988.0	2.802631578947396e-05			673.0	4.78589e-05	7650.0	1.168965517241368e-05
3470.0	6.157894736842129e-05			5027.0	2.7487179487179222e-05			674.0	4.78459e-05	7737.0	1.168965517241368e-05
3490.0	6.0999999999999945e-05			5066.0	2.7256410256410473e-05			675.0	4.78328e-05	7822.0	1.2129411764705932e-05
3510.0	6.064999999999959e-05			5105.0	2.7358974358973965e-05			676.0	4.78197e-05	7904.0	1.2634146341463525e-05
3530.0	6.055000000000088e-05			5145.0	2.7075000000000014e-05			677.0	4.78066e-05	7987.0	1.2445783132530194e-05
3550.0	5.9999999999998944e-05			5185.0	2.6900000000000535e-05			678.0	4.77935e-05	8071.0	1.2440476190476077e-05
3570.0	5.9499999999999834e-05			5225.0	2.6924999999999865e-05			679.0	4.77804e-05	8156.0	1.229411764705871e-05
3591.0	5.8952380952381755e-05			5265.0	2.730000000000024e-05			680.0	4.77673e-05	8245.0	1.1865168539325858e-05
3612.0	5.8952380952380434e-05			5305.0	2.7624999999999872e-05			681.0	4.77541e-05	8336.0	1.1615384615384642e-05
3633.0	5.9666666666666866e-05			5346.0	2.717073170731717e-05			682.0	4.7741e-05	8430.0	1.1255319148936206e-05
3654.0	5.919047619047591e-05			5387.0	2.6999999999999924e-05			683.0	4.77278e-05	8525.0	1.1210526315789583e-05
3675.0	5.861904761904809e-05			5429.0	2.666666666666624e-05			684.0	4.77146e-05	8623.0	1.0989795918367291e-05
3696.0	5.828571428571442e-05			5472.0	2.6186046511628275e-05			685.0	4.77014e-05	8724.0	1.063366336633655e-05
3718.0	5.7727272727272425e-05			5515.0	2.58372093023256e-05			686.0	4.76882e-05	8828.0	1.0394230769230757e-05
3740.0	5.736363636363696e-05			5558.0	2.595348837209316e-05			687.0	4.7675e-05	8934.0	1.02830188679246e-05
3762.0	5.7545454545454063e-05			5602.0	2.574999999999989e-05			688.0	4.76617e-05	9041.0	1.0280373831775606e-05
3784.0	5.7045454545453563e-05			5646.0	2.5613636363636116e-05			689.0	4.76485e-05	9150.0	1.0064220183486373e-05
3807.0	5.6652173913043416e-05			5690.0	2.574999999999989e-05			690.0	4.76352e-05	9263.0	9.796460176991123e-06
3830.0	5.6347826086957365e-05			5735.0	2.5466666666666847e-05			691.0	4.76219e-05	9381.0	9.423728813559338e-06
3853.0	5.617391304347893e-05			5781.0	2.5326086956521727e-05			692.0	4.76087e-05	9501.0	9.3166666666665e-06
3876.0	5.560869565217281e-05			5827.0	2.5086956521738877e-05			693.0	4.75954e-05	9625.0	9.06451612903237e-06
3900.0	5.533333333333316e-05			5874.0	2.510638297872371e-05			694.0	4.7582e-05	9755.0	8.676923076923e-06
3924.0	5.541666666666658e-05			5920.0	2.576086956521721e-05			695.0	4.75687e-05	9886.0	8.625954198473434e-06
3948.0	5.5249999999999744e-05			5966.0	2.5717391304348205e-05			696.0	4.75554e-05	10021.0	8.451851851851669e-06
3972.0	5.487500000000053e-05			6011.0	2.6088888888888458e-05			697.0	4.7542e-05	10152.0	8.763358778626031e-06
3996.0	5.462500000000028e-05			6057.0	2.6108695652174077e-05			698.0	4.75286e-05	10279.0	9.070866141732395e-06
4021.0	5.452000000000012e-05			6103.0	2.5934782608695645e-05			699.0	4.75153e-05	10413.0	8.656716417910406e-06
4046.0	5.424000000000095e-05			6150.0	2.548936170212776e-05			700.0	4.75019e-05	10551.0	8.420289855072438e-06
4071.0	5.435999999999996e-05			6198.0	2.535416666666658e-05			701.0	4.74885e-05	10697.0	7.979452054794516e-06
4096.0	5.4399999999998896e-05			6247.0	2.49387755102041e-05			702.0	4.74751e-05	10848.0	7.774834437086148e-06
4121.0	5.440000000000111e-05			6297.0	2.4540000000000117e-05			703.0	4.74616e-05	11008.0	7.374999999999917e-06
4146.0	5.5119999999999615e-05			6348.0	2.4215686274509532e-05			704.0	4.74482e-05	11176.0	7.035714285714383e-06
4171.0	5.5239999999998624e-05			6400.0	2.382692307692342e-05			705.0	4.74347e-05	11352.0	6.749999999999969e-06
4196.0	5.5160000000000766e-05			6453.0	2.3433962264150815e-05			706.0	4.74212e-05	11535.0	6.546448087431719e-06
4221.0	5.5039999999999534e-05			6506.0	2.3622641509434023e-05			707.0	4.74078e-05	11726.0	6.282722513088894e-06
4247.0	5.465384615384637e-05			6559.0	2.3471698113207456e-05			708.0	4.73943e-05	11926.0	6.0400000000000735e-06
4273.0	5.4692307692309014e-05			6614.0	2.2945454545454784e-05			709.0	4.73808e-05	12132.0	5.883495145631024e-06
4299.0	5.442307692307691e-05			6670.0	2.248214285714304e-05			710.0	4.73672e-05	12346.0	5.686915887850448e-06
4325.0	5.392307692307534e-05			6727.0	2.2210526315789287e-05			711.0	4.73537e-05	12556.0	5.828571428571442e-06
4352.0	5.385185185185225e-05			6786.0	2.1796610169491684e-05			712.0	4.73402e-05	12764.0	5.927884615384673e-06
4379.0	5.362962962962981e-05			6846.0	2.1300000000000023e-05			713.0	4.73266e-05	12968.0	6.073529411764658e-06
4406.0	5.333333333333322e-05			6908.0	2.090322580645103e-05			714.0	4.7313e-05	13179.0	5.9099526066350625e-06
4433.0	5.359259259259376e-05			6971.0	2.0603174603174942e-05			715.0	4.72995e-05	13386.0	6.04347826086971e-06
4460.0	5.3999999999998494e-05			7034.0	2.0634920634920125e-05			716.0	4.72859e-05	13584.0	6.348484848484609e-06
4487.0	5.4222222222222994e-05			7096.0	2.096774193548425e-05			717.0	4.72723e-05	13787.0	6.2364532019706645e-06
4514.0	5.381481481481415e-05			7160.0	2.0687499999999873e-05			718.0	4.72586e-05	13988.0	6.323383084576948e-06
4542.0	5.3571428571428616e-05			7223.0	2.0841269841269977e-05			719.0	4.7245e-05	14191.0	6.290640394088808e-06
4570.0	5.3428571428571335e-05			7288.0	2.0538461538461155e-05			720.0	4.72314e-05	14384.0	6.632124352331623e-06
4598.0	5.3071428571428116e-05			7354.0	2.0303030303030422e-05			721.0	4.72177e-05	14580.0	6.566326530612156e-06
4626.0	5.30714285714301e-05			7422.0	1.9764705882353114e-05			722.0	4.7204e-05	14787.0	6.246376811594148e-06
4655.0	5.2724137931034574e-05			7491.0	1.9449275362318982e-05			723.0	4.71904e-05	14989.0	6.430693069306904e-06
4684.0	5.237931034482733e-05			7561.0	1.937142857142812e-05			724.0	4.71767e-05	15199.0	6.238095238095397e-06
4713.0	5.168965517241285e-05			7633.0	1.89305555555556e-05			725.0	4.7163e-05	15424.0	5.8488888888888175e-06
4743.0	5.15999999999998e-05			7707.0	1.847297297297307e-05			726.0	4.71492e-05	15656.0	5.68534482758627e-06
4773.0	5.146666666666818e-05			7783.0	1.8184210526315714e-05			727.0	4.71355e-05	15899.0	5.460905349794103e-06
4803.0	5.1833333333332436e-05			7858.0	1.8493333333333694e-05			728.0	4.71218e-05	16162.0	5.079847908745262e-06
4833.0	5.213333333333366e-05			7931.0	1.8931506849314993e-05			729.0	4.7108e-05	16410.0	5.411290322580685e-06
4863.0	5.186666666666673e-05			8005.0	1.887837837837813e-05			730.0	4.70943e-05	16676.0	5.056390977443553e-06
4893.0	5.143333333333388e-05			8080.0	1.858666666666675e-05			731.0	4.70805e-05	16959.0	4.787985865724364e-06
4924.0	5.099999999999997e-05			8157.0	1.837662337662337e-05			732.0	4.70667e-05	17260.0	4.521594684385385e-06
4955.0	5.077419354838595e-05			8237.0	1.7800000000000453e-05			733.0	4.70529e-05	17556.0	4.614864864864979e-06
4986.0	5.05483870967755e-05			8319.0	1.7329268292682317e-05			734.0	4.70391e-05	17835.0	4.9354838709676044e-06
5018.0	5.0187499999999885e-05			8403.0	1.700000000000048e-05			735.0	4.70252e-05	18137.0	4.576158940397516e-06
5050.0	5.087499999999884e-05			8489.0	1.668604651162749e-05			736.0	4.70114e-05	18469.0	4.177710843373408e-06
5082.0	5.09687499999998e-05			8578.0	1.6224719101123604e-05			737.0	4.69976e-05	18825.0	3.91573033707867e-06
5114.0	5.112500000000082e-05			8670.0	1.5804347826087075e-05			738.0	4.69837e-05	19201.0	3.731382978723371e-06
5146.0	5.1093749999999924e-05			8765.0	1.5389473684210726e-05			739.0	4.69698e-05	19584.0	3.676240208877338e-06
5178.0	5.0687500000000385e-05			8862.0	1.50309278350517e-05			740.0	4.69559e-05	19943.0	3.9470752089136535e-06
5211.0	5.021212121212012e-05			8961.0	1.4797979797979738e-05			741.0	4.6942e-05	20306.0	3.9146005509642024e-06
5244.0	5.009090909090956e-05			9062.0	1.4623762376237685e-05			742.0	4.69281e-05	20700.0	3.626903553299386e-06
5278.0	4.9382352941176064e-05			9161.0	1.4969696969696802e-05			743.0	4.69142e-05	21131.0	3.3341067285383333e-06
5312.0	4.882352941176455e-05			9263.0	1.4588235294117542e-05			744.0	4.69003e-05	21611.0	3.0062500000000574e-06
5347.0	4.8257142857142744e-05			9368.0	1.4342857142857213e-05			745.0	4.68863e-05	22150.0	2.690166975881171e-06
5382.0	4.765714285714294e-05			9476.0	1.3935185185184986e-05			746.0	4.68724e-05	22761.0	2.3846153846154528e-06
5418.0	4.730555555555583e-05			9588.0	1.3553571428571601e-05			747.0	4.68584e-05	23428.0	2.1979010494752135e-06
5454.0	4.6833333333333914e-05			9703.0	1.3226086956521692e-05			748.0	4.68445e-05	24182.0	1.9535809018567665e-06
5491.0	4.6729729729729204e-05			9817.0	1.3385964912280942e-05			749.0	4.68305e-05	25007.0	1.7927272727272824e-06
5528.0	4.6243243243243735e-05			9934.0	1.3136752136751753e-05			750.0	4.68165e-05	25891.0	1.6821266968325974e-06
5566.0	4.557894736842135e-05			10053.0	1.3008403361344486e-05			751.0	4.68025e-05	26730.0	1.7806912991656678e-06
5605.0	4.505128205128227e-05			10167.0	1.3596491228070626e-05			752.0	4.67884e-05	27608.0	1.7107061503416893e-06
5644.0	4.456410256410158e-05			10279.0	1.3955357142856975e-05			753.0	4.67744e-05	28348.0	2.040540540540556e-06
5684.0	4.4149999999999745e-05			10392.0	1.394690265486696e-05			754.0	4.67604e-05	29095.0	2.0321285140561764e-06
5724.0	4.4125000000000415e-05			10503.0	1.4189189189189626e-05			755.0	4.67463e-05	29850.0	2.0185430463576494e-06
5764.0	4.3899999999999495e-05			10611.0	1.4657407407407417e-05			756.0	4.67322e-05	30661.0	1.8902589395807725e-06
5805.0	4.33170731707317e-05			10721.0	1.4481818181817777e-05			757.0	4.67181e-05	31472.0	1.8988902589395632e-06
5846.0	4.3560975609756335e-05			10835.0	1.4008771929824693e-05			758.0	4.67041e-05	32335.0	1.7937427578215456e-06
5888.0	4.3000000000000706e-05			10952.0	1.3717948717948915e-05			759.0	4.669e-05	33258.0	1.6847237269772791e-06
5930.0	4.266666666666572e-05			11074.0	1.329508196721276e-05			760.0	4.66758e-05	34312.0	1.482922201138502e-06
5973.0	4.255813953488497e-05			11202.0	1.2664062500000305e-05			761.0	4.66617e-05	35512.0	1.3091666666666576e-06
6016.0	4.255813953488368e-05			11335.0	1.2255639097744097e-05			762.0	4.66476e-05	36859.0	1.171492204899795e-06
6059.0	4.279069767441751e-05			11472.0	1.1948905109489048e-05			763.0	4.66334e-05	38562.0	9.312977099236502e-07
6101.0	4.3619047619047625e-05			11612.0	1.179285714285724e-05			764.0	4.66193e-05	40738.0	7.325367647058752e-07
6144.0	4.323255813953487e-05			11752.0	1.1864285714285883e-05			765.0	4.66051e-05	43464.0	5.87674247982389e-07
6187.0	4.360465116279106e-05			11888.0	1.2205882352941138e-05			766.0	4.65909e-05	47349.0	4.144144144144145e-07
6230.0	4.35813953488369e-05			12027.0	1.2028776978417315e-05			767.0	4.65767e-05	53450.0	2.6520242583183223e-07
6274.0	4.322727272727306e-05			12170.0	1.1783216783216727e-05			768.0	4.65625e-05	57455.0	4.0599250936329994e-07
6318.0	4.311363636363595e-05			12320.0	1.1246666666666628e-05			769.0	4.65483e-05	58928.0	1.109300746775305e-06
6361.0	4.451162790697737e-05			12478.0	1.074050632911395e-05			770.0	4.65341e-05	60271.0	1.224125093075189e-06
6403.0	4.528571428571464e-05			12647.0	1.0112426035503053e-05			771.0	4.65199e-05	61729.0	1.1323731138546047e-06
6445.0	4.566666666666608e-05			12827.0	9.505555555555347e-06			772.0	4.65056e-05	63299.0	1.0566878980891503e-06
6487.0	4.638095238095251e-05			13017.0	9.084210526315817e-06			773.0	4.64914e-05	64827.0	1.0909685863874538e-06
6529.0	4.6571428571428886e-05			13221.0	8.485294117647245e-06			774.0	4.64771e-05	66450.0	1.0326555760936603e-06
6571.0	4.659523809523778e-05			13433.0	8.20754716981115e-06			775.0	4.64628e-05	68123.0	1.0065750149431939e-06
6613.0	4.623809523809522e-05			13647.0	8.163551401869153e-06			776.0	4.64485e-05	69696.0	1.0769230769230953e-06
6656.0	4.590697674418548e-05			13875.0	7.7149122807018e-06			777.0	4.64342e-05	71285.0	1.0704845814978024e-06
6699.0	4.565116279069879e-05			14103.0	7.73245614035094e-06			778.0	4.64199e-05	73345.0	8.300970873786356e-07
6743.0	4.54090909090909e-05			14319.0	8.23148148148149e-06			779.0	4.64056e-05	75832.0	6.907921190188972e-07
6787.0	4.595454545454473e-05			14545.0	7.898230088495492e-06			780.0	4.63913e-05	79416.0	4.818638392857083e-07
6831.0	4.611363636363643e-05			14774.0	7.825327510917099e-06			781.0	4.63769e-05	85496.0	2.8536184210526096e-07
6875.0	4.547727272727342e-05			15005.0	7.792207792207654e-06			782.0	4.63626e-05	88341.0	6.130052724077411e-07
6920.0	4.50666666666661e-05			15226.0	8.180995475113267e-06			783.0	4.63482e-05	90289.0	8.998973305954849e-07
6966.0	4.478260869565231e-05			15445.0	8.305936073059177e-06			784.0	4.63339e-05	92461.0	8.107734806629892e-07
7012.0	4.447826086956505e-05			15667.0	8.256756756756887e-06			785.0	4.63195e-05	94636.0	8.13793103448273e-07
7058.0	4.441304347826124e-05			15874.0	8.86473429951679e-06			786.0	4.63051e-05	95861.0	1.4522448979591633e-06
7105.0	4.382978723404269e-05			16084.0	8.776190476190663e-06			787.0	4.62907e-05	97015.0	1.5493934142114486e-06
7153.0	4.341666666666614e-05			16293.0	8.861244019138587e-06			788.0	4.62763e-05	98509.0	1.2028112449799151e-06
7201.0	4.391666666666664e-05			16504.0	8.838862559241732e-06			789.0	4.62618e-05	100394.0	9.58620689655174e-07
7249.0	4.414583333333296e-05			16726.0	8.441441441441382e-06			790.0	4.62474e-05	102007.0	1.1252324860508437e-06
7297.0	4.400000000000006e-05			16947.0	8.533936651583705e-06			791.0	4.6233e-05	104017.0	9.074626865671603e-07
7345.0	4.40625000000007e-05			17160.0	8.873239436619731e-06			792.0	4.62185e-05	106661.0	6.93267776096834e-07
7393.0	4.479166666666636e-05			17381.0	8.615384615384691e-06			793.0	4.6204e-05	110160.0	5.264361246070177e-07
7442.0	4.416326530612243e-05			17607.0	8.473451327433629e-06			794.0	4.61896e-05	115815.0	3.2749778956675865e-07
7491.0	4.3857142857143104e-05			17847.0	8.004166666666692e-06			795.0	4.61751e-05	125742.0	1.8746852019744148e-07
7540.0	4.397959183673506e-05			18084.0	8.15189873417717e-06			796.0	4.61606e-05	130978.0	3.571428571428539e-07
7589.0	4.434693877550981e-05			18318.0	8.277777777777873e-06			797.0	4.61461e-05	135871.0	3.84017984876358e-07
7638.0	4.444897959183701e-05			18551.0	8.377682403433516e-06			798.0	4.61316e-05	139607.0	5.056209850106997e-07
7687.0	4.453061224489718e-05			18782.0	8.480519480519431e-06			799.0	4.6117e-05	142997.0	5.598820058997082e-07
7737.0	4.422000000000037e-05			19028.0	8.020325203252042e-06			800.0	4.61025e-05	147640.0	4.109412018091796e-07
7788.0	4.368627450980408e-05			19286.0	7.662790697674443e-06			801.0	4.60879e-05	151465.0	5.011764705882358e-07
7839.0	4.343137254901896e-05			19529.0	8.172839506172789e-06			802.0	4.60734e-05	156037.0	4.214785651793552e-07
7891.0	4.282692307692374e-05			19760.0	8.653679653679538e-06			803.0	4.60588e-05	164064.0	2.413105768032847e-07
7944.0	4.2547169811320886e-05			19998.0	8.45798319327749e-06			804.0	4.60442e-05	167369.0	5.88804841149774e-07
7997.0	4.2849056603772975e-05			20242.0	8.262295081967058e-06			805.0	4.60297e-05	171282.0	4.998722208024568e-07
8051.0	4.248148148148182e-05			20495.0	8.019762845849815e-06			806.0	4.60151e-05	176383.0	3.854146245834087e-07
8104.0	4.281132075471738e-05			20746.0	8.143426294820678e-06			807.0	4.60005e-05	184240.0	2.514954817360358e-07
8158.0	4.292592592592568e-05			20990.0	8.397540983606652e-06			808.0	4.59858e-05	192182.0	2.4993704356585427e-07
8211.0	4.394339622641453e-05			21247.0	8.027237354085531e-06			809.0	4.59712e-05	202886.0	1.8637892376681325e-07
8263.0	4.484615384615386e-05			21501.0	8.165354330708741e-06			810.0	4.59566e-05	208069.0	3.8684159753039447e-07
8314.0	4.594117647058901e-05			21756.0	8.160784313725489e-06			811.0	4.59419e-05	211908.0	5.248762698619403e-07
8364.0	4.685999999999968e-05			22003.0	8.477732793522206e-06			812.0	4.59273e-05	215376.0	5.839100346020758e-07
8413.0	4.783673469387781e-05			22261.0	8.13565891472875e-06			813.0	4.59126e-05	219199.0	5.32566047606587e-07
8462.0	4.873469387755104e-05			22534.0	7.739926739926652e-06			814.0	4.58979e-05	222558.0	6.091098541232487e-07
8511.0	4.891836734693842e-05			22817.0	7.494699646643249e-06			815.0	4.58833e-05	226758.0	4.8952380952381e-07
8561.0	4.8160000000000427e-05			23111.0	7.265306122448881e-06			816.0	4.58686e-05	232636.0	3.5148009527050224e-07
8612.0	4.7588235294116804e-05			23416.0	7.026229508196741e-06			817.0	4.58539e-05	237284.0	4.4685886402753776e-07
8663.0	4.711764705882439e-05			23736.0	6.72812500000005e-06			818.0	4.58391e-05	241583.0	4.854617352872774e-07
8715.0	4.64423076923077e-05			24060.0	6.694444444444372e-06			819.0	4.58244e-05	247214.0	3.724027703782659e-07
8769.0	4.549999999999976e-05			24383.0	6.743034055727595e-06			820.0	4.58097e-05	251990.0	4.413735343383582e-07
8824.0	4.489090909090907e-05			24672.0	7.574394463667808e-06			821.0	4.5795e-05	255533.0	5.97798475867911e-07
8879.0	4.469090909090938e-05			24951.0	7.892473118279505e-06			822.0	4.57802e-05	258495.0	7.187711006076948e-07
8934.0	4.496363636363642e-05			25205.0	8.704724409448892e-06			823.0	4.57654e-05	260952.0	8.709808709808609e-07
8990.0	4.4499999999999896e-05			25459.0	8.755905511811038e-06			824.0	4.57507e-05	263094.0	1.0037348272642322e-06
9046.0	4.483928571428546e-05			25707.0	9.008064516129088e-06			825.0	4.57359e-05	265502.0	8.974252491694452e-07
9102.0	4.4625000000000515e-05			25959.0	8.900793650793632e-06			826.0	4.57211e-05	267348.0	1.1765980498374904e-06
9159.0	4.442105263157857e-05			26210.0	8.988047808764862e-06			827.0	4.57063e-05	268804.0	1.4993131868131804e-06
9217.0	4.412068965517203e-05			26457.0	9.161943319838117e-06			828.0	4.56915e-05	269997.0	1.839899413243925e-06
9274.0	4.466666666666751e-05			26708.0	9.075697211155387e-06			829.0	4.56767e-05	271139.0	1.931698774080548e-06
9330.0	4.585714285714114e-05			26967.0	8.830115830115766e-06			830.0	4.56619e-05	272286.0	1.93199651264167e-06
9387.0	4.503508771929995e-05			27234.0	8.606741573033792e-06			831.0	4.5647e-05	273266.0	2.27346938775511e-06
9445.0	4.432758620689638e-05			27493.0	8.938223938223982e-06			832.0	4.56322e-05	274102.0	2.679425837320598e-06
9505.0	4.374999999999981e-05			27760.0	8.689138576778985e-06			833.0	4.56173e-05	274810.0	3.1765536723163857e-06
9565.0	4.331666666666696e-05			28036.0	8.474637681159347e-06			834.0	4.56025e-05	275448.0	3.5438871473354434e-06
9627.0	4.266129032258078e-05			28320.0	8.253521126760609e-06			835.0	4.55876e-05	276074.0	3.6293929712460003e-06
9689.0	4.280645161290216e-05			28583.0	8.96197718631178e-06			836.0	4.55727e-05	276742.0	3.4191616766466357e-06
9751.0	4.250000000000087e-05			28816.0	1.015450643776815e-05			837.0	4.55578e-05	277417.0	3.3985185185185457e-06
9814.0	4.2079365079364426e-05			29031.0	1.106511627906986e-05			838.0	4.55429e-05	278035.0	3.7362459546925654e-06
9877.0	4.246031746031719e-05			29245.0	1.1177570093457969e-05			839.0	4.5528e-05	278658.0	3.7191011235955273e-06
9938.0	4.411475409836064e-05			29457.0	1.1349056603773676e-05			840.0	4.55131e-05	279337.0	3.432989690721608e-06
9999.0	4.421311475409935e-05			29667.0	1.149523809523796e-05			841.0	4.54982e-05	280084.0	3.1352074966532942e-06
10061.0	4.3870967741934594e-05			29865.0	1.225757575757582e-05			842.0	4.54832e-05	280889.0	2.9242236024845005e-06
10123.0	4.387096774193638e-05			30060.0	1.2543589743589763e-05			843.0	4.54683e-05	281760.0	2.7164179104477373e-06
10186.0	4.366666666666584e-05			30255.0	1.2610256410256354e-05			844.0	4.54534e-05	282549.0	3.0114068441064504e-06
10250.0	4.3484374999999686e-05			30451.0	1.2622448979591716e-05			845.0	4.54384e-05	283243.0	3.440922190201731e-06
10314.0	4.3281250000000784e-05			30651.0	1.2415000000000065e-05			846.0	4.54234e-05	284017.0	3.1007751937984668e-06
10377.0	4.436507936507924e-05			30850.0	1.2512562814070313e-05			847.0	4.54084e-05	284805.0	3.063451776649781e-06
10439.0	4.49838709677426e-05			31056.0	1.2155339805825272e-05			848.0	4.53935e-05	285571.0	3.1657963446474607e-06
10502.0	4.4476190476190016e-05			31266.0	1.2004761904761884e-05			849.0	4.53785e-05	286330.0	3.2121212121212066e-06
10565.0	4.490476190476144e-05			31472.0	1.2291262135922227e-05			850.0	4.53635e-05	287122.0	3.0921717171717605e-06
10628.0	4.5412698412698454e-05			31685.0	1.1915492957746668e-05			851.0	4.53484e-05	287988.0	2.841801385681283e-06
10691.0	4.55396825396827e-05			31907.0	1.1522522522522294e-05			852.0	4.53334e-05	288941.0	2.596012591815295e-06
10754.0	4.544444444444363e-05			32135.0	1.1258771929824987e-05			853.0	4.53184e-05	289950.0	2.463825569871203e-06
10817.0	4.588888888889029e-05			32372.0	1.0911392405063195e-05			854.0	4.53034e-05	291003.0	2.3722697056029865e-06
10879.0	4.693548387096723e-05			32611.0	1.0853556485355586e-05			855.0	4.52883e-05	291935.0	2.694206008583735e-06
10941.0	4.730645161290264e-05			32853.0	1.0789256198347232e-05			856.0	4.52733e-05	292829.0	2.8243847874720354e-06
11002.0	4.819672131147629e-05			33090.0	1.105907172995774e-05			857.0	4.52582e-05	293501.0	3.776785714285774e-06
11063.0	4.86885245901644e-05			33328.0	1.105882352941163e-05			858.0	4.52431e-05	294094.0	4.300168634063982e-06
11125.0	4.8064516129031975e-05			33570.0	1.0938016528925434e-05			859.0	4.5228e-05	294696.0	4.259136212624602e-06
11187.0	4.8032258064514924e-05			33816.0	1.0804878048780687e-05			860.0	4.5213e-05	295263.0	4.5379188712522885e-06
11248.0	4.888524590164e-05			34070.0	1.051574803149598e-05			861.0	4.51979e-05	295823.0	4.6232142857142005e-06
11309.0	4.900000000000032e-05			34327.0	1.0463035019455458e-05			862.0	4.51827e-05	296425.0	4.317275747508335e-06
11371.0	4.91774193548382e-05			34579.0	1.0710317460317488e-05			863.0	4.51676e-05	297063.0	4.098746081504755e-06
11433.0	4.9290322580646105e-05			34820.0	1.1265560165974739e-05			864.0	4.51525e-05	297706.0	4.082426127527198e-06
11495.0	4.9112903225805875e-05			35073.0	1.0778656126482352e-05			865.0	4.51374e-05	298308.0	4.387043189368778e-06
11557.0	4.916129032257967e-05			35322.0	1.098393574297206e-05			866.0	4.51222e-05	298917.0	4.361247947454831e-06
11620.0	4.8888888888890204e-05			35576.0	1.0842519685039067e-05			867.0	4.51071e-05	299567.0	4.1015384615383785e-06
11684.0	4.8328125000000194e-05			35833.0	1.0774319066147943e-05			868.0	4.50919e-05	300271.0	3.8053977272727085e-06
11750.0	4.745454545454413e-05			36088.0	1.0890196078431489e-05			869.0	4.50768e-05	300989.0	3.7506963788301623e-06
11817.0	4.688059701492628e-05			36356.0	1.0421641791044946e-05			870.0	4.50616e-05	301675.0	3.943148688046585e-06
11884.0	4.674626865671677e-05			36634.0	1.0097122302158288e-05			871.0	4.50464e-05	302411.0	3.695652173913119e-06
11951.0	4.710447761193935e-05			36908.0	1.0295620437956068e-05			872.0	4.50312e-05	303147.0	3.7119565217390717e-06
12017.0	4.816666666666732e-05			37179.0	1.047232472324726e-05			873.0	4.5016e-05	303854.0	3.885431400282963e-06
12082.0	4.893846153846138e-05			37454.0	1.0359999999999965e-05			874.0	4.50008e-05	304536.0	4.049853372433917e-06
12148.0	4.8348484848484e-05			37720.0	1.0793233082706605e-05			875.0	4.49856e-05	305193.0	4.222222222222305e-06
12215.0	4.7865671641792106e-05			37967.0	1.1643724696356234e-05			876.0	4.49704e-05	305835.0	4.342679127725877e-06
12283.0	4.75441176470578e-05			38198.0	1.2554112554112613e-05			877.0	4.49552e-05	306474.0	4.388106416275302e-06
12351.0	4.810294117647094e-05			38426.0	1.278508771929825e-05			878.0	4.49399e-05	307154.0	4.1441176470588044e-06
12419.0	4.800000000000066e-05			38656.0	1.2695652173913189e-05			879.0	4.49247e-05	307850.0	4.06465517241391e-06
12489.0	4.719999999999962e-05			38899.0	1.209876543209853e-05			880.0	4.49095e-05	308634.0	3.6275510204081094e-06
12560.0	4.680281690140796e-05			39155.0	1.1554687500000063e-05			881.0	4.48942e-05	309390.0	3.7830687830687484e-06
12630.0	4.7557142857143235e-05			39413.0	1.1511627906976853e-05			882.0	4.48789e-05	310270.0	3.26590909090914e-06
12699.0	4.8260869565218193e-05			39666.0	1.1774703557312071e-05			883.0	4.48637e-05	311174.0	3.19358407079643e-06
12769.0	4.79857142857143e-05			39909.0	1.2333333333333446e-05			884.0	4.48484e-05	311911.0	3.94029850746271e-06
12838.0	4.862318840579706e-05			40150.0	1.248962655601688e-05			885.0	4.48331e-05	312653.0	3.9326145552560325e-06
12908.0	4.8714285714284474e-05			40390.0	1.2591666666666538e-05			886.0	4.48178e-05	313329.0	4.335798816568072e-06
12979.0	4.8366197183099266e-05			40624.0	1.3029914529914395e-05			887.0	4.48025e-05	313923.0	4.959595959595967e-06
13047.0	5.047058823529398e-05			40865.0	1.2684647302904466e-05			888.0	4.47872e-05	314458.0	5.530841121495411e-06
13115.0	5.067647058823618e-05			41103.0	1.2890756302521305e-05			889.0	4.47718e-05	315031.0	5.197207678882941e-06
13182.0	5.2044776119401594e-05			41331.0	1.3548245614035125e-05			890.0	4.47565e-05	315653.0	4.811897106109362e-06
13248.0	5.2424242424242706e-05			41532.0	1.544776119402942e-05			891.0	4.47412e-05	316247.0	5.062289562289532e-06
13314.0	5.32727272727284e-05			41724.0	1.626562500000051e-05			892.0	4.47258e-05	316805.0	5.412186379928356e-06
13381.0	5.2686567164177944e-05			41917.0	1.6233160621761353e-05			893.0	4.47105e-05	317370.0	5.369911504424746e-06
13449.0	5.2250000000000416e-05			42115.0	1.593939393939418e-05			894.0	4.46951e-05	317938.0	5.374999999999951e-06
13517.0	5.260294117646972e-05			42316.0	1.5781094527362947e-05			895.0	4.46798e-05	318534.0	5.149328859060569e-06
13585.0	5.254411764705954e-05			42515.0	1.5984924623115524e-05			896.0	4.46644e-05	319073.0	5.716141001855288e-06
13653.0	5.261764705882309e-05			42709.0	1.6479381443298997e-05			897.0	4.4649e-05	319627.0	5.592057761732733e-06
13721.0	5.2720588235295004e-05			42909.0	1.605000000000023e-05			898.0	4.46336e-05	320179.0	5.639492753623247e-06
13790.0	5.2884057971014684e-05			43116.0	1.561352657004837e-05			899.0	4.46182e-05	320756.0	5.424610051993009e-06
13858.0	5.358823529411736e-05			43327.0	1.5402843601895617e-05			900.0	4.46028e-05	321300.0	5.784926470588255e-06
13926.0	5.3573529411764e-05			43537.0	1.553333333333327e-05			901.0	4.45874e-05	321818.0	6.1003861003862005e-06
13995.0	5.304347826086951e-05			43748.0	1.5540284360189726e-05			902.0	4.4572e-05	322322.0	6.297619047619067e-06
14065.0	5.285714285714338e-05			43964.0	1.5259259259259102e-05			903.0	4.45566e-05	322808.0	6.572016460905183e-06
14135.0	5.331428571428511e-05			44190.0	1.4650442477875898e-05			904.0	4.45411e-05	323301.0	6.51115618661267e-06
14206.0	5.277464788732473e-05			44422.0	1.4349137931034596e-05			905.0	4.45257e-05	323767.0	6.922746781115775e-06
14278.0	5.2305555555554666e-05			44650.0	1.467982456140346e-05			906.0	4.45103e-05	324203.0	7.4288990825687885e-06
14350.0	5.2486111111112334e-05			44881.0	1.4545454545454673e-05			907.0	4.44948e-05	324635.0	7.532407407407616e-06
14422.0	5.3013888888888326e-05			45119.0	1.421428571428582e-05			908.0	4.44793e-05	325086.0	7.252771618625084e-06
14491.0	5.533333333333316e-05			45353.0	1.454273504273476e-05			909.0	4.44639e-05	325541.0	7.230769230769264e-06
14559.0	5.629411764705961e-05			45586.0	1.4639484978541e-05			910.0	4.44484e-05	326002.0	7.1648590021693184e-06
14628.0	5.5797101449274045e-05			45814.0	1.5039473684210594e-05			911.0	4.44329e-05	326477.0	6.991578947368459e-06
14698.0	5.531428571428711e-05			46044.0	1.4973913043478272e-05			912.0	4.44174e-05	326949.0	7.067796610169268e-06
14768.0	5.5271428571427146e-05			46279.0	1.4727659574467813e-05			913.0	4.44019e-05	327395.0	7.524663677130102e-06
14838.0	5.5814285714287215e-05			46521.0	1.4392561983471132e-05			914.0	4.43864e-05	327861.0	7.229613733905722e-06
14908.0	5.5699999999999795e-05			46766.0	1.4293877551020429e-05			915.0	4.43709e-05	328356.0	6.8444444444443365e-06
14979.0	5.532394366197087e-05			47008.0	1.4516528925619787e-05			916.0	4.43554e-05	328830.0	7.181434599156039e-06
15050.0	5.5985915492958616e-05			47237.0	1.546288209606994e-05			917.0	4.43399e-05	329258.0	8.000000000000218e-06
15119.0	5.747826086956397e-05			47453.0	1.6490740740740528e-05			918.0	4.43244e-05	329696.0	7.849315068493016e-06
15188.0	5.791304347826086e-05			47669.0	1.653240740740788e-05			919.0	4.43088e-05	330161.0	7.438709677419333e-06
15258.0	5.765714285714342e-05			47881.0	1.6971698113207502e-05			920.0	4.42933e-05	330619.0	7.589519650655098e-06
15329.0	5.725352112676036e-05			48089.0	1.735576923076924e-05			921.0	4.42777e-05	331050.0	8.09744779582365e-06
15400.0	5.72253521126766e-05			48302.0	1.7051643192488114e-05			922.0	4.42622e-05	331481.0	8.146171693735595e-06
15472.0	5.654166666666577e-05			48509.0	1.7637681159420095e-05			923.0	4.42466e-05	331882.0	8.790523690773068e-06
15545.0	5.6150684931507876e-05			48713.0	1.7931372549019854e-05			924.0	4.4231e-05	332292.0	8.656097560975398e-06
15618.0	5.6712328767123736e-05			48919.0	1.7893203883494986e-05			925.0	4.42155e-05	332718.0	8.361502347417993e-06
15691.0	5.697260273972483e-05			49128.0	1.7679425837320594e-05			926.0	4.41999e-05	333159.0	8.120181405895568e-06
15764.0	5.705479452054911e-05			49341.0	1.744600938967161e-05			927.0	4.41843e-05	333623.0	7.758620689655275e-06
15837.0	5.734246575342345e-05			49549.0	1.7961538461538276e-05			928.0	4.41687e-05	334114.0	7.362525458248543e-06
15910.0	5.7767123287671594e-05			49738.0	1.986772486772462e-05			929.0	4.41531e-05	334619.0	7.196039603960228e-06
15984.0	5.732432432432389e-05			49919.0	2.090607734806635e-05			930.0	4.41375e-05	335092.0	7.720930232558115e-06
16058.0	5.747297297297382e-05			50102.0	2.0704918032787115e-05			931.0	4.41219e-05	335544.0	8.121681415929405e-06
16133.0	5.700000000000038e-05			50281.0	2.125698324022317e-05			932.0	4.41063e-05	336007.0	7.963282937365002e-06
16208.0	5.740000000000005e-05			50462.0	2.1226519337016642e-05			933.0	4.40906e-05	336465.0	8.100436681222688e-06
16283.0	5.775999999999855e-05			50646.0	2.0951086956522027e-05			934.0	4.4075e-05	336872.0	9.157248157247973e-06
16357.0	5.8418918918919956e-05			50837.0	2.021465968586389e-05			935.0	4.40593e-05	337274.0	9.313432835821096e-06
16432.0	5.819999999999936e-05			51034.0	1.9710659898477004e-05			936.0	4.40437e-05	337698.0	8.879716981131857e-06
16507.0	5.80533333333344e-05			51233.0	1.9673366834170864e-05			937.0	4.4028e-05	338100.0	9.415422885572235e-06
16583.0	5.817105263157759e-05			51426.0	2.034715025906743e-05			938.0	4.40124e-05	338470.0	1.0281081081081162e-05
16659.0	5.786842105263175e-05			51617.0	2.0664921465968762e-05			939.0	4.39967e-05	338826.0	1.0733146067415626e-05
16736.0	5.794805194805295e-05			51815.0	2.0090909090908718e-05			940.0	4.3981e-05	339177.0	1.0931623931623873e-05
16814.0	5.733333333333231e-05			52015.0	1.989500000000033e-05			941.0	4.39654e-05	339529.0	1.0971590909091e-05
16892.0	5.7282051282051635e-05			52220.0	1.9556097560975266e-05			942.0	4.39497e-05	339893.0	1.0656593406593312e-05
16971.0	5.7303797468355176e-05			52425.0	1.963414634146369e-05			943.0	4.3934e-05	340274.0	1.0241469816273154e-05
17050.0	5.755696202531605e-05			52622.0	2.0558375634517756e-05			944.0	4.39183e-05	340664.0	1.0046153846153787e-05
17130.0	5.715000000000026e-05			52813.0	2.125130890052374e-05			945.0	4.39026e-05	341054.0	1.009743589743589e-05
17210.0	5.73375000000001e-05			53006.0	2.123834196891173e-05			946.0	4.38869e-05	341451.0	9.962216624685243e-06
17291.0	5.675308641975262e-05			53204.0	2.074747474747475e-05			947.0	4.38712e-05	341880.0	9.27738927738924e-06
17372.0	5.6913580246913616e-05			53406.0	2.048514851485136e-05			948.0	4.38554e-05	342343.0	8.630669546436284e-06
17454.0	5.686585365853625e-05			53607.0	2.0681592039800828e-05			949.0	4.38397e-05	342807.0	8.655172413793145e-06
17536.0	5.679268292682954e-05			53811.0	2.043627450980436e-05			950.0	4.3824e-05	343265.0	8.812227074235652e-06
17617.0	5.8234567901234216e-05			54016.0	2.044390243902412e-05			951.0	4.38082e-05	343732.0	8.687366167023506e-06
17697.0	5.8737500000000106e-05			54216.0	2.1094999999999865e-05			952.0	4.37925e-05	344218.0	8.395061728395234e-06
17777.0	5.972500000000075e-05			54413.0	2.1467005076142326e-05			953.0	4.37767e-05	344730.0	7.998046874999921e-06
17855.0	6.096153846153787e-05			54616.0	2.0995073891625557e-05			954.0	4.3761e-05	345242.0	8.039062500000017e-06
17934.0	6.084810126582286e-05			54821.0	2.090731707317079e-05			955.0	4.37452e-05	345752.0	8.109803921568684e-06
18013.0	6.094936708860777e-05			55024.0	2.1162561576354515e-05			956.0	4.37294e-05	346294.0	7.677121771217658e-06
18093.0	6.0787499999999384e-05			55218.0	2.226288659793852e-05			957.0	4.37137e-05	346865.0	7.320490367775764e-06
18173.0	6.0712500000000005e-05			55399.0	2.3966850828729022e-05			958.0	4.36979e-05	347445.0	7.2482758620689405e-06
18254.0	6.007407407407453e-05			55585.0	2.3408602150537467e-05			959.0	4.36821e-05	347926.0	8.773388773388776e-06
18336.0	5.989024390243901e-05			55776.0	2.2994764397906087e-05			960.0	4.36663e-05	348354.0	9.91588785046735e-06
18418.0	6.043902439024342e-05			55970.0	2.2773195876288256e-05			961.0	4.36505e-05	348774.0	1.015952380952386e-05
18500.0	6.063414634146448e-05			56161.0	2.321989528795852e-05			962.0	4.36347e-05	349193.0	1.0241050119331849e-05
18581.0	6.153086419753072e-05			56346.0	2.4102702702702654e-05			963.0	4.36189e-05	349620.0	1.0088992974238825e-05
18663.0	6.148780487804867e-05			56528.0	2.4549450549450702e-05			964.0	4.36031e-05	350040.0	1.0321428571428519e-05
18744.0	6.209876543209714e-05			56713.0	2.435675675675681e-05			965.0	4.35872e-05	350433.0	1.106615776081437e-05
18826.0	6.20731707317078e-05			56901.0	2.40851063829786e-05			966.0	4.35714e-05	350801.0	1.1869565217391107e-05
18909.0	6.156626506024301e-05			57092.0	2.3732984293193764e-05			967.0	4.35556e-05	351175.0	1.176203208556161e-05
18992.0	6.192771084337256e-05			57279.0	2.441176470588198e-05			968.0	4.35397e-05	351545.0	1.1929729729729809e-05
19076.0	6.154761904761783e-05			57465.0	2.4720430107526835e-05			969.0	4.35239e-05	351927.0	1.1623036649214659e-05
19160.0	6.142857142857206e-05			57653.0	2.4585106382978804e-05			970.0	4.3508e-05	352305.0	1.1796296296296272e-05
19244.0	6.178571428571462e-05			57840.0	2.4850267379679508e-05			971.0	4.34922e-05	352683.0	1.187037037037042e-05
19330.0	6.0930232558138506e-05			58026.0	2.5037634408601672e-05			972.0	4.34763e-05	353062.0	1.187598944591023e-05
19417.0	6.02298850574728e-05			58213.0	2.5010695187166e-05			973.0	4.34605e-05	353441.0	1.1955145118733382e-05
19505.0	5.9772727272727755e-05			58397.0	2.561413043478243e-05			974.0	4.34446e-05	353802.0	1.2617728531855888e-05
19594.0	5.9775280898876306e-05			58581.0	2.5668478260869742e-05			975.0	4.34287e-05	354138.0	1.3622023809523967e-05
19682.0	6.0795454545454156e-05			58766.0	2.5724324324324097e-05			976.0	4.34128e-05	354477.0	1.3563421828908528e-05
19768.0	6.197674418604717e-05			58954.0	2.5425531914893653e-05			977.0	4.33969e-05	354831.0	1.3064971751412403e-05
19855.0	6.206896551723965e-05			59144.0	2.525263157894779e-05			978.0	4.33811e-05	355188.0	1.3000000000000018e-05
19942.0	6.20689655172422e-05			59334.0	2.5378947368421016e-05			979.0	4.33652e-05	355541.0	1.3237960339943451e-05
20030.0	6.181818181818056e-05			59527.0	2.5134715025906417e-05			980.0	4.33492e-05	355900.0	1.3058495821726781e-05
20119.0	6.123595505618177e-05			59722.0	2.500512820512816e-05			981.0	4.33333e-05	356280.0	1.2410526315789614e-05
20206.0	6.298850574712563e-05			59919.0	2.480203045685308e-05			982.0	4.33174e-05	356681.0	1.1827930174563446e-05
20293.0	6.3563218390805e-05			60121.0	2.4371287128712924e-05			983.0	4.33015e-05	357084.0	1.182382133995042e-05
20380.0	6.367816091953883e-05			60319.0	2.493434343434328e-05			984.0	4.32856e-05	357478.0	1.2129441624365707e-05
20466.0	6.499999999999982e-05			60518.0	2.503015075376891e-05			985.0	4.32697e-05	357847.0	1.3021680216802028e-05
20552.0	6.523255813953622e-05			60721.0	2.4625615763546677e-05			986.0	4.32537e-05	358221.0	1.2906417112299534e-05
20638.0	6.523255813953364e-05			60925.0	2.460784313725502e-05			987.0	4.32378e-05	358604.0	1.268668407310691e-05
20721.0	6.78313253012051e-05			61132.0	2.43478260869562e-05			988.0	4.32218e-05	358972.0	1.3252717391304403e-05
20803.0	6.92682926829284e-05			61336.0	2.480392156862777e-05			989.0	4.32059e-05	359358.0	1.2712435233160607e-05
20885.0	6.939024390243869e-05			61532.0	2.6020408163264707e-05			990.0	4.31899e-05	359752.0	1.251776649746205e-05
20967.0	6.975609756097497e-05			61718.0	2.7473118279570806e-05			991.0	4.3174e-05	360156.0	1.2249999999999954e-05
21050.0	6.951807228915727e-05			61903.0	2.7783783783783364e-05			992.0	4.3158e-05	360555.0	1.2493734335839643e-05
21133.0	7.012048192771007e-05			62088.0	2.7945945945946588e-05			993.0	4.3142e-05	360957.0	1.2447761194029872e-05
21216.0	7.024096385542171e-05			62273.0	2.8054054054053005e-05			994.0	4.31261e-05	361377.0	1.1976190476190161e-05
21299.0	7.072289156626556e-05			62463.0	2.747368421052633e-05			995.0	4.31101e-05	361808.0	1.1740139211137041e-05
21382.0	7.120481927710675e-05			62658.0	2.6974358974359193e-05			996.0	4.30941e-05	362241.0	1.1732101616628114e-05
21465.0	7.096385542168882e-05			62855.0	2.675126903553354e-05			997.0	4.30781e-05	362678.0	1.1670480549199324e-05
21549.0	7.071428571428374e-05			63054.0	2.6633165829145026e-05			998.0	4.30621e-05	363123.0	1.1550561797752634e-05
21633.0	7.095238095238319e-05			63254.0	2.6599999999999955e-05			999.0	4.30461e-05	363547.0	1.2169811320754843e-05
21715.0	7.317073170731714e-05			63461.0	2.584541062802023e-05			1000.0	4.30301e-05	363959.0	1.2572815533980492e-05
21795.0	7.524999999999893e-05			63673.0	2.5377358490565756e-05			1001.0	4.30141e-05	364384.0	1.2258823529411616e-05
21875.0	7.574999999999943e-05			63883.0	2.5761904761904356e-05			1002.0	4.29981e-05	364794.0	1.2780487804878374e-05
21956.0	7.567901234567863e-05			64094.0	2.5734597156398323e-05			1003.0	4.29821e-05	365203.0	1.286063569682162e-05
22036.0	7.662499999999961e-05			64302.0	2.6346153846153507e-05			1004.0	4.2966e-05	365611.0	1.299019607843103e-05
22116.0	7.662500000000239e-05			64508.0	2.660194174757355e-05			1005.0	4.295e-05	366015.0	1.314356435643546e-05
22197.0	7.617283950617295e-05			64712.0	2.7009803921568155e-05			1006.0	4.2934e-05	366435.0	1.2714285714286005e-05
22279.0	7.597560975609704e-05			64913.0	2.7562189054726868e-05			1007.0	4.29179e-05	366846.0	1.3090024330900098e-05
22360.0	7.67901234567888e-05			65121.0	2.6826923076922686e-05			1008.0	4.29019e-05	367230.0	1.4036458333333349e-05
22441.0	7.765432098765591e-05			65333.0	2.646226415094289e-05			1009.0	4.28858e-05	367616.0	1.4041450777202022e-05
22522.0	7.75308641975289e-05			65543.0	2.6857142857143284e-05			1010.0	4.28698e-05	367993.0	1.4456233421750543e-05
22604.0	7.792682926829411e-05			65751.0	2.7163461538461215e-05			1011.0	4.28537e-05	368355.0	1.5110497237569298e-05
22686.0	7.829268292682768e-05			65955.0	2.7892156862744965e-05			1012.0	4.28377e-05	368722.0	1.5013623978201978e-05
22768.0	7.841463414634339e-05			66162.0	2.7584541062802433e-05			1013.0	4.28216e-05	369099.0	1.4668435013262102e-05
22850.0	7.853658536585367e-05			66373.0	2.725118483412285e-05			1014.0	4.28055e-05	369487.0	1.4329896907216519e-05
22932.0	7.865853658536396e-05			66581.0	2.7740384615384868e-05			1015.0	4.27895e-05	369885.0	1.4020100502512916e-05
23015.0	7.831325301205027e-05			66785.0	2.84803921568632e-05			1016.0	4.27734e-05	370273.0	1.4458762886597662e-05
23099.0	7.833333333333105e-05			66981.0	2.9744897959183683e-05			1017.0	4.27573e-05	370652.0	1.4881266490765407e-05
23183.0	7.84523809523821e-05			67169.0	3.122340425531819e-05			1018.0	4.27412e-05	371022.0	1.53243243243239e-05
23266.0	7.963855421686753e-05			67357.0	3.1329787234043474e-05			1019.0	4.27251e-05	371382.0	1.58611111111114e-05
23349.0	7.999999999999975e-05			67546.0	3.132275132275093e-05			1020.0	4.2709e-05	371739.0	1.6022408963585287e-05
23431.0	8.134146341463358e-05			67733.0	3.176470588235324e-05			1021.0	4.26929e-05	372090.0	1.6410256410256373e-05
23512.0	8.259259259259363e-05			67918.0	3.227027027027044e-05			1022.0	4.26768e-05	372446.0	1.623595505618011e-05
23594.0	8.219512195121912e-05			68097.0	3.357541899441256e-05			1023.0	4.26607e-05	372811.0	1.594520547945188e-05
23676.0	8.292682926829168e-05			68273.0	3.426136363636352e-05			1024.0	4.26446e-05	373174.0	1.61157024793386e-05
23758.0	8.365853658536692e-05			68448.0	3.474285714285763e-05			1025.0	4.26285e-05	373547.0	1.573726541554971e-05
23839.0	8.407407407407386e-05			68624.0	3.460227272727232e-05			1026.0	4.26124e-05	373933.0	1.5310880829015755e-05
23921.0	8.341463414634095e-05			68800.0	3.477272727272799e-05			1027.0	4.25962e-05	374324.0	1.5191815856777638e-05
24004.0	8.289156626506021e-05			68974.0	3.5402298850574385e-05			1028.0	4.25801e-05	374732.0	1.4607843137254817e-05
24087.0	8.34939759036157e-05			69150.0	3.511363636363679e-05			1029.0	4.2564e-05	375157.0	1.4094117647058681e-05
24171.0	8.345238095238048e-05			69328.0	3.499999999999976e-05			1030.0	4.25478e-05	375583.0	1.4131455399060832e-05
24255.0	8.309523809523793e-05			69507.0	3.4916201117318934e-05			1031.0	4.25317e-05	376019.0	1.387614678899108e-05
24340.0	8.294117647058824e-05			69690.0	3.442622950819657e-05			1032.0	4.25156e-05	376470.0	1.3481152993348305e-05
24425.0	8.294117647058824e-05			69875.0	3.4108108108107115e-05			1033.0	4.24994e-05	376917.0	1.3691275167785018e-05
24511.0	8.313953488372082e-05			70065.0	3.347368421052707e-05			1034.0	4.24833e-05	377353.0	1.4082568807339529e-05
24597.0	8.325581395348902e-05			70257.0	3.328124999999946e-05			1035.0	4.24671e-05	377770.0	1.4820143884892264e-05
24683.0	8.395348837209308e-05			70448.0	3.361256544502666e-05			1036.0	4.24509e-05	378156.0	1.6062176165803065e-05
24769.0	8.406976744186128e-05			70642.0	3.324742268041271e-05			1037.0	4.24348e-05	378547.0	1.593350383631703e-05
24855.0	8.43023255813951e-05			70839.0	3.2893401015227506e-05			1038.0	4.24186e-05	378936.0	1.611825192802056e-05
24942.0	8.40229885057463e-05			71038.0	3.2763819095477796e-05			1039.0	4.24024e-05	379291.0	1.7746478873239357e-05
25029.0	8.43678160919529e-05			71236.0	3.303030303030298e-05			1040.0	4.23862e-05	379646.0	1.7859154929577498e-05
25116.0	8.448275862069184e-05			71437.0	3.263681592039861e-05			1041.0	4.23701e-05	380003.0	1.7815126050419947e-05
25204.0	8.465909090909041e-05			71642.0	3.224390243902333e-05			1042.0	4.23539e-05	380369.0	1.7486338797814102e-05
25292.0	8.477272727272752e-05			71849.0	3.212560386473452e-05			1043.0	4.23377e-05	380734.0	1.7589041095890665e-05
25380.0	8.465909090909041e-05			72059.0	3.1714285714286236e-05			1044.0	4.23215e-05	381098.0	1.7719780219780402e-05
25468.0	8.579545454545393e-05			72272.0	3.154929577464817e-05			1045.0	4.23053e-05	381461.0	1.7878787878787562e-05
25556.0	8.636363636363694e-05			72487.0	3.1348837209302175e-05			1046.0	4.22891e-05	381834.0	1.7506702412869027e-05
25644.0	8.647727272727153e-05			72691.0	3.313725490196018e-05			1047.0	4.22729e-05	382219.0	1.7012987012986583e-05
25732.0	8.715909090909165e-05			72889.0	3.449494949495007e-05			1048.0	4.22567e-05	382607.0	1.6958762886598016e-05
25818.0	8.906976744186046e-05			73082.0	3.54404145077718e-05			1049.0	4.22405e-05	383005.0	1.6633165829145905e-05
25904.0	8.95348837209307e-05			73275.0	3.56994818652853e-05			1050.0	4.22243e-05	383405.0	1.6625000000000113e-05
25990.0	9.011627906976655e-05			73463.0	3.670212765957397e-05			1051.0	4.2208e-05	383802.0	1.6826196473551686e-05
26076.0	9.058139534883679e-05			73655.0	3.6197916666666725e-05			1052.0	4.21918e-05	384167.0	1.8410958904109143e-05
26161.0	9.176470588235329e-05			73849.0	3.592783505154598e-05			1053.0	4.21756e-05	384525.0	1.885474860335205e-05
26247.0	9.197674418604749e-05			74046.0	3.568527918781772e-05			1054.0	4.21594e-05	384877.0	1.926136363636366e-05
26333.0	9.197674418604749e-05			74245.0	3.54773869346737e-05			1055.0	4.21431e-05	385236.0	1.89972144846798e-05
26419.0	9.19767441860449e-05			74446.0	3.527363184079512e-05			1056.0	4.21269e-05	385605.0	1.8590785907858716e-05
26506.0	9.172413793103562e-05			74639.0	3.694300518134757e-05			1057.0	4.21106e-05	385947.0	2.0175438596491603e-05
26593.0	9.229885057471243e-05			74828.0	3.79894179894178e-05			1058.0	4.20944e-05	386277.0	2.0969696969697083e-05
26679.0	9.395348837209145e-05			75018.0	3.778947368421034e-05			1059.0	4.20781e-05	386612.0	2.0746268656716452e-05
26764.0	9.529411764705877e-05			75205.0	3.860962566844922e-05			1060.0	4.20619e-05	386959.0	2.014409221901968e-05
26849.0	9.600000000000197e-05			75383.0	4.073033707865156e-05			1061.0	4.20456e-05	387316.0	1.969187675070054e-05
26934.0	9.599999999999935e-05			75562.0	4.072625698324033e-05			1062.0	4.20294e-05	387682.0	1.928961748633898e-05
27020.0	9.616279069767441e-05			75744.0	4.043956043956062e-05			1063.0	4.20131e-05	388054.0	1.9086021505376032e-05
27106.0	9.651162790697644e-05			75926.0	4.0549450549451454e-05			1064.0	4.19969e-05	388446.0	1.8188775510204288e-05
27192.0	9.674418604651285e-05			76108.0	4.082417582417487e-05			1065.0	4.19806e-05	388817.0	1.9353099730458124e-05
27278.0	9.697674418604409e-05			76289.0	4.1104972375691235e-05			1066.0	4.19643e-05	389183.0	1.9672131147541243e-05
27364.0	9.825581395348916e-05			76467.0	4.207865168539324e-05			1067.0	4.1948e-05	389539.0	2.033707865168515e-05
27450.0	9.825581395348916e-05			76647.0	4.1888888888888225e-05			1068.0	4.19318e-05	389893.0	2.0536723163842117e-05
27536.0	9.86046511627912e-05			76830.0	4.125683060109381e-05			1069.0	4.19155e-05	390247.0	2.0677966101694895e-05
27622.0	9.965116279069729e-05			77014.0	4.1304347826086025e-05			1070.0	4.18992e-05	390600.0	2.0849858356939976e-05
27707.0	0.00010035294117646972			77194.0	4.238888888888903e-05			1071.0	4.18829e-05	390948.0	2.123563218390807e-05
27793.0	0.00010046511627906955			77375.0	4.2320441988950276e-05			1072.0	4.18666e-05	391299.0	2.113960113960109e-05
27879.0	0.00010116279069767619			77559.0	4.184782608695674e-05			1073.0	4.18503e-05	391648.0	2.1375358166189176e-05
27965.0	0.0001011627906976736			77745.0	4.1612903225806886e-05			1074.0	4.1834e-05	392005.0	2.1036414565826688e-05
28052.0	0.0001006896551724124			77933.0	4.154255319148869e-05			1075.0	4.18177e-05	392372.0	2.0517711171662227e-05
28140.0	0.00010011363636363619			78122.0	4.1481481481481846e-05			1076.0	4.18014e-05	392739.0	2.0653950953678257e-05
28229.0	9.966292134831635e-05			78312.0	4.142105263157918e-05			1077.0	4.17851e-05	393100.0	2.1080332409972006e-05
28318.0	9.988764044943643e-05			78500.0	4.2074468085105646e-05			1078.0	4.17688e-05	393468.0	2.0788043478261296e-05
28407.0	9.97752808988764e-05			78689.0	4.2063492063492715e-05			1079.0	4.17525e-05	393839.0	2.070080862533668e-05
28498.0	9.901098901099104e-05			78879.0	4.205263157894706e-05			1080.0	4.17362e-05	394218.0	2.0395778364116132e-05
28589.0	9.90109890109886e-05			79066.0	4.2994652406417364e-05			1081.0	4.17199e-05	394593.0	2.0693333333333303e-05
28681.0	9.902173913043425e-05			79254.0	4.2978723404254604e-05			1082.0	4.17035e-05	394958.0	2.136986301369871e-05
28772.0	9.978021978021953e-05			79446.0	4.2343750000001006e-05			1083.0	4.16872e-05	395334.0	2.087765957446785e-05
28863.0	0.00010032967032967124			79639.0	4.233160621761664e-05			1084.0	4.16709e-05	395712.0	2.0846560846561135e-05
28954.0	0.00010054945054945045			79835.0	4.1785714285713876e-05			1085.0	4.16546e-05	396076.0	2.1785714285714264e-05
29045.0	0.00010120879120879055			80032.0	4.187817258883295e-05			1086.0	4.16382e-05	396439.0	2.1928374655647293e-05
29137.0	0.00010086956521739082			80230.0	4.181818181818103e-05			1087.0	4.16219e-05	396804.0	2.19178082191781e-05
29230.0	0.0001002150537634408			80425.0	4.271794871794845e-05			1088.0	4.16055e-05	397179.0	2.1493333333333218e-05
29323.0	0.00010107526881720511			80613.0	4.436170212765965e-05			1089.0	4.15892e-05	397540.0	2.2437673130193894e-05
29416.0	0.00010118279569892386			80796.0	4.5846994535519776e-05			1090.0	4.15729e-05	397903.0	2.236914600550999e-05
29509.0	0.0001016129032258084			80978.0	4.64285714285718e-05			1091.0	4.15565e-05	398262.0	2.275766016713095e-05
29603.0	0.00010117021276595646			81157.0	4.737430167597666e-05			1092.0	4.15402e-05	398621.0	2.286908077994381e-05
29697.0	0.0001018085106382987			81338.0	4.701657458563546e-05			1093.0	4.15238e-05	398979.0	2.301675977653638e-05
29790.0	0.00010322580645161109			81521.0	4.688524590163952e-05			1094.0	4.15074e-05	399333.0	2.338983050847476e-05
29883.0	0.00010376344086021676			81707.0	4.64516129032257e-05			1095.0	4.14911e-05	399694.0	2.307479224376717e-05
29976.0	0.00010430107526881527			81893.0	4.650537634408627e-05			1096.0	4.14747e-05	400060.0	2.2923497267759888e-05
30068.0	0.00010576086956521756			82078.0	4.697297297297344e-05			1097.0	4.14584e-05	400411.0	2.396011396011404e-05
30160.0	0.00010684782608695659			82261.0	4.781420765027221e-05			1098.0	4.1442e-05	400729.0	2.6603773584905385e-05
30252.0	0.0001073913043478273			82445.0	4.788043478260982e-05			1099.0	4.14256e-05	401051.0	2.639751552795016e-05
30344.0	0.00010760869565217413			82629.0	4.8043478260869344e-05			1100.0	4.14093e-05	401376.0	2.6276923076923052e-05
30437.0	0.00010741935483870907			82814.0	4.789189189189118e-05			1101.0	4.13929e-05	401707.0	2.5951661631420234e-05
30531.0	0.00010691489361702013			82999.0	4.821621621621643e-05			1102.0	4.13765e-05	402038.0	2.60422960725071e-05
30625.0	0.00010755319148936238			83186.0	4.796791443850226e-05			1103.0	4.13601e-05	402362.0	2.6759259259259808e-05
30719.0	0.00010734042553191417			83372.0	4.8548387096774695e-05			1104.0	4.13437e-05	402689.0	2.6666666666666175e-05
30813.0	0.00010776595744681058			83560.0	4.8085106382978386e-05			1105.0	4.13273e-05	403019.0	2.654545454545485e-05
30907.0	0.00010829787234042636			83751.0	4.759162303664944e-05			1106.0	4.1311e-05	403357.0	2.6005917159763537e-05
31000.0	0.00010989247311827845			83942.0	4.790575916230362e-05			1107.0	4.12946e-05	403695.0	2.62130177514789e-05
31093.0	0.00011129032258064365			84135.0	4.756476683937806e-05			1108.0	4.12782e-05	404044.0	2.5472779369627692e-05
31186.0	0.00011129032258064842			84330.0	4.738461538461609e-05			1109.0	4.12618e-05	404394.0	2.5542857142856994e-05
31279.0	0.00011161290322580227			84519.0	4.915343915343926e-05			1110.0	4.12454e-05	404745.0	2.5555555555555334e-05
31373.0	0.00011170212765957397			84700.0	5.154696132596596e-05			1111.0	4.1229e-05	405102.0	2.526610644257711e-05
31467.0	0.00011255319148936206			84882.0	5.1483516483517035e-05			1112.0	4.12126e-05	405454.0	2.5738636363636557e-05
31561.0	0.00011255319148936206			85062.0	5.2277777777777324e-05			1113.0	4.11962e-05	405794.0	2.6823529411764756e-05
31655.0	0.00011265957446808616			85242.0	5.255555555555569e-05			1114.0	4.11798e-05	406129.0	2.734328358208972e-05
31749.0	0.00011351063829787425			85425.0	5.202185792349712e-05			1115.0	4.11634e-05	406465.0	2.741071428571411e-05
31842.0	0.00011602150537634492			85610.0	5.172972972973015e-05			1116.0	4.11469e-05	406783.0	2.9056603773584637e-05
31934.0	0.00011739130434782281			85796.0	5.1612903225806736e-05			1117.0	4.11305e-05	407110.0	2.8440366972477327e-05
32026.0	0.00011847826086956423			85981.0	5.237837837837825e-05			1118.0	4.11141e-05	407446.0	2.7857142857142963e-05
32118.0	0.00011869565217391348			86168.0	5.187165775401092e-05			1119.0	4.10977e-05	407792.0	2.7109826589595213e-05
32210.0	0.00011858695652173886			86355.0	5.2085561497325456e-05			1120.0	4.10813e-05	408130.0	2.7899408284023816e-05
32303.0	0.00011860215053763782			86537.0	5.37912087912086e-05			1121.0	4.10649e-05	408465.0	2.8298507462686366e-05
32396.0	0.00011870967741935418			86717.0	5.47777777777789e-05			1122.0	4.10484e-05	408807.0	2.783625730994144e-05
32490.0	0.00011872340425531741			86893.0	5.630681818181741e-05			1123.0	4.1032e-05	409155.0	2.7528735632184323e-05
32583.0	0.00011967741935483962			87069.0	5.676136363636332e-05			1124.0	4.10156e-05	409502.0	2.7780979827088967e-05
32677.0	0.00011914893617021381			87245.0	5.6931818181817715e-05			1125.0	4.09991e-05	409846.0	2.8168604651162722e-05
32772.0	0.00011915789473684207			87424.0	5.620111731843676e-05			1126.0	4.09827e-05	410190.0	2.828488372093028e-05
32866.0	0.00012117021276595757			87605.0	5.5745856353590784e-05			1127.0	4.09663e-05	410531.0	2.8680351906158717e-05
32959.0	0.00012204301075268547			87786.0	5.6298342541437254e-05			1128.0	4.09498e-05	410875.0	2.8575581395348853e-05
33052.0	0.00012268817204301227			87969.0	5.590163934426208e-05			1129.0	4.09334e-05	411211.0	2.9374999999999474e-05
33146.0	0.00012265957446808555			88151.0	5.648351648351563e-05			1130.0	4.09169e-05	411546.0	2.958208955223906e-05
33240.0	0.00012340425531914953			88331.0	5.716666666666617e-05			1131.0	4.09005e-05	411881.0	2.9761194029850186e-05
33333.0	0.0001252688172043004			88505.0	5.9425287356323206e-05			1132.0	4.08841e-05	412214.0	3.006006006006095e-05
33426.0	0.00012569892473118018			88677.0	6.0465116279068274e-05			1133.0	4.08676e-05	412542.0	3.0701219512194517e-05
33520.0	0.00012574468085106558			88848.0	6.140350877193216e-05			1134.0	4.08512e-05	412874.0	3.0451807228915853e-05
33614.0	0.00012606382978723316			89018.0	6.199999999999866e-05			1135.0	4.08347e-05	413210.0	3.023809523809508e-05
33708.0	0.00012617021276595724			89186.0	6.285714285714228e-05			1136.0	4.08183e-05	413554.0	2.9709302325581094e-05
33802.0	0.00012638297872340546			89354.0	6.351190476190583e-05			1137.0	4.08018e-05	413886.0	3.0963855421687615e-05
33897.0	0.00012673684210526135			89520.0	6.439759036144498e-05			1138.0	4.07853e-05	414205.0	3.235109717868372e-05
33991.0	0.0001280851063829816			89686.0	6.469879518072407e-05			1139.0	4.07689e-05	414524.0	3.253918495297684e-05
34085.0	0.0001284042553191492			89849.0	6.64417177914104e-05			1140.0	4.07524e-05	414832.0	3.3896103896103914e-05
34180.0	0.00012768421052631552			90013.0	6.621951219512251e-05			1141.0	4.0736e-05	415139.0	3.420195439739543e-05
34276.0	0.00012802083333333472			90175.0	6.746913580246979e-05			1142.0	4.07195e-05	415446.0	3.429967426710002e-05
34372.0	0.00012864583333332957			90338.0	6.705521472392431e-05			1143.0	4.0703e-05	415750.0	3.4868421052632124e-05
34467.0	0.00012957894736842385			90499.0	6.838509316770302e-05			1144.0	4.06866e-05	416051.0	3.5315614617939926e-05
34563.0	0.00012979166666666578			90662.0	6.809815950920177e-05			1145.0	4.06701e-05	416358.0	3.482084690553702e-05
34659.0	0.00012989583333333313			90825.0	6.828220858895757e-05			1146.0	4.06536e-05	416672.0	3.4267515923567915e-05
34755.0	0.00013104166666666472			90989.0	6.835365853658637e-05			1147.0	4.06371e-05	416991.0	3.388714733542246e-05
34851.0	0.00013135416666666677			91152.0	6.914110429447649e-05			1148.0	4.06207e-05	417313.0	3.3726708074534446e-05
34947.0	0.00013145833333333412			91314.0	6.950617283950647e-05			1149.0	4.06042e-05	417629.0	3.4588607594937045e-05
35043.0	0.00013281250000000042			91476.0	6.993827160493866e-05			1150.0	4.05877e-05	417940.0	3.530546623794209e-05
35138.0	0.00013410526315789446			91640.0	6.969512195121847e-05			1151.0	4.05712e-05	418255.0	3.5047619047618856e-05
35233.0	0.0001356842105263165			91805.0	6.963636363636498e-05			1152.0	4.05547e-05	418571.0	3.506329113923974e-05
35328.0	0.00013610526315789353			91970.0	6.969696969696875e-05			1153.0	4.05383e-05	418891.0	3.4781250000000266e-05
35422.0	0.00013765957446808458			92134.0	7.060975609756322e-05			1154.0	4.05218e-05	419205.0	3.560509554140117e-05
35517.0	0.00013800000000000186			92300.0	7.01807228915659e-05			1155.0	4.05053e-05	419521.0	3.560126582278476e-05
35611.0	0.00013914893617021255			92466.0	7.030120481927485e-05			1156.0	4.04888e-05	419840.0	3.5454545454545236e-05
35705.0	0.00013968085106382834			92633.0	7.029940119760529e-05			1157.0	4.04723e-05	420140.0	3.7800000000000424e-05
35799.0	0.00014074468085106462			92802.0	6.994082840236783e-05			1158.0	4.04558e-05	420438.0	3.8288590604027323e-05
35893.0	0.0001415957446808527			92972.0	6.988235294117713e-05			1159.0	4.04393e-05	420741.0	3.782178217821791e-05
35988.0	0.00014147368421052757			93141.0	7.065088757396486e-05			1160.0	4.04228e-05	421047.0	3.764705882352933e-05
36083.0	0.0001418947368421046			93309.0	7.154761904761724e-05			1161.0	4.04063e-05	421350.0	3.818481848184772e-05
36178.0	0.0001418947368421046			93477.0	7.16666666666683e-05			1162.0	4.03898e-05	421656.0	3.803921568627409e-05
36273.0	0.00014326315789473578			93647.0	7.135294117647044e-05			1163.0	4.03733e-05	421959.0	3.861386138613949e-05
36367.0	0.00014468085106382803			93818.0	7.122807017543777e-05			1164.0	4.03568e-05	422268.0	3.809061488673086e-05
36462.0	0.00014505263157894868			93989.0	7.163742690058405e-05			1165.0	4.03403e-05	422579.0	3.800643086816773e-05
36557.0	0.00014536842105263028			94160.0	7.192982456140468e-05			1166.0	4.03238e-05	422893.0	3.7866242038215716e-05
36652.0	0.00014536842105263497			94331.0	7.228070175438424e-05			1167.0	4.03073e-05	423209.0	3.775316455696201e-05
36747.0	0.00014673684210526148			94502.0	7.2631578947369e-05			1168.0	4.02908e-05	423515.0	3.9248366013072146e-05
36842.0	0.00014768421052631565			94675.0	7.23121387283251e-05			1169.0	4.02743e-05	423824.0	3.9029126213592104e-05
36937.0	0.0001478947368421065			94848.0	7.242774566473948e-05			1170.0	4.02578e-05	424134.0	3.9096774193549526e-05
37033.0	0.0001480208333333316			95017.0	7.449704142011762e-05			1171.0	4.02413e-05	424446.0	3.900641025640959e-05
37129.0	0.00014833333333333365			95185.0	7.523809523809646e-05			1172.0	4.02248e-05	424768.0	3.79813664596279e-05
37224.0	0.00015010526315789645			95353.0	7.571428571428478e-05			1173.0	4.02083e-05	425087.0	3.852664576802411e-05
37319.0	0.0001513684210526322			95520.0	7.640718562874315e-05			1174.0	4.01917e-05	425407.0	3.8625000000000465e-05
37414.0	0.00015263157894736796			95687.0	7.682634730538993e-05			1175.0	4.01752e-05	425728.0	3.866043613707175e-05
37508.0	0.0001552127659574479			95854.0	7.748502994011947e-05			1176.0	4.01587e-05	426040.0	3.9967948717948655e-05
37601.0	0.00015634408602150296			96016.0	8.00617283950599e-05			1177.0	4.01422e-05	426339.0	4.1939799331103666e-05
37695.0	0.00015680851063829996			96179.0	7.993865030674906e-05			1178.0	4.01257e-05	426637.0	4.234899328859086e-05
37789.0	0.00015670212765957114			96343.0	8.018292682926827e-05			1179.0	4.01092e-05	426938.0	4.209302325581382e-05
37883.0	0.00015723404255319165			96508.0	7.975757575757613e-05			1180.0	4.00926e-05	427241.0	4.207920792079221e-05
37977.0	0.00015755319148936394			96675.0	7.93413173652707e-05			1181.0	4.00761e-05	427547.0	4.179738562091457e-05
38072.0	0.0001578947368421019			96843.0	7.922619047618875e-05			1182.0	4.00596e-05	427852.0	4.2196721311475204e-05
38167.0	0.0001587368421052653			97012.0	7.934911242603504e-05			1183.0	4.00431e-05	428152.0	4.3066666666667546e-05
38262.0	0.00015926315789473777			97181.0	7.958579881656913e-05			1184.0	4.00265e-05	428442.0	4.4862068965517127e-05
38357.0	0.00016021052631578724			97350.0	8.011834319526559e-05			1185.0	4.001e-05	428727.0	4.578947368420977e-05
38452.0	0.00016021052631579193			97519.0	8.023668639053264e-05			1186.0	3.99935e-05	429013.0	4.5944055944055696e-05
38548.0	0.00016031250000000016			97688.0	8.059171597633116e-05			1187.0	3.9977e-05	429298.0	4.624561403508839e-05
38644.0	0.00016114583333333432			97856.0	8.178571428571612e-05			1188.0	3.99604e-05	429586.0	4.6076388888888517e-05
38740.0	0.00016187499999999652			98024.0	8.232142857142863e-05			1189.0	3.99439e-05	429871.0	4.673684210526393e-05
38836.0	0.00016229166666666592			98192.0	8.249999999999858e-05			1190.0	3.99274e-05	430146.0	4.876363636363608e-05
38932.0	0.00016270833333333531			98360.0	8.297619047618954e-05			1191.0	3.99108e-05	430422.0	4.869565217391347e-05
39029.0	0.00016288659793814472			98527.0	8.389221556886407e-05			1192.0	3.98943e-05	430703.0	4.814946619217018e-05
39125.0	0.00016489583333333113			98693.0	8.457831325301236e-05			1193.0	3.98778e-05	430987.0	4.7957746478873115e-05
39221.0	0.00016583333333333727			98861.0	8.410714285714139e-05			1194.0	3.98612e-05	431272.0	4.796491228070122e-05
39317.0	0.0001659375			99027.0	8.578313253012067e-05			1195.0	3.98447e-05	431553.0	4.886120996441367e-05
39414.0	0.00016577319587628505			99190.0	8.760736196318926e-05			1196.0	3.98282e-05	431834.0	4.9039145907473755e-05
39511.0	0.00016577319587628963			99352.0	8.864197530864428e-05			1197.0	3.98116e-05	432113.0	4.9749103942651945e-05
39608.0	0.0001662886597938142			99514.0	8.907407407407372e-05			1198.0	3.97951e-05	432389.0	5.054347826086923e-05
39705.0	0.0001687628865979404			99677.0	8.90184049079756e-05			1199.0	3.97786e-05	432662.0	5.124542124542187e-05
39801.0	0.0001698958333333315			99841.0	8.865853658536448e-05			1200.0	3.9762e-05	432939.0	5.0866425992779555e-05
39898.0	0.00017020618556701285			100005.0	8.932926829268325e-05			1201.0	3.97455e-05	433212.0	5.194139194139224e-05
39995.0	0.00017010309278350243			100168.0	9.030674846625807e-05			1202.0	3.97289e-05	433483.0	5.2398523985238996e-05
40092.0	0.00017041237113401994			100332.0	9.042682926829206e-05			1203.0	3.97124e-05	433752.0	5.308550185873715e-05
40190.0	0.0001709183673469392			100495.0	9.116564417177973e-05			1204.0	3.96959e-05	434009.0	5.5797665369649014e-05
40288.0	0.0001709183673469392			100657.0	9.216049382716117e-05			1205.0	3.96793e-05	434264.0	5.662745098039219e-05
40387.0	0.00017050505050505058			100820.0	9.233128834355833e-05			1206.0	3.96628e-05	434523.0	5.598455598455582e-05
40486.0	0.0001712121212121214			100983.0	9.245398773005948e-05			1207.0	3.96462e-05	434779.0	5.691406249999989e-05
40585.0	0.00017252525252525237			101146.0	9.325153374233191e-05			1208.0	3.96297e-05	435029.0	5.855999999999995e-05
40684.0	0.00017313131313131244			101308.0	9.382716049382779e-05			1209.0	3.96131e-05	435273.0	6.0491803278688054e-05
40782.0	0.000175			101471.0	9.374233128834196e-05			1210.0	3.95966e-05	435517.0	6.0614754098360985e-05
40880.0	0.00017561224489795864			101632.0	9.559006211180134e-05			1211.0	3.958e-05	435765.0	6.004032258064634e-05
40979.0	0.00017545454545454654			101792.0	9.662500000000018e-05			1212.0	3.95635e-05	436013.0	6.028225806451531e-05
41078.0	0.00017595959595959588			101954.0	9.629629629629666e-05			1213.0	3.95469e-05	436264.0	5.980079681274976e-05
41177.0	0.00017767676767676987			102117.0	9.58895705521488e-05			1214.0	3.95304e-05	436512.0	6.084677419354768e-05
41276.0	0.0001790909090909071			102281.0	9.603658536585189e-05			1215.0	3.95138e-05	436761.0	6.104417670682773e-05
41375.0	0.00017969696969697167			102444.0	9.674846625767046e-05			1216.0	3.94973e-05	437009.0	6.153225806451634e-05
41474.0	0.00018050505050504879			102606.0	9.820987654320906e-05			1217.0	3.94807e-05	437255.0	6.223577235772331e-05
41573.0	0.00018141414141414116			102765.0	9.999999999999876e-05			1218.0	3.94642e-05	437502.0	6.246963562752968e-05
41672.0	0.00018202020202020126			102924.0	0.00010075471698113298			1219.0	3.94476e-05	437752.0	6.19600000000009e-05
41771.0	0.00018262626262626584			103082.0	0.0001018354430379757			1220.0	3.94311e-05	438006.0	6.125984251968423e-05
41870.0	0.00018404040404040306			103239.0	0.00010337579617834232			1221.0	3.94145e-05	438262.0	6.121093750000028e-05
41969.0	0.00018515151515151247			103395.0	0.00010410256410256574			1222.0	3.9398e-05	438518.0	6.144531250000008e-05
42067.0	0.00018653061224490098			103551.0	0.00010499999999999897			1223.0	3.93814e-05	438773.0	6.20000000000004e-05
42166.0	0.00018727272727272503			103707.0	0.00010564102564102596			1224.0	3.93649e-05	439025.0	6.297619047619068e-05
42264.0	0.00018836734693877696			103859.0	0.00010848684210526392			1225.0	3.93483e-05	439279.0	6.275590551180953e-05
42363.0	0.0001887878787878775			104011.0	0.00010927631578947377			1226.0	3.93318e-05	439537.0	6.205426356589178e-05
42462.0	0.00018868686868687124			104162.0	0.00011039735099337723			1227.0	3.93152e-05	439795.0	6.248062015503842e-05
42561.0	0.00018959595959595912			104313.0	0.00011119205298013153			1228.0	3.92987e-05	440057.0	6.187022900763381e-05
42661.0	0.00018999999999999684			104465.0	0.00011118421052631669			1229.0	3.92821e-05	440320.0	6.190114068441091e-05
42761.0	0.0001910999999999996			104618.0	0.00011104575163398588			1230.0	3.92656e-05	440580.0	6.292307692307751e-05
42860.0	0.00019232323232323627			104771.0	0.00011111111111111048			1231.0	3.9249e-05	440838.0	6.375968992248005e-05
42960.0	0.00019239999999999923			104924.0	0.00011215686274509845			1232.0	3.92325e-05	441091.0	6.545454545454597e-05
43060.0	0.00019269999999999677			105077.0	0.00011261437908496783			1233.0	3.92159e-05	441338.0	6.720647773279331e-05
43159.0	0.00019505050505050893			105230.0	0.00011320261437908643			1234.0	3.91993e-05	441584.0	6.776422764227627e-05
43259.0	0.0001953999999999967			105383.0	0.00011326797385620814			1235.0	3.91828e-05	441832.0	6.766129032257982e-05
43359.0	0.00019690000000000208			105538.0	0.00011283870967741939			1236.0	3.91662e-05	442078.0	6.857723577235928e-05
43459.0	0.00019759999999999778			105694.0	0.00011269230769230866			1237.0	3.91497e-05	442322.0	6.946721311475419e-05
43559.0	0.0001982000000000017			105849.0	0.00011348387096774047			1238.0	3.91331e-05	442568.0	6.930894308943003e-05
43659.0	0.00019849999999999924			106005.0	0.00011378205128205085			1239.0	3.91166e-05	442813.0	6.975510204081652e-05
				106160.0	0.00011458064516129031			1240.0	3.91e-05	443059.0	6.983739837398453e-05
				106315.0	0.00011574193548387284			1241.0	3.90835e-05	443304.0	7.048979591836692e-05
				106471.0	0.00011557692307692301			1242.0	3.90669e-05	443550.0	7.06097560975596e-05
				106626.0	0.00011670967741935445			1243.0	3.90503e-05	443797.0	7.068825910931277e-05
				106779.0	0.00011895424836601158			1244.0	3.90338e-05	444046.0	7.052208835341374e-05
				106930.0	0.00012112582781456899			1245.0	3.90172e-05	444295.0	7.092369477911561e-05
				107080.0	0.0001223333333333354			1246.0	3.90007e-05	444543.0	7.14112903225811e-05
				107230.0	0.00012306666666666465			1247.0	3.89841e-05	444785.0	7.355371900826554e-05
				107380.0	0.00012340000000000018			1248.0	3.89676e-05	445026.0	7.414937759336029e-05
				107531.0	0.00012324503311258436			1249.0	3.8951e-05	445266.0	7.504166666666609e-05
				107683.0	0.0001234210526315782			1250.0	3.89344e-05	445503.0	7.616033755274312e-05
				107836.0	0.0001232026143790852			1251.0	3.89179e-05	445741.0	7.642857142857206e-05
				107989.0	0.0001239215686274501			1252.0	3.89013e-05	445980.0	7.64016736401662e-05
				108142.0	0.00012464052287581792			1253.0	3.88848e-05	446210.0	7.978260869565352e-05
				108293.0	0.00012609271523178773			1254.0	3.88682e-05	446435.0	8.18222222222214e-05
				108446.0	0.00012588235294117684			1255.0	3.88517e-05	446662.0	8.171806167400812e-05
				108599.0	0.0001264052287581708			1256.0	3.88351e-05	446891.0	8.122270742358154e-05
				108750.0	0.0001280132450331101			1257.0	3.88186e-05	447121.0	8.147826086956416e-05
				108901.0	0.00012940397350993452			1258.0	3.8802e-05	447352.0	8.138528138528204e-05
				109051.0	0.00013059999999999998			1259.0	3.87855e-05	447581.0	8.244541484716258e-05
				109201.0	0.00013099999999999963			1260.0	3.87689e-05	447808.0	8.370044052863297e-05
				109351.0	0.00013193333333333317			1261.0	3.87523e-05	448034.0	8.451327433628468e-05
								1262.0	3.87358e-05	448256.0	8.639639639639629e-05
								1263.0	3.87192e-05	448480.0	8.629464285714119e-05
								1264.0	3.87027e-05	448702.0	8.752252252252379e-05
								1265.0	3.86861e-05	448919.0	8.99078341013821e-05
								1266.0	3.86696e-05	449136.0	9.009216589861833e-05
								1267.0	3.8653e-05	449351.0	9.167441860465067e-05
								1268.0	3.86365e-05	449565.0	9.23364485981298e-05
								1269.0	3.86199e-05
								1270.0	3.86034e-05
								1271.0	3.85868e-05
								1272.0	3.85703e-05
								1273.0	3.85537e-05
								1274.0	3.85372e-05
								1275.0	3.85206e-05
								1276.0	3.85041e-05
								1277.0	3.84875e-05
								1278.0	3.8471e-05
								1279.0	3.84544e-05
								1280.0	3.84379e-05
								1281.0	3.84213e-05
								1282.0	3.84048e-05
								1283.0	3.83883e-05
								1284.0	3.83717e-05
								1285.0	3.83552e-05
								1286.0	3.83386e-05
								1287.0	3.83221e-05
								1288.0	3.83056e-05
								1289.0	3.8289e-05
								1290.0	3.82725e-05
								1291.0	3.82559e-05
								1292.0	3.82394e-05
								1293.0	3.82229e-05
								1294.0	3.82063e-05
								1295.0	3.81898e-05
								1296.0	3.81733e-05
								1297.0	3.81567e-05
								1298.0	3.81402e-05
								1299.0	3.81237e-05
								1300.0	3.81071e-05
								1301.0	3.80906e-05
								1302.0	3.80741e-05
								1303.0	3.80575e-05
								1304.0	3.8041e-05
								1305.0	3.80245e-05
								1306.0	3.8008e-05
								1307.0	3.79914e-05
								1308.0	3.79749e-05
								1309.0	3.79584e-05
								1310.0	3.79419e-05
								1311.0	3.79254e-05
								1312.0	3.79088e-05
								1313.0	3.78923e-05
								1314.0	3.78758e-05
								1315.0	3.78593e-05
								1316.0	3.78428e-05
								1317.0	3.78263e-05
								1318.0	3.78097e-05
								1319.0	3.77932e-05
								1320.0	3.77767e-05
								1321.0	3.77602e-05
								1322.0	3.77437e-05
								1323.0	3.77272e-05
								1324.0	3.77107e-05
								1325.0	3.76942e-05
								1326.0	3.76777e-05
								1327.0	3.76612e-05
								1328.0	3.76447e-05
								1329.0	3.76282e-05
								1330.0	3.76117e-05
								1331.0	3.75952e-05
								1332.0	3.75787e-05
								1333.0	3.75622e-05
								1334.0	3.75457e-05
								1335.0	3.75292e-05
								1336.0	3.75128e-05
								1337.0	3.74963e-05
								1338.0	3.74798e-05
								1339.0	3.74633e-05
								1340.0	3.74468e-05
								1341.0	3.74303e-05
								1342.0	3.74139e-05
								1343.0	3.73974e-05
								1344.0	3.73809e-05
								1345.0	3.73644e-05
								1346.0	3.7348e-05
								1347.0	3.73315e-05
								1348.0	3.7315e-05
								1349.0	3.72986e-05
								1350.0	3.72821e-05
								1351.0	3.72656e-05
								1352.0	3.72492e-05
								1353.0	3.72327e-05
								1354.0	3.72163e-05
								1355.0	3.71998e-05
								1356.0	3.71833e-05
								1357.0	3.71669e-05
								1358.0	3.71504e-05
								1359.0	3.7134e-05
								1360.0	3.71175e-05
								1361.0	3.71011e-05
								1362.0	3.70847e-05
								1363.0	3.70682e-05
								1364.0	3.70518e-05
								1365.0	3.70353e-05
								1366.0	3.70189e-05
								1367.0	3.70025e-05
								1368.0	3.6986e-05
								1369.0	3.69696e-05
								1370.0	3.69532e-05
								1371.0	3.69367e-05
								1372.0	3.69203e-05
								1373.0	3.69039e-05
								1374.0	3.68875e-05
								1375.0	3.68711e-05
								1376.0	3.68547e-05
								1377.0	3.68382e-05
								1378.0	3.68218e-05
								1379.0	3.68054e-05
								1380.0	3.6789e-05
								1381.0	3.67726e-05
								1382.0	3.67562e-05
								1383.0	3.67398e-05
								1384.0	3.67234e-05
								1385.0	3.6707e-05
								1386.0	3.66906e-05
								1387.0	3.66742e-05
								1388.0	3.66578e-05
								1389.0	3.66414e-05
								1390.0	3.66251e-05
								1391.0	3.66087e-05
								1392.0	3.65923e-05
								1393.0	3.65759e-05
								1394.0	3.65595e-05
								1395.0	3.65432e-05
								1396.0	3.65268e-05
								1397.0	3.65104e-05
								1398.0	3.64941e-05
								1399.0	3.64777e-05
								1400.0	3.64614e-05
								1401.0	3.6445e-05
								1402.0	3.64286e-05
								1403.0	3.64123e-05
								1404.0	3.63959e-05
								1405.0	3.63796e-05
								1406.0	3.63632e-05
								1407.0	3.63469e-05
								1408.0	3.63306e-05
								1409.0	3.63142e-05
								1410.0	3.62979e-05
								1411.0	3.62816e-05
								1412.0	3.62652e-05
								1413.0	3.62489e-05
								1414.0	3.62326e-05
								1415.0	3.62163e-05
								1416.0	3.61999e-05
								1417.0	3.61836e-05
								1418.0	3.61673e-05
								1419.0	3.6151e-05
								1420.0	3.61347e-05
								1421.0	3.61184e-05
								1422.0	3.61021e-05
								1423.0	3.60858e-05
								1424.0	3.60695e-05
								1425.0	3.60532e-05
								1426.0	3.60369e-05
								1427.0	3.60206e-05
								1428.0	3.60043e-05
								1429.0	3.5988e-05
								1430.0	3.59718e-05
								1431.0	3.59555e-05
								1432.0	3.59392e-05
								1433.0	3.59229e-05
								1434.0	3.59067e-05
								1435.0	3.58904e-05
								1436.0	3.58742e-05
								1437.0	3.58579e-05
								1438.0	3.58416e-05
								1439.0	3.58254e-05
								1440.0	3.58091e-05
								1441.0	3.57929e-05
								1442.0	3.57767e-05
								1443.0	3.57604e-05
								1444.0	3.57442e-05
								1445.0	3.57279e-05
								1446.0	3.57117e-05
								1447.0	3.56955e-05
								1448.0	3.56793e-05
								1449.0	3.5663e-05
								1450.0	3.56468e-05
								1451.0	3.56306e-05
								1452.0	3.56144e-05
								1453.0	3.55982e-05
								1454.0	3.5582e-05
								1455.0	3.55658e-05
								1456.0	3.55496e-05
								1457.0	3.55334e-05
								1458.0	3.55172e-05
								1459.0	3.5501e-05
								1460.0	3.54848e-05
								1461.0	3.54686e-05
								1462.0	3.54525e-05
								1463.0	3.54363e-05
								1464.0	3.54201e-05
								1465.0	3.5404e-05
								1466.0	3.53878e-05
								1467.0	3.53716e-05
								1468.0	3.53555e-05
								1469.0	3.53393e-05
								1470.0	3.53232e-05
								1471.0	3.5307e-05
								1472.0	3.52909e-05
								1473.0	3.52747e-05
								1474.0	3.52586e-05
								1475.0	3.52425e-05
								1476.0	3.52263e-05
								1477.0	3.52102e-05
								1478.0	3.51941e-05
								1479.0	3.5178e-05
								1480.0	3.51619e-05
								1481.0	3.51457e-05
								1482.0	3.51296e-05
								1483.0	3.51135e-05
								1484.0	3.50974e-05
								1485.0	3.50813e-05
								1486.0	3.50652e-05
								1487.0	3.50492e-05
								1488.0	3.50331e-05
								1489.0	3.5017e-05
								1490.0	3.50009e-05
								1491.0	3.49848e-05
								1492.0	3.49688e-05
								1493.0	3.49527e-05
								1494.0	3.49366e-05
								1495.0	3.49206e-05
								1496.0	3.49045e-05
								1497.0	3.48885e-05
								1498.0	3.48724e-05
								1499.0	3.48564e-05
								1500.0	3.48403e-05
								1501.0	3.48243e-05
								1502.0	3.48083e-05
								1503.0	3.47923e-05
								1504.0	3.47762e-05
								1505.0	3.47602e-05
								1506.0	3.47442e-05
								1507.0	3.47282e-05
								1508.0	3.47122e-05
								1509.0	3.46962e-05
								1510.0	3.46802e-05
								1511.0	3.46642e-05
								1512.0	3.46482e-05
								1513.0	3.46322e-05
								1514.0	3.46162e-05
								1515.0	3.46002e-05
								1516.0	3.45843e-05
								1517.0	3.45683e-05
								1518.0	3.45523e-05
								1519.0	3.45364e-05
								1520.0	3.45204e-05
								1521.0	3.45045e-05
								1522.0	3.44885e-05
								1523.0	3.44726e-05
								1524.0	3.44566e-05
								1525.0	3.44407e-05
								1526.0	3.44247e-05
								1527.0	3.44088e-05
								1528.0	3.43929e-05
								1529.0	3.4377e-05
								1530.0	3.43611e-05
								1531.0	3.43451e-05
								1532.0	3.43292e-05
								1533.0	3.43133e-05
								1534.0	3.42974e-05
								1535.0	3.42815e-05
								1536.0	3.42656e-05
								1537.0	3.42498e-05
								1538.0	3.42339e-05
								1539.0	3.4218e-05
								1540.0	3.42021e-05
								1541.0	3.41863e-05
								1542.0	3.41704e-05
								1543.0	3.41545e-05
								1544.0	3.41387e-05
								1545.0	3.41228e-05
								1546.0	3.4107e-05
								1547.0	3.40911e-05
								1548.0	3.40753e-05
								1549.0	3.40595e-05
								1550.0	3.40436e-05
								1551.0	3.40278e-05
								1552.0	3.4012e-05
								1553.0	3.39962e-05
								1554.0	3.39804e-05
								1555.0	3.39646e-05
								1556.0	3.39488e-05
								1557.0	3.3933e-05
								1558.0	3.39172e-05
								1559.0	3.39014e-05
								1560.0	3.38856e-05
								1561.0	3.38698e-05
								1562.0	3.38541e-05
								1563.0	3.38383e-05
								1564.0	3.38225e-05
								1565.0	3.38068e-05
								1566.0	3.3791e-05
								1567.0	3.37753e-05
								1568.0	3.37595e-05
								1569.0	3.37438e-05
								1570.0	3.3728e-05
								1571.0	3.37123e-05
								1572.0	3.36966e-05
								1573.0	3.36809e-05
								1574.0	3.36652e-05
								1575.0	3.36494e-05
								1576.0	3.36337e-05
								1577.0	3.3618e-05
								1578.0	3.36023e-05
								1579.0	3.35866e-05
								1580.0	3.3571e-05
								1581.0	3.35553e-05
								1582.0	3.35396e-05
								1583.0	3.35239e-05
								1584.0	3.35083e-05
								1585.0	3.34926e-05
								1586.0	3.34769e-05
								1587.0	3.34613e-05
								1588.0	3.34456e-05
								1589.0	3.343e-05
								1590.0	3.34143e-05
								1591.0	3.33987e-05
								1592.0	3.33831e-05
								1593.0	3.33675e-05
								1594.0	3.33518e-05
								1595.0	3.33362e-05
								1596.0	3.33206e-05
								1597.0	3.3305e-05
								1598.0	3.32894e-05
								1599.0	3.32738e-05
								1600.0	3.32582e-05
								1601.0	3.32426e-05
								1602.0	3.32271e-05
								1603.0	3.32115e-05
								1604.0	3.31959e-05
								1605.0	3.31804e-05
								1606.0	3.31648e-05
								1607.0	3.31493e-05
								1608.0	3.31337e-05
								1609.0	3.31182e-05
								1610.0	3.31026e-05
								1611.0	3.30871e-05
								1612.0	3.30716e-05
								1613.0	3.3056e-05
								1614.0	3.30405e-05
								1615.0	3.3025e-05
								1616.0	3.30095e-05
								1617.0	3.2994e-05
								1618.0	3.29785e-05
								1619.0	3.2963e-05
								1620.0	3.29475e-05
								1621.0	3.2932e-05
								1622.0	3.29166e-05
								1623.0	3.29011e-05
								1624.0	3.28856e-05
								1625.0	3.28702e-05
								1626.0	3.28547e-05
								1627.0	3.28393e-05
								1628.0	3.28238e-05
								1629.0	3.28084e-05
								1630.0	3.2793e-05
								1631.0	3.27775e-05
								1632.0	3.27621e-05
								1633.0	3.27467e-05
								1634.0	3.27313e-05
								1635.0	3.27159e-05
								1636.0	3.27005e-05
								1637.0	3.26851e-05
								1638.0	3.26697e-05
								1639.0	3.26543e-05
								1640.0	3.26389e-05
								1641.0	3.26235e-05
								1642.0	3.26082e-05
								1643.0	3.25928e-05
								1644.0	3.25774e-05
								1645.0	3.25621e-05
								1646.0	3.25467e-05
								1647.0	3.25314e-05
								1648.0	3.25161e-05
								1649.0	3.25007e-05
								1650.0	3.24854e-05
								1651.0	3.24701e-05
								1652.0	3.24548e-05
								1653.0	3.24395e-05
								1654.0	3.24242e-05
								1655.0	3.24089e-05
								1656.0	3.23936e-05
								1657.0	3.23783e-05
								1658.0	3.2363e-05
								1659.0	3.23477e-05
								1660.0	3.23325e-05
								1661.0	3.23172e-05
								1662.0	3.23019e-05
								1663.0	3.22867e-05
								1664.0	3.22714e-05
								1665.0	3.22562e-05
								1666.0	3.2241e-05
								1667.0	3.22257e-05
								1668.0	3.22105e-05
								1669.0	3.21953e-05
								1670.0	3.21801e-05
								1671.0	3.21648e-05
								1672.0	3.21496e-05
								1673.0	3.21344e-05
								1674.0	3.21193e-05
								1675.0	3.21041e-05
								1676.0	3.20889e-05
								1677.0	3.20737e-05
								1678.0	3.20585e-05
								1679.0	3.20434e-05
								1680.0	3.20282e-05
								1681.0	3.20131e-05
								1682.0	3.19979e-05
								1683.0	3.19828e-05
								1684.0	3.19676e-05
								1685.0	3.19525e-05
								1686.0	3.19374e-05
								1687.0	3.19223e-05
								1688.0	3.19072e-05
								1689.0	3.1892e-05
								1690.0	3.18769e-05
								1691.0	3.18618e-05
								1692.0	3.18468e-05
								1693.0	3.18317e-05
								1694.0	3.18166e-05
								1695.0	3.18015e-05
								1696.0	3.17865e-05
								1697.0	3.17714e-05
								1698.0	3.17563e-05
								1699.0	3.17413e-05
								1700.0	3.17262e-05
								1701.0	3.17112e-05
								1702.0	3.16962e-05
								1703.0	3.16811e-05
								1704.0	3.16661e-05
								1705.0	3.16511e-05
								1706.0	3.16361e-05
								1707.0	3.16211e-05
								1708.0	3.16061e-05
								1709.0	3.15911e-05
								1710.0	3.15761e-05
								1711.0	3.15611e-05
								1712.0	3.15462e-05
								1713.0	3.15312e-05
								1714.0	3.15162e-05
								1715.0	3.15013e-05
								1716.0	3.14863e-05
								1717.0	3.14714e-05
								1718.0	3.14564e-05
								1719.0	3.14415e-05
								1720.0	3.14266e-05
								1721.0	3.14117e-05
								1722.0	3.13968e-05
								1723.0	3.13818e-05
								1724.0	3.13669e-05
								1725.0	3.1352e-05
								1726.0	3.13372e-05
								1727.0	3.13223e-05
								1728.0	3.13074e-05
								1729.0	3.12925e-05
								1730.0	3.12776e-05
								1731.0	3.12628e-05
								1732.0	3.12479e-05
								1733.0	3.12331e-05
								1734.0	3.12182e-05
								1735.0	3.12034e-05
								1736.0	3.11886e-05
								1737.0	3.11737e-05
								1738.0	3.11589e-05
								1739.0	3.11441e-05
								1740.0	3.11293e-05
								1741.0	3.11145e-05
								1742.0	3.10997e-05
								1743.0	3.10849e-05
								1744.0	3.10701e-05
								1745.0	3.10553e-05
								1746.0	3.10406e-05
								1747.0	3.10258e-05
								1748.0	3.1011e-05
								1749.0	3.09963e-05
								1750.0	3.09815e-05
								1751.0	3.09668e-05
								1752.0	3.09521e-05
								1753.0	3.09373e-05
								1754.0	3.09226e-05
								1755.0	3.09079e-05
								1756.0	3.08932e-05
								1757.0	3.08785e-05
								1758.0	3.08638e-05
								1759.0	3.08491e-05
								1760.0	3.08344e-05
								1761.0	3.08197e-05
								1762.0	3.0805e-05
								1763.0	3.07904e-05
								1764.0	3.07757e-05
								1765.0	3.0761e-05
								1766.0	3.07464e-05
								1767.0	3.07318e-05
								1768.0	3.07171e-05
								1769.0	3.07025e-05
								1770.0	3.06879e-05
								1771.0	3.06732e-05
								1772.0	3.06586e-05
								1773.0	3.0644e-05
								1774.0	3.06294e-05
								1775.0	3.06148e-05
								1776.0	3.06002e-05
								1777.0	3.05856e-05
								1778.0	3.05711e-05
								1779.0	3.05565e-05
								1780.0	3.05419e-05
								1781.0	3.05274e-05
								1782.0	3.05128e-05
								1783.0	3.04983e-05
								1784.0	3.04837e-05
								1785.0	3.04692e-05
								1786.0	3.04547e-05
								1787.0	3.04401e-05
								1788.0	3.04256e-05
								1789.0	3.04111e-05
								1790.0	3.03966e-05
								1791.0	3.03821e-05
								1792.0	3.03676e-05
								1793.0	3.03531e-05
								1794.0	3.03387e-05
								1795.0	3.03242e-05
								1796.0	3.03097e-05
								1797.0	3.02953e-05
								1798.0	3.02808e-05
								1799.0	3.02663e-05
								1800.0	3.02519e-05
								1801.0	3.02375e-05
								1802.0	3.0223e-05
								1803.0	3.02086e-05
								1804.0	3.01942e-05
								1805.0	3.01798e-05
								1806.0	3.01654e-05
								1807.0	3.0151e-05
								1808.0	3.01366e-05
								1809.0	3.01222e-05
								1810.0	3.01078e-05
								1811.0	3.00935e-05
								1812.0	3.00791e-05
								1813.0	3.00647e-05
								1814.0	3.00504e-05
								1815.0	3.0036e-05
								1816.0	3.00217e-05
								1817.0	3.00073e-05
								1818.0	2.9993e-05
								1819.0	2.99787e-05
								1820.0	2.99644e-05
								1821.0	2.99501e-05
								1822.0	2.99358e-05
								1823.0	2.99215e-05
								1824.0	2.99072e-05
								1825.0	2.98929e-05
								1826.0	2.98786e-05
								1827.0	2.98643e-05
								1828.0	2.98501e-05
								1829.0	2.98358e-05
								1830.0	2.98215e-05
								1831.0	2.98073e-05
								1832.0	2.9793e-05
								1833.0	2.97788e-05
								1834.0	2.97646e-05
								1835.0	2.97504e-05
								1836.0	2.97361e-05
								1837.0	2.97219e-05
								1838.0	2.97077e-05
								1839.0	2.96935e-05
								1840.0	2.96793e-05
								1841.0	2.96651e-05
								1842.0	2.9651e-05
								1843.0	2.96368e-05
								1844.0	2.96226e-05
								1845.0	2.96085e-05
								1846.0	2.95943e-05
								1847.0	2.95802e-05
								1848.0	2.9566e-05
								1849.0	2.95519e-05
								1850.0	2.95378e-05
								1851.0	2.95236e-05
								1852.0	2.95095e-05
								1853.0	2.94954e-05
								1854.0	2.94813e-05
								1855.0	2.94672e-05
								1856.0	2.94531e-05
								1857.0	2.9439e-05
								1858.0	2.94249e-05
								1859.0	2.94109e-05
								1860.0	2.93968e-05
								1861.0	2.93827e-05
								1862.0	2.93687e-05
								1863.0	2.93546e-05
								1864.0	2.93406e-05
								1865.0	2.93266e-05
								1866.0	2.93125e-05
								1867.0	2.92985e-05
								1868.0	2.92845e-05
								1869.0	2.92705e-05
								1870.0	2.92565e-05
								1871.0	2.92425e-05
								1872.0	2.92285e-05
								1873.0	2.92145e-05
								1874.0	2.92005e-05
								1875.0	2.91866e-05
								1876.0	2.91726e-05
								1877.0	2.91586e-05
								1878.0	2.91447e-05
								1879.0	2.91307e-05
								1880.0	2.91168e-05
								1881.0	2.91029e-05
								1882.0	2.90889e-05
								1883.0	2.9075e-05
								1884.0	2.90611e-05
								1885.0	2.90472e-05
								1886.0	2.90333e-05
								1887.0	2.90194e-05
								1888.0	2.90055e-05
								1889.0	2.89916e-05
								1890.0	2.89778e-05
								1891.0	2.89639e-05
								1892.0	2.895e-05
								1893.0	2.89362e-05
								1894.0	2.89223e-05
								1895.0	2.89085e-05
								1896.0	2.88946e-05
								1897.0	2.88808e-05
								1898.0	2.8867e-05
								1899.0	2.88532e-05
								1900.0	2.88393e-05
								1901.0	2.88255e-05
								1902.0	2.88117e-05
								1903.0	2.87979e-05
								1904.0	2.87842e-05
								1905.0	2.87704e-05
								1906.0	2.87566e-05
								1907.0	2.87428e-05
								1908.0	2.87291e-05
								1909.0	2.87153e-05
								1910.0	2.87016e-05
								1911.0	2.86878e-05
								1912.0	2.86741e-05
								1913.0	2.86604e-05
								1914.0	2.86466e-05
								1915.0	2.86329e-05
								1916.0	2.86192e-05
								1917.0	2.86055e-05
								1918.0	2.85918e-05
								1919.0	2.85781e-05
								1920.0	2.85644e-05
								1921.0	2.85507e-05
								1922.0	2.85371e-05
								1923.0	2.85234e-05
								1924.0	2.85097e-05
								1925.0	2.84961e-05
								1926.0	2.84824e-05
								1927.0	2.84688e-05
								1928.0	2.84552e-05
								1929.0	2.84415e-05
								1930.0	2.84279e-05
								1931.0	2.84143e-05
								1932.0	2.84007e-05
								1933.0	2.83871e-05
								1934.0	2.83735e-05
								1935.0	2.83599e-05
								1936.0	2.83463e-05
								1937.0	2.83327e-05
								1938.0	2.83192e-05
								1939.0	2.83056e-05
								1940.0	2.8292e-05
								1941.0	2.82785e-05
								1942.0	2.82649e-05
								1943.0	2.82514e-05
								1944.0	2.82379e-05
								1945.0	2.82243e-05
								1946.0	2.82108e-05
								1947.0	2.81973e-05
								1948.0	2.81838e-05
								1949.0	2.81703e-05
								1950.0	2.81568e-05
								1951.0	2.81433e-05
								1952.0	2.81298e-05
								1953.0	2.81164e-05
								1954.0	2.81029e-05
								1955.0	2.80894e-05
								1956.0	2.8076e-05
								1957.0	2.80625e-05
								1958.0	2.80491e-05
								1959.0	2.80357e-05
								1960.0	2.80222e-05
								1961.0	2.80088e-05
								1962.0	2.79954e-05
								1963.0	2.7982e-05
								1964.0	2.79686e-05
								1965.0	2.79552e-05
								1966.0	2.79418e-05
								1967.0	2.79284e-05
								1968.0	2.7915e-05
								1969.0	2.79016e-05
								1970.0	2.78883e-05
								1971.0	2.78749e-05
								1972.0	2.78616e-05
								1973.0	2.78482e-05
								1974.0	2.78349e-05
								1975.0	2.78215e-05
								1976.0	2.78082e-05
								1977.0	2.77949e-05
								1978.0	2.77816e-05
								1979.0	2.77683e-05
								1980.0	2.7755e-05
								1981.0	2.77417e-05
								1982.0	2.77284e-05
								1983.0	2.77151e-05
								1984.0	2.77018e-05
								1985.0	2.76885e-05
								1986.0	2.76753e-05
								1987.0	2.7662e-05
								1988.0	2.76488e-05
								1989.0	2.76355e-05
								1990.0	2.76223e-05
								1991.0	2.7609e-05
								1992.0	2.75958e-05
								1993.0	2.75826e-05
								1994.0	2.75694e-05
								1995.0	2.75562e-05
								1996.0	2.7543e-05
								1997.0	2.75298e-05
								1998.0	2.75166e-05
								1999.0	2.75034e-05
[truncated: 415,014 more rows]
