# Supplementary material for: Viscoelasticity and elastoplasticity in the power law creep and yielding of gels and fibre network materials under stress
Source: Soft Matter. 2026 May 7;22(23):4034–44. doi: 10.1039/d6sm00053c (PMC13430415; doi:10.1039/d6sm00053c)
Supplement: SM-022-D6SM00053C-s001 [file SM-022-D6SM00053C-s001.zip › Supplemental Data/data_fig9/fig_9c.csv]

0.00079	0.00079	0.00085	0.00085	0.00093	0.00093
3.0	0.0	3.0	0.0	3.0	0.0
4.0	0.0	4.0	0.0	4.0	0.0
5.0	0.0	5.0	0.0	5.0	0.0
6.0	0.0	6.0	0.0	6.0	0.0
7.0	0.0	7.0	0.0	7.0	0.0
8.0	0.0	8.0	0.0	8.0	0.0
9.0	0.0	9.0	0.0	9.0	0.0
10.0	0.0	10.0	0.0	10.0	0.0
11.0	0.0	11.0	0.0	11.0	0.0
13.0	0.0	13.0	0.0	13.0	0.0
15.0	0.0	15.0	0.0	15.0	0.0
17.0	0.0	17.0	0.0	17.0	0.0
19.0	0.0	19.0	0.0	19.0	0.0
22.0	0.0	22.0	0.0	22.0	0.0
25.0	0.0	25.0	0.0	25.0	0.0
29.0	0.0	29.0	0.0	29.0	0.0
33.0	0.0	33.0	0.0	33.0	0.0
38.0	0.0	38.0	0.0	38.0	0.0
44.0	2.9585798816568047e-05	44.0	0.0	44.0	0.0
51.0	5.9171597633136094e-05	51.0	0.0	51.0	0.0
59.0	5.9171597633136094e-05	60.0	0.0	60.0	0.0
69.0	0.00011834319526627219	70.0	2.9585798816568047e-05	70.0	0.0
80.0	0.00017751479289940828	82.0	2.9585798816568047e-05	83.0	0.0
93.0	0.00023668639053254438	97.0	8.875739644970414e-05	99.0	0.0
109.0	0.0002958579881656805	115.0	8.875739644970414e-05	119.0	2.9585798816568047e-05
127.0	0.0003846153846153846	138.0	0.00014792899408284024	143.0	5.9171597633136094e-05
149.0	0.0005325443786982248	166.0	0.00020710059171597634	175.0	5.9171597633136094e-05
173.0	0.000621301775147929	198.0	0.00032544378698224854	219.0	5.9171597633136094e-05
199.0	0.0008284023668639054	240.0	0.00035502958579881655	280.0	8.875739644970414e-05
227.0	0.0010355029585798817	291.0	0.0005621301775147929	359.0	0.00014792899408284024
260.0	0.0011242603550295858	344.0	0.000621301775147929	462.0	0.00023668639053254438
291.0	0.0014201183431952662	413.0	0.0007396449704142012	615.0	0.00032544378698224854
325.0	0.0016568047337278107	487.0	0.0009467455621301775	809.0	0.00047337278106508875
362.0	0.0019230769230769232	571.0	0.0011242603550295858	1154.0	0.0005029585798816568
397.0	0.0024260355029585797	641.0	0.0014201183431952662	1646.0	0.0007100591715976331
428.0	0.0028106508875739645	723.0	0.0016272189349112425	2146.0	0.0008579881656804734
454.0	0.0034023668639053253	806.0	0.0019526627218934911	2499.0	0.001183431952662722
481.0	0.00363905325443787	870.0	0.0024260355029585797	2851.0	0.0013905325443786982
507.0	0.004142011834319527	923.0	0.0028106508875739645	3231.0	0.0015976331360946746
531.0	0.004733727810650888	984.0	0.003136094674556213	3426.0	0.0019526627218934911
553.0	0.005266272189349113	1042.0	0.0035502958579881655	3710.0	0.0021597633136094673
574.0	0.005680473372781065	1093.0	0.0038757396449704143	3966.0	0.002455621301775148
596.0	0.006153846153846154	1148.0	0.004112426035502959	4272.0	0.002692307692307692
617.0	0.006656804733727811	1194.0	0.004763313609467456	4540.0	0.0029881656804733726
638.0	0.007100591715976331	1232.0	0.005266272189349113	4752.0	0.0034023668639053253
659.0	0.007662721893491124	1274.0	0.005532544378698225	4882.0	0.0038461538461538464
680.0	0.007958579881656805	1322.0	0.0057692307692307696	4978.0	0.004201183431952663
701.0	0.008431952662721894	1368.0	0.00621301775147929	5109.0	0.004497041420118343
721.0	0.008905325443786982	1409.0	0.006952662721893491	5224.0	0.004940828402366864
742.0	0.00940828402366864	1446.0	0.0073964497041420114	5312.0	0.0053254437869822485
762.0	0.010088757396449705	1481.0	0.007958579881656805	5404.0	0.005739644970414202
781.0	0.01091715976331361	1514.0	0.008402366863905325	5496.0	0.006035502958579882
799.0	0.011479289940828403	1549.0	0.00893491124260355	5583.0	0.006538461538461538
817.0	0.012278106508875739	1581.0	0.009585798816568047	5658.0	0.006982248520710059
833.0	0.012928994082840237	1611.0	0.01014792899408284	5732.0	0.0073668639053254435
850.0	0.013461538461538462	1640.0	0.010739644970414202	5799.0	0.007928994082840236
867.0	0.014023668639053254	1668.0	0.011272189349112427	5851.0	0.008579881656804733
884.0	0.01455621301775148	1697.0	0.011804733727810652	5903.0	0.008994082840236686
901.0	0.015355029585798817	1724.0	0.012485207100591715	5950.0	0.009615384615384616
916.0	0.016301775147928993	1751.0	0.01301775147928994	5994.0	0.01014792899408284
931.0	0.017337278106508876	1778.0	0.013550295857988165	6039.0	0.010591715976331361
946.0	0.0178698224852071	1802.0	0.01452662721893491	6079.0	0.011331360946745563
961.0	0.018461538461538463	1825.0	0.015236686390532545	6119.0	0.011834319526627219
977.0	0.0192603550295858	1848.0	0.015828402366863906	6158.0	0.012455621301775148
992.0	0.01988165680473373	1872.0	0.01636094674556213	6194.0	0.013224852071005917
1008.0	0.020473372781065088	1895.0	0.017011834319526627	6230.0	0.013698224852071006
1024.0	0.021183431952662722	1918.0	0.01769230769230769	6267.0	0.014289940828402367
1040.0	0.021745562130177514	1940.0	0.018461538461538463	6302.0	0.014792899408284023
1056.0	0.022485207100591716	1963.0	0.01920118343195266	6338.0	0.015236686390532545
1072.0	0.02316568047337278	1986.0	0.01988165680473373	6374.0	0.016005917159763315
1088.0	0.023875739644970414	2008.0	0.020502958579881658	6407.0	0.016923076923076923
1104.0	0.02470414201183432	2031.0	0.021153846153846155	6438.0	0.017603550295857986
1120.0	0.02532544378698225	2052.0	0.021982248520710058	6469.0	0.01819526627218935
1136.0	0.026124260355029585	2073.0	0.02272189349112426	6501.0	0.01878698224852071
1152.0	0.02695266272189349	2094.0	0.02334319526627219	6534.0	0.019171597633136094
1168.0	0.027781065088757398	2116.0	0.023994082840236686	6566.0	0.020029585798816568
1183.0	0.02866863905325444	2137.0	0.025088757396449703	6595.0	0.02076923076923077
1199.0	0.02923076923076923	2158.0	0.02576923076923077	6622.0	0.021745562130177514
1215.0	0.029881656804733727	2179.0	0.026272189349112424	6649.0	0.02245562130177515
1231.0	0.0307396449704142	2200.0	0.0271301775147929	6676.0	0.023136094674556212
1248.0	0.031124260355029586	2221.0	0.02772189349112426	6703.0	0.023875739644970414
1265.0	0.03201183431952663	2243.0	0.028431952662721895	6730.0	0.024556213017751478
1282.0	0.03292899408284024	2264.0	0.029142011834319526	6757.0	0.02497041420118343
1298.0	0.03390532544378698	2285.0	0.029792899408284022	6784.0	0.025887573964497042
1314.0	0.03476331360946745	2306.0	0.030710059171597633	6810.0	0.026775147928994082
1331.0	0.03541420118343195	2327.0	0.0314792899408284	6835.0	0.027692307692307693
1348.0	0.036153846153846154	2348.0	0.03230769230769231	6859.0	0.02846153846153846
1365.0	0.03698224852071006	2369.0	0.032869822485207104	6884.0	0.029378698224852073
1382.0	0.03825443786982249	2391.0	0.0335207100591716	6909.0	0.03014792899408284
1399.0	0.038994082840236685	2413.0	0.034378698224852074	6933.0	0.031005917159763315
1416.0	0.03991124260355029	2434.0	0.03532544378698225	6957.0	0.031804733727810654
1433.0	0.040562130177514796	2455.0	0.03627218934911242	6982.0	0.032337278106508875
1450.0	0.04136094674556213	2476.0	0.03718934911242604	7008.0	0.03289940828402367
1467.0	0.04198224852071006	2497.0	0.03813609467455621	7034.0	0.033579881656804735
1485.0	0.04239644970414201	2518.0	0.038994082840236685	7060.0	0.034467455621301775
1503.0	0.043431952662721894	2539.0	0.03973372781065089	7086.0	0.034644970414201184
1521.0	0.04437869822485207	2561.0	0.04035502958579882	7113.0	0.03547337278106509
1539.0	0.045029585798816565	2582.0	0.04115384615384615	7139.0	0.03621301775147929
1557.0	0.046005917159763314	2603.0	0.042071005917159766	7165.0	0.036952662721893494
1575.0	0.04686390532544379	2624.0	0.042899408284023666	7192.0	0.03772189349112426
1594.0	0.04739644970414201	2646.0	0.04366863905325444	7219.0	0.038461538461538464
1613.0	0.04819526627218935	2668.0	0.04443786982248521	7246.0	0.038994082840236685
1632.0	0.049023668639053254	2690.0	0.04562130177514793	7273.0	0.03973372781065089
1651.0	0.05	2712.0	0.04624260355029586	7299.0	0.040680473372781065
1670.0	0.05062130177514793	2735.0	0.04680473372781065	7326.0	0.04121301775147929
1689.0	0.05121301775147929	2758.0	0.04739644970414201	7353.0	0.042011834319526625
1709.0	0.051686390532544375	2781.0	0.04801775147928994	7380.0	0.04275147928994083
1729.0	0.052307692307692305	2804.0	0.04881656804733728	7407.0	0.04363905325443787
1749.0	0.0528698224852071	2827.0	0.049733727810650885	7435.0	0.04417159763313609
1770.0	0.053431952662721896	2850.0	0.05056213017751479	7463.0	0.045029585798816565
1791.0	0.05411242603550296	2873.0	0.051153846153846154	7490.0	0.04597633136094675
1812.0	0.05485207100591716	2897.0	0.051745562130177516	7517.0	0.04668639053254438
1834.0	0.05562130177514793	2921.0	0.05260355029585799	7545.0	0.047603550295857985
1856.0	0.056390532544378695	2945.0	0.053284023668639054	7573.0	0.04846153846153846
1878.0	0.05698224852071006	2969.0	0.05396449704142012	7601.0	0.04908284023668639
1900.0	0.058136094674556216	2993.0	0.05473372781065089	7629.0	0.04982248520710059
1922.0	0.05884615384615385	3018.0	0.05520710059171598	7657.0	0.05056213017751479
1944.0	0.059467455621301776	3043.0	0.05603550295857988	7685.0	0.051301775147928996
1967.0	0.06023668639053254	3068.0	0.05653846153846154	7714.0	0.05183431952662722
1990.0	0.06085798816568047	3094.0	0.05715976331360947	7743.0	0.052662721893491124
2013.0	0.061331360946745565	3120.0	0.05798816568047337	7772.0	0.05340236686390532
2037.0	0.062041420118343196	3146.0	0.05846153846153846	7802.0	0.05393491124260355
2061.0	0.06266272189349112	3173.0	0.05923076923076923	7833.0	0.05446745562130177
2085.0	0.06328402366863906	3200.0	0.06	7865.0	0.05485207100591716
2109.0	0.06396449704142011	3228.0	0.06047337278106509	7896.0	0.055828402366863907
2134.0	0.065	3256.0	0.060976331360946746	7927.0	0.056449704142011836
2159.0	0.06585798816568048	3284.0	0.06174556213017751	7958.0	0.057514792899408286
2184.0	0.06665680473372781	3312.0	0.06251479289940828	7989.0	0.05819526627218935
2210.0	0.06707100591715977	3341.0	0.06334319526627219	8021.0	0.058875739644970414
2236.0	0.06781065088757396	3370.0	0.06411242603550296	8053.0	0.05988165680473373
2262.0	0.06849112426035503	3399.0	0.0649112426035503	8086.0	0.060650887573964495
2289.0	0.0691715976331361	3428.0	0.06568047337278106	8119.0	0.0613905325443787
2316.0	0.07017751479289941	3458.0	0.06650887573964497	8153.0	0.062218934911242606
2343.0	0.07094674556213018	3488.0	0.06715976331360947	8187.0	0.06298816568047337
2370.0	0.07174556213017752	3518.0	0.06775147928994082	8221.0	0.06390532544378698
2398.0	0.07242603550295858	3549.0	0.06866863905325443	8255.0	0.06497041420118344
2426.0	0.0734319526627219	3580.0	0.06982248520710059	8289.0	0.06559171597633136
2454.0	0.07428994082840237	3611.0	0.0706508875739645	8324.0	0.06627218934911243
2482.0	0.07520710059171598	3642.0	0.07136094674556213	8359.0	0.06710059171597633
2511.0	0.07597633136094674	3674.0	0.07210059171597633	8395.0	0.06810650887573964
2540.0	0.07674556213017751	3706.0	0.07298816568047338	8431.0	0.06937869822485207
2570.0	0.07751479289940828	3739.0	0.07381656804733727	8467.0	0.0704733727810651
2600.0	0.07855029585798816	3772.0	0.07502958579881656	8503.0	0.07109467455621302
2630.0	0.07964497041420118	3805.0	0.07571005917159764	8540.0	0.07192307692307692
2660.0	0.0807396449704142	3839.0	0.07659763313609468	8577.0	0.07307692307692308
2691.0	0.08168639053254438	3873.0	0.07739644970414201	8615.0	0.07387573964497042
2722.0	0.0823076923076923	3907.0	0.0786094674556213	8653.0	0.07488165680473373
2754.0	0.08328402366863906	3942.0	0.07955621301775148	8692.0	0.07571005917159764
2786.0	0.08408284023668638	3977.0	0.0807396449704142	8731.0	0.07668639053254438
2819.0	0.085	4012.0	0.08165680473372781	8771.0	0.07733727810650888
2852.0	0.08600591715976331	4048.0	0.0823076923076923	8811.0	0.07834319526627219
2885.0	0.08683431952662722	4084.0	0.08355029585798816	8851.0	0.0792603550295858
2919.0	0.08766272189349113	4121.0	0.0844378698224852	8892.0	0.08026627218934912
2953.0	0.088698224852071	4158.0	0.0855621301775148	8933.0	0.08100591715976331
2988.0	0.08970414201183433	4195.0	0.08653846153846154	8975.0	0.08174556213017752
3023.0	0.0906508875739645	4233.0	0.08727810650887574	9017.0	0.08301775147928994
3059.0	0.09177514792899408	4271.0	0.08810650887573965	9059.0	0.08372781065088758
3095.0	0.09281065088757397	4310.0	0.08908284023668639	9102.0	0.08491124260355029
3131.0	0.09363905325443787	4349.0	0.08994082840236686	9145.0	0.08571005917159763
3168.0	0.09458579881656805	4389.0	0.09100591715976332	9189.0	0.08662721893491124
3205.0	0.09562130177514792	4429.0	0.09186390532544379	9234.0	0.08757396449704143
3243.0	0.09636094674556213	4470.0	0.0926923076923077	9279.0	0.08837278106508875
3281.0	0.09733727810650887	4511.0	0.09346153846153846	9325.0	0.08908284023668639
3320.0	0.09825443786982249	4553.0	0.09443786982248521	9372.0	0.09002958579881656
3360.0	0.09899408284023668	4596.0	0.0950887573964497	9420.0	0.09088757396449704
3400.0	0.1000887573964497	4640.0	0.09606508875739644	9468.0	0.09180473372781064
3441.0	0.10112426035502958	4684.0	0.09707100591715977	9517.0	0.09248520710059172
3482.0	0.10236686390532544	4729.0	0.09775147928994082	9567.0	0.09366863905325444
3524.0	0.10298816568047338	4775.0	0.09890532544378698	9618.0	0.0948224852071006
3567.0	0.10366863905325444	4821.0	0.09979289940828402	9669.0	0.09582840236686391
3611.0	0.10473372781065089	4868.0	0.1006508875739645	9721.0	0.09644970414201183
3655.0	0.1058284023668639	4916.0	0.10142011834319527	9775.0	0.09698224852071007
3700.0	0.10686390532544379	4965.0	0.10233727810650887	9830.0	0.09810650887573964
3746.0	0.10789940828402367	5015.0	0.10328402366863905	9886.0	0.0992603550295858
3793.0	0.10890532544378698	5066.0	0.10417159763313609	9942.0	0.10023668639053254
3840.0	0.11035502958579882	5119.0	0.10505917159763313	9999.0	0.1013905325443787
3888.0	0.11133136094674556	5173.0	0.10579881656804734	10057.0	0.10260355029585799
3937.0	0.11245562130177515	5228.0	0.10701183431952663	10116.0	0.10349112426035503
3987.0	0.11337278106508876	5283.0	0.10866863905325444	10176.0	0.10455621301775148
4038.0	0.11449704142011834	5338.0	0.11002958579881657	10237.0	0.10576923076923077
4090.0	0.11547337278106509	5395.0	0.11091715976331361	10299.0	0.1064792899408284
4143.0	0.11671597633136095	5453.0	0.11210059171597633	10362.0	0.10789940828402367
4197.0	0.11822485207100591	5512.0	0.11337278106508876	10426.0	0.10878698224852071
4251.0	0.11985207100591716	5572.0	0.1144378698224852	10492.0	0.10973372781065088
4306.0	0.12068047337278107	5633.0	0.11594674556213018	10559.0	0.1107396449704142
4363.0	0.12183431952662722	5695.0	0.11701183431952662	10628.0	0.11153846153846154
4421.0	0.12307692307692308	5758.0	0.11784023668639053	10698.0	0.11272189349112426
4480.0	0.12464497041420118	5823.0	0.11890532544378699	10770.0	0.11381656804733728
4540.0	0.1257396449704142	5889.0	0.12017751479289941	10844.0	0.11464497041420119
4602.0	0.12668639053254438	5956.0	0.12168639053254438	10920.0	0.11553254437869823
4666.0	0.12784023668639052	6024.0	0.12284023668639053	10998.0	0.11671597633136095
4731.0	0.1290828402366864	6093.0	0.12431952662721893	11078.0	0.1176923076923077
4797.0	0.13071005917159764	6164.0	0.12514792899408284	11160.0	0.11887573964497042
4864.0	0.13248520710059172	6237.0	0.12683431952662721	11243.0	0.12023668639053255
4933.0	0.13349112426035503	6311.0	0.12866863905325443	11329.0	0.12142011834319527
5004.0	0.1349112426035503	6386.0	0.13	11417.0	0.12313609467455622
5077.0	0.13609467455621302	6463.0	0.13136094674556212	11506.0	0.1249112426035503
5151.0	0.1379585798816568	6542.0	0.13266272189349113	11597.0	0.12621301775147928
5227.0	0.13949704142011835	6623.0	0.1340828402366864	11690.0	0.12745562130177515
5305.0	0.1405621301775148	6706.0	0.13547337278106508	11786.0	0.12872781065088756
5385.0	0.14251479289940827	6791.0	0.1368639053254438	11884.0	0.1303550295857988
5467.0	0.14452662721893492	6879.0	0.13846153846153847	11986.0	0.13121301775147928
5550.0	0.14636094674556213	6969.0	0.13988165680473372	12091.0	0.13292899408284023
5634.0	0.1480473372781065	7061.0	0.14174556213017753	12198.0	0.1345266272189349
5721.0	0.1494674556213018	7155.0	0.14310650887573964	12308.0	0.13615384615384615
5810.0	0.15124260355029587	7252.0	0.1449112426035503	12421.0	0.13819526627218934
5901.0	0.15310650887573965	7352.0	0.14644970414201183	12536.0	0.13970414201183431
5995.0	0.15485207100591716	7455.0	0.14801775147928994	12655.0	0.14115384615384616
6091.0	0.15704142011834318	7560.0	0.1499112426035503	12778.0	0.14245562130177514
6189.0	0.1592603550295858	7668.0	0.15168639053254437	12906.0	0.14411242603550295
6289.0	0.161094674556213	7780.0	0.1534319526627219	13037.0	0.14571005917159763
6392.0	0.162603550295858	7895.0	0.15502958579881657	13173.0	0.14751479289940828
6499.0	0.16464497041420117	8015.0	0.1567455621301775	13313.0	0.1494674556213018
6609.0	0.16689349112426036	8140.0	0.15840236686390533	13459.0	0.1507396449704142
6722.0	0.1690532544378698	8267.0	0.16079881656804734	13611.0	0.15236686390532544
6837.0	0.1714792899408284	8397.0	0.16331360946745563	13768.0	0.1548224852071006
6955.0	0.17375739644970414	8531.0	0.16523668639053254	13930.0	0.15668639053254438
7078.0	0.17514792899408285	8669.0	0.16775147928994083	14097.0	0.15857988165680473
7206.0	0.17701183431952663	8812.0	0.1692603550295858	14271.0	0.16050295857988164
7339.0	0.17911242603550295	8963.0	0.17106508875739646	14455.0	0.16189349112426035
7475.0	0.18269230769230768	9121.0	0.17337278106508874	14649.0	0.16375739644970413
7610.0	0.18529585798816567	9283.0	0.17624260355029586	14847.0	0.16698224852071006
7750.0	0.18763313609467455	9449.0	0.17846153846153845	15046.0	0.16923076923076924
7895.0	0.18976331360946747	9622.0	0.18068047337278106	15254.0	0.1715680473372781
8046.0	0.1914792899408284	9800.0	0.1838165680473373	15471.0	0.1738757396449704
8202.0	0.19420118343195267	9984.0	0.1857396449704142	15692.0	0.17636094674556213
8363.0	0.19656804733727812	10174.0	0.18863905325443786	15924.0	0.17893491124260355
8532.0	0.1990532544378698	10366.0	0.19201183431952662	16162.0	0.1808284023668639
8706.0	0.20215976331360946	10562.0	0.1949112426035503	16408.0	0.18363905325443786
8883.0	0.20571005917159763	10762.0	0.19671597633136095	16664.0	0.18606508875739644
9063.0	0.20834319526627218	10976.0	0.1986094674556213	16933.0	0.18819526627218935
9249.0	0.21079881656804733	11198.0	0.20162721893491126	17212.0	0.1904437869822485
9443.0	0.21346153846153845	11423.0	0.20399408284023668	17503.0	0.1934319526627219
9644.0	0.21603550295857987	11658.0	0.20644970414201183	17795.0	0.19644970414201182
9851.0	0.2188165680473373	11905.0	0.20884615384615385	18091.0	0.19940828402366864
10069.0	0.22153846153846155	12159.0	0.2118343195266272	18398.0	0.2011242603550296
10290.0	0.2252662721893491	12415.0	0.21452662721893492	18710.0	0.20514792899408285
10513.0	0.22837278106508876	12683.0	0.21757396449704142	19020.0	0.20718934911242604
10742.0	0.2312130177514793	12957.0	0.2201775147928994	19340.0	0.20985207100591716
10977.0	0.23390532544378698	13233.0	0.22414201183431953	19672.0	0.21275147928994081
11217.0	0.237396449704142	13504.0	0.2272189349112426	20005.0	0.21571005917159763
11462.0	0.23985207100591716	13788.0	0.2296153846153846	20343.0	0.21807692307692308
11717.0	0.24227810650887574	14075.0	0.23307692307692307	20688.0	0.2205621301775148
11974.0	0.24612426035502957	14365.0	0.23568047337278106	21044.0	0.2229585798816568
12236.0	0.2488165680473373	14665.0	0.2380473372781065	21407.0	0.22562130177514794
12505.0	0.2514792899408284	14971.0	0.24106508875739646	21780.0	0.22792899408284023
12777.0	0.25461538461538463	15286.0	0.24328402366863905	22159.0	0.23091715976331362
13056.0	0.2568639053254438	15611.0	0.24588757396449704	22544.0	0.23325443786982247
13341.0	0.2598520710059172	15943.0	0.24884615384615386	22941.0	0.2358284023668639
13629.0	0.26278106508875737	16277.0	0.2518343195266272	23340.0	0.23855029585798818
13921.0	0.2651775147928994	16617.0	0.2538757396449704	23736.0	0.24150887573964497
14221.0	0.2678698224852071	16971.0	0.25627218934911244	24133.0	0.24346153846153845
14523.0	0.2707396449704142	17322.0	0.25997041420118344	24544.0	0.24588757396449704
14830.0	0.2732544378698225	17679.0	0.26189349112426036	24967.0	0.24792899408284025
15142.0	0.27562130177514793	18044.0	0.26514792899408285	25396.0	0.2501775147928994
15459.0	0.2781065088757396	18404.0	0.26831360946745564	25837.0	0.252189349112426
15783.0	0.28062130177514794	18770.0	0.2702958579881657	26288.0	0.25434911242603553
16113.0	0.28298816568047336	19137.0	0.2733727810650888	26741.0	0.2572189349112426
16449.0	0.2859171597633136	19506.0	0.2758284023668639	27194.0	0.25949704142011837
16788.0	0.28846153846153844	19885.0	0.2782248520710059	27646.0	0.26215976331360946
17130.0	0.2914497041420118	20267.0	0.28026627218934913	28099.0	0.2638165680473373
17473.0	0.29363905325443784	20659.0	0.28289940828402366	28559.0	0.26615384615384613
17821.0	0.29642011834319526	21051.0	0.28606508875739645	29008.0	0.2692307692307692
18171.0	0.2990236686390533	21441.0	0.28837278106508873	29459.0	0.27088757396449703
18521.0	0.30142011834319526	21838.0	0.2904733727810651	29915.0	0.2730177514792899
18875.0	0.3034319526627219	22239.0	0.29275147928994083	30373.0	0.275207100591716
19239.0	0.30538461538461537	22646.0	0.2951775147928994	30831.0	0.2770414201183432
19608.0	0.3075147928994083	23052.0	0.2983431952662722	31298.0	0.27920118343195266
19982.0	0.31011834319526627	23453.0	0.30124260355029586	31768.0	0.2813905325443787
20358.0	0.3126923076923077	23851.0	0.3034319526627219	32234.0	0.2840828402366864
20734.0	0.3155621301775148	24257.0	0.3056804733727811	32697.0	0.2859171597633136
21111.0	0.3174556213017751	24668.0	0.3081656804733728	33160.0	0.28807692307692306
21495.0	0.3195562130177515	25080.0	0.31	33633.0	0.289792899408284
21885.0	0.32162721893491125	25500.0	0.31198224852071005	34118.0	0.2923076923076923
22277.0	0.32470414201183434	25929.0	0.31411242603550293	34599.0	0.2948816568047337
22668.0	0.3269526627218935	26364.0	0.31627218934911244	35084.0	0.2973372781065089
23064.0	0.3290532544378698	26802.0	0.31884615384615383	35568.0	0.299112426035503
23462.0	0.33124260355029583	27245.0	0.3207396449704142	36059.0	0.3007692307692308
23865.0	0.33313609467455624	27694.0	0.32301775147928996	36557.0	0.3026923076923077
24273.0	0.335207100591716	28144.0	0.3257100591715976	37061.0	0.3042011834319527
24687.0	0.3371301775147929	28593.0	0.3279881656804734	37572.0	0.30606508875739646
25106.0	0.33920118343195266	29039.0	0.3301775147928994	38086.0	0.3086094674556213
25528.0	0.3419822485207101	29490.0	0.3319526627218935	38589.0	0.3109467455621302
25955.0	0.3442603550295858	29949.0	0.3339644970414201	39094.0	0.3126331360946746
26388.0	0.3461242603550296	30414.0	0.33579881656804733	39608.0	0.3143786982248521
26828.0	0.34849112426035506	30883.0	0.3383727810650888	40131.0	0.3163905325443787
27271.0	0.35079881656804734	31358.0	0.34014792899408286	40661.0	0.3177810650887574
27718.0	0.3529585798816568	31838.0	0.342396449704142	41202.0	0.3198224852071006
28174.0	0.3545562130177515	32319.0	0.3446153846153846	41745.0	0.32144970414201185
28636.0	0.3570118343195266	32806.0	0.34579881656804734	42295.0	0.32337278106508877
29106.0	0.35872781065088755	33302.0	0.3474260355029586	42853.0	0.3248224852071006
		33805.0	0.34920118343195267	43413.0	0.3267455621301775
