# Supplementary material for: Viscoelasticity and elastoplasticity in the power law creep and yielding of gels and fibre network materials under stress
Source: Soft Matter. 2026 May 7;22(23):4034–44. doi: 10.1039/d6sm00053c (PMC13430415; doi:10.1039/d6sm00053c)
Supplement: SM-022-D6SM00053C-s001 [file SM-022-D6SM00053C-s001.zip › Supplemental Data/data_fig9/fig_9a.csv]

0.00079	0.00079	0.00079	0.00079	0.00085	0.00085	0.00085	0.00085	0.00093	0.00093	0.00093	0.00093	inf	inf
10.0	2.5074000000000038e-05	46.0	4.703262020948403e-06	10.0	2.5074000000000038e-05	71.0	2.958935996346042e-06	1.0	3.57971e-05	10.0	2.5074000000000038e-05	114.0	1.7427624104248246e-06
11.0	2.2530999999999897e-05	48.0	4.552917395205834e-06	11.0	2.2530999999999897e-05	73.0	2.8893337154310483e-06	2.0	0.000280738	11.0	2.2530999999999897e-05	118.0	1.6793686839600284e-06
12.0	2.0471000000000096e-05	50.0	4.413228609741646e-06	12.0	2.0471000000000096e-05	75.0	2.8231845963717856e-06	3.0	0.000123666	12.0	2.0471000000000096e-05	122.0	1.6202813094285074e-06
13.0	1.8766999999999937e-05	52.0	4.283057820140999e-06	13.0	1.8766999999999937e-05	78.0	2.72988095990035e-06	4.0	7.31097e-05	13.0	1.8766999999999937e-05	126.0	1.5650804880013095e-06
14.0	1.732999999999997e-05	54.0	4.161426499148165e-06	14.0	1.732999999999997e-05	81.0	2.6430114984646703e-06	5.0	5.31064e-05	14.0	1.732999999999997e-05	131.0	1.5009898187611963e-06
15.0	1.6102000000000043e-05	56.0	4.047488214276164e-06	15.0	1.6102000000000043e-05	84.0	2.5619180004520247e-06	6.0	4.21859e-05	15.0	1.6102000000000043e-05	135.0	1.4532583765487095e-06
16.0	1.5037999999999987e-05	58.0	3.940506838628853e-06	16.0	1.5037999999999987e-05	87.0	2.486030016784186e-06	7.0	3.51693e-05	16.0	1.5037999999999987e-05	140.0	1.3975673947182552e-06
17.0	1.410799999999998e-05	60.0	3.839838964954706e-06	17.0	1.410799999999998e-05	90.0	2.4148506173231467e-06	8.0	3.02381e-05	17.0	1.410799999999998e-05	145.0	1.3458549331975516e-06
18.0	1.3285000000000033e-05	62.0	3.744919602221212e-06	18.0	1.3285000000000033e-05	93.0	2.3479448448251643e-06	9.0	2.65674e-05	18.0	1.3285000000000033e-05	150.0	1.2977137845219636e-06
19.0	1.2555000000000031e-05	64.0	3.6552504582406806e-06	19.0	1.2555000000000031e-05	96.0	2.284930287063431e-06	10.0	2.37206e-05	19.0	1.2555000000000031e-05	156.0	1.244163704768756e-06
20.0	1.1900000000000018e-05	66.0	3.5703902763441283e-06	20.0	1.1900000000000018e-05	99.0	2.2254693259980887e-06	11.0	2.14434e-05	20.0	1.1900000000000018e-05	162.0	1.1947221717113476e-06
21.0	1.1308999999999928e-05	68.0	3.4899468160197226e-06	21.0	1.1308999999999928e-05	102.0	2.169262725034176e-06	12.0	1.95769e-05	21.0	1.1308999999999928e-05	168.0	1.1489386745501411e-06
22.0	1.0774999999999977e-05	70.0	3.4135701587157667e-06	22.0	1.0774999999999977e-05	105.0	2.1160442916620104e-06	13.0	1.80167e-05	22.0	1.0774999999999977e-05	175.0	1.0996342533884488e-06
23.0	1.02870000000001e-05	72.0	3.340947088994688e-06	23.0	1.02870000000001e-05	109.0	2.049327585881378e-06	14.0	1.66915e-05	23.0	1.02870000000001e-05	182.0	1.0542579133428647e-06
24.0	9.841999999999924e-06	74.0	3.2717963538155665e-06	24.0	9.841999999999924e-06	113.0	1.987007523865978e-06	15.0	1.55507e-05	24.0	9.841999999999924e-06	189.0	1.0123630025093555e-06
25.0	9.432999999999989e-06	76.0	3.2058646431467784e-06	25.0	9.432999999999989e-06	117.0	1.9286536025661974e-06	16.0	1.45574e-05	25.0	9.432999999999989e-06	197.0	9.68258905368705e-07
26.0	9.056000000000016e-06	78.0	3.142923166421535e-06	26.0	9.056000000000016e-06	121.0	1.8738903420720743e-06	17.0	1.36842e-05	26.0	9.056000000000016e-06	205.0	9.277199230702339e-07
27.0	8.70700000000005e-06	80.0	3.082764723779168e-06	27.0	8.70700000000005e-06	125.0	1.8223887136072226e-06	18.0	1.29101e-05	27.0	8.70700000000005e-06	214.0	8.85865584182913e-07
28.0	8.384999999999968e-06	83.0	2.997338400971143e-06	28.0	8.384999999999968e-06	129.0	1.7738591278719774e-06	19.0	1.22189e-05	28.0	8.384999999999968e-06	223.0	8.47510005069707e-07
29.0	8.082999999999983e-06	86.0	2.917188998779886e-06	29.0	8.082999999999983e-06	133.0	1.7280456612327237e-06	20.0	1.15976e-05	29.0	8.082999999999983e-06	233.0	8.08491606660839e-07
30.0	7.804000000000036e-06	89.0	2.8418229766077753e-06	30.0	7.804000000000036e-06	137.0	1.6847212713982816e-06	21.0	1.10361e-05	30.0	7.804000000000036e-06	243.0	7.727989289948811e-07
31.0	7.540999999999906e-06	92.0	2.770807601346752e-06	31.0	7.540999999999906e-06	142.0	1.6337601816708071e-06	22.0	1.0526e-05	31.0	7.540999999999906e-06	254.0	7.368985080670216e-07
32.0	7.296000000000169e-06	95.0	2.7037617651679602e-06	32.0	7.296000000000169e-06	147.0	1.5860257420041968e-06	23.0	1.00604e-05	32.0	7.296000000000169e-06	265.0	7.040845633959218e-07
33.0	7.0659999999998e-06	98.0	2.6403484294363246e-06	33.0	7.0659999999998e-06	152.0	1.5412139920491354e-06	24.0	9.63378e-06	33.0	7.0659999999998e-06	276.0	6.739794784863207e-07
34.0	6.846000000000022e-06	101.0	2.5802683668730003e-06	34.0	6.846000000000022e-06	157.0	1.4990583947394537e-06	25.0	9.2413e-06	34.0	6.846000000000022e-06	289.0	6.414603912218403e-07
35.0	6.650000000000189e-06	104.0	2.5232549477779775e-06	35.0	6.650000000000189e-06	163.0	1.4516492485880513e-06	26.0	8.87901e-06	35.0	6.650000000000189e-06	302.0	6.118404186140385e-07
36.0	6.449999999999859e-06	107.0	2.469069771645444e-06	36.0	6.449999999999859e-06	168.0	1.4145488861580384e-06	27.0	8.54352e-06	36.0	6.449999999999859e-06	315.0	5.847522966444749e-07
37.0	6.27000000000006e-06	110.0	2.41749898771011e-06	37.0	6.27000000000006e-06	173.0	1.3794437782664493e-06	28.0	8.23193e-06	37.0	6.27000000000006e-06	328.0	5.598879791657351e-07
38.0	6.090000000000045e-06	113.0	2.368350180316798e-06	38.0	6.090000000000045e-06	179.0	1.3397266943297285e-06	29.0	7.94175e-06	38.0	6.090000000000045e-06	343.0	5.336237127234777e-07
39.0	5.929999999999911e-06	116.0	2.321449720003058e-06	39.0	5.929999999999911e-06	185.0	1.3024071537481863e-06	30.0	7.67083e-06	39.0	5.929999999999911e-06	359.0	5.081135210480851e-07
40.0	5.7799999999999345e-06	119.0	2.2766405006424147e-06	40.0	5.7799999999999345e-06	191.0	1.2672694939366023e-06	31.0	7.41728e-06	40.0	5.7799999999999345e-06	374.0	4.86250626619734e-07
41.0	5.630000000000175e-06	123.0	2.2199034668976328e-06	41.0	5.630000000000175e-06	197.0	1.2341234426610881e-06	32.0	7.17948e-06	41.0	5.630000000000175e-06	391.0	4.635726893165035e-07
42.0	5.479999999999981e-06	127.0	2.1663295012206564e-06	42.0	5.479999999999981e-06	203.0	1.2028004652066164e-06	33.0	6.95597e-06	42.0	5.479999999999981e-06	408.0	4.4285182149173255e-07
43.0	5.359999999999827e-06	131.0	2.1156507253470406e-06	43.0	5.359999999999827e-06	210.0	1.1683621783770768e-06	34.0	6.7455e-06	43.0	5.359999999999827e-06	425.0	4.2384771517805125e-07
44.0	5.330000000000005e-06	135.0	2.0676292389952924e-06	45.0	5.160000000000039e-06	217.0	1.1359915739425874e-06	35.0	6.54695e-06	45.0	5.160000000000039e-06	444.0	4.043912879738374e-07
46.0	5.180000000000028e-06	139.0	2.0220529961757443e-06	47.0	4.925000000000025e-06	225.0	1.1012921284807255e-06	36.0	6.3593e-06	47.0	4.925000000000025e-06	466.0	3.839151718024172e-07
48.0	4.9450000000000145e-06	143.0	1.9787323485750242e-06	49.0	4.710000000000001e-06	233.0	1.068810508869078e-06	37.0	6.18168e-06	49.0	4.710000000000001e-06	490.0	3.637486995985618e-07
50.0	4.835000000000017e-06	147.0	1.9374971328374346e-06	51.0	4.514999999999966e-06	241.0	1.0383358771400278e-06	38.0	6.01329e-06	51.0	4.514999999999966e-06	517.0	3.4337828313511924e-07
52.0	4.595000000000033e-06	151.0	1.8981942039797598e-06	53.0	4.32500000000001e-06	250.0	1.0062218714749028e-06	39.0	5.85343e-06	53.0	4.32500000000001e-06	543.0	3.2574455412271634e-07
54.0	4.3899999999999495e-06	155.0	1.8606853368248079e-06	55.0	4.155000000000044e-06	259.0	9.761852719975966e-07	40.0	5.70144e-06	55.0	4.155000000000044e-06	572.0	3.0803409226550195e-07
56.0	4.210000000000043e-06	159.0	1.8248454326427141e-06	57.0	3.9950000000000185e-06	268.0	9.480262811432001e-07	41.0	5.55675e-06	57.0	3.9950000000000185e-06	597.0	2.941964428667193e-07
58.0	4.039999999999968e-06	163.0	1.7905609801913273e-06	59.0	3.849999999999904e-06	277.0	9.215701987475109e-07	42.0	5.41884e-06	59.0	3.849999999999904e-06	626.0	2.795785470500844e-07
60.0	3.8899999999999916e-06	168.0	1.7497363569001884e-06	61.0	3.7100000000000848e-06	286.0	8.966635772393433e-07	43.0	5.28723e-06	61.0	3.7100000000000848e-06	655.0	2.663009802485795e-07
62.0	3.7499999999999556e-06	173.0	1.710999558296358e-06	63.0	3.5799999999999894e-06	294.0	8.757153610592406e-07	44.0	5.1615e-06	63.0	3.5799999999999894e-06	688.0	2.5260179618581714e-07
64.0	3.750000000000064e-06	177.0	1.6814034958681082e-06	65.0	3.459999999999943e-06	302.0	8.557995476890281e-07	45.0	5.04125e-06	65.0	3.459999999999943e-06	727.0	2.3807171391895315e-07
66.0	3.599999999999979e-06	182.0	1.6460263466448346e-06	67.0	3.3400000000000053e-06	311.0	8.345336460056066e-07	46.0	4.92614e-06	67.0	3.3400000000000053e-06	766.0	2.250732868418138e-07
68.0	3.465000000000022e-06	187.0	1.6123225390959776e-06	69.0	3.395000000000004e-06	321.0	8.122062175472097e-07	47.0	4.81582e-06	69.0	3.2349999999999783e-06	793.0	2.1685006191032113e-07
70.0	3.4500000000000025e-06	192.0	1.5801712770406584e-06	71.0	3.2499999999999977e-06	331.0	7.911340932249703e-07	48.0	4.71e-06	71.0	3.13500000000003e-06	826.0	2.0755562098057048e-07
72.0	3.324999999999986e-06	197.0	1.5494633378369787e-06	73.0	3.13500000000003e-06	342.0	7.692791997388801e-07	49.0	4.60841e-06	73.0	3.0349999999999735e-06	870.0	1.9629867037052228e-07
74.0	3.3049999999999963e-06	202.0	1.5200997036955635e-06	75.0	3.030000000000003e-06	354.0	7.468791410323408e-07	50.0	4.51079e-06	75.0	2.9450000000000743e-06	924.0	1.83999945501247e-07
76.0	3.300000000000026e-06	207.0	1.4919903840921944e-06	78.0	2.909999999999993e-06	366.0	7.25846087984309e-07	51.0	4.41692e-06	78.0	2.8366666666666614e-06	989.0	1.7103911054951514e-07
78.0	3.1449999999999707e-06	212.0	1.4650533987085707e-06	81.0	2.783333333333356e-06	377.0	7.076602600278158e-07	52.0	4.32657e-06	81.0	2.7166666666666515e-06	1068.0	1.574837914435124e-07
80.0	3.030000000000003e-06	217.0	1.4392138958142481e-06	84.0	2.6633333333332732e-06	389.0	6.889126170052047e-07	53.0	4.23955e-06	84.0	2.6033333333333407e-06	1125.0	1.4892702860885095e-07
83.0	2.926666666666633e-06	222.0	1.4144033854014238e-06	87.0	2.5533333333333484e-06	402.0	6.697780340286395e-07	54.0	4.15568e-06	87.0	2.4999999999999706e-06	1200.0	1.3894988651330434e-07
86.0	2.9000000000000523e-06	227.0	1.3905590699314783e-06	90.0	2.560000000000048e-06	415.0	6.517589990544312e-07	55.0	4.07478e-06	90.0	2.399999999999986e-06	1272.0	1.305174050015304e-07
89.0	2.7433333333333042e-06	233.0	1.3631403683720252e-06	93.0	2.556666666666662e-06	429.0	6.334904209873229e-07	56.0	3.9967e-06	93.0	2.3133333333334003e-06	1379.0	1.1966852799700793e-07
92.0	2.6533333333333326e-06	239.0	1.3369391061849643e-06	96.0	2.439999999999965e-06	442.0	6.174909448808959e-07	57.0	3.9213e-06	96.0	2.2233333333332842e-06	1494.0	1.0980040486822019e-07
95.0	2.616666666666667e-06	245.0	1.3118726511102222e-06	99.0	2.316666666666714e-06	455.0	6.023420648817965e-07	58.0	3.84842e-06	99.0	2.1466666666667116e-06	1577.0	1.0360358659220593e-07
98.0	2.480000000000017e-06	251.0	1.287865826049106e-06	102.0	2.216666666666657e-06	468.0	5.879761425650174e-07	59.0	3.77796e-06	102.0	2.069999999999994e-06	1631.0	9.992265491242401e-08
101.0	2.496666666666657e-06	258.0	1.261105994851491e-06	105.0	2.1299999999999995e-06	480.0	5.753577335184679e-07	60.0	3.70978e-06	106.0	1.9874999999999602e-06	1685.0	9.648613777584896e-08
104.0	2.356666666666693e-06			109.0	2.042499999999959e-06	493.0	5.623325876167033e-07	61.0	3.64379e-06	110.0	1.9025000000000313e-06	1739.0	9.327072878257414e-08
107.0	2.2566666666666364e-06			113.0	1.9500000000000203e-06	508.0	5.480742432622003e-07	62.0	3.57986e-06	114.0	1.97000000000001e-06	1826.0	8.850460163113029e-08
110.0	2.2933333333333746e-06			117.0	1.8624999999999978e-06	522.0	5.354542417933745e-07	63.0	3.51792e-06	118.0	1.8399999999999688e-06	1910.0	8.432942697403912e-08
113.0	2.293333333333302e-06			121.0	1.782499999999985e-06	538.0	5.217796269110229e-07	64.0	3.45786e-06	122.0	1.7475000000000303e-06	2010.0	7.983007783437429e-08
116.0	2.1566666666666522e-06			125.0	1.7125000000000213e-06	555.0	5.080541840385475e-07	65.0	3.3996e-06	126.0	1.6724999999999878e-06	2130.0	7.500810817926687e-08
119.0	2.2000000000000175e-06			129.0	1.7299999999999716e-06			66.0	3.34306e-06	131.0	1.604000000000015e-06
123.0	2.147499999999986e-06			133.0	1.7125000000000213e-06			67.0	3.28816e-06	135.0	1.639999999999964e-06
127.0	1.9975000000000093e-06			137.0	1.6675000000000175e-06			68.0	3.23484e-06	140.0	1.5199999999999935e-06
131.0	1.8924999999999823e-06			142.0	1.5739999999999764e-06			69.0	3.18303e-06	145.0	1.440000000000035e-06
135.0	1.8850000000000268e-06			147.0	1.496000000000006e-06			70.0	3.13266e-06	150.0	1.3739999999999933e-06
139.0	1.8074999999999992e-06			152.0	1.5380000000000169e-06			71.0	3.08367e-06	156.0	1.3066666666666407e-06
143.0	1.8199999999999792e-06			157.0	1.4199999999999803e-06			72.0	3.03601e-06	162.0	1.2400000000000085e-06
147.0	1.8475000000000327e-06			163.0	1.365000000000025e-06			73.0	2.98963e-06	168.0	1.1800000000000033e-06
151.0	1.9024999999999771e-06			168.0	1.4139999999999726e-06			74.0	2.94447e-06	175.0	1.1214285714285715e-06
155.0	1.8824999999999875e-06			173.0	1.461999999999991e-06			75.0	2.90048e-06	182.0	1.0614285714285871e-06
159.0	1.770000000000005e-06			179.0	1.3233333333333528e-06			76.0	2.85763e-06	189.0	1.0071428571428544e-06
163.0	1.744999999999991e-06			185.0	1.2833333333333375e-06			77.0	2.81586e-06	197.0	9.537500000000008e-07
168.0	1.6500000000000022e-06			191.0	1.2283333333333389e-06			78.0	2.77515e-06	205.0	9.024999999999799e-07
173.0	1.5620000000000043e-06			197.0	1.2183333333333258e-06			79.0	2.73544e-06	214.0	8.511111111111162e-07
177.0	1.7549999999999857e-06			203.0	1.1699999999999905e-06			80.0	2.6967e-06	223.0	8.03333333333333e-07
182.0	1.6960000000000326e-06			210.0	1.0799999999999983e-06			81.0	2.6589e-06	233.0	7.559999999999989e-07
187.0	1.6039999999999719e-06			217.0	1.0142857142857311e-06			82.0	2.622e-06	243.0	7.110000000000059e-07
192.0	1.6340000000000105e-06			225.0	9.56249999999986e-07			83.0	2.58597e-06	254.0	6.681818181818123e-07
197.0	1.6519999999999903e-06			233.0	9.91249999999995e-07			84.0	2.55079e-06	265.0	6.709090909090885e-07
202.0	1.522000000000025e-06			241.0	8.999999999999948e-07			85.0	2.51641e-06	276.0	6.63636363636365e-07
207.0	1.5219999999999818e-06			250.0	8.411111111111274e-07			86.0	2.48283e-06	289.0	5.938461538461633e-07
212.0	1.5779999999999962e-06			259.0	8.166666666666594e-07			87.0	2.45e-06	302.0	5.799999999999916e-07
217.0	1.604000000000015e-06			268.0	8.688888888888847e-07			88.0	2.4179e-06	315.0	5.707692307692271e-07
222.0	1.5900000000000115e-06			277.0	8.366666666666611e-07			89.0	2.38652e-06	328.0	5.930769230769371e-07
227.0	1.595999999999976e-06			286.0	8.833333333333397e-07			90.0	2.35582e-06	343.0	5.219999999999936e-07
233.0	1.4666666666666662e-06			294.0	1.0487500000000058e-06			91.0	2.32578e-06	359.0	4.7062499999999687e-07
239.0	1.381666666666665e-06			302.0	9.887500000000098e-07			92.0	2.29639e-06	374.0	5.086666666666671e-07
245.0	1.3850000000000147e-06			311.0	8.788888888888735e-07			93.0	2.26762e-06	391.0	4.41764705882357e-07
251.0	1.32166666666666e-06			321.0	8.010000000000135e-07			94.0	2.23946e-06	408.0	4.4529411764705465e-07
258.0	1.2657142857142964e-06			331.0	8.089999999999877e-07			95.0	2.21189e-06	425.0	4.5117647058823447e-07
264.0	1.389999999999985e-06			342.0	7.445454545454682e-07			96.0	2.18488e-06	444.0	4.1368421052632415e-07
270.0	1.4583333333333462e-06			354.0	6.924999999999892e-07			97.0	2.15842e-06	466.0	3.6136363636362914e-07
276.0	1.5216666666666649e-06			366.0	6.641666666666615e-07			98.0	2.1325e-06	490.0	3.2416666666666596e-07
281.0	1.6439999999999943e-06			377.0	7.236363636363635e-07			99.0	2.10709e-06	517.0	2.9148148148148517e-07
286.0	1.6079999999999914e-06			389.0	6.766666666666777e-07			100.0	2.08219e-06	543.0	3.042307692307722e-07
292.0	1.4433333333333269e-06			402.0	6.292307692307687e-07			101.0	2.05778e-06	572.0	2.7103448275861866e-07
298.0	1.4450000000000198e-06			415.0	6.230769230769257e-07			102.0	2.03384e-06	597.0	3.219999999999959e-07
304.0	1.4966666666666687e-06			429.0	5.992857142857022e-07			103.0	2.01037e-06	626.0	2.7275862068965786e-07
310.0	1.45833333333331e-06			442.0	6.384615384615498e-07			104.0	1.98735e-06	655.0	2.7413793103448473e-07
317.0	1.3314285714285945e-06			455.0	6.661538461538431e-07			105.0	1.96476e-06	688.0	2.4151515151514966e-07
323.0	1.4033333333333114e-06			468.0	6.523076923076881e-07			106.0	1.9426e-06	727.0	2.046153846153871e-07
329.0	1.398333333333341e-06			480.0	6.999999999999989e-07			107.0	1.92085e-06	766.0	2.0589743589743074e-07
336.0	1.2814285714285816e-06			493.0	6.476923076923142e-07			108.0	1.8995e-06	793.0	3.0407407407407526e-07
343.0	1.342857142857129e-06			508.0	5.819999999999986e-07			109.0	1.87854e-06	826.0	2.5151515151515597e-07
350.0	1.340000000000003e-06			522.0	6.264285714285684e-07			110.0	1.85797e-06	870.0	1.8590909090909075e-07
357.0	1.3614285714285711e-06			538.0	5.437499999999963e-07			111.0	1.83776e-06	924.0	1.5277777777777798e-07
363.0	1.4866666666666559e-06			555.0	5.123529411764764e-07			112.0	1.81792e-06	989.0	1.2707692307692232e-07
369.0	1.443333333333363e-06			568.0	6.707692307692337e-07			113.0	1.79843e-06	1068.0	1.0556962025316341e-07
376.0	1.321428571428561e-06			579.0	7.763636363636384e-07			114.0	1.77928e-06	1125.0	1.4666666666666682e-07
383.0	1.3442857142857229e-06			590.0	8.10909090909085e-07			115.0	1.76046e-06	1200.0	1.1199999999999982e-07
389.0	1.6383333333333252e-06			603.0	6.692307692307646e-07			116.0	1.74198e-06	1272.0	1.1708333333333369e-07
395.0	1.614999999999986e-06			616.0	7.115384615384726e-07			117.0	1.72381e-06	1379.0	7.915887850467295e-08
401.0	1.685000000000004e-06			629.0	7.061538461538392e-07			118.0	1.70594e-06	1494.0	7.408695652174037e-08
407.0	1.6016666666666594e-06			642.0	6.630769230769217e-07			119.0	1.68839e-06	1577.0	1.0265060240963765e-07
413.0	1.598333333333346e-06			656.0	6.314285714285698e-07			120.0	1.67112e-06	1631.0	1.6092592592592593e-07
419.0	1.6616666666666646e-06			671.0	5.973333333333421e-07			121.0	1.65415e-06	1685.0	1.6055555555555374e-07
424.0	1.8760000000000044e-06			686.0	6.053333333333235e-07			122.0	1.63746e-06	1739.0	1.6074074074074183e-07
429.0	1.7919999999999828e-06			699.0	6.946153846153961e-07			123.0	1.62104e-06	1826.0	1.0057471264367905e-07
434.0	1.7920000000000262e-06			713.0	6.70714285714283e-07			124.0	1.60488e-06	1910.0	1.0535714285714187e-07
439.0	2.0139999999999654e-06			727.0	6.357142857142896e-07			125.0	1.58899e-06	2010.0	8.780000000000116e-08
444.0	2.1980000000000004e-06			741.0	6.585714285714205e-07			126.0	1.57336e-06	2130.0	7.383333333333215e-08
449.0	2.1640000000000287e-06			756.0	6.180000000000016e-07			127.0	1.55798e-06	2194.0	1.3937499999999898e-07
453.0	2.3350000000000107e-06			772.0	5.981249999999986e-07			128.0	1.54283e-06	2274.0	1.1175000000000042e-07
458.0	2.1219999999999748e-06			785.0	7.107692307692297e-07			129.0	1.52793e-06	2329.0	1.647272727272722e-07
463.0	2.1080000000000144e-06			800.0	6.359999999999959e-07			130.0	1.51326e-06	2380.0	1.7862745098039425e-07
468.0	2.0280000000000126e-06			813.0	7.184615384615417e-07			131.0	1.49882e-06	2433.0	1.7075471698113263e-07
473.0	2.027999999999969e-06			826.0	7.261538461538538e-07			132.0	1.4846e-06	2495.0	1.4887096774193622e-07
478.0	2.0019999999999933e-06			837.0	8.545454545454458e-07			133.0	1.4706e-06	2549.0	1.7111111111111085e-07
483.0	2.014000000000009e-06			848.0	9.299999999999965e-07			134.0	1.45682e-06	2619.0	1.318571428571404e-07
488.0	2.1980000000000004e-06			858.0	9.700000000000072e-07			135.0	1.44324e-06	2703.0	1.1000000000000241e-07
493.0	2.188000000000016e-06			869.0	9.381818181818252e-07			136.0	1.42987e-06	2767.0	1.4718750000000002e-07
498.0	2.1740000000000126e-06			879.0	1.030999999999992e-06			137.0	1.41669e-06	2811.0	2.1295454545454237e-07
503.0	2.3619999999999805e-06			888.0	1.1155555555555562e-06			138.0	1.40371e-06	2851.0	2.3700000000000198e-07
508.0	2.3539999999999846e-06			898.0	1.0739999999999968e-06			139.0	1.39092e-06	2900.0	1.9612244897959095e-07
513.0	2.372000000000008e-06			907.0	1.1244444444444404e-06			140.0	1.37832e-06	2957.0	1.675438596491245e-07
517.0	2.480000000000017e-06			917.0	1.0580000000000052e-06			141.0	1.36591e-06	3034.0	1.245454545454527e-07
521.0	2.4849999999999872e-06			927.0	9.710000000000014e-07			142.0	1.35367e-06	3107.0	1.32465753424658e-07
526.0	2.5100000000000124e-06			938.0	9.272727272727399e-07			143.0	1.34161e-06	3182.0	1.2986666666666735e-07
530.0	2.6699999999999727e-06			949.0	9.681818181818245e-07			144.0	1.32972e-06	3238.0	1.7642857142856913e-07
534.0	2.6750000000000515e-06			959.0	1.0039999999999789e-06			145.0	1.318e-06	3278.0	2.430000000000043e-07
538.0	2.6674999999999876e-06			970.0	9.872727272727384e-07			146.0	1.30645e-06	3307.0	3.396551724137873e-07
542.0	2.707499999999967e-06			981.0	9.59999999999976e-07			147.0	1.29505e-06	3336.0	3.4172413793103886e-07
546.0	2.9399999999999956e-06			992.0	9.954545454545475e-07			148.0	1.28382e-06	3364.0	3.603571428571402e-07
550.0	3.100000000000021e-06			1002.0	1.0290000000000038e-06			149.0	1.27274e-06	3400.0	2.802777777777757e-07
554.0	2.984999999999945e-06			1014.0	9.083333333333238e-07			150.0	1.26182e-06	3438.0	2.6421052631579533e-07
558.0	2.92750000000007e-06			1025.0	9.763636363636729e-07			151.0	1.25105e-06	3480.0	2.4166666666666675e-07
562.0	3.194999999999999e-06			1034.0	1.187777777777759e-06			152.0	1.24042e-06	3526.0	2.2217391304347872e-07
566.0	3.0124999999999987e-06			1042.0	1.3412500000000035e-06			153.0	1.22993e-06	3579.0	1.9415094339622714e-07
570.0	2.887499999999982e-06			1051.0	1.2066666666666804e-06			154.0	1.21959e-06	3628.0	2.0959183673468824e-07
574.0	3.0800000000000315e-06			1060.0	1.2588888888888815e-06			155.0	1.20939e-06	3684.0	1.832142857142896e-07
578.0	2.887499999999982e-06			1069.0	1.2222222222221916e-06			156.0	1.19932e-06	3733.0	2.1224489795917998e-07
582.0	2.9025000000000014e-06			1078.0	1.1966666666666915e-06			157.0	1.18938e-06	3782.0	2.1346938775509993e-07
586.0	2.9375000000000104e-06			1087.0	1.2055555555555276e-06			158.0	1.17958e-06	3819.0	2.8162162162162526e-07
590.0	3.1750000000000094e-06			1095.0	1.3412500000000035e-06			159.0	1.16991e-06	3866.0	2.268085106382981e-07
594.0	3.112499999999947e-06			1104.0	1.3066666666666646e-06			160.0	1.16036e-06	3907.0	2.604878048780461e-07
598.0	3.1475000000000643e-06			1113.0	1.2466666666666838e-06			161.0	1.15093e-06	3949.0	2.5761904761904586e-07
602.0	3.077499999999938e-06			1123.0	1.17400000000001e-06			162.0	1.14163e-06	3994.0	2.366666666666682e-07
606.0	3.025000000000033e-06			1133.0	1.0919999999999766e-06			163.0	1.13244e-06	4046.0	2.046153846153871e-07
610.0	3.1400000000000004e-06			1144.0	1.0409090909090989e-06			164.0	1.12338e-06	4098.0	2.07500000000002e-07
614.0	3.2499999999999977e-06			1153.0	1.2900000000000006e-06			165.0	1.11443e-06	4160.0	1.7338709677419208e-07
618.0	3.3424999999999904e-06			1162.0	1.327777777777795e-06			166.0	1.10559e-06	4213.0	2.0849056603773325e-07
622.0	3.434999999999983e-06			1170.0	1.472499999999983e-06			167.0	1.09686e-06	4257.0	2.488636363636369e-07
626.0	3.3474999999999608e-06			1178.0	1.5312500000000135e-06			168.0	1.08824e-06	4308.0	2.1686274509804385e-07
630.0	3.3900000000000336e-06			1186.0	1.4424999999999985e-06			169.0	1.07973e-06	4356.0	2.3187499999999627e-07
634.0	3.467500000000007e-06			1194.0	1.5787500000000025e-06			170.0	1.07132e-06	4400.0	2.5636363636364163e-07
638.0	3.33250000000005e-06			1201.0	1.7285714285714474e-06			171.0	1.06302e-06	4444.0	2.5386363636363673e-07
642.0	3.2499999999999977e-06			1208.0	1.647142857142802e-06			172.0	1.05482e-06	4494.0	2.2339999999999166e-07
646.0	3.3400000000000053e-06			1214.0	1.9083333333333482e-06			173.0	1.04671e-06	4534.0	2.825000000000028e-07
650.0	3.612499999999905e-06			1221.0	1.8828571428571747e-06			174.0	1.03871e-06	4571.0	3.0729729729730083e-07
654.0	3.402500000000068e-06			1228.0	1.782857142857149e-06			175.0	1.0308e-06	4612.0	2.7707317073171194e-07
658.0	3.597499999999994e-06			1235.0	1.8499999999999791e-06			176.0	1.02299e-06	4649.0	3.089189189189128e-07
662.0	3.494999999999952e-06			1242.0	1.809999999999969e-06			177.0	1.01527e-06	4686.0	3.0837837837837545e-07
666.0	3.5325000000000547e-06			1249.0	1.7900000000000256e-06			178.0	1.00765e-06	4720.0	3.3882352941176786e-07
670.0	3.4724999999999773e-06			1256.0	1.7314285714285733e-06			179.0	1.00011e-06	4750.0	3.8799999999999426e-07
674.0	3.4524999999999877e-06			1264.0	1.6099999999999795e-06			180.0	9.92662e-07	4778.0	4.3035714285714266e-07
678.0	3.505000000000001e-06			1272.0	1.536250000000038e-06			181.0	9.85301e-07	4800.0	5.418181818181969e-07
682.0	3.454999999999973e-06			1280.0	1.6374999999999788e-06			182.0	9.78026e-07	4824.0	5.050000000000006e-07
686.0	3.580000000000098e-06			1288.0	1.5887499999999973e-06			183.0	9.70836e-07	4843.0	6.44736842105246e-07
690.0	3.597499999999994e-06			1296.0	1.5237500000000038e-06			184.0	9.63728e-07	4863.0	6.155000000000093e-07
694.0	3.657499999999963e-06			1305.0	1.519999999999984e-06			185.0	9.56702e-07	4884.0	5.661904761904799e-07
698.0	3.7349999999999363e-06			1314.0	1.4777777777778198e-06			186.0	9.49757e-07	4899.0	8.073333333333382e-07
702.0	3.835000000000101e-06			1323.0	1.4411111111110816e-06			187.0	9.4289e-07	4914.0	8.519999999999997e-07
706.0	3.907499999999996e-06			1332.0	1.4644444444444693e-06			188.0	9.36102e-07	4930.0	7.956249999999912e-07
710.0	3.919999999999922e-06			1339.0	1.7814285714285241e-06			189.0	9.2939e-07	4947.0	7.388235294117648e-07
714.0	3.9250000000000005e-06			1347.0	1.6074999999999944e-06			190.0	9.22753e-07	4966.0	6.747368421052733e-07
718.0	3.8050000000000627e-06			1355.0	1.6750000000000272e-06			191.0	9.16191e-07	4987.0	5.938095238095081e-07
722.0	3.682499999999923e-06			1363.0	1.6325000000000085e-06			192.0	9.09702e-07	5009.0	5.668181818181865e-07
726.0	3.6500000000000074e-06			1371.0	1.6199999999999743e-06			193.0	9.03284e-07	5031.0	5.67727272727272e-07
730.0	3.6275000000000326e-06			1379.0	1.757500000000025e-06			194.0	8.96938e-07	5054.0	5.560869565217364e-07
734.0	3.7249999999999957e-06			1387.0	1.7187499999999842e-06			195.0	8.90661e-07	5076.0	5.704545454545482e-07
738.0	3.987500000000063e-06			1394.0	1.972857142857136e-06			196.0	8.84453e-07	5099.0	5.665217391304455e-07
742.0	3.992499999999925e-06			1402.0	1.8387500000000305e-06			197.0	8.78312e-07	5122.0	5.617391304347652e-07
746.0	4.1624999999999995e-06			1408.0	2.1949999999999747e-06			198.0	8.72238e-07	5145.0	5.608695652173979e-07
750.0	4.09750000000006e-06			1414.0	2.22666666666667e-06			199.0	8.66229e-07	5164.0	6.726315789473683e-07
754.0	4.072499999999992e-06			1421.0	2.0499999999999685e-06			200.0	8.60285e-07	5183.0	6.973684210526443e-07
758.0	4.415000000000018e-06			1428.0	2.012857142857146e-06			201.0	8.54405e-07	5203.0	6.619999999999933e-07
762.0	4.472500000000002e-06			1435.0	2.1357142857143027e-06			202.0	8.48588e-07	5220.0	8.164705882352923e-07
766.0	4.4874999999999126e-06			1442.0	2.2128571428571353e-06			203.0	8.42832e-07	5236.0	8.731249999999917e-07
770.0	4.402500000000092e-06			1448.0	2.3000000000000017e-06			204.0	8.37137e-07	5251.0	8.893333333333426e-07
774.0	4.564999999999994e-06			1454.0	2.2933333333333746e-06			205.0	8.31501e-07	5268.0	8.017647058823619e-07
778.0	4.6624999999999575e-06			1460.0	2.364999999999977e-06			206.0	8.25925e-07	5283.0	9.126666666666531e-07
782.0	4.762500000000014e-06			1466.0	2.5016666666666993e-06			207.0	8.20407e-07	5296.0	1.023846153846145e-06
785.0	4.8999999999999565e-06			1472.0	2.346666666666608e-06			208.0	8.14947e-07	5311.0	9.12666666666682e-07
788.0	4.8999999999999565e-06			1478.0	2.349999999999994e-06			209.0	8.09543e-07	5326.0	9.013333333333292e-07
791.0	5.250000000000046e-06			1484.0	2.445000000000008e-06			210.0	8.04194e-07	5343.0	8.241176470588273e-07
794.0	5.2066666666666815e-06			1490.0	2.523333333333382e-06			211.0	7.98901e-07	5360.0	8.158823529411782e-07
797.0	4.9766666666666015e-06			1496.0	2.544999999999992e-06			212.0	7.93662e-07	5377.0	8.452941176470389e-07
801.0	4.895000000000095e-06			1502.0	2.7716666666666137e-06			213.0	7.88476e-07	5392.0	9.286666666666737e-07
804.0	5.0799999999999e-06			1508.0	2.645000000000049e-06			214.0	7.83342e-07	5406.0	1.033571428571424e-06
807.0	5.120000000000096e-06			1514.0	2.3966666666666724e-06			215.0	7.78261e-07	5422.0	8.993749999999985e-07
810.0	5.330000000000005e-06			1520.0	2.521666666666653e-06			216.0	7.7323e-07	5439.0	8.564705882353098e-07
813.0	5.303333333333208e-06			1526.0	2.5966666666666412e-06			217.0	7.6825e-07	5455.0	9.137499999999944e-07
816.0	5.366666666666743e-06			1532.0	2.581666666666658e-06			218.0	7.6332e-07	5470.0	9.506666666666587e-07
819.0	5.553333333333313e-06			1538.0	2.4716666666666606e-06			219.0	7.58439e-07	5486.0	9.150000000000141e-07
822.0	5.79000000000002e-06			1544.0	2.4950000000000003e-06			220.0	7.53606e-07	5503.0	8.870588235293988e-07
825.0	5.649999999999984e-06			1550.0	2.538333333333365e-06			221.0	7.4882e-07	5519.0	9.187500000000189e-07
828.0	5.880000000000063e-06			1556.0	2.7583333333333596e-06			222.0	7.44082e-07	5533.0	1.0578571428571178e-06
831.0	6.0166666666666415e-06			1562.0	2.769999999999957e-06			223.0	7.3939e-07	5546.0	1.122307692307699e-06
834.0	5.763333333333367e-06			1568.0	2.7583333333333596e-06			224.0	7.34744e-07	5561.0	9.806666666666829e-07
837.0	5.7599999999999084e-06			1574.0	2.8800000000000266e-06			225.0	7.30143e-07	5577.0	9.556249999999897e-07
840.0	5.753333333333426e-06			1580.0	2.996666666666651e-06			226.0	7.25587e-07	5591.0	1.0935714285714392e-06
843.0	5.696666666666662e-06			1586.0	3.006666666666664e-06			227.0	7.21074e-07	5604.0	1.2099999999999865e-06
846.0	5.603333333333305e-06			1591.0	3.075999999999947e-06			228.0	7.16605e-07	5618.0	1.1271428571428543e-06
849.0	5.7033333333332895e-06			1597.0	3.0383333333333594e-06			229.0	7.12179e-07	5632.0	1.123571428571447e-06
852.0	5.856666666666724e-06			1602.0	3.138000000000012e-06			230.0	7.07794e-07	5644.0	1.342499999999978e-06
855.0	5.976666666666589e-06			1608.0	3.076666666666682e-06			231.0	7.03452e-07	5657.0	1.1838461538461622e-06
858.0	6.159999999999991e-06			1613.0	3.351999999999956e-06			232.0	6.9915e-07	5670.0	1.1861538461538407e-06
861.0	6.023333333333413e-06			1618.0	3.2139999999999946e-06			233.0	6.94889e-07	5683.0	1.180769230769224e-06
864.0	5.879999999999919e-06			1624.0	3.0333333333333167e-06			234.0	6.90669e-07	5696.0	1.2284615384615487e-06
867.0	6.076666666666719e-06			1629.0	3.45800000000002e-06			235.0	6.86487e-07	5709.0	1.2576923076923111e-06
870.0	6.049999999999921e-06			1634.0	3.430000000000013e-06			236.0	6.82345e-07	5721.0	1.363333333333332e-06
873.0	5.980000000000048e-06			1639.0	3.3319999999999877e-06			237.0	6.78241e-07	5734.0	1.2307692307692274e-06
876.0	5.950000000000081e-06			1644.0	3.5920000000000047e-06			238.0	6.74175e-07	5747.0	1.2869230769230736e-06
879.0	5.973333333333276e-06			1649.0	3.6819999999999908e-06			239.0	6.70147e-07	5758.0	1.50636363636364e-06
882.0	5.913333333333343e-06			1654.0	3.5960000000000677e-06			240.0	6.66155e-07	5769.0	1.4863636363636404e-06
885.0	6.136666666666651e-06			1659.0	3.5599999999999346e-06			241.0	6.62201e-07	5781.0	1.4183333333333307e-06
888.0	6.326666666666679e-06			1664.0	3.528000000000038e-06			242.0	6.58282e-07	5793.0	1.350833333333334e-06
891.0	6.296666666666713e-06			1669.0	3.4399999999999535e-06			243.0	6.54399e-07	5804.0	1.500000000000002e-06
894.0	6.529999999999962e-06			1674.0	3.4000000000000174e-06			244.0	6.50551e-07	5813.0	1.8022222222222166e-06
897.0	6.626666666666632e-06			1679.0	3.474000000000012e-06			245.0	6.46738e-07	5822.0	1.885555555555537e-06
900.0	6.7999999999999484e-06			1685.0	3.3649999999999652e-06			246.0	6.42959e-07	5831.0	1.8122222222222535e-06
903.0	6.886666666666679e-06			1690.0	3.5140000000000345e-06			247.0	6.39214e-07	5839.0	2.0537500000000005e-06
906.0	7.270000000000048e-06			1695.0	3.578000000000001e-06			248.0	6.35503e-07	5848.0	1.9033333333333055e-06
909.0	7.133333333333326e-06			1700.0	3.6500000000000074e-06			249.0	6.31825e-07	5856.0	2.090000000000002e-06
912.0	7.163333333333292e-06			1705.0	3.905999999999961e-06			250.0	6.28179e-07	5865.0	1.960000000000021e-06
915.0	7.246666666666709e-06			1710.0	3.86200000000005e-06			251.0	6.24566e-07	5875.0	1.8119999999999943e-06
918.0	7.379999999999973e-06			1715.0	3.9280000000000046e-06			252.0	6.20984e-07	5885.0	1.8240000000000096e-06
921.0	7.660000000000045e-06			1720.0	4.0740000000000045e-06			253.0	6.17434e-07	5894.0	1.9944444444444536e-06
924.0	7.563333333333374e-06			1725.0	3.995999999999948e-06			254.0	6.13915e-07	5903.0	2.009999999999965e-06
927.0	7.666666666666672e-06			1730.0	3.868000000000014e-06			255.0	6.10427e-07	5912.0	2.071111111111147e-06
930.0	8.073333333333236e-06			1735.0	3.709999999999998e-06			256.0	6.06969e-07	5920.0	2.1599999999999658e-06
933.0	8.29666666666669e-06			1740.0	3.950000000000047e-06			257.0	6.03541e-07	5929.0	2.1322222222222327e-06
936.0	8.083333333333323e-06			1745.0	4.171999999999943e-06			258.0	6.00143e-07	5937.0	2.257499999999983e-06
939.0	7.956666666666685e-06			1750.0	4.184000000000045e-06			259.0	5.96773e-07	5945.0	2.3924999999999945e-06
942.0	7.919999999999946e-06			1755.0	4.077999999999981e-06			260.0	5.93433e-07	5953.0	2.337499999999996e-06
945.0	8.006666666666678e-06			1760.0	4.08600000000002e-06			261.0	5.90122e-07	5960.0	2.5428571428571584e-06
948.0	8.093333333333263e-06			1765.0	4.081999999999957e-06			262.0	5.86839e-07	5967.0	2.5300000000000296e-06
951.0	7.990000000000254e-06			1770.0	4.091999999999985e-06			263.0	5.83583e-07	5975.0	2.36250000000001e-06
954.0	7.740000000000004e-06			1775.0	4.230000000000032e-06			264.0	5.80355e-07	5983.0	2.4149999999999693e-06
957.0	7.873333333333123e-06			1780.0	4.186000000000033e-06			265.0	5.77155e-07	5991.0	2.331250000000033e-06
960.0	7.903333333333524e-06			1785.0	4.415999999999968e-06			266.0	5.73981e-07	5999.0	2.4674999999999827e-06
963.0	8.146666666666568e-06			1789.0	4.7425000000000245e-06			267.0	5.70834e-07	6007.0	2.3924999999999945e-06
966.0	7.923333333333405e-06			1794.0	4.761999999999995e-06			268.0	5.67714e-07	6015.0	2.3162500000000136e-06
969.0	7.83333333333336e-06			1798.0	4.974999999999945e-06			269.0	5.64619e-07	6023.0	2.418750000000001e-06
972.0	8.006666666666532e-06			1802.0	5.222499999999993e-06			270.0	5.6155e-07	6031.0	2.5100000000000014e-06
975.0	8.303333333333461e-06			1806.0	5.317500000000079e-06			271.0	5.58507e-07	6039.0	2.507499999999962e-06
978.0	8.683333333333229e-06			1810.0	5.257500000000002e-06			272.0	5.55489e-07	6046.0	2.708571428571451e-06
981.0	8.413333333333385e-06			1814.0	5.1649999999999006e-06			273.0	5.52495e-07	6054.0	2.678749999999975e-06
984.0	8.246666666666553e-06			1818.0	5.132500000000094e-06			274.0	5.49526e-07	6061.0	2.9057142857143143e-06
987.0	8.706666666666711e-06			1822.0	5.285000000000055e-06			275.0	5.46582e-07	6068.0	3.011428571428592e-06
990.0	8.506666666666744e-06			1826.0	5.229999999999948e-06			276.0	5.43661e-07	6075.0	2.99285714285715e-06
993.0	8.366666666666708e-06			1830.0	5.2175000000000225e-06			277.0	5.40764e-07	6082.0	2.8685714285713683e-06
996.0	8.233333333333299e-06			1834.0	5.20499999999988e-06			278.0	5.37891e-07	6089.0	3.035714285714286e-06
999.0	8.303333333333171e-06			1838.0	5.290000000000026e-06			279.0	5.35041e-07	6096.0	3.0128571428571547e-06
1002.0	8.376666666666649e-06			1842.0	5.390000000000082e-06			280.0	5.32214e-07	6103.0	2.824285714285731e-06
1005.0	8.330000000000259e-06			1846.0	5.547500000000014e-06			281.0	5.2941e-07	6110.0	2.915714285714317e-06
1008.0	8.313333333333112e-06			1850.0	5.457499999999898e-06			282.0	5.26628e-07	6117.0	2.947142857142826e-06
1011.0	8.6000000000001e-06			1854.0	5.380000000000142e-06			283.0	5.23868e-07	6124.0	2.9542857142857642e-06
1014.0	8.6000000000001e-06			1858.0	5.319999999999847e-06			284.0	5.2113e-07	6131.0	3.10857142857143e-06
1017.0	8.556666666666447e-06			1863.0	5.10000000000007e-06			285.0	5.18414e-07	6138.0	2.9071428571428157e-06
1020.0	8.396666666666818e-06			1867.0	5.347499999999901e-06			286.0	5.1572e-07	6145.0	2.9985714285714636e-06
1023.0	8.666666666666661e-06			1871.0	5.595000000000166e-06			287.0	5.13047e-07	6152.0	3.167142857142758e-06
1026.0	8.686666666666542e-06			1875.0	5.417499999999919e-06			288.0	5.10394e-07	6159.0	3.214285714285831e-06
1029.0	8.623333333333295e-06			1879.0	5.452499999999928e-06			289.0	5.07763e-07	6166.0	3.167142857142758e-06
1032.0	8.680000000000203e-06			1883.0	5.662499999999982e-06			290.0	5.05152e-07	6173.0	3.3399999999999896e-06
1035.0	8.64666666666649e-06			1887.0	5.7125000000001185e-06			291.0	5.02562e-07	6179.0	3.7416666666667078e-06
1038.0	8.73333333333351e-06			1891.0	5.730000000000015e-06			292.0	4.99991e-07	6185.0	3.6250000000000115e-06
1041.0	8.779999999999899e-06			1895.0	5.840000000000012e-06			293.0	4.97441e-07	6191.0	3.5033333333333444e-06
1044.0	8.73333333333322e-06			1899.0	5.7974999999998306e-06			294.0	4.9491e-07	6197.0	3.6650000000000627e-06
1047.0	8.856666666666688e-06			1903.0	5.7475000000001275e-06			295.0	4.92399e-07	6203.0	3.6183333333332395e-06
1050.0	8.90666666666668e-06			1907.0	5.917499999999985e-06			296.0	4.89907e-07	6210.0	3.468571428571398e-06
1053.0	9.066666666666888e-06			1911.0	6.039999999999908e-06			297.0	4.87435e-07	6217.0	3.5328571428572264e-06
1056.0	9.063333333333284e-06			1915.0	6.112500000000128e-06			298.0	4.84981e-07	6224.0	3.448571428571393e-06
1059.0	9.003333333333351e-06			1919.0	6.09250000000003e-06			299.0	4.82546e-07	6230.0	3.7516666666666484e-06
1062.0	9.109999999999964e-06			1923.0	6.047499999999864e-06			300.0	4.80129e-07	6237.0	3.524285714285725e-06
1065.0	9.019999999999919e-06			1927.0	6.422500000000022e-06			301.0	4.77731e-07	6244.0	3.585714285714303e-06
1068.0	9.113333333333277e-06			1931.0	6.237500000000036e-06			302.0	4.7535e-07	6251.0	3.4657142857142726e-06
1071.0	9.496666666666646e-06			1935.0	6.385000000000028e-06			303.0	4.72988e-07	6258.0	3.4442857142857045e-06
1074.0	9.726666666666725e-06			1939.0	6.165000000000033e-06			304.0	4.70644e-07	6265.0	3.6457142857143187e-06
1077.0	9.85666666666682e-06			1943.0	6.174999999999974e-06			305.0	4.68317e-07	6271.0	3.8866666666667144e-06
1080.0	9.793333333333286e-06			1947.0	6.165000000000033e-06			306.0	4.66007e-07	6277.0	3.966666666666528e-06
1083.0	9.673333333333131e-06			1951.0	6.312500000000025e-06			307.0	4.63715e-07	6283.0	3.9150000000000235e-06
1086.0	9.65333333333354e-06			1955.0	6.532499999999802e-06			308.0	4.61439e-07	6289.0	3.978333333333414e-06
1089.0	9.74999999999992e-06			1959.0	6.322500000000182e-06			309.0	4.59181e-07	6295.0	3.913333333333367e-06
1092.0	1.0023333333333365e-05			1963.0	6.5374999999999895e-06			310.0	4.56939e-07	6301.0	3.903333333333282e-06
1095.0	9.939999999999949e-06			1967.0	6.409999999999879e-06			311.0	4.54714e-07	6307.0	3.979999999999927e-06
1098.0	1.015333333333346e-05			1971.0	6.455000000000046e-06			312.0	4.52505e-07	6314.0	3.8100000000000486e-06
1101.0	9.946666666666576e-06			1975.0	6.357499999999974e-06			313.0	4.50312e-07	6321.0	3.7857142857142305e-06
1104.0	1.0120000000000037e-05			1979.0	6.195000000000072e-06			314.0	4.48135e-07	6327.0	3.951666666666762e-06
1107.0	1.0296666666666522e-05			1983.0	6.6599999999999125e-06			315.0	4.45975e-07	6334.0	3.8042857142856727e-06
1110.0	1.0260000000000073e-05			1987.0	6.7325000000001325e-06			316.0	4.4383e-07	6341.0	3.822857142857115e-06
1113.0	1.0350000000000116e-05			1991.0	6.904999999999975e-06			317.0	4.417e-07	6348.0	3.900000000000009e-06
1116.0	1.0393333333333192e-05			1995.0	6.72499999999996e-06			318.0	4.39586e-07	6355.0	3.961428571428588e-06
1119.0	1.027666666666664e-05			1999.0	6.72499999999996e-06			319.0	4.37487e-07	6361.0	4.139999999999988e-06
1122.0	1.0250000000000132e-05			2003.0	6.864999999999996e-06			320.0	4.35403e-07	6367.0	4.094999999999967e-06
1125.0	1.0286666666666581e-05			2007.0	6.8349999999999574e-06			321.0	4.33334e-07	6373.0	4.196666666666752e-06
1128.0	1.0443333333333473e-05			2011.0	6.807500000000121e-06			322.0	4.3128e-07	6379.0	4.1316666666667045e-06
1131.0	1.0603333333333102e-05			2015.0	6.732499999999916e-06			323.0	4.29241e-07	6385.0	4.314999999999961e-06
1134.0	1.0530000000000204e-05			2019.0	6.7500000000000285e-06			324.0	4.27216e-07	6391.0	4.484999999999964e-06
1137.0	1.056333333333334e-05			2023.0	6.787500000000023e-06			325.0	4.25205e-07	6397.0	4.604999999999974e-06
1140.0	1.0623333333333271e-05			2027.0	6.944999999999955e-06			326.0	4.23209e-07	6403.0	4.7950000000000015e-06
1143.0	1.0846666666666725e-05			2031.0	7.0825000000000055e-06			327.0	4.21227e-07	6408.0	5.0980000000000815e-06
1146.0	1.0853333333333352e-05			2035.0	7.360000000000092e-06			328.0	4.19258e-07	6414.0	5.026666666666593e-06
1149.0	1.0950000000000022e-05			2039.0	7.339999999999994e-06			329.0	4.17304e-07	6419.0	5.122000000000113e-06
1152.0	1.10733333333332e-05			2043.0	7.6099999999999085e-06			330.0	4.15363e-07	6425.0	4.883333333333244e-06
1155.0	1.1026666666666811e-05			2047.0	7.767500000000057e-06			331.0	4.13436e-07	6431.0	5.0450000000001076e-06
1158.0	1.120666666666661e-05			2051.0	7.770000000000042e-06			332.0	4.11522e-07	6437.0	4.994999999999971e-06
1161.0	1.1156666666666619e-05			2055.0	7.812500000000007e-06			333.0	4.09622e-07	6442.0	5.205999999999961e-06
1164.0	1.1343333333333332e-05			2059.0	7.662499999999814e-06			334.0	4.07735e-07	6447.0	5.364000000000063e-06
1167.0	1.1649999999999912e-05			2063.0	8.077500000000168e-06			335.0	4.05861e-07	6453.0	5.05166666666659e-06
1170.0	1.1939999999999925e-05			2067.0	7.982499999999865e-06			336.0	4.03999e-07	6459.0	5.0250000000000815e-06
1173.0	1.206000000000008e-05			2071.0	7.852499999999986e-06			337.0	4.02151e-07	6465.0	4.9766666666666015e-06
1176.0	1.2246666666666794e-05			2075.0	8.00750000000015e-06			338.0	4.00315e-07	6471.0	4.90333333333327e-06
1179.0	1.2160000000000065e-05			2079.0	7.982499999999865e-06			339.0	3.98492e-07	6477.0	5.153333333333375e-06
1182.0	1.2303333333333125e-05			2083.0	8.06250000000004e-06			340.0	3.96681e-07	6483.0	5.001666666666742e-06
1185.0	1.2263333333333362e-05			2087.0	7.88999999999998e-06			341.0	3.94883e-07	6489.0	5.089999999999984e-06
1188.0	1.229000000000016e-05			2091.0	7.967499999999954e-06			342.0	3.93097e-07	6495.0	5.083333333333357e-06
1191.0	1.2483333333333213e-05			2095.0	8.207500000000046e-06			343.0	3.91323e-07	6501.0	5.054999999999903e-06
1194.0	1.2263333333333362e-05			2099.0	8.01250000000012e-06			344.0	3.89561e-07	6507.0	5.123333333333409e-06
1197.0	1.2229999999999937e-05			2103.0	7.874999999999853e-06			345.0	3.8781e-07	6513.0	5.019999999999966e-06
1200.0	1.2103333333333445e-05			2107.0	7.940000000000117e-06			346.0	3.86072e-07	6519.0	5.103333333333383e-06
1203.0	1.2063333333333393e-05			2111.0	8.207500000000046e-06			347.0	3.84345e-07	6525.0	5.133333333333205e-06
1206.0	1.220333333333314e-05			2115.0	8.184999999999963e-06			348.0	3.8263e-07	6531.0	5.196666666666741e-06
1209.0	1.2319999999999982e-05			2119.0	8.264999999999922e-06			349.0	3.80926e-07	6537.0	5.141666666666634e-06
1212.0	1.2406666666666712e-05			2123.0	8.617499999999997e-06			350.0	3.79234e-07	6543.0	5.25333333333336e-06
1215.0	1.2219999999999997e-05			2127.0	9.017500000000006e-06			351.0	3.77553e-07	6549.0	5.321666666666721e-06
1218.0	1.2219999999999997e-05			2131.0	8.937500000000048e-06			352.0	3.75883e-07	6555.0	5.5066666666666346e-06
1221.0	1.2333333333333236e-05			2135.0	9.117500000000063e-06			353.0	3.74224e-07	6560.0	5.836000000000035e-06
1224.0	1.2486666666666814e-05			2139.0	9.107499999999906e-06			354.0	3.72576e-07	6565.0	5.861999999999881e-06
1227.0	1.2406666666666712e-05			2143.0	8.814999999999908e-06			355.0	3.70939e-07	6570.0	5.9299999999999974e-06
1230.0	1.263333333333319e-05			2147.0	8.625000000000169e-06			356.0	3.69313e-07	6575.0	5.994000000000138e-06
1233.0	1.2633333333333477e-05			2151.0	8.580000000000003e-06			357.0	3.67697e-07	6580.0	6.007999999999881e-06
1236.0	1.259666666666674e-05			2155.0	9.012500000000036e-06			358.0	3.66092e-07	6585.0	6.266000000000084e-06
1239.0	1.2486666666666526e-05			2159.0	9.3274999999999e-06			359.0	3.64497e-07	6590.0	6.293999999999918e-06
1242.0	1.2313333333333355e-05			2163.0	9.370000000000081e-06			360.0	3.62913e-07	6595.0	6.436000000000115e-06
1245.0	1.2373333333333287e-05			2167.0	9.307500000000019e-06			361.0	3.61339e-07	6600.0	6.4039999999999585e-06
1248.0	1.2573333333333256e-05			2171.0	9.039999999999873e-06			362.0	3.59775e-07	6605.0	6.596000000000032e-06
1251.0	1.2603333333333367e-05			2175.0	9.055e-06			363.0	3.58222e-07	6610.0	6.457999999999985e-06
1254.0	1.2566666666666629e-05			2179.0	8.994999999999923e-06			364.0	3.56678e-07	6615.0	6.981999999999995e-06
1257.0	1.2500000000000068e-05			2183.0	9.192500000000051e-06			365.0	3.55144e-07	6620.0	7.171999999999908e-06
1260.0	1.2663333333333299e-05			2187.0	9.660000000000094e-06			366.0	3.5362e-07	6625.0	7.335999999999974e-06
1263.0	1.2936666666666744e-05			2191.0	9.719999999999954e-06			367.0	3.52106e-07	6630.0	7.060000000000053e-06
1266.0	1.2909999999999948e-05			2195.0	9.799999999999913e-06			368.0	3.50602e-07	6635.0	7.000000000000062e-06
1269.0	1.3070000000000153e-05			2199.0	9.797500000000145e-06			369.0	3.49107e-07	6640.0	6.8920000000000096e-06
1272.0	1.3116666666666542e-05			2203.0	9.532499999999984e-06			370.0	3.47621e-07	6645.0	7.0299999999998836e-06
1275.0	1.3149999999999967e-05			2207.0	9.45999999999998e-06			371.0	3.46145e-07	6650.0	7.01600000000014e-06
1278.0	1.3303333333333257e-05			2211.0	9.572499999999963e-06			372.0	3.44679e-07	6655.0	7.079999999999934e-06
1281.0	1.3410000000000158e-05			2215.0	9.84500000000008e-06			373.0	3.43222e-07	6660.0	7.277999999999972e-06
1284.0	1.3570000000000075e-05			2219.0	9.592499999999844e-06			374.0	3.41773e-07	6665.0	7.5580000000000435e-06
1287.0	1.3656666666666517e-05			2223.0	9.697500000000088e-06			375.0	3.40334e-07	6670.0	7.4380000000000624e-06
1290.0	1.3913333333333394e-05			2227.0	9.714999999999984e-06			376.0	3.38904e-07	6675.0	7.299999999999841e-06
1293.0	1.4100000000000107e-05			2231.0	9.67749999999999e-06			377.0	3.37483e-07	6680.0	7.1840000000000095e-06
1296.0	1.4189999999999862e-05			2235.0	9.707500000000029e-06			378.0	3.36071e-07	6685.0	7.446000000000015e-06
1299.0	1.414000000000016e-05			2239.0	9.869999999999931e-06			379.0	3.34668e-07	6690.0	7.421999999999984e-06
1302.0	1.4499999999999756e-05			2243.0	1.0245000000000089e-05			380.0	3.33273e-07	6695.0	7.45199999999998e-06
1305.0	1.4286666666666822e-05			2247.0	1.0297499999999994e-05			381.0	3.31887e-07	6700.0	7.524000000000072e-06
1308.0	1.4273333333333279e-05			2251.0	1.0282500000000083e-05			382.0	3.30509e-07	6705.0	7.509999999999982e-06
1311.0	1.4470000000000224e-05			2255.0	1.0422499999999902e-05			383.0	3.2914e-07	6710.0	7.524000000000072e-06
1314.0	1.4529999999999868e-05			2259.0	1.05324999999999e-05			384.0	3.2778e-07	6715.0	7.6159999999998725e-06
1317.0	1.450333333333336e-05			2263.0	1.0472500000000039e-05			385.0	3.26428e-07	6720.0	7.804000000000144e-06
1320.0	1.4673333333333505e-05			2267.0	1.0627499999999986e-05			386.0	3.25084e-07	6725.0	7.914000000000011e-06
1323.0	1.4793333333332792e-05			2271.0	1.0952500000000007e-05			387.0	3.23748e-07	6730.0	8.133999999999919e-06
1326.0	1.4783333333333431e-05			2275.0	1.0772499999999992e-05			388.0	3.22421e-07	6735.0	8.159999999999939e-06
1329.0	1.4726666666667101e-05			2279.0	1.084749999999998e-05			389.0	3.21101e-07	6740.0	7.98000000000014e-06
1332.0	1.4816666666666567e-05			2283.0	1.0712500000000132e-05			390.0	3.1979e-07	6745.0	7.837999999999943e-06
1335.0	1.4823333333333194e-05			2287.0	1.0929999999999924e-05			391.0	3.18486e-07	6750.0	7.653999999999995e-06
1338.0	1.4823333333333194e-05			2291.0	1.1095000000000028e-05			392.0	3.17191e-07	6755.0	7.69800000000008e-06
1341.0	1.485000000000028e-05			2295.0	1.1095000000000028e-05			393.0	3.15903e-07	6760.0	7.92599999999994e-06
1344.0	1.4926666666666491e-05			2299.0	1.1174999999999987e-05			394.0	3.14623e-07	6765.0	7.972000000000014e-06
1347.0	1.5046666666666935e-05			2303.0	1.1214999999999966e-05			395.0	3.13351e-07	6770.0	7.82999999999999e-06
1350.0	1.5046666666666356e-05			2307.0	1.1317500000000008e-05			396.0	3.12087e-07	6775.0	8.04799999999991e-06
1353.0	1.511666666666652e-05			2311.0	1.1135000000000225e-05			397.0	3.1083e-07	6780.0	8.486000000000084e-06
1356.0	1.5286666666666667e-05			2315.0	1.1149999999999702e-05			398.0	3.0958e-07	6785.0	8.55000000000005e-06
1359.0	1.5353333333333514e-05			2319.0	1.1177499999999972e-05			399.0	3.08338e-07	6790.0	8.50999999999994e-06
1362.0	1.5536666666666917e-05			2323.0	1.1249999999999975e-05			400.0	3.07103e-07	6795.0	8.762000000000005e-06
1365.0	1.5466666666666174e-05			2327.0	1.1394999999999982e-05			401.0	3.05876e-07	6800.0	8.823999999999985e-06
1368.0	1.5596666666667137e-05			2331.0	1.1392499999999996e-05			402.0	3.04656e-07	6805.0	9.23199999999999e-06
1371.0	1.601999999999969e-05			2335.0	1.149250000000027e-05			403.0	3.03443e-07	6810.0	9.32999999999993e-06
1374.0	1.6006666666667016e-05			2339.0	1.1522500000000092e-05			404.0	3.02238e-07	6815.0	9.122000000000124e-06
1377.0	1.6386666666666494e-05			2343.0	1.1699999999999905e-05			405.0	3.01039e-07	6820.0	8.955999999999895e-06
1380.0	1.6466666666666598e-05			2347.0	1.1947499999999736e-05			406.0	2.99847e-07	6825.0	9.024000000000185e-06
1383.0	1.6463333333333285e-05			2351.0	1.1885000000000107e-05			407.0	2.98663e-07	6830.0	9.381999999999793e-06
1386.0	1.6436666666666776e-05			2355.0	1.194750000000017e-05			408.0	2.97485e-07	6834.0	1.0045000000000193e-05
1389.0	1.659333333333309e-05			2359.0	1.2017499999999754e-05			409.0	2.96315e-07	6838.0	1.0029999999999848e-05
1392.0	1.674666666666667e-05			2363.0	1.1960000000000096e-05			410.0	2.95151e-07	6842.0	1.0027499999999863e-05
1395.0	1.6543333333333386e-05			2367.0	1.1902500000000003e-05			411.0	2.93994e-07	6847.0	9.970000000000118e-06
1398.0	1.663333333333343e-05			2371.0	1.1764999999999953e-05			412.0	2.92843e-07	6851.0	1.008749999999994e-05
1401.0	1.6830000000000085e-05			2375.0	1.2087500000000206e-05			413.0	2.917e-07	6856.0	9.976000000000082e-06
1404.0	1.6503333333333047e-05			2379.0	1.2182500000000075e-05			414.0	2.90562e-07	6861.0	1.0015999999999844e-05
1407.0	1.6416666666666895e-05			2383.0	1.2069999999999876e-05			415.0	2.89432e-07	6866.0	1.0074000000000194e-05
1410.0	1.662333333333349e-05			2387.0	1.2144999999999864e-05			416.0	2.88308e-07	6871.0	1.010999999999998e-05
1413.0	1.710999999999958e-05			2391.0	1.226999999999999e-05			417.0	2.8719e-07	6876.0	1.0073999999999846e-05
1416.0	1.719000000000026e-05			2395.0	1.217000000000015e-05			418.0	2.86079e-07	6881.0	1.0132000000000197e-05
1419.0	1.719000000000026e-05			2399.0	1.2357499999999903e-05			419.0	2.84974e-07	6886.0	1.0328000000000073e-05
1422.0	1.7326666666666116e-05			2403.0	1.2315000000000156e-05			420.0	2.83876e-07	6891.0	1.0295999999999916e-05
1425.0	1.7586666666666886e-05			2407.0	1.2442499999999832e-05			421.0	2.82784e-07	6896.0	1.0272000000000059e-05
1428.0	1.762999999999996e-05			2411.0	1.2695000000000067e-05			422.0	2.81698e-07	6901.0	1.0278000000000023e-05
1431.0	1.750666666666678e-05			2415.0	1.2934999999999943e-05			423.0	2.80618e-07	6906.0	1.0459999999999983e-05
1434.0	1.744666666666656e-05			2419.0	1.3297499999999959e-05			424.0	2.79544e-07	6911.0	1.0585999999999929e-05
1437.0	1.755333333333317e-05			2423.0	1.3402500000000202e-05			425.0	2.78476e-07	6916.0	1.0844000000000132e-05
1440.0	1.7703333333333435e-05			2427.0	1.3362500000000006e-05			426.0	2.77415e-07	6921.0	1.0867999999999988e-05
1443.0	1.7683333333333554e-05			2431.0	1.3264999999999718e-05			427.0	2.76359e-07	6925.0	1.1022499999999592e-05
1446.0	1.769000000000018e-05			2435.0	1.3547500000000209e-05			428.0	2.7531e-07	6929.0	1.1310000000000053e-05
1449.0	1.7933333333333228e-05			2439.0	1.3617499999999793e-05			429.0	2.74266e-07	6934.0	1.1076000000000141e-05
1452.0	1.7800000000000107e-05			2443.0	1.3617500000000227e-05			430.0	2.73228e-07	6939.0	1.1196000000000123e-05
1455.0	1.7933333333333228e-05			2447.0	1.4119999999999844e-05			431.0	2.72196e-07	6944.0	1.1181999999999858e-05
1458.0	1.810000000000006e-05			2451.0	1.4252499999999925e-05			432.0	2.71169e-07	6949.0	1.1206000000000063e-05
1461.0	1.8200000000000046e-05			2455.0	1.4192500000000281e-05			433.0	2.70149e-07	6954.0	1.1376000000000094e-05
1464.0	1.8133333333333196e-05			2459.0	1.4002499999999675e-05			434.0	2.69134e-07	6959.0	1.1477999999999835e-05
1467.0	1.8133333333333196e-05			2463.0	1.3960000000000361e-05			435.0	2.68124e-07	6964.0	1.1390000000000011e-05
1470.0	1.8333333333333163e-05			2467.0	1.3984999999999779e-05			436.0	2.6712e-07	6969.0	1.1275999999999995e-05
1473.0	1.810000000000006e-05			2471.0	1.4072500000000127e-05			437.0	2.66122e-07	6974.0	1.1260000000000089e-05
1476.0	1.8066666666666925e-05			2475.0	1.4199999999999803e-05			438.0	2.6513e-07	6979.0	1.1144000000000085e-05
1479.0	1.8133333333333196e-05			2479.0	1.4314999999999987e-05			439.0	2.64142e-07	6984.0	1.1205999999999716e-05
1482.0	1.8000000000000075e-05			2483.0	1.4445000000000083e-05			440.0	2.6316e-07	6989.0	1.1152000000000037e-05
1485.0	1.7900000000000093e-05			2487.0	1.4899999999999983e-05			441.0	2.62184e-07	6994.0	1.1024000000000103e-05
1488.0	1.8333333333333163e-05			2491.0	1.4899999999999983e-05			442.0	2.61213e-07	6999.0	1.094799999999986e-05
1491.0	1.8699999999999967e-05			2495.0	1.485000000000028e-05			443.0	2.60247e-07	7004.0	1.1384000000000047e-05
1494.0	1.859999999999998e-05			2499.0	1.4999999999999823e-05			444.0	2.59287e-07	7009.0	1.1393999999999988e-05
1497.0	1.8699999999999967e-05			2503.0	1.504999999999996e-05			445.0	2.58331e-07	7014.0	1.133200000000001e-05
1500.0	1.866666666666683e-05			2507.0	1.4924999999999834e-05			446.0	2.57381e-07	7019.0	1.1316000000000103e-05
1503.0	1.8766666666666817e-05			2511.0	1.5000000000000256e-05			447.0	2.56436e-07	7024.0	1.1405999999999916e-05
1506.0	1.9033333333333055e-05			2515.0	1.5224999999999787e-05			448.0	2.55497e-07	7029.0	1.165200000000019e-05
1509.0	1.9133333333333617e-05			2519.0	1.540000000000005e-05			449.0	2.54562e-07	7034.0	1.1459999999999943e-05
1512.0	1.9366666666666723e-05			2523.0	1.5349999999999912e-05			450.0	2.53632e-07	7039.0	1.132000000000008e-05
1515.0	1.963333333333296e-05			2527.0	1.5375000000000198e-05			451.0	2.52707e-07	7044.0	1.1559999999999696e-05
1518.0	1.9766666666666658e-05			2531.0	1.5250000000000073e-05			452.0	2.51788e-07	7049.0	1.1840000000000114e-05
1521.0	1.9466666666666705e-05			2535.0	1.5124999999999948e-05			453.0	2.50873e-07	7054.0	1.1979999999999977e-05
1524.0	1.9466666666666705e-05			2539.0	1.5574999999999877e-05			454.0	2.49963e-07	7059.0	1.2219999999999939e-05
1527.0	1.9366666666666723e-05			2543.0	1.54249999999999e-05			455.0	2.49058e-07	7064.0	1.2340000000000268e-05
1530.0	1.949999999999984e-05			2547.0	1.5500000000000323e-05			456.0	2.48158e-07	7069.0	1.211999999999984e-05
1533.0	1.956666666666669e-05			2551.0	1.5199999999999936e-05			457.0	2.47262e-07	7074.0	1.1999999999999858e-05
1536.0	1.9533333333333555e-05			2555.0	1.5475000000000037e-05			458.0	2.46372e-07	7079.0	1.1940000000000214e-05
1539.0	1.956666666666669e-05			2559.0	1.5749999999999705e-05			459.0	2.45486e-07	7084.0	1.1839999999999768e-05
1543.0	1.9599999999999826e-05			2563.0	1.600000000000039e-05			460.0	2.44605e-07	7089.0	1.1980000000000324e-05
1547.0	1.97000000000001e-05			2567.0	1.5999999999999955e-05			461.0	2.43728e-07	7094.0	1.2159999999999948e-05
1550.0	1.9866666666666644e-05			2571.0	1.624999999999977e-05			462.0	2.42856e-07	7099.0	1.217999999999983e-05
1554.0	1.979999999999994e-05			2575.0	1.6449999999999885e-05			463.0	2.41989e-07	7104.0	1.2300000000000158e-05
1557.0	2.0100000000000326e-05			2579.0	1.6425000000000033e-05			464.0	2.41126e-07	7109.0	1.250000000000001e-05
1560.0	2.0366666666666564e-05			2583.0	1.637500000000033e-05			465.0	2.40268e-07	7114.0	1.2459999999999901e-05
1563.0	2.05333333333334e-05			2587.0	1.6474999999999736e-05			466.0	2.39414e-07	7119.0	1.244000000000002e-05
1566.0	2.0733333333333367e-05			2591.0	1.6524999999999873e-05			467.0	2.38565e-07	7124.0	1.2579999999999883e-05
1569.0	2.0699999999999653e-05			2595.0	1.657500000000001e-05			468.0	2.3772e-07	7129.0	1.2760000000000201e-05
1573.0	2.059999999999996e-05			2599.0	1.6975000000000236e-05			469.0	2.36879e-07	7134.0	1.323999999999978e-05
1577.0	2.0700000000000232e-05			2603.0	1.712499999999978e-05			470.0	2.36043e-07	7139.0	1.3060000000000154e-05
1581.0	2.062499999999981e-05			2607.0	1.717500000000035e-05			471.0	2.35212e-07	7144.0	1.2840000000000074e-05
1585.0	2.0575000000000107e-05			2611.0	1.7274999999999756e-05			472.0	2.34384e-07	7149.0	1.3080000000000036e-05
1589.0	2.062499999999981e-05			2615.0	1.7350000000000178e-05			473.0	2.33561e-07	7154.0	1.3379999999999989e-05
1593.0	2.0825000000000357e-05			2619.0	1.7225000000000053e-05			474.0	2.32742e-07	7159.0	1.3419999999999751e-05
1597.0	2.1024999999999603e-05			2623.0	1.7424999999999732e-05			475.0	2.31927e-07	7164.0	1.3340000000000226e-05
1601.0	2.112500000000031e-05			2627.0	1.7425000000000166e-05			476.0	2.31117e-07	7169.0	1.3419999999999751e-05
1605.0	2.125e-05			2631.0	1.7525000000000006e-05			477.0	2.30311e-07	7174.0	1.343999999999998e-05
1609.0	2.134999999999984e-05			2635.0	1.7450000000000018e-05			478.0	2.29508e-07	7179.0	1.3260000000000009e-05
1613.0	2.142499999999983e-05			2639.0	1.739999999999988e-05			479.0	2.2871e-07	7184.0	1.360000000000007e-05
1617.0	2.160000000000009e-05			2643.0	1.7450000000000018e-05			480.0	2.27916e-07	7189.0	1.3379999999999989e-05
1621.0	2.2225000000000283e-05			2647.0	1.7599999999999994e-05			481.0	2.27127e-07	7194.0	1.3720000000000052e-05
1625.0	2.1999999999999884e-05			2651.0	1.7500000000000154e-05			482.0	2.26341e-07	7199.0	1.3880000000000142e-05
1629.0	2.187499999999976e-05			2655.0	1.749999999999972e-05			483.0	2.25559e-07	7204.0	1.3900000000000023e-05
1633.0	2.1825000000000056e-05			2659.0	1.7525000000000006e-05			484.0	2.24781e-07	7209.0	1.3859999999999915e-05
1637.0	2.1750000000000068e-05			2663.0	1.7525000000000006e-05			485.0	2.24007e-07	7214.0	1.3960000000000014e-05
1641.0	2.195000000000018e-05			2667.0	1.762500000000028e-05			486.0	2.23237e-07	7219.0	1.3939999999999785e-05
1645.0	2.2299999999999837e-05			2671.0	1.7624999999999846e-05			487.0	2.22471e-07	7224.0	1.4160000000000213e-05
1649.0	2.282500000000019e-05			2675.0	1.8025000000000072e-05			488.0	2.21708e-07	7229.0	1.3879999999999796e-05
1653.0	2.2799999999999904e-05			2679.0	1.852500000000014e-05			489.0	2.2095e-07	7234.0	1.4139999999999987e-05
1657.0	2.2700000000000064e-05			2683.0	1.8499999999999853e-05			490.0	2.20195e-07	7239.0	1.4079999999999996e-05
1661.0	2.302499999999987e-05			2687.0	1.862499999999998e-05			491.0	2.19444e-07	7244.0	1.4060000000000114e-05
1665.0	2.294999999999988e-05			2691.0	1.8975000000000068e-05			492.0	2.18697e-07	7249.0	1.4180000000000095e-05
1669.0	2.3250000000000267e-05			2695.0	1.8774999999999955e-05			493.0	2.17954e-07	7254.0	1.4259999999999967e-05
1673.0	2.3224999999999982e-05			2699.0	1.8774999999999955e-05			494.0	2.17214e-07	7259.0	1.4459999999999821e-05
1677.0	2.332499999999982e-05			2703.0	1.8750000000000103e-05			495.0	2.16478e-07	7264.0	1.4520000000000157e-05
1681.0	2.327500000000012e-05			2707.0	1.890000000000008e-05			496.0	2.15746e-07	7269.0	1.4720000000000012e-05
1685.0	2.3425000000000095e-05			2711.0	1.8774999999999955e-05			497.0	2.15017e-07	7274.0	1.5139999999999945e-05
1689.0	2.3449999999999947e-05			2715.0	1.8774999999999955e-05			498.0	2.14292e-07	7279.0	1.5280000000000155e-05
1693.0	2.3500000000000083e-05			2719.0	1.8975000000000068e-05			499.0	2.13571e-07	7284.0	1.5079999999999954e-05
1697.0	2.3449999999999947e-05			2723.0	1.8799999999999806e-05			500.0	2.12853e-07	7289.0	1.5139999999999945e-05
1701.0	2.337499999999996e-05			2727.0	1.8750000000000103e-05			501.0	2.12139e-07	7294.0	1.5300000000000036e-05
1705.0	2.3599999999999923e-05			2731.0	1.882500000000009e-05			502.0	2.11428e-07	7299.0	1.5640000000000098e-05
1709.0	2.365000000000006e-05			2735.0	1.9074999999999908e-05			503.0	2.10721e-07	7304.0	1.54399999999999e-05
1713.0	2.3725000000000048e-05			2739.0	1.9174999999999748e-05			504.0	2.10017e-07	7309.0	1.5319999999999918e-05
1717.0	2.3824999999999454e-05			2743.0	1.935000000000001e-05			505.0	2.09316e-07	7314.0	1.542000000000002e-05
1721.0	2.3750000000000333e-05			2747.0	1.9300000000000306e-05			506.0	2.08619e-07	7319.0	1.571999999999997e-05
1725.0	2.387500000000046e-05			2751.0	1.9499999999999986e-05			507.0	2.07926e-07	7324.0	1.5740000000000198e-05
1729.0	2.3899999999999443e-05			2755.0	1.9399999999999713e-05			508.0	2.07236e-07	7329.0	1.5999999999999694e-05
1733.0	2.4025000000000435e-05			2759.0	1.9300000000000306e-05			509.0	2.06549e-07	7334.0	1.602000000000027e-05
1737.0	2.4024999999999568e-05			2763.0	1.9249999999999736e-05			510.0	2.05865e-07	7339.0	1.583999999999995e-05
1741.0	2.4225000000000114e-05			2767.0	1.9225000000000318e-05			511.0	2.05185e-07	7344.0	1.6180000000000014e-05
1745.0	2.3974999999999864e-05			2771.0	1.944999999999985e-05			512.0	2.04509e-07	7349.0	1.6139999999999903e-05
1749.0	2.390000000000031e-05			2775.0	1.9649999999999963e-05			513.0	2.03835e-07	7354.0	1.6220000000000123e-05
1753.0	2.412499999999984e-05			2779.0	1.982499999999979e-05			514.0	2.03165e-07	7359.0	1.6279999999999766e-05
1757.0	2.429999999999967e-05			2783.0	1.9800000000000373e-05			515.0	2.02498e-07	7364.0	1.6479999999999968e-05
1761.0	2.4525000000000068e-05			2787.0	1.9749999999999802e-05			516.0	2.01834e-07	7369.0	1.6680000000000166e-05
1765.0	2.4500000000000216e-05			2791.0	1.9874999999999927e-05			517.0	2.01173e-07	7374.0	1.6539999999999957e-05
1769.0	2.457499999999977e-05			2795.0	1.9925000000000064e-05			518.0	2.00516e-07	7379.0	1.6479999999999968e-05
1773.0	2.4450000000000513e-05			2799.0	1.9850000000000076e-05			519.0	1.99861e-07	7384.0	1.6520000000000076e-05
1777.0	2.4449999999999646e-05			2803.0	1.987500000000036e-05			520.0	1.9921e-07	7389.0	1.6439999999999856e-05
1781.0	2.4675000000000044e-05			2807.0	2.015000000000003e-05			521.0	1.98562e-07	7394.0	1.6640000000000058e-05
1785.0	2.4699999999999896e-05			2811.0	2.0499999999999685e-05			522.0	1.97917e-07	7399.0	1.6700000000000047e-05
1789.0	2.5100000000000122e-05			2815.0	2.064999999999966e-05			523.0	1.97275e-07	7404.0	1.6959999999999892e-05
1793.0	2.5124999999999974e-05			2819.0	2.0775000000000654e-05			524.0	1.96636e-07	7409.0	1.7140000000000212e-05
1797.0	2.5025000000000568e-05			2823.0	2.0899999999999912e-05			525.0	1.96001e-07	7414.0	1.7079999999999874e-05
1801.0	2.5149999999999825e-05			2827.0	2.129999999999927e-05			526.0	1.95368e-07	7419.0	1.7059999999999993e-05
1805.0	2.519999999999953e-05			2831.0	2.1750000000000068e-05			527.0	1.94738e-07	7424.0	1.704000000000011e-05
1809.0	2.5124999999999974e-05			2835.0	2.1875000000000193e-05			528.0	1.94111e-07	7429.0	1.6959999999999892e-05
1813.0	2.480000000000017e-05			2839.0	2.1975000000000466e-05			529.0	1.93487e-07	7434.0	1.700000000000035e-05
1817.0	2.4974999999999997e-05			2843.0	2.177499999999992e-05			530.0	1.92866e-07	7439.0	1.7119999999999636e-05
1821.0	2.5200000000000396e-05			2847.0	2.179999999999977e-05			531.0	1.92248e-07	7444.0	1.7280000000000072e-05
1825.0	2.544999999999978e-05			2851.0	2.1875000000000193e-05			532.0	1.91633e-07	7449.0	1.7319999999999834e-05
1829.0	2.5424999999999927e-05			2855.0	2.1924999999999896e-05			533.0	1.91021e-07	7454.0	1.744000000000051e-05
1833.0	2.5599999999999755e-05			2859.0	2.199999999999945e-05			534.0	1.90412e-07	7459.0	1.776e-05
1837.0	2.5825000000000153e-05			2863.0	2.2000000000000318e-05			535.0	1.89805e-07	7464.0	1.801999999999984e-05
1841.0	2.5925000000000427e-05			2867.0	2.2199999999999998e-05			536.0	1.89202e-07	7469.0	1.8179999999999585e-05
1845.0	2.612499999999924e-05			2871.0	2.2199999999999998e-05			537.0	1.88601e-07	7474.0	1.8119999999999942e-05
1849.0	2.6350000000000505e-05			2875.0	2.2099999999999724e-05			538.0	1.88003e-07	7479.0	1.81600000000004e-05
1853.0	2.6474999999999763e-05			2879.0	2.205000000000002e-05			539.0	1.87408e-07	7484.0	1.8499999999999765e-05
1857.0	2.644999999999991e-05			2883.0	2.1950000000000615e-05			540.0	1.86815e-07	7489.0	1.8660000000000204e-05
1861.0	2.644999999999991e-05			2887.0	2.2074999999999873e-05			541.0	1.86225e-07	7494.0	1.881999999999995e-05
1865.0	2.6575000000000036e-05			2891.0	2.2399999999999677e-05			542.0	1.85638e-07	7499.0	1.8579999999999985e-05
1869.0	2.6625000000000607e-05			2895.0	2.230000000000027e-05			543.0	1.85054e-07	7504.0	1.881999999999995e-05
1873.0	2.682499999999942e-05			2899.0	2.2175000000000146e-05			544.0	1.84473e-07	7509.0	1.8980000000000384e-05
1877.0	2.6825000000000286e-05			2903.0	2.2325000000000123e-05			545.0	1.83894e-07	7514.0	1.909999999999967e-05
1881.0	2.7174999999999942e-05			2907.0	2.249999999999995e-05			546.0	1.83317e-07	7519.0	1.9120000000000247e-05
1885.0	2.7250000000000364e-05			2911.0	2.2874999999999458e-05			547.0	1.82744e-07	7524.0	1.907999999999979e-05
1889.0	2.7224999999999645e-05			2915.0	2.3025000000000302e-05			548.0	1.82173e-07	7529.0	1.917999999999989e-05
1893.0	2.7700000000000294e-05			2919.0	2.314999999999956e-05			549.0	1.81605e-07	7534.0	1.907999999999979e-05
1897.0	2.8099999999999653e-05			2923.0	2.3050000000000154e-05			550.0	1.81039e-07	7539.0	1.924000000000023e-05
1901.0	2.83000000000002e-05			2927.0	2.320000000000013e-05			551.0	1.80476e-07	7544.0	1.934000000000033e-05
1905.0	2.8124999999999505e-05			2931.0	2.3500000000000083e-05			552.0	1.79915e-07	7549.0	1.9399999999999973e-05
1909.0	2.8175000000000075e-05			2935.0	2.3475000000000232e-05			553.0	1.79357e-07	7554.0	1.9699999999999578e-05
1913.0	2.855000000000045e-05			2939.0	2.3524999999999935e-05			554.0	1.78802e-07	7559.0	1.9659999999999815e-05
1917.0	2.8574999999999434e-05			2943.0	2.3475000000000232e-05			555.0	1.78249e-07	7564.0	1.978000000000049e-05
1921.0	2.8475000000000028e-05			2947.0	2.3449999999999513e-05			556.0	1.77698e-07	7569.0	2.0200000000000078e-05
1925.0	2.85250000000006e-05			2951.0	2.3600000000000357e-05			557.0	1.7715e-07	7574.0	2.0179999999999505e-05
1929.0	2.8475000000000028e-05			2955.0	2.409999999999999e-05			558.0	1.76605e-07	7579.0	2.030000000000018e-05
1933.0	2.832500000000005e-05			2959.0	2.4199999999999396e-05			559.0	1.76062e-07	7584.0	2.0359999999999822e-05
1937.0	2.8649999999999856e-05			2963.0	2.412500000000071e-05			560.0	1.75521e-07	7589.0	2.021999999999996e-05
1941.0	2.875000000000013e-05			2967.0	2.4149999999999693e-05			561.0	1.74983e-07	7594.0	2.030000000000018e-05
1945.0	2.8849999999999536e-05			2972.0	2.3959999999999954e-05			562.0	1.74447e-07	7599.0	2.0359999999999822e-05
1949.0	2.8725000000000278e-05			2976.0	2.4274999999999818e-05			563.0	1.73914e-07	7604.0	2.0260000000000416e-05
1953.0	2.8900000000000106e-05			2981.0	2.4280000000000133e-05			564.0	1.73383e-07	7609.0	2.023999999999984e-05
1957.0	2.914999999999949e-05			2986.0	2.4180000000000036e-05			565.0	1.72855e-07	7614.0	2.0180000000000196e-05
1961.0	2.9325000000000184e-05			2991.0	2.4380000000000234e-05			566.0	1.72329e-07	7619.0	2.0399999999999584e-05
1965.0	2.939999999999974e-05			2996.0	2.4520000000000097e-05			567.0	1.71805e-07	7624.0	2.0540000000000142e-05
1969.0	2.9500000000000012e-05			3001.0	2.437999999999954e-05			568.0	1.71283e-07	7629.0	2.062000000000036e-05
1973.0	2.952500000000073e-05			3006.0	2.4419999999999997e-05			569.0	1.70764e-07	7634.0	2.0719999999999768e-05
1977.0	2.9474999999999293e-05			3011.0	2.464000000000008e-05			570.0	1.70247e-07	7639.0	2.0839999999999746e-05
1981.0	2.9550000000000583e-05			3016.0	2.4600000000000317e-05			571.0	1.69733e-07	7644.0	2.094000000000054e-05
1985.0	2.9749999999999395e-05			3021.0	2.4819999999999705e-05			572.0	1.69221e-07	7649.0	2.115999999999993e-05
1989.0	2.992500000000009e-05			3026.0	2.4919999999999802e-05			573.0	1.68711e-07	7654.0	2.138000000000001e-05
1993.0	2.990000000000024e-05			3031.0	2.4800000000000515e-05			574.0	1.68203e-07	7659.0	2.138000000000001e-05
1997.0	2.984999999999967e-05			3036.0	2.5159999999999766e-05			575.0	1.67697e-07	7664.0	2.1559999999999634e-05
2001.0	2.990000000000024e-05			3041.0	2.5059999999999665e-05			576.0	1.67194e-07	7669.0	2.158000000000021e-05
2005.0	3.0274999999999747e-05			3046.0	2.526000000000056e-05			577.0	1.66693e-07	7674.0	2.18999999999997e-05
2009.0	3.0275000000000614e-05			3051.0	2.529999999999963e-05			578.0	1.66194e-07	7679.0	2.1960000000000034e-05
2013.0	3.0249999999999895e-05			3056.0	2.5320000000000205e-05			579.0	1.65698e-07	7684.0	2.2020000000000372e-05
2017.0	3.0200000000000192e-05			3061.0	2.541999999999961e-05			580.0	1.65203e-07	7689.0	2.18999999999997e-05
2021.0	3.0225000000000043e-05			3066.0	2.5620000000000503e-05			581.0	1.64711e-07	7694.0	2.2080000000000016e-05
2025.0	3.0049999999999348e-05			3071.0	2.561999999999981e-05			582.0	1.64221e-07	7699.0	2.2119999999999778e-05
2029.0	3.0325000000000317e-05			3076.0	2.5759999999999672e-05			583.0	1.63733e-07	7704.0	2.1820000000000174e-05
2033.0	3.05749999999997e-05			3081.0	2.5860000000000467e-05			584.0	1.63247e-07	7709.0	2.2140000000000354e-05
2037.0	3.0750000000000395e-05			3086.0	2.5879999999999654e-05			585.0	1.62763e-07	7714.0	2.2019999999999677e-05
2041.0	3.087499999999965e-05			3091.0	2.6020000000000208e-05			586.0	1.62281e-07	7719.0	2.1940000000000152e-05
2045.0	3.08499999999998e-05			3096.0	2.5859999999999773e-05			587.0	1.61802e-07	7724.0	2.2199999999999998e-05
2049.0	3.092500000000022e-05			3101.0	2.604000000000009e-05			588.0	1.61324e-07	7729.0	2.2359999999999742e-05
2053.0	3.110000000000005e-05			3106.0	2.6439999999999798e-05			589.0	1.60849e-07	7734.0	2.264000000000016e-05
2057.0	3.125000000000003e-05			3111.0	2.6700000000000334e-05			590.0	1.60376e-07	7739.0	2.2600000000000397e-05
2061.0	3.1475000000000426e-05			3116.0	2.6740000000000096e-05			591.0	1.59904e-07	7744.0	2.2519999999999486e-05
2065.0	3.1624999999999535e-05			3121.0	2.677999999999986e-05			592.0	1.59435e-07	7749.0	2.2620000000000278e-05
2069.0	3.180000000000023e-05			3126.0	2.6840000000000197e-05			593.0	1.58968e-07	7754.0	2.257999999999982e-05
2073.0	3.182500000000008e-05			3131.0	2.6740000000000096e-05			594.0	1.58503e-07	7759.0	2.274000000000026e-05
2077.0	3.1849999999999934e-05			3136.0	2.687999999999996e-05			595.0	1.58039e-07	7764.0	2.2959999999999648e-05
2082.0	3.1980000000000205e-05			3141.0	2.679999999999974e-05			596.0	1.57578e-07	7769.0	2.3259999999999947e-05
2087.0	3.201999999999997e-05			3146.0	2.689999999999984e-05			597.0	1.57119e-07	7774.0	2.3340000000000166e-05
2092.0	3.231999999999957e-05			3151.0	2.708000000000016e-05			598.0	1.56662e-07	7779.0	2.3360000000000047e-05
2097.0	3.258000000000011e-05			3156.0	2.7039999999999704e-05			599.0	1.56206e-07	7784.0	2.339999999999981e-05
2102.0	3.259999999999999e-05			3161.0	2.7000000000000636e-05			600.0	1.55753e-07	7789.0	2.3320000000000285e-05
2107.0	3.239999999999979e-05			3166.0	2.7499999999999747e-05			601.0	1.55301e-07	7795.0	2.3033333333333007e-05
2112.0	3.236000000000003e-05			3171.0	2.763999999999961e-05			602.0	1.54852e-07	7801.0	2.308333333333387e-05
2117.0	3.266000000000033e-05			3176.0	2.7540000000000204e-05			603.0	1.54404e-07	7807.0	2.296666666666616e-05
2122.0	3.292000000000017e-05			3181.0	2.7479999999999866e-05			604.0	1.53958e-07	7813.0	2.3166666666666707e-05
2127.0	3.3119999999999676e-05			3186.0	2.7699999999999948e-05			605.0	1.53515e-07	7819.0	2.3216666666666986e-05
2132.0	3.376000000000004e-05			3191.0	2.7920000000000027e-05			606.0	1.53073e-07	7825.0	2.3433333333332945e-05
2137.0	3.406000000000034e-05			3196.0	2.815999999999999e-05			607.0	1.52632e-07	7831.0	2.350000000000037e-05
2142.0	3.401999999999988e-05			3201.0	2.8020000000000128e-05			608.0	1.52194e-07	7837.0	2.3383333333333242e-05
2147.0	3.401999999999988e-05			3206.0	2.8100000000000348e-05			609.0	1.51758e-07	7843.0	2.326666666666669e-05
2152.0	3.437999999999983e-05			3211.0	2.815999999999999e-05			610.0	1.51323e-07	7849.0	2.3316666666666392e-05
2157.0	3.437999999999983e-05			3216.0	2.8099999999999653e-05			611.0	1.50891e-07	7855.0	2.331666666666697e-05
2162.0	3.45000000000005e-05			3221.0	2.814000000000011e-05			612.0	1.5046e-07	7861.0	2.3316666666666392e-05
2167.0	3.463999999999967e-05			3226.0	2.8319999999999736e-05			613.0	1.50031e-07	7867.0	2.331666666666697e-05
2172.0	3.490000000000021e-05			3231.0	2.8200000000000448e-05			614.0	1.49603e-07	7873.0	2.3666666666666628e-05
2177.0	3.490000000000021e-05			3236.0	2.8339999999999617e-05			615.0	1.49178e-07	7879.0	2.4016666666666863e-05
2182.0	3.487999999999963e-05			3241.0	2.8300000000000546e-05			616.0	1.48754e-07	7885.0	2.421666666666625e-05
2187.0	3.480000000000011e-05			3246.0	2.8579999999999577e-05			617.0	1.48332e-07	7891.0	2.4433333333333366e-05
2192.0	3.481999999999999e-05			3251.0	2.8600000000000153e-05			618.0	1.47912e-07	7897.0	2.4583333333333634e-05
2197.0	3.481999999999999e-05			3256.0	2.8840000000000117e-05			619.0	1.47494e-07	7903.0	2.5083333333332975e-05
2202.0	3.4780000000000226e-05			3261.0	2.8840000000000117e-05			620.0	1.47077e-07	7909.0	2.5000000000000137e-05
2207.0	3.483999999999987e-05			3266.0	2.887999999999988e-05			621.0	1.46662e-07	7915.0	2.47833333333336e-05
2212.0	3.502000000000019e-05			3271.0	2.903999999999962e-05			622.0	1.46249e-07	7921.0	2.4833333333333305e-05
2217.0	3.519999999999981e-05			3276.0	2.930000000000016e-05			623.0	1.45837e-07	7927.0	2.4916666666666722e-05
2222.0	3.5299999999999916e-05			3281.0	2.930000000000016e-05			624.0	1.45427e-07	7933.0	2.4983333333332993e-05
2227.0	3.521999999999969e-05			3286.0	2.9379999999999685e-05			625.0	1.45019e-07	7939.0	2.5033333333333272e-05
2232.0	3.534000000000037e-05			3291.0	2.954000000000012e-05			626.0	1.44613e-07	7945.0	2.5733333333333743e-05
2237.0	3.555999999999976e-05			3296.0	2.960000000000046e-05			627.0	1.44208e-07	7951.0	2.6233333333333084e-05
2242.0	3.572000000000019e-05			3301.0	2.975999999999951e-05			628.0	1.43805e-07	7957.0	2.64500000000002e-05
2247.0	3.5780000000000535e-05			3306.0	2.9919999999999947e-05			629.0	1.43403e-07	7963.0	2.6249999999999652e-05
2252.0	3.597999999999935e-05			3311.0	3.00600000000005e-05			630.0	1.43004e-07	7969.0	2.643333333333363e-05
2257.0	3.6120000000000596e-05			3316.0	3.003999999999993e-05			631.0	1.42605e-07	7975.0	2.6599999999999888e-05
2262.0	3.647999999999985e-05			3321.0	3.0140000000000027e-05			632.0	1.42209e-07	7981.0	2.6499999999999902e-05
2267.0	3.6440000000000085e-05			3326.0	3.027999999999989e-05			633.0	1.41814e-07	7987.0	2.633333333333365e-05
2272.0	3.6579999999999945e-05			3331.0	3.070000000000017e-05			634.0	1.41421e-07	7993.0	2.6299999999999935e-05
2277.0	3.668000000000005e-05			3336.0	3.084000000000004e-05			635.0	1.41029e-07	7999.0	2.6533333333333038e-05
2282.0	3.697999999999896e-05			3341.0	3.0799999999999576e-05			636.0	1.40639e-07	8005.0	2.6683333333333305e-05
2287.0	3.6940000000000585e-05			3346.0	3.090000000000037e-05			637.0	1.4025e-07	8011.0	2.6616666666667035e-05
2292.0	3.6920000000000006e-05			3351.0	3.13799999999996e-05			638.0	1.39863e-07	8017.0	2.664999999999959e-05
2297.0	3.71399999999994e-05			3356.0	3.13800000000003e-05			639.0	1.39478e-07	8023.0	2.6733333333333584e-05
2302.0	3.7260000000000074e-05			3361.0	3.155999999999992e-05			640.0	1.39094e-07	8029.0	2.696666666666669e-05
2307.0	3.756000000000037e-05			3366.0	3.143999999999994e-05			641.0	1.38712e-07	8035.0	2.716666666666666e-05
2312.0	3.786000000000067e-05			3371.0	3.155999999999992e-05			642.0	1.38331e-07	8041.0	2.746666666666661e-05
2317.0	3.819999999999934e-05			3376.0	3.15799999999998e-05			643.0	1.37952e-07	8047.0	2.741666666666633e-05
2322.0	3.8100000000000635e-05			3381.0	3.18800000000001e-05			644.0	1.37575e-07	8053.0	2.7450000000000044e-05
2327.0	3.8399999999999544e-05			3386.0	3.206000000000042e-05			645.0	1.37199e-07	8059.0	2.748333333333376e-05
2332.0	3.863999999999951e-05			3391.0	3.2279999999999806e-05			646.0	1.36824e-07	8065.0	2.7633333333332868e-05
2337.0	3.855999999999998e-05			3396.0	3.2440000000000245e-05			647.0	1.36451e-07	8071.0	2.7700000000000294e-05
2342.0	3.879999999999995e-05			3401.0	3.2460000000000126e-05			648.0	1.36079e-07	8077.0	2.7616666666666876e-05
2347.0	3.8740000000000995e-05			3406.0	3.241999999999967e-05			649.0	1.35709e-07	8083.0	2.773333333333285e-05
2352.0	3.879999999999995e-05			3411.0	3.248000000000001e-05			650.0	1.35341e-07	8089.0	2.791666666666683e-05
2357.0	3.929999999999906e-05			3416.0	3.2640000000000446e-05			651.0	1.34974e-07	8095.0	2.8466666666667032e-05
2362.0	3.948000000000007e-05			3421.0	3.253999999999896e-05			652.0	1.34608e-07	8101.0	2.831666666666619e-05
2367.0	3.966000000000108e-05			3426.0	3.276000000000112e-05			653.0	1.34244e-07	8107.0	2.83000000000002e-05
2372.0	3.963999999999912e-05			3431.0	3.283999999999926e-05			654.0	1.33881e-07	8113.0	2.8166666666666503e-05
2377.0	3.9619999999999936e-05			3436.0	3.306000000000003e-05			655.0	1.3352e-07	8119.0	2.8200000000000215e-05
2382.0	3.951999999999983e-05			3441.0	3.323999999999966e-05			656.0	1.3316e-07	8125.0	2.81166666666668e-05
2387.0	3.972000000000003e-05			3446.0	3.3140000000000946e-05			657.0	1.32801e-07	8131.0	2.8266666666666485e-05
2392.0	3.982000000000013e-05			3451.0	3.315999999999875e-05			658.0	1.32444e-07	8137.0	2.863333333333329e-05
2397.0	4.0060000000000094e-05			3456.0	3.3440000000001245e-05			659.0	1.32089e-07	8143.0	2.8583333333333006e-05
2402.0	4.004000000000091e-05			3461.0	3.364000000000006e-05			660.0	1.31735e-07	8149.0	2.8850000000000403e-05
2407.0	4.023999999999972e-05			3466.0	3.371999999999958e-05			661.0	1.31382e-07	8155.0	2.894999999999981e-05
2412.0	4.069999999999907e-05			3471.0	3.374000000000016e-05			662.0	1.31031e-07	8161.0	2.9016666666667235e-05
2417.0	4.114000000000062e-05			3476.0	3.398000000000012e-05			663.0	1.30681e-07	8167.0	2.9316666666666612e-05
2422.0	4.113999999999923e-05			3481.0	3.413999999999917e-05			664.0	1.30332e-07	8173.0	2.9400000000000027e-05
2427.0	4.1280000000000486e-05			3486.0	3.4100000000000795e-05			665.0	1.29985e-07	8179.0	2.976666666666683e-05
2432.0	4.146000000000011e-05			3491.0	3.4259999999999845e-05			666.0	1.29639e-07	8185.0	2.9599999999999998e-05
2437.0	4.136000000000001e-05			3496.0	3.452000000000038e-05			667.0	1.29294e-07	8191.0	2.9433333333333162e-05
2442.0	4.136000000000001e-05			3501.0	3.455999999999876e-05			668.0	1.28951e-07	8197.0	2.9483333333333445e-05
2447.0	4.1560000000000205e-05			3507.0	3.433333333333413e-05			669.0	1.28609e-07	8203.0	2.9766666666665675e-05
2452.0	4.186000000000051e-05			3513.0	3.429999999999984e-05			670.0	1.28269e-07	8209.0	2.9666666666667424e-05
2457.0	4.2099999999999085e-05			3519.0	3.436666666666611e-05			671.0	1.2793e-07	8215.0	2.9966666666666798e-05
2462.0	4.2240000000000334e-05			3525.0	3.446666666666667e-05			672.0	1.27592e-07	8221.0	3.048333333333329e-05
2467.0	4.235999999999962e-05			3531.0	3.475000000000006e-05			673.0	1.27255e-07	8227.0	3.0516666666666425e-05
2472.0	4.236000000000101e-05			3537.0	3.4916666666666894e-05			674.0	1.2692e-07	8233.0	3.071666666666639e-05
2477.0	4.235999999999962e-05			3543.0	3.518333333333313e-05			675.0	1.26586e-07	8239.0	3.093333333333351e-05
2482.0	4.2579999999999006e-05			3549.0	3.5483333333333665e-05			676.0	1.26254e-07	8245.0	3.113333333333348e-05
2487.0	4.2560000000001205e-05			3555.0	3.5650000000000494e-05			677.0	1.25922e-07	8251.0	3.130000000000031e-05
2492.0	4.263999999999935e-05			3561.0	3.594999999999987e-05			678.0	1.25592e-07	8257.0	3.1299999999999155e-05
2497.0	4.276000000000002e-05			3567.0	3.629999999999953e-05			679.0	1.25264e-07	8263.0	3.133333333333344e-05
2502.0	4.302000000000056e-05			3573.0	3.681666666666717e-05			680.0	1.24936e-07	8269.0	3.155000000000056e-05
2507.0	4.321999999999937e-05			3579.0	3.6966666666665704e-05			681.0	1.2461e-07	8275.0	3.1733333333333384e-05
2512.0	4.334000000000004e-05			3585.0	3.676666666666689e-05			682.0	1.24285e-07	8281.0	3.163333333333282e-05
2517.0	4.346000000000072e-05			3591.0	3.671666666666661e-05			683.0	1.23961e-07	8287.0	3.145e-05
2522.0	4.361999999999977e-05			3597.0	3.688333333333344e-05			684.0	1.23639e-07	8293.0	3.143333333333401e-05
2527.0	4.368000000000011e-05			3603.0	3.694999999999971e-05			685.0	1.23318e-07	8299.0	3.1616666666665676e-05
2532.0	4.368000000000011e-05			3609.0	3.7100000000000556e-05			686.0	1.22998e-07	8305.0	3.168333333333426e-05
2537.0	4.371999999999987e-05			3615.0	3.738333333333279e-05			687.0	1.22679e-07	8311.0	3.164999999999996e-05
2542.0	4.3739999999999056e-05			3621.0	3.738333333333394e-05			688.0	1.22361e-07	8317.0	3.1799999999999655e-05
2547.0	4.384000000000054e-05			3627.0	3.761666666666705e-05			689.0	1.22045e-07	8323.0	3.1916666666666205e-05
2552.0	4.4059999999999934e-05			3633.0	3.756666666666677e-05			690.0	1.2173e-07	8329.0	3.228333333333416e-05
2557.0	4.42999999999999e-05			3639.0	3.763333333333304e-05			691.0	1.21416e-07	8335.0	3.2283333333333004e-05
2562.0	4.432000000000047e-05			3645.0	3.7833333333333004e-05			692.0	1.21103e-07	8341.0	3.224999999999987e-05
2567.0	4.446000000000033e-05			3651.0	3.788333333333329e-05			693.0	1.20792e-07	8347.0	3.2550000000000405e-05
2572.0	4.4719999999999484e-05			3657.0	3.7916666666666425e-05			694.0	1.20482e-07	8353.0	3.2533333333333254e-05
2577.0	4.528000000000032e-05			3663.0	3.806666666666727e-05			695.0	1.20172e-07	8359.0	3.2599999999999525e-05
2582.0	4.5399999999999606e-05			3669.0	3.8149999999999525e-05			696.0	1.19864e-07	8366.0	3.2399999999999886e-05
2587.0	4.5399999999999606e-05			3675.0	3.8466666666667204e-05			697.0	1.19558e-07	8372.0	3.2716666666667234e-05
2592.0	4.5560000000000045e-05			3681.0	3.8483333333333196e-05			698.0	1.19252e-07	8378.0	3.3049999999999746e-05
2597.0	4.5720000000000484e-05			3687.0	3.8533333333333475e-05			699.0	1.18948e-07	8384.0	3.306666666666689e-05
2602.0	4.5860000000000344e-05			3693.0	3.8599999999999746e-05			700.0	1.18644e-07	8390.0	3.3183333333333446e-05
2607.0	4.597999999999963e-05			3699.0	3.886666666666714e-05			701.0	1.18342e-07	8396.0	3.3299999999999996e-05
2612.0	4.6359999999999454e-05			3705.0	3.89499999999994e-05			702.0	1.18041e-07	8402.0	3.346666666666683e-05
2617.0	4.6580000000000235e-05			3711.0	3.911666666666624e-05			703.0	1.17741e-07	8408.0	3.363333333333251e-05
2622.0	4.684000000000077e-05			3717.0	3.9400000000000775e-05			704.0	1.17442e-07	8414.0	3.395000000000018e-05
2627.0	4.7019999999999004e-05			3723.0	3.948333333333304e-05			705.0	1.17145e-07	8421.0	3.394285714285679e-05
2633.0	4.7016666666666734e-05			3729.0	3.95833333333336e-05			706.0	1.16848e-07	8427.0	3.423333333333357e-05
2638.0	4.750000000000032e-05			3735.0	3.970000000000015e-05			707.0	1.16553e-07	8433.0	3.486666666666661e-05
2643.0	4.765999999999937e-05			3741.0	3.974999999999928e-05			708.0	1.16258e-07	8439.0	3.483333333333347e-05
2649.0	4.7783333333333476e-05			3747.0	3.990000000000012e-05			709.0	1.15965e-07	8445.0	3.513333333333401e-05
2655.0	4.760000000000065e-05			3753.0	3.984999999999984e-05			710.0	1.15673e-07	8451.0	3.5283333333332535e-05
2661.0	4.7783333333333476e-05			3759.0	4.020000000000065e-05			711.0	1.15382e-07	8457.0	3.536666666666711e-05
2667.0	4.8333333333333096e-05			3765.0	4.038333333333347e-05			712.0	1.15092e-07	8463.0	3.5400000000000244e-05
2673.0	4.871666666666589e-05			3771.0	4.098333333333338e-05			713.0	1.14803e-07	8469.0	3.5549999999999936e-05
2679.0	4.871666666666705e-05			3777.0	4.1099999999999935e-05			714.0	1.14515e-07	8475.0	3.5916666666666736e-05
2685.0	4.8766666666667326e-05			3783.0	4.0899999999999964e-05			715.0	1.14229e-07	8481.0	3.601666666666614e-05
2691.0	4.891666666666586e-05			3789.0	4.113333333333307e-05			716.0	1.13943e-07	8488.0	3.578571428571439e-05
2697.0	4.889999999999987e-05			3795.0	4.1150000000000214e-05			717.0	1.13659e-07	8495.0	3.568571428571449e-05
2703.0	4.90666666666667e-05			3801.0	4.1033333333332506e-05			718.0	1.13375e-07	8502.0	3.5671428571428364e-05
2709.0	4.89666666666673e-05			3807.0	4.120000000000049e-05			719.0	1.13093e-07	8509.0	3.5585714285714586e-05
2715.0	4.891666666666702e-05			3813.0	4.149999999999987e-05			720.0	1.12811e-07	8516.0	3.561428571428584e-05
2721.0	4.9066666666665544e-05			3819.0	4.1649999999999555e-05			721.0	1.12531e-07	8523.0	3.5928571428570686e-05
2727.0	4.92000000000004e-05			3825.0	4.181666666666755e-05			722.0	1.12251e-07	8530.0	3.6085714285715086e-05
2733.0	4.9333333333332945e-05			3831.0	4.19166666666658e-05			723.0	1.11973e-07	8537.0	3.625714285714264e-05
2739.0	4.946666666666664e-05			3837.0	4.1833333333333535e-05			724.0	1.11696e-07	8544.0	3.6471428571428566e-05
2745.0	4.965000000000062e-05			3843.0	4.1899999999999806e-05			725.0	1.11419e-07	8551.0	3.704285714285672e-05
2751.0	5.011666666666683e-05			3849.0	4.2150000000000056e-05			726.0	1.11144e-07	8558.0	3.7214285714286255e-05
2757.0	5.0466666666666486e-05			3855.0	4.251666666666686e-05			727.0	1.1087e-07	8565.0	3.707142857142798e-05
2763.0	5.0250000000000523e-05			3861.0	4.263333333333341e-05			728.0	1.10597e-07	8572.0	3.734285714285741e-05
2769.0	5.04166666666662e-05			3867.0	4.266666666666655e-05			729.0	1.10324e-07	8579.0	3.742857142857119e-05
2775.0	5.0566666666667044e-05			3873.0	4.280000000000025e-05			730.0	1.10053e-07	8586.0	3.734285714285741e-05
2781.0	5.078333333333301e-05			3879.0	4.274999999999996e-05			731.0	1.09783e-07	8593.0	3.722857142857139e-05
2787.0	5.080000000000015e-05			3885.0	4.313333333333391e-05			732.0	1.09513e-07	8600.0	3.739999999999993e-05
2793.0	5.086666666666642e-05			3891.0	4.343333333333329e-05			733.0	1.09245e-07	8607.0	3.784285714285692e-05
2799.0	5.109999999999953e-05			3897.0	4.374999999999981e-05			734.0	1.08978e-07	8614.0	3.804285714285772e-05
2805.0	5.11833333333341e-05			3903.0	4.366666666666639e-05			735.0	1.08712e-07	8621.0	3.801428571428547e-05
2811.0	5.164999999999915e-05			3909.0	4.4033333333333195e-05			736.0	1.08446e-07	8628.0	3.847142857142859e-05
2817.0	5.198333333333397e-05			3915.0	4.411666666666661e-05			737.0	1.08182e-07	8635.0	3.87285714285709e-05
2823.0	5.211666666666651e-05			3921.0	4.411666666666661e-05			738.0	1.07918e-07	8642.0	3.861428571428587e-05
2829.0	5.20333333333331e-05			3927.0	4.4450000000000274e-05			739.0	1.07656e-07	8649.0	3.8657142857143256e-05
2835.0	5.206666666666739e-05			3933.0	4.4583333333332816e-05			740.0	1.07394e-07	8656.0	3.867142857142839e-05
2841.0	5.2183333333332783e-05			3939.0	4.468333333333338e-05			741.0	1.07134e-07	8663.0	3.877142857142829e-05
2847.0	5.2683333333333283e-05			3945.0	4.4599999999999966e-05			742.0	1.06874e-07	8670.0	3.8785714285714413e-05
2853.0	5.3066666666667234e-05			3951.0	4.4966666666666766e-05			743.0	1.06615e-07	8677.0	3.8942857142857824e-05
2859.0	5.334999999999946e-05			3957.0	4.518333333333388e-05			744.0	1.06357e-07	8684.0	3.935714285714257e-05
2865.0	5.3399999999999746e-05			3963.0	4.546666666666611e-05			745.0	1.061e-07	8691.0	3.931428571428518e-05
2871.0	5.3250000000000054e-05			3969.0	4.575000000000065e-05			746.0	1.05845e-07	8698.0	3.9542857142857236e-05
2877.0	5.341666666666689e-05			3975.0	4.581666666666692e-05			747.0	1.05589e-07	8705.0	3.957142857142849e-05
2883.0	5.343333333333288e-05			3981.0	4.578333333333263e-05			748.0	1.05335e-07	8712.0	3.958571428571462e-05
2889.0	5.3683333333334284e-05			3987.0	4.603333333333404e-05			749.0	1.05082e-07	8719.0	3.9785714285714424e-05
2895.0	5.37499999999994e-05			3993.0	4.616666666666658e-05			750.0	1.0483e-07	8726.0	3.982857142857181e-05
2901.0	5.403333333333394e-05			3999.0	4.621666666666686e-05			751.0	1.04578e-07	8733.0	4.021428571428529e-05
2907.0	5.4133333333333346e-05			4005.0	4.6383333333332534e-05			752.0	1.04328e-07	8740.0	4.021428571428529e-05
2913.0	5.4199999999999617e-05			4011.0	4.635000000000056e-05			753.0	1.04078e-07	8747.0	4.045714285714347e-05
2919.0	5.4266666666667046e-05			4017.0	4.6516666666666234e-05			754.0	1.0383e-07	8754.0	4.039999999999996e-05
2925.0	5.444999999999987e-05			4023.0	4.6516666666666234e-05			755.0	1.03582e-07	8761.0	4.04714285714286e-05
2931.0	5.460000000000071e-05			4029.0	4.6583333333333664e-05			756.0	1.03335e-07	8768.0	4.0571428571428503e-05
2937.0	5.476666666666639e-05			4036.0	4.661428571428594e-05			757.0	1.03089e-07	8775.0	4.051428571428599e-05
2943.0	5.49666666666652e-05			4043.0	4.679999999999962e-05			758.0	1.02844e-07	8782.0	4.089999999999947e-05
2949.0	5.505000000000093e-05			4050.0	4.711428571428644e-05			759.0	1.02599e-07	8789.0	4.137142857142871e-05
2955.0	5.541666666666658e-05			4057.0	4.7285714285713997e-05			760.0	1.02356e-07	8796.0	4.12142857142853e-05
2961.0	5.579999999999937e-05			4064.0	4.7685714285714596e-05			761.0	1.02113e-07	8803.0	4.139999999999997e-05
2967.0	5.583333333333366e-05			4071.0	4.80857142857142e-05			762.0	1.01872e-07	8810.0	4.1428571428572216e-05
2973.0	5.586666666666795e-05			4078.0	4.830000000000013e-05			763.0	1.01631e-07	8817.0	4.148571428571375e-05
2979.0	5.583333333333135e-05			4084.0	4.8766666666666174e-05			764.0	1.01391e-07	8824.0	4.1671428571428415e-05
2985.0	5.615000000000018e-05			4091.0	4.85857142857147e-05			765.0	1.01151e-07	8831.0	4.190000000000047e-05
2991.0	5.651666666666814e-05			4098.0	4.844285714285642e-05			766.0	1.00913e-07	8838.0	4.1928571428571727e-05
2997.0	5.65833333333321e-05			4105.0	4.888571428571441e-05			767.0	1.00676e-07	8845.0	4.237142857142773e-05
3003.0	5.6699999999999806e-05			4112.0	4.904285714285682e-05			768.0	1.00439e-07	8852.0	4.230000000000007e-05
3009.0	5.678333333333322e-05			4119.0	4.917142857142898e-05			769.0	1.00203e-07	8859.0	4.270000000000067e-05
3015.0	5.6950000000000056e-05			4126.0	4.94285714285713e-05			770.0	9.99681e-08	8866.0	4.2799999999999583e-05
3021.0	5.716666666666833e-05			4133.0	4.9457142857143545e-05			771.0	9.97339e-08	8873.0	4.2914285714285614e-05
3027.0	5.7299999999998554e-05			4140.0	4.9757142857142265e-05			772.0	9.95005e-08	8880.0	4.292857142857174e-05
3033.0	5.7316666666668015e-05			4147.0	4.998571428571431e-05			773.0	9.9268e-08	8887.0	4.3114285714285416e-05
3039.0	5.766666666666651e-05			4154.0	5.045714285714257e-05			774.0	9.90362e-08	8894.0	4.332857142857134e-05
3045.0	5.8199999999998996e-05			4161.0	5.078571428571551e-05			775.0	9.88053e-08	8901.0	4.332857142857134e-05
3051.0	5.818333333333416e-05			4168.0	5.122857142857151e-05			776.0	9.85752e-08	8908.0	4.378571428571446e-05
3057.0	5.8433333333332095e-05			4175.0	5.124285714285566e-05			777.0	9.83458e-08	8915.0	4.381428571428572e-05
3063.0	5.861666666666839e-05			4182.0	5.1414285714287176e-05			778.0	9.81173e-08	8922.0	4.388571428571436e-05
3069.0	5.8749999999998616e-05			4189.0	5.141428571428519e-05			779.0	9.78896e-08	8929.0	4.398571428571426e-05
3075.0	5.90833333333346e-05			4196.0	5.154285714285635e-05			780.0	9.76626e-08	8936.0	4.382857142857184e-05
3081.0	5.938333333333166e-05			4203.0	5.172857142857201e-05			781.0	9.74365e-08	8943.0	4.375714285714221e-05
3087.0	5.9433333333333095e-05			4210.0	5.1642857142857245e-05			782.0	9.72111e-08	8951.0	4.3925000000000214e-05
3093.0	5.998333333333503e-05			4217.0	5.174285714285616e-05			783.0	9.69865e-08	8958.0	4.4185714285714064e-05
3099.0	6.010000000000043e-05			4224.0	5.184285714285705e-05			784.0	9.67627e-08	8966.0	4.419999999999945e-05
3106.0	6.0157142857141955e-05			4231.0	5.1985714285714334e-05			785.0	9.65396e-08	8974.0	4.428750000000023e-05
3113.0	6.0171428571428085e-05			4238.0	5.222857142857251e-05			786.0	9.63174e-08	8982.0	4.485000000000079e-05
3120.0	6.034285714285762e-05			4245.0	5.225714285714278e-05			787.0	9.60959e-08	8990.0	4.511249999999967e-05
3127.0	6.047142857142878e-05			4252.0	5.234285714285755e-05			788.0	9.58751e-08	8998.0	4.517499999999973e-05
3134.0	6.0814285714285866e-05			4259.0	5.269999999999878e-05			789.0	9.56551e-08	9005.0	4.582857142857285e-05
3141.0	6.098571428571342e-05			4266.0	5.2928571428572814e-05			790.0	9.54359e-08	9012.0	4.6028571428570674e-05
3148.0	6.117142857142908e-05			4273.0	5.30142857142856e-05			791.0	9.52174e-08	9020.0	4.610000000000031e-05
3155.0	6.124285714285773e-05			4280.0	5.304285714285587e-05			792.0	9.49997e-08	9028.0	4.6174999999998995e-05
3162.0	6.155714285714256e-05			4287.0	5.344285714285746e-05			793.0	9.47827e-08	9036.0	4.632499999999984e-05
3169.0	6.202857142857081e-05			4294.0	5.3757142857142295e-05			794.0	9.45665e-08	9044.0	4.641250000000062e-05
3176.0	6.21714285714281e-05			4301.0	5.374285714285816e-05			795.0	9.4351e-08	9052.0	4.641250000000062e-05
3183.0	6.254285714285744e-05			4308.0	5.374285714285617e-05			796.0	9.41362e-08	9060.0	4.6512500000000026e-05
3190.0	6.254285714285744e-05			4315.0	5.390000000000157e-05			797.0	9.39222e-08	9068.0	4.658749999999871e-05
3197.0	6.295714285714318e-05			4322.0	5.438571428571396e-05			798.0	9.37089e-08	9076.0	4.690000000000076e-05
3204.0	6.302857142857181e-05			4329.0	5.44571428571426e-05			799.0	9.34963e-08	9084.0	4.708749999999921e-05
3211.0	6.30714285714282e-05			4336.0	5.444285714285647e-05			800.0	9.32845e-08	9092.0	4.730000000000012e-05
3218.0	6.325714285714188e-05			4343.0	5.464285714285826e-05			801.0	9.30733e-08	9100.0	4.7649999999999776e-05
3225.0	6.348571428571592e-05			4350.0	5.4657142857142405e-05			802.0	9.28629e-08	9108.0	4.785000000000032e-05
3232.0	6.344285714285556e-05			4357.0	5.492857142857085e-05			803.0	9.26532e-08	9116.0	4.7887499999999666e-05
3239.0	6.351428571428619e-05			4364.0	5.5371428571428836e-05			804.0	9.24442e-08	9124.0	4.796250000000009e-05
3246.0	6.380000000000076e-05			4371.0	5.5557142857142514e-05			805.0	9.22359e-08	9132.0	4.8175000000000995e-05
3253.0	6.385714285714328e-05			4378.0	5.584285714285708e-05			806.0	9.20284e-08	9140.0	4.824999999999968e-05
3260.0	6.40571428571411e-05			4385.0	5.602857142857275e-05			807.0	9.18215e-08	9148.0	4.8400000000000526e-05
3267.0	6.454285714285746e-05			4392.0	5.622857142857056e-05			808.0	9.16153e-08	9156.0	4.8562499999999995e-05
3274.0	6.470000000000087e-05			4399.0	5.641428571428623e-05			809.0	9.14098e-08	9164.0	4.9050000000000135e-05
3281.0	6.469999999999889e-05			4406.0	5.6485714285712885e-05			810.0	9.1205e-08	9172.0	4.922499999999996e-05
3288.0	6.488571428571455e-05			4413.0	5.6600000000001884e-05			811.0	9.10009e-08	9180.0	4.9050000000000135e-05
3295.0	6.482857142857203e-05			4420.0	5.662857142857017e-05			812.0	9.07975e-08	9188.0	4.9037499999999776e-05
3302.0	6.501428571428571e-05			4427.0	5.678571428571556e-05			813.0	9.05948e-08	9196.0	4.923750000000032e-05
3309.0	6.510000000000047e-05			4434.0	5.7042857142855906e-05			814.0	9.03927e-08	9204.0	4.956249999999926e-05
3316.0	6.554285714285648e-05			4441.0	5.718571428571517e-05			815.0	9.01914e-08	9212.0	4.99999999999997e-05
3323.0	6.577142857142853e-05			4448.0	5.711428571428455e-05			816.0	8.99907e-08	9220.0	4.987499999999957e-05
3330.0	6.600000000000059e-05			4455.0	5.758571428571478e-05			817.0	8.97906e-08	9228.0	4.985000000000059e-05
3337.0	6.602857142857086e-05			4462.0	5.7542857142856406e-05			818.0	8.95913e-08	9236.0	4.9949999999999994e-05
3344.0	6.608571428571535e-05			4469.0	5.78428571428571e-05			819.0	8.93926e-08	9244.0	4.988749999999993e-05
3351.0	6.605714285714112e-05			4476.0	5.772857142857206e-05			820.0	8.91945e-08	9252.0	5.007500000000012e-05
3358.0	6.618571428571427e-05			4483.0	5.775714285714233e-05			821.0	8.89972e-08	9260.0	5.023749999999959e-05
3365.0	6.641428571428631e-05			4490.0	5.811428571428555e-05			822.0	8.88005e-08	9268.0	5.057500000000062e-05
3372.0	6.654285714285748e-05			4497.0	5.8285714285715084e-05			823.0	8.86044e-08	9276.0	5.076249999999907e-05
3379.0	6.674285714285728e-05			4504.0	5.8285714285715084e-05			824.0	8.8409e-08	9284.0	5.083750000000123e-05
3386.0	6.684285714285618e-05			4511.0	5.841428571428426e-05			825.0	8.82142e-08	9292.0	5.1100000000000104e-05
3393.0	6.735714285714281e-05			4518.0	5.845714285714264e-05			826.0	8.80201e-08	9300.0	5.117499999999879e-05
3400.0	6.762857142857126e-05			4525.0	5.871428571428694e-05			827.0	8.78266e-08	9308.0	5.1187500000000885e-05
3407.0	6.777142857142855e-05			4533.0	5.88749999999999e-05			828.0	8.76338e-08	9316.0	5.137499999999934e-05
3414.0	6.771428571428603e-05			4541.0	5.9000000000000025e-05			829.0	8.74416e-08	9324.0	5.122500000000023e-05
3421.0	6.834285714285769e-05			4549.0	5.9149999999999134e-05			830.0	8.72501e-08	9332.0	5.113749999999945e-05
3428.0	6.847142857142885e-05			4557.0	5.929999999999998e-05			831.0	8.70591e-08	9340.0	5.131250000000101e-05
3435.0	6.875714285714342e-05			4565.0	5.9337500000001056e-05			832.0	8.68688e-08	9348.0	5.152500000000018e-05
3442.0	6.86857142857128e-05			4573.0	5.941249999999974e-05			833.0	8.66792e-08	9356.0	5.1787499999999057e-05
3449.0	6.877142857142955e-05			4581.0	5.952499999999951e-05			834.0	8.64901e-08	9364.0	5.2062500000000025e-05
3456.0	6.915714285714303e-05			4589.0	5.959999999999993e-05			835.0	8.63017e-08	9372.0	5.220000000000051e-05
3463.0	6.935714285714283e-05			4597.0	5.9750000000000775e-05			836.0	8.61139e-08	9380.0	5.1974999999999244e-05
3470.0	6.957142857142875e-05			4605.0	5.9874999999999165e-05			837.0	8.59267e-08	9388.0	5.213750000000045e-05
3477.0	6.972857142857019e-05			4613.0	6.003750000000037e-05			838.0	8.57401e-08	9396.0	5.217499999999979e-05
3484.0	7.035714285714383e-05			4621.0	6.041250000000074e-05			839.0	8.55541e-08	9405.0	5.2177777777777844e-05
3491.0	7.041428571428634e-05			4629.0	6.045000000000009e-05			840.0	8.53688e-08	9413.0	5.267500000000029e-05
3498.0	7.03857142857141e-05			4637.0	6.0537499999999134e-05			841.0	8.5184e-08	9421.0	5.288749999999946e-05
3505.0	7.031428571428546e-05			4645.0	6.083750000000082e-05			842.0	8.49999e-08	9429.0	5.312500000000109e-05
3513.0	7.029999999999884e-05			4653.0	6.121249999999946e-05			843.0	8.48163e-08	9438.0	5.304444444444476e-05
3521.0	7.025000000000087e-05			4661.0	6.123750000000018e-05			844.0	8.46334e-08	9447.0	5.3399999999999746e-05
3529.0	7.037499999999926e-05			4669.0	6.143749999999899e-05			845.0	8.4451e-08	9456.0	5.3522222222222395e-05
3537.0	7.037500000000099e-05			4677.0	6.178750000000038e-05			846.0	8.42693e-08	9465.0	5.3399999999999746e-05
3545.0	7.049999999999938e-05			4685.0	6.188749999999979e-05			847.0	8.40881e-08	9474.0	5.3611111111110756e-05
3553.0	7.074999999999963e-05			4693.0	6.191250000000051e-05			848.0	8.39075e-08	9483.0	5.3577777777778006e-05
3561.0	7.075000000000137e-05			4701.0	6.193749999999949e-05			849.0	8.37275e-08	9492.0	5.366666666666637e-05
3569.0	7.074999999999963e-05			4709.0	6.207499999999998e-05			850.0	8.35481e-08	9501.0	5.371111111111055e-05
3577.0	7.087499999999976e-05			4717.0	6.216250000000076e-05			851.0	8.33693e-08	9510.0	5.371111111111209e-05
3585.0	7.087499999999976e-05			4725.0	6.212499999999968e-05			852.0	8.3191e-08	9519.0	5.3922222222221564e-05
3593.0	7.137500000000026e-05			4733.0	6.231249999999987e-05			853.0	8.30134e-08	9528.0	5.423333333333391e-05
3601.0	7.150000000000038e-05			4741.0	6.278749999999965e-05			854.0	8.28362e-08	9537.0	5.463333333333308e-05
3609.0	7.162499999999877e-05			4749.0	6.27500000000003e-05			855.0	8.26597e-08	9546.0	5.5055555555555106e-05
3617.0	7.200000000000088e-05			4757.0	6.306250000000062e-05			856.0	8.24838e-08	9555.0	5.5155555555556436e-05
3625.0	7.212499999999927e-05			4765.0	6.328750000000015e-05			857.0	8.23084e-08	9564.0	5.534444444444459e-05
3633.0	7.212500000000101e-05			4773.0	6.356249999999938e-05			858.0	8.21335e-08	9573.0	5.545555555555427e-05
3641.0	7.262499999999977e-05			4781.0	6.35375000000004e-05			859.0	8.19592e-08	9582.0	5.5511111111111425e-05
3649.0	7.300000000000015e-05			4789.0	6.36374999999998e-05			860.0	8.17855e-08	9591.0	5.545555555555581e-05
3657.0	7.312500000000027e-05			4797.0	6.395000000000012e-05			861.0	8.16124e-08	9600.0	5.556666666666704e-05
3665.0	7.337499999999879e-05			4805.0	6.398749999999946e-05			862.0	8.14398e-08	9609.0	5.564444444444397e-05
3673.0	7.362500000000077e-05			4813.0	6.393749999999976e-05			863.0	8.12677e-08	9618.0	5.618888888888865e-05
3681.0	7.362499999999904e-05			4821.0	6.425000000000007e-05			864.0	8.10962e-08	9627.0	5.64666666666667e-05
3689.0	7.37500000000009e-05			4829.0	6.412499999999995e-05			865.0	8.09253e-08	9636.0	5.6500000000000994e-05
3697.0	7.387499999999929e-05			4837.0	6.425000000000007e-05			866.0	8.07549e-08	9645.0	5.701111111110984e-05
3705.0	7.412500000000127e-05			4845.0	6.425000000000007e-05			867.0	8.0585e-08	9654.0	5.738888888888923e-05
3713.0	7.437499999999979e-05			4853.0	6.450000000000032e-05			868.0	8.04157e-08	9663.0	5.7077777777778424e-05
3721.0	7.462500000000004e-05			4861.0	6.450000000000032e-05			869.0	8.02469e-08	9672.0	5.704444444444413e-05
3729.0	7.449999999999991e-05			4869.0	6.462500000000045e-05			870.0	8.00787e-08	9681.0	5.68777777777773e-05
3737.0	7.462500000000004e-05			4878.0	6.455555555555536e-05			871.0	7.99109e-08	9690.0	5.691111111111159e-05
3745.0	7.462500000000004e-05			4887.0	6.47777777777778e-05			872.0	7.97438e-08	9699.0	5.686666666666741e-05
3753.0	7.475000000000016e-05			4896.0	6.488888888888901e-05			873.0	7.95771e-08	9708.0	5.711111111111117e-05
3761.0	7.51249999999988e-05			4905.0	6.500000000000024e-05			874.0	7.9411e-08	9717.0	5.7111111111109634e-05
3769.0	7.525000000000066e-05			4914.0	6.499999999999871e-05			875.0	7.92454e-08	9726.0	5.733333333333362e-05
3777.0	7.537499999999905e-05			4923.0	6.533333333333391e-05			876.0	7.90803e-08	9735.0	5.7444444444444844e-05
3785.0	7.537500000000079e-05			4932.0	6.577777777777726e-05			877.0	7.89158e-08	9744.0	5.733333333333362e-05
3793.0	7.56249999999993e-05			4941.0	6.544444444444513e-05			878.0	7.87517e-08	9753.0	5.711111111111117e-05
3801.0	7.575000000000116e-05			4950.0	6.566666666666604e-05			879.0	7.85882e-08	9763.0	5.7200000000000306e-05
3809.0	7.587499999999955e-05			4959.0	6.555555555555636e-05			880.0	7.84252e-08	9773.0	5.709999999999882e-05
3817.0	7.650000000000018e-05			4968.0	6.566666666666604e-05			881.0	7.82627e-08	9783.0	5.7200000000000306e-05
3825.0	7.675000000000043e-05			4977.0	6.588888888888848e-05			882.0	7.81008e-08	9793.0	5.7200000000000306e-05
3833.0	7.737499999999932e-05			4986.0	6.600000000000124e-05			883.0	7.79393e-08	9803.0	5.740000000000051e-05
3841.0	7.737499999999932e-05			4995.0	6.588888888888848e-05			884.0	7.77783e-08	9813.0	5.809999999999982e-05
3849.0	7.737500000000105e-05			5004.0	6.633333333333336e-05			885.0	7.76179e-08	9823.0	5.840000000000012e-05
3857.0	7.749999999999944e-05			5013.0	6.644444444444459e-05			886.0	7.74579e-08	9833.0	5.840000000000012e-05
3866.0	7.766666666666724e-05			5022.0	6.633333333333336e-05			887.0	7.72985e-08	9843.0	5.8499999999998833e-05
3875.0	7.788888888888968e-05			5031.0	6.644444444444459e-05			888.0	7.71395e-08	9853.0	5.830000000000002e-05
3884.0	7.777777777777538e-05			5040.0	6.688888888888794e-05			889.0	7.69811e-08	9863.0	5.840000000000012e-05
3893.0	7.788888888888968e-05			5049.0	6.677777777777826e-05			890.0	7.68231e-08	9873.0	5.890000000000062e-05
3902.0	7.788888888888968e-05			5058.0	6.688888888888948e-05			891.0	7.66656e-08	9883.0	5.919999999999953e-05
3911.0	7.822222222222335e-05			5067.0	6.699999999999916e-05			892.0	7.65086e-08	9893.0	5.970000000000003e-05
3920.0	7.866666666666516e-05			5076.0	6.722222222222314e-05			893.0	7.63522e-08	9903.0	5.980000000000013e-05
3929.0	7.866666666666516e-05			5085.0	6.711111111111039e-05			894.0	7.61962e-08	9913.0	6.0000000000000334e-05
3938.0	7.888888888889068e-05			5094.0	6.711111111111192e-05			895.0	7.60406e-08	9923.0	6.0000000000000334e-05
3947.0	7.899999999999883e-05			5103.0	6.722222222222161e-05			896.0	7.58856e-08	9933.0	6.0199999999999146e-05
3956.0	7.911111111111313e-05			5112.0	6.733333333333282e-05			897.0	7.5731e-08	9943.0	6.010000000000043e-05
3965.0	7.922222222222126e-05			5121.0	6.755555555555527e-05			898.0	7.5577e-08	9953.0	6.010000000000043e-05
3974.0	7.933333333333249e-05			5130.0	6.755555555555681e-05			899.0	7.54234e-08	9963.0	6.0199999999999146e-05
3983.0	7.922222222222435e-05			5139.0	6.755555555555527e-05			900.0	7.52702e-08	9973.0	6.0500000000000834e-05
3992.0	7.933333333333249e-05			5148.0	6.766666666666649e-05			901.0	7.51176e-08	9983.0	6.079999999999974e-05
4001.0	7.944444444444371e-05			5158.0	6.769999999999971e-05			902.0	7.49654e-08	9993.0	6.130000000000024e-05
4010.0	7.955555555555494e-05			5168.0	6.77999999999998e-05			903.0	7.48137e-08	10003.0	6.129999999999886e-05
4019.0	7.966666666666616e-05			5178.0	6.77999999999998e-05			904.0	7.46624e-08	10013.0	6.130000000000024e-05
4028.0	8.011111111111104e-05			5188.0	6.820000000000159e-05			905.0	7.45116e-08	10023.0	6.130000000000024e-05
4037.0	8.011111111111104e-05			5198.0	6.829999999999892e-05			906.0	7.43613e-08	10033.0	6.199999999999956e-05
4046.0	8.022222222222226e-05			5208.0	6.879999999999942e-05			907.0	7.42115e-08	10043.0	6.210000000000105e-05
4055.0	8.055555555555594e-05			5218.0	6.899999999999962e-05			908.0	7.40621e-08	10053.0	6.209999999999965e-05
4064.0	8.066666666666716e-05			5228.0	6.929999999999992e-05			909.0	7.39131e-08	10063.0	6.250000000000006e-05
4073.0	8.066666666666716e-05			5238.0	6.950000000000012e-05			910.0	7.37647e-08	10073.0	6.250000000000006e-05
4082.0	8.066666666666716e-05			5248.0	7.000000000000062e-05			911.0	7.36166e-08	10083.0	6.260000000000015e-05
4091.0	8.08888888888896e-05			5258.0	7.020000000000081e-05			912.0	7.34691e-08	10093.0	6.289999999999906e-05
4100.0	8.099999999999774e-05			5268.0	7.059999999999844e-05			913.0	7.33219e-08	10103.0	6.260000000000015e-05
4109.0	8.111111111111204e-05			5278.0	7.060000000000121e-05			914.0	7.31753e-08	10113.0	6.260000000000015e-05
4118.0	8.144444444444571e-05			5288.0	7.089999999999874e-05			915.0	7.3029e-08	10123.0	6.260000000000155e-05
4127.0	8.122222222222019e-05			5298.0	7.140000000000202e-05			916.0	7.28833e-08	10133.0	6.299999999999917e-05
4136.0	8.166666666666816e-05			5308.0	7.209999999999994e-05			917.0	7.27379e-08	10143.0	6.339999999999956e-05
4145.0	8.199999999999874e-05			5318.0	7.209999999999994e-05			918.0	7.2593e-08	10153.0	6.369999999999987e-05
4154.0	8.244444444444364e-05			5328.0	7.209999999999994e-05			919.0	7.24486e-08	10164.0	6.36363636363642e-05
4163.0	8.255555555555794e-05			5338.0	7.209999999999994e-05			920.0	7.23045e-08	10175.0	6.381818181818256e-05
4173.0	8.259999999999934e-05			5348.0	7.220000000000005e-05			921.0	7.2161e-08	10186.0	6.372727272727086e-05
4183.0	8.289999999999964e-05			5358.0	7.240000000000024e-05			922.0	7.20178e-08	10197.0	6.390909090909174e-05
4193.0	8.319999999999994e-05			5368.0	7.240000000000024e-05			923.0	7.18751e-08	10208.0	6.409090909091011e-05
4203.0	8.370000000000044e-05			5378.0	7.249999999999756e-05			924.0	7.17328e-08	10219.0	6.436363636363513e-05
4213.0	8.400000000000074e-05			5388.0	7.240000000000024e-05			925.0	7.1591e-08	10230.0	6.45454545454535e-05
4223.0	8.449999999999846e-05			5398.0	7.240000000000024e-05			926.0	7.14496e-08	10241.0	6.490909090909274e-05
4233.0	8.480000000000155e-05			5408.0	7.250000000000034e-05			927.0	7.13086e-08	10252.0	6.49999999999994e-05
4243.0	8.519999999999917e-05			5418.0	7.300000000000084e-05			928.0	7.1168e-08	10263.0	6.490909090909022e-05
4253.0	8.509999999999906e-05			5428.0	7.300000000000084e-05			929.0	7.10278e-08	10274.0	6.481818181818356e-05
4263.0	8.549999999999946e-05			5438.0	7.319999999999827e-05			930.0	7.08881e-08	10285.0	6.472727272727186e-05
4273.0	8.550000000000224e-05			5448.0	7.340000000000124e-05			931.0	7.07488e-08	10296.0	6.472727272727186e-05
4283.0	8.549999999999946e-05			5458.0	7.349999999999856e-05			932.0	7.06099e-08	10307.0	6.527272727272695e-05
4293.0	8.529999999999927e-05			5468.0	7.400000000000184e-05			933.0	7.04714e-08	10318.0	6.536363636363613e-05
4303.0	8.519999999999917e-05			5478.0	7.429999999999937e-05			934.0	7.03334e-08	10329.0	6.60000000000004e-05
4313.0	8.560000000000234e-05			5488.0	7.429999999999937e-05			935.0	7.01958e-08	10340.0	6.609090909090958e-05
4323.0	8.569999999999967e-05			5498.0	7.439999999999946e-05			936.0	7.00585e-08	10351.0	6.636363636363713e-05
4333.0	8.579999999999977e-05			5508.0	7.449999999999956e-05			937.0	6.99217e-08	10362.0	6.64545454545438e-05
4343.0	8.579999999999977e-05			5518.0	7.469999999999977e-05			938.0	6.97853e-08	10373.0	6.645454545454631e-05
4353.0	8.579999999999977e-05			5528.0	7.520000000000027e-05			939.0	6.96493e-08	10384.0	6.690909090909222e-05
4363.0	8.589999999999987e-05			5538.0	7.530000000000037e-05			940.0	6.95137e-08	10395.0	6.681818181818052e-05
4373.0	8.599999999999996e-05			5548.0	7.530000000000037e-05			941.0	6.93785e-08	10406.0	6.65454545454555e-05
4383.0	8.650000000000046e-05			5558.0	7.580000000000087e-05			942.0	6.92437e-08	10417.0	6.654545454545297e-05
4393.0	8.670000000000067e-05			5569.0	7.536363636363604e-05			943.0	6.91093e-08	10428.0	6.690909090909222e-05
4403.0	8.669999999999789e-05			5580.0	7.55454545454544e-05			944.0	6.89753e-08	10439.0	6.69090909090897e-05
4413.0	8.660000000000056e-05			5591.0	7.590909090909112e-05			945.0	6.88417e-08	10450.0	6.709090909091058e-05
4423.0	8.710000000000106e-05			5602.0	7.627272727272786e-05			946.0	6.87085e-08	10461.0	6.718181818181724e-05
4433.0	8.779999999999899e-05			5613.0	7.636363636363452e-05			947.0	6.85757e-08	10473.0	6.699999999999993e-05
4443.0	8.780000000000177e-05			5624.0	7.690909090909212e-05			948.0	6.84433e-08	10485.0	6.674999999999968e-05
4453.0	8.75999999999988e-05			5635.0	7.709090909090796e-05			949.0	6.83113e-08	10497.0	6.758333333333384e-05
4463.0	8.75999999999988e-05			5646.0	7.690909090909212e-05			950.0	6.81796e-08	10509.0	6.766666666666726e-05
4473.0	8.850000000000246e-05			5657.0	7.699999999999878e-05			951.0	6.80484e-08	10521.0	6.766666666666726e-05
4483.0	8.869999999999989e-05			5668.0	7.727272727272886e-05			952.0	6.79175e-08	10533.0	6.783333333333179e-05
4493.0	8.849999999999968e-05			5679.0	7.718181818181716e-05			953.0	6.77871e-08	10545.0	6.783333333333409e-05
4504.0	8.84545454545456e-05			5690.0	7.772727272727224e-05			954.0	6.7657e-08	10557.0	6.783333333333409e-05
4515.0	8.854545454545226e-05			5701.0	7.772727272727476e-05			955.0	6.75273e-08	10569.0	6.808333333333204e-05
4526.0	8.84545454545456e-05			5712.0	7.772727272727224e-05			956.0	6.7398e-08	10581.0	6.808333333333434e-05
4537.0	8.881818181818232e-05			5723.0	7.772727272727224e-05			957.0	6.7269e-08	10593.0	6.783333333333179e-05
4548.0	8.881818181818232e-05			5734.0	7.754545454545388e-05			958.0	6.71405e-08	10605.0	6.775000000000068e-05
4559.0	8.872727272727314e-05			5745.0	7.727272727272886e-05			959.0	6.70123e-08	10617.0	6.775000000000068e-05
4570.0	8.872727272727314e-05			5756.0	7.727272727272634e-05			960.0	6.68845e-08	10629.0	6.783333333333179e-05
4581.0	8.890909090908898e-05			5767.0	7.754545454545388e-05			961.0	6.6757e-08	10641.0	6.825000000000118e-05
4592.0	8.890909090909152e-05			5778.0	7.772727272727224e-05			962.0	6.663e-08	10653.0	6.874999999999937e-05
4603.0	8.881818181818232e-05			5789.0	7.809090909090896e-05			963.0	6.65033e-08	10665.0	6.874999999999937e-05
4614.0	8.881818181818232e-05			5800.0	7.781818181818394e-05			964.0	6.6377e-08	10677.0	6.891666666666851e-05
4625.0	8.872727272727314e-05			5811.0	7.818181818181816e-05			965.0	6.6251e-08	10689.0	6.866666666666595e-05
4636.0	8.88181818181798e-05			5822.0	7.818181818181816e-05			966.0	6.61254e-08	10701.0	6.866666666666595e-05
4647.0	8.881818181818232e-05			5834.0	7.81666666666662e-05			967.0	6.60002e-08	10713.0	6.866666666666826e-05
4658.0	8.927272727272824e-05			5846.0	7.799999999999936e-05			968.0	6.58753e-08	10725.0	6.89166666666662e-05
4669.0	8.93636363636349e-05			5858.0	7.81666666666662e-05			969.0	6.57508e-08	10737.0	6.899999999999962e-05
4680.0	8.936363636363742e-05			5870.0	7.849999999999986e-05			970.0	6.56267e-08	10750.0	6.900000000000069e-05
4691.0	8.94545454545466e-05			5882.0	7.86666666666667e-05			971.0	6.55029e-08	10763.0	6.892307692307539e-05
4702.0	8.945454545454408e-05			5894.0	7.91666666666672e-05			972.0	6.53795e-08	10776.0	6.915384615384699e-05
4713.0	8.972727272727414e-05			5906.0	7.96666666666677e-05			973.0	6.52564e-08	10789.0	6.915384615384699e-05
4724.0	8.990909090908998e-05			5918.0	7.983333333333222e-05			974.0	6.51337e-08	10802.0	6.892307692307539e-05
4736.0	8.991666666666638e-05			5930.0	7.983333333333453e-05			975.0	6.50114e-08	10815.0	6.915384615384699e-05
4748.0	8.99999999999998e-05			5942.0	8.008333333333247e-05			976.0	6.48894e-08	10828.0	6.884615384615437e-05
4760.0	9.041666666666688e-05			5954.0	8.016666666666589e-05			977.0	6.47678e-08	10841.0	6.884615384615225e-05
4772.0	9.091666666666738e-05			5966.0	8.050000000000186e-05			978.0	6.46465e-08	10854.0	6.892307692307753e-05
4784.0	9.116666666666533e-05			5978.0	8.049999999999956e-05			979.0	6.45255e-08	10867.0	6.876923076923122e-05
4796.0	9.116666666666763e-05			5990.0	8.024999999999931e-05			980.0	6.44049e-08	10880.0	6.84615384615386e-05
4808.0	9.15833333333324e-05			6002.0	8.066666666666639e-05			981.0	6.42847e-08	10893.0	6.853846153846176e-05
4820.0	9.20833333333329e-05			6014.0	8.100000000000006e-05			982.0	6.41648e-08	10906.0	6.884615384615225e-05
4832.0	9.191666666666838e-05			6026.0	8.100000000000006e-05			983.0	6.40452e-08	10919.0	6.876923076923122e-05
4844.0	9.233333333333316e-05			6038.0	8.108333333333347e-05			984.0	6.3926e-08	10933.0	6.871428571428703e-05
4856.0	9.300000000000049e-05			6050.0	8.158333333333397e-05			985.0	6.38071e-08	10947.0	6.86428571428564e-05
4868.0	9.25833333333334e-05			6062.0	8.233333333333241e-05			986.0	6.36886e-08	10961.0	6.892857142857098e-05
4880.0	9.291666666666476e-05			6074.0	8.216666666666789e-05			987.0	6.35704e-08	10975.0	6.928571428571419e-05
4892.0	9.300000000000049e-05			6086.0	8.241666666666582e-05			988.0	6.34525e-08	10989.0	6.942857142857148e-05
4904.0	9.283333333333366e-05			6098.0	8.241666666666582e-05			989.0	6.3335e-08	11003.0	6.942857142857148e-05
4916.0	9.283333333333366e-05			6110.0	8.225000000000131e-05			990.0	6.32178e-08	11017.0	6.921428571428554e-05
4928.0	9.266666666666683e-05			6122.0	8.224999999999899e-05			991.0	6.3101e-08	11031.0	6.921428571428554e-05
4940.0	9.249999999999999e-05			6134.0	8.191666666666764e-05			992.0	6.29844e-08	11045.0	6.921428571428554e-05
4952.0	9.266666666666683e-05			6147.0	8.169230769230825e-05			993.0	6.28683e-08	11059.0	6.907142857143025e-05
4964.0	9.25833333333334e-05			6160.0	8.184615384615243e-05			994.0	6.27524e-08	11073.0	6.928571428571419e-05
4976.0	9.25833333333334e-05			6173.0	8.176923076923141e-05			995.0	6.26369e-08	11087.0	6.985714285714135e-05
4988.0	9.275000000000024e-05			6186.0	8.20769230769219e-05			996.0	6.25217e-08	11101.0	6.978571428571469e-05
5000.0	9.308333333333159e-05			6199.0	8.200000000000088e-05			997.0	6.24068e-08	11115.0	7.000000000000062e-05
5012.0	9.325000000000074e-05			6212.0	8.246153846153767e-05			998.0	6.22922e-08	11129.0	7.000000000000062e-05
5025.0	9.323076923076853e-05			6225.0	8.284615384615557e-05			999.0	6.2178e-08	11143.0	6.992857142856999e-05
5038.0	9.31538461538475e-05			6238.0	8.330769230769236e-05			1000.0	6.20641e-08	11157.0	6.971428571428604e-05
5051.0	9.299999999999906e-05			6251.0	8.39999999999986e-05			1001.0	6.19505e-08	11171.0	7.021428571428654e-05
5064.0	9.307692307692436e-05			6264.0	8.415384615384705e-05			1002.0	6.18373e-08	11185.0	7.064285714285643e-05
5077.0	9.299999999999906e-05			6277.0	8.430769230769123e-05			1003.0	6.17243e-08	11199.0	7.07857142857137e-05
5090.0	9.299999999999906e-05			6290.0	8.469230769230913e-05			1004.0	6.16117e-08	11213.0	7.107142857143025e-05
5103.0	9.31538461538475e-05			6303.0	8.515384615384591e-05			1005.0	6.14994e-08	11228.0	7.079999999999864e-05
5116.0	9.323076923076853e-05			6316.0	8.530769230769223e-05			1006.0	6.13874e-08	11243.0	7.086666666666722e-05
5129.0	9.353846153846115e-05			6329.0	8.538461538461537e-05			1007.0	6.12757e-08	11258.0	7.080000000000049e-05
5142.0	9.37692307692306e-05			6342.0	8.576923076923114e-05			1008.0	6.11644e-08	11273.0	7.093333333333211e-05
5155.0	9.438461538461583e-05			6355.0	8.538461538461537e-05			1009.0	6.10533e-08	11288.0	7.10000000000007e-05
5168.0	9.415384615384638e-05			6368.0	8.553846153846168e-05			1010.0	6.09426e-08	11303.0	7.113333333333416e-05
5181.0	9.407692307692322e-05			6381.0	8.553846153846168e-05			1011.0	6.08321e-08	11318.0	7.099999999999884e-05
5194.0	9.407692307692322e-05			6394.0	8.538461538461537e-05			1012.0	6.0722e-08	11333.0	7.080000000000049e-05
5207.0	9.461538461538529e-05			6407.0	8.576923076922901e-05			1013.0	6.06122e-08	11348.0	7.10000000000007e-05
5220.0	9.499999999999893e-05			6420.0	8.592307692307746e-05			1014.0	6.05027e-08	11363.0	7.119999999999905e-05
5233.0	9.507692307692422e-05			6433.0	8.615384615384691e-05			1015.0	6.03935e-08	11378.0	7.133333333333251e-05
5246.0	9.453846153846e-05			6446.0	8.615384615384477e-05			1016.0	6.02846e-08	11393.0	7.106666666666743e-05
5260.0	9.421428571428676e-05			6459.0	8.60000000000006e-05			1017.0	6.0176e-08	11408.0	7.173333333333291e-05
5274.0	9.428571428571342e-05			6473.0	8.60714285714294e-05			1018.0	6.00677e-08	11423.0	7.206666666666657e-05
5288.0	9.435714285714405e-05			6487.0	8.599999999999877e-05			1019.0	5.99597e-08	11438.0	7.220000000000005e-05
5302.0	9.428571428571342e-05			6501.0	8.600000000000076e-05			1020.0	5.9852e-08	11453.0	7.21333333333333e-05
5316.0	9.450000000000133e-05			6515.0	8.60714285714294e-05			1021.0	5.97446e-08	11468.0	7.260000000000044e-05
5330.0	9.50714285714265e-05			6529.0	8.592857142857013e-05			1022.0	5.96376e-08	11483.0	7.300000000000084e-05
5344.0	9.600000000000084e-05			6543.0	8.635714285714397e-05			1023.0	5.95308e-08	11498.0	7.326666666666592e-05
5358.0	9.600000000000084e-05			6557.0	8.657142857142792e-05			1024.0	5.94243e-08	11513.0	7.353333333333286e-05
5372.0	9.585714285714356e-05			6571.0	8.649999999999927e-05			1025.0	5.9318e-08	11529.0	7.32500000000004e-05
5386.0	9.564285714285565e-05			6585.0	8.642857142857261e-05			1026.0	5.92121e-08	11545.0	7.312500000000027e-05
5400.0	9.578571428571294e-05			6599.0	8.664285714285656e-05			1027.0	5.91065e-08	11561.0	7.306250000000021e-05
5414.0	9.592857142857418e-05			6613.0	8.649999999999927e-05			1028.0	5.90012e-08	11577.0	7.343749999999885e-05
5428.0	9.549999999999836e-05			6627.0	8.671428571428719e-05			1029.0	5.88962e-08	11593.0	7.356250000000071e-05
5442.0	9.60714285714275e-05			6641.0	8.68571428571425e-05			1030.0	5.87914e-08	11609.0	7.37500000000009e-05
5456.0	9.649999999999936e-05			6655.0	8.699999999999977e-05			1031.0	5.86869e-08	11625.0	7.393749999999935e-05
5470.0	9.700000000000184e-05			6669.0	8.678571428571385e-05			1032.0	5.85828e-08	11641.0	7.362499999999904e-05
5484.0	9.714285714285517e-05			6683.0	8.699999999999977e-05			1033.0	5.84789e-08	11657.0	7.356250000000071e-05
5498.0	9.735714285714308e-05			6698.0	8.706666666666677e-05			1034.0	5.83753e-08	11673.0	7.32500000000004e-05
5512.0	9.764285714285765e-05			6713.0	8.693333333333331e-05			1035.0	5.8272e-08	11689.0	7.36874999999991e-05
5526.0	9.792857142857223e-05			6728.0	8.700000000000004e-05			1036.0	5.81689e-08	11705.0	7.350000000000065e-05
5540.0	9.771428571428431e-05			6743.0	8.706666666666677e-05			1037.0	5.80662e-08	11721.0	7.36874999999991e-05
5555.0	9.786666666666832e-05			6758.0	8.67333333333331e-05			1038.0	5.79637e-08	11738.0	7.370588235294142e-05
5570.0	9.826666666666503e-05			6773.0	8.680000000000169e-05			1039.0	5.78615e-08	11755.0	7.358823529411777e-05
5585.0	9.83333333333336e-05			6788.0	8.666666666666453e-05			1040.0	5.77596e-08	11772.0	7.364705882352959e-05
5600.0	9.840000000000219e-05			6803.0	8.67333333333331e-05			1041.0	5.7658e-08	11789.0	7.358823529411777e-05
5615.0	9.893333333333235e-05			6818.0	8.646666666666618e-05			1042.0	5.75566e-08	11806.0	7.364705882352959e-05
5630.0	9.866666666666543e-05			6833.0	8.67333333333331e-05			1043.0	5.74555e-08	11823.0	7.370588235294142e-05
5645.0	9.886666666666747e-05			6848.0	8.693333333333515e-05			1044.0	5.73547e-08	11840.0	7.411764705882255e-05
5660.0	9.893333333333235e-05			6863.0	8.680000000000169e-05			1045.0	5.72542e-08	11857.0	7.435294117647147e-05
5675.0	9.91333333333344e-05			6878.0	8.726666666666327e-05			1046.0	5.71539e-08	11874.0	7.441176470588167e-05
5690.0	9.886666666666747e-05			6893.0	8.773333333333596e-05			1047.0	5.70539e-08	11891.0	7.411764705882419e-05
5705.0	9.8733333333334e-05			6908.0	8.780000000000085e-05			1048.0	5.69542e-08	11908.0	7.405882352941072e-05
5720.0	9.886666666666747e-05			6924.0	8.743749999999897e-05			1049.0	5.68548e-08	11925.0	7.370588235294142e-05
5735.0	9.859999999999684e-05			6940.0	8.75624999999991e-05			1050.0	5.67556e-08	11943.0	7.338888888888982e-05
5750.0	9.926666666666787e-05			6956.0	8.75624999999991e-05			1051.0	5.66567e-08	11961.0	7.32777777777786e-05
5765.0	9.933333333333276e-05			6972.0	8.781250000000282e-05			1052.0	5.65581e-08	11979.0	7.311111111111022e-05
5780.0	9.926666666666787e-05			6988.0	8.824999999999805e-05			1053.0	5.64597e-08	11997.0	7.266666666666532e-05
5796.0	9.924999999999864e-05			7004.0	8.843749999999997e-05			1054.0	5.63616e-08	12015.0	7.333333333333574e-05
5812.0	9.900000000000186e-05			7020.0	8.837500000000165e-05			1055.0	5.62637e-08	12033.0	7.333333333333265e-05
5828.0	9.887499999999827e-05			7036.0	8.868750000000022e-05			1056.0	5.61661e-08	12051.0	7.333333333333265e-05
5844.0	9.931250000000044e-05			7052.0	8.887499999999868e-05			1057.0	5.60688e-08	12069.0	7.333333333333265e-05
5860.0	9.968750000000082e-05			7068.0	8.90625000000006e-05			1058.0	5.59718e-08	12087.0	7.338888888888982e-05
5876.0	9.937499999999877e-05			7084.0	8.931250000000085e-05			1059.0	5.5875e-08	12105.0	7.32777777777786e-05
5892.0	9.950000000000236e-05			7100.0	8.89999999999988e-05			1060.0	5.57784e-08	12123.0	7.388888888888877e-05
5908.0	9.94999999999989e-05			7116.0	8.887499999999868e-05			1061.0	5.56822e-08	12141.0	7.388888888888877e-05
5924.0	9.987499999999927e-05			7132.0	8.90625000000006e-05			1062.0	5.55861e-08	12159.0	7.433333333333365e-05
5940.0	0.00010006250000000119			7148.0	8.881250000000035e-05			1063.0	5.54904e-08	12178.0	7.447368421052629e-05
5956.0	0.00010018749999999785			7165.0	8.841176470588098e-05			1064.0	5.53949e-08	12197.0	7.405263157894693e-05
5972.0	9.993750000000107e-05			7182.0	8.82941176470606e-05			1065.0	5.52996e-08	12216.0	7.415789473684177e-05
5988.0	9.962499999999902e-05			7199.0	8.852941176470463e-05			1066.0	5.52046e-08	12235.0	7.400000000000097e-05
6004.0	9.987500000000274e-05			7216.0	8.858823529411808e-05			1067.0	5.51099e-08	12254.0	7.38947368421032e-05
6021.0	9.988235294117514e-05			7233.0	8.894117647058902e-05			1068.0	5.50154e-08	12273.0	7.389473684210612e-05
6038.0	9.964705882352784e-05			7250.0	8.911764705882286e-05			1069.0	5.49212e-08	12292.0	7.405263157894693e-05
6055.0	0.00010023529411764935			7267.0	8.917647058823631e-05			1070.0	5.48272e-08	12311.0	7.415789473684177e-05
6072.0	0.00010082352941176431			7284.0	8.929411764705669e-05			1071.0	5.47334e-08	12330.0	7.410526315789581e-05
6089.0	0.0001011176470588218			7301.0	8.917647058823631e-05			1072.0	5.46399e-08	12350.0	7.389999999999896e-05
6106.0	0.00010082352941176758			7318.0	8.899999999999921e-05			1073.0	5.45467e-08	12369.0	7.447368421052629e-05
6123.0	0.00010094117647058796			7335.0	8.894117647058902e-05			1074.0	5.44537e-08	12388.0	7.48421052631597e-05
6140.0	0.00010152941176470619			7352.0	8.899999999999921e-05			1075.0	5.4361e-08	12408.0	7.510000000000017e-05
6157.0	0.00010129411764705564			7370.0	8.888888888889144e-05			1076.0	5.42685e-08	12428.0	7.534999999999903e-05
6174.0	0.00010141176470588254			7388.0	8.86666666666659e-05			1077.0	5.41762e-08	12448.0	7.534999999999903e-05
6191.0	0.00010194117647059059			7406.0	8.905555555555365e-05			1078.0	5.40842e-08	12468.0	7.500000000000006e-05
6208.0	0.00010229411764705827			7424.0	8.922222222222202e-05			1079.0	5.39924e-08	12488.0	7.510000000000017e-05
6225.0	0.0001024705882352921			7442.0	8.883333333333428e-05			1080.0	5.39009e-08	12508.0	7.50500000000015e-05
6242.0	0.00010252941176470883			7460.0	8.89444444444455e-05			1081.0	5.38096e-08	12528.0	7.514999999999883e-05
6259.0	0.00010217647058823462			7478.0	8.933333333333325e-05			1082.0	5.37186e-08	12548.0	7.510000000000017e-05
6277.0	0.00010183333333333187			7496.0	9.005555555555465e-05			1083.0	5.36278e-08	12568.0	7.475000000000121e-05
6295.0	0.00010222222222222268			7514.0	8.988888888888935e-05			1084.0	5.35372e-08	12589.0	7.466666666666468e-05
6313.0	0.00010244444444444512			7532.0	8.927777777777917e-05			1085.0	5.34469e-08	12610.0	7.49523809523819e-05
6331.0	0.0001024999999999992			7550.0	8.93888888888873e-05			1086.0	5.33568e-08	12631.0	7.514285714285828e-05
6349.0	0.0001023333333333339			7568.0	8.977777777777813e-05			1087.0	5.32669e-08	12652.0	7.519047619047605e-05
6367.0	0.0001017777777777778			7586.0	9.027777777777708e-05			1088.0	5.31773e-08	12673.0	7.514285714285563e-05
6385.0	0.00010138888888889006			7604.0	9.016666666666586e-05			1089.0	5.30879e-08	12694.0	7.514285714285828e-05
6403.0	0.00010116666666666453			7623.0	9.005263157894832e-05			1090.0	5.29988e-08	12715.0	7.457142857142913e-05
6421.0	0.00010100000000000232			7642.0	9.005263157894832e-05			1091.0	5.29098e-08	12736.0	7.438095238095011e-05
6440.0	0.00010068421052631569			7661.0	8.984210526315863e-05			1092.0	5.28212e-08	12757.0	7.447619047619094e-05
6459.0	0.00010073684210526164			7680.0	8.973684210526087e-05			1093.0	5.27327e-08	12779.0	7.44090909090909e-05
6478.0	0.0001012105263157899			7699.0	8.978947368421268e-05			1094.0	5.26445e-08	12801.0	7.43181818181817e-05
6497.0	0.00010147368421052554			7718.0	8.947368421052522e-05			1095.0	5.25565e-08	12823.0	7.386363636363832e-05
6516.0	0.00010115789473684393			7737.0	8.931578947368442e-05			1096.0	5.24687e-08	12845.0	7.395454545454498e-05
6535.0	0.00010131578947368182			7756.0	8.931578947368442e-05			1097.0	5.23812e-08	12867.0	7.44090909090909e-05
6554.0	0.00010126315789473878			7775.0	8.926315789473554e-05			1098.0	5.22939e-08	12889.0	7.43181818181817e-05
6573.0	0.00010131578947368474			7795.0	8.954999999999936e-05			1099.0	5.22068e-08	12911.0	7.468181818181844e-05
6592.0	0.00010126315789473586			7815.0	8.930000000000049e-05			1100.0	5.21199e-08	12933.0	7.463636363636258e-05
6611.0	0.0001018947368421049			7835.0	8.91000000000003e-05			1101.0	5.20333e-08	12955.0	7.43181818181817e-05
6630.0	0.00010178947368421007			7855.0	8.915000000000173e-05			1102.0	5.19469e-08	12977.0	7.459090909090926e-05
6649.0	0.00010178947368421007			7875.0	8.919999999999761e-05			1103.0	5.18607e-08	13000.0	7.426086956521684e-05
6668.0	0.0001017368421052641			7895.0	8.890000000000009e-05			1104.0	5.17748e-08	13023.0	7.417391304348004e-05
6687.0	0.00010278947368420961			7915.0	8.840000000000237e-05			1105.0	5.1689e-08	13046.0	7.395652173912838e-05
6706.0	0.00010300000000000222			7935.0	8.834999999999815e-05			1106.0	5.16035e-08	13069.0	7.356521739130551e-05
6726.0	0.00010274999999999868			7956.0	8.847619047619173e-05			1107.0	5.15182e-08	13092.0	7.339130434782467e-05
6746.0	0.00010245000000000115			7977.0	8.871428571428588e-05			1108.0	5.14331e-08	13115.0	7.360869565217392e-05
6766.0	0.00010239999999999971			7998.0	8.876190476190366e-05			1109.0	5.13483e-08	13138.0	7.395652173913079e-05
6786.0	0.00010259999999999992			8019.0	8.838095238095354e-05			1110.0	5.12636e-08	13162.0	7.391666666666658e-05
6806.0	0.00010310000000000042			8040.0	8.780952380952176e-05			1111.0	5.11792e-08	13186.0	7.4e-05
6826.0	0.00010329999999999784			8061.0	8.742857142857163e-05			1112.0	5.1095e-08	13210.0	7.366666666666864e-05
6846.0	0.00010365000000000236			8083.0	8.695454545454536e-05			1113.0	5.1011e-08	13234.0	7.35833333333329e-05
6866.0	0.00010394999999999987			8105.0	8.704545454545454e-05			1114.0	5.09273e-08	13258.0	7.366666666666633e-05
6886.0	0.00010379999999999834			8127.0	8.740909090909128e-05			1115.0	5.08437e-08	13282.0	7.412499999999896e-05
6906.0	0.00010400000000000131			8149.0	8.745454545454712e-05			1116.0	5.07604e-08	13306.0	7.425000000000025e-05
6926.0	0.00010389999999999843			8171.0	8.763636363636296e-05			1117.0	5.06772e-08	13330.0	7.404166666666785e-05
6946.0	0.00010364999999999958			8193.0	8.818181818181806e-05			1118.0	5.05943e-08	13355.0	7.33600000000001e-05
6967.0	0.00010376190476190676			8215.0	8.877272727272648e-05			1119.0	5.05116e-08	13380.0	7.323999999999886e-05
6988.0	0.0001032380952380954			8237.0	8.977272727272748e-05			1120.0	5.04291e-08	13405.0	7.344000000000018e-05
7009.0	0.00010276190476190444			8259.0	8.904545454545402e-05			1121.0	5.03468e-08	13430.0	7.263999999999937e-05
7030.0	0.00010228571428571349			8281.0	8.895454545454736e-05			1122.0	5.02648e-08	13456.0	7.253846153846149e-05
7051.0	0.0001020952380952371			8303.0	8.909090909090736e-05			1123.0	5.01829e-08	13482.0	7.265384615384729e-05
7072.0	0.00010209523809523975			8325.0	8.886363636363818e-05			1124.0	5.01012e-08	13508.0	7.27307692307683e-05
7094.0	0.00010181818181818019			8347.0	8.904545454545402e-05			1125.0	5.00198e-08	13534.0	7.28076923076936e-05
7116.0	0.00010154545454545517			8369.0	8.940909090909075e-05			1126.0	4.99385e-08	13560.0	7.226923076922939e-05
7138.0	0.0001015909090909085			8391.0	8.959090909090912e-05			1127.0	4.98575e-08	13586.0	7.161538461538578e-05
7160.0	0.00010154545454545517			8414.0	8.960869565217302e-05			1128.0	4.97767e-08	13613.0	7.137037037037082e-05
7182.0	0.00010154545454545517			8437.0	8.934782608695779e-05			1129.0	4.9696e-08	13640.0	7.16296296296293e-05
7204.0	0.00010118181818181844			8460.0	8.926086956521615e-05			1130.0	4.96156e-08	13667.0	7.214814814814835e-05
7227.0	0.00010052173913043395			8483.0	8.89130434782617e-05			1131.0	4.95354e-08	13694.0	7.233333333333268e-05
7250.0	0.00010052173913043395			8506.0	8.860869565217322e-05			1132.0	4.94554e-08	13721.0	7.259259259259323e-05
7273.0	0.00010065217391304398			8529.0	8.852173913043401e-05			1133.0	4.93756e-08	13748.0	7.237037037036873e-05
7296.0	0.00010043478260869715			8552.0	8.89130434782617e-05			1134.0	4.9296e-08	13775.0	7.270370370370548e-05
7319.0	0.00010026086956521629			8576.0	8.875000000000087e-05			1135.0	4.92165e-08	13802.0	7.270370370370342e-05
7342.0	0.00010004347826086946			8600.0	8.895833333333325e-05			1136.0	4.91373e-08	13829.0	7.233333333333268e-05
7365.0	9.943478260869493e-05			8624.0	8.966666666666613e-05			1137.0	4.90583e-08	13857.0	7.207142857142928e-05
7388.0	0.00010004347826087187			8648.0	8.954166666666717e-05			1138.0	4.89795e-08	13885.0	7.167857142857075e-05
7411.0	0.00010082608695652			8672.0	8.966666666666613e-05			1139.0	4.89009e-08	13913.0	7.12857142857142e-05
7434.0	0.00010160869565217537			8696.0	8.979166666666742e-05			1140.0	4.88225e-08	13941.0	7.17857142857147e-05
7457.0	0.00010252173913043354			8720.0	8.92083333333335e-05			1141.0	4.87442e-08	13969.0	7.203571428571396e-05
7480.0	0.00010373913043478258			8744.0	8.912500000000008e-05			1142.0	4.86662e-08	13997.0	7.214285714285793e-05
7503.0	0.00010452173913043554			8769.0	8.839999999999959e-05			1143.0	4.85884e-08	14025.0	7.210714285714261e-05
7526.0	0.00010521739130434685			8794.0	8.807999999999927e-05			1144.0	4.85107e-08	14054.0	7.186206896551637e-05
7549.0	0.00010495652173913162			8819.0	8.744000000000086e-05			1145.0	4.84333e-08	14083.0	7.18275862068966e-05
7572.0	0.00010469565217391155			8844.0	8.73999999999997e-05			1146.0	4.83561e-08	14112.0	7.134482758620646e-05
7595.0	0.00010478260869565318			8870.0	8.684615384615316e-05			1147.0	4.8279e-08	14142.0	7.103333333333314e-05
7619.0	0.00010450000000000043			8896.0	8.634615384615373e-05			1148.0	4.82021e-08	14172.0	7.116666666666845e-05
7643.0	0.00010466666666666725			8922.0	8.603846153846111e-05			1149.0	4.81255e-08	14202.0	7.149999999999842e-05
7667.0	0.0001042083333333323			8948.0	8.603846153846326e-05			1150.0	4.8049e-08	14232.0	7.126666666666762e-05
7691.0	0.0001042083333333323			8975.0	8.548148148148062e-05			1151.0	4.79727e-08	14262.0	7.080000000000049e-05
7715.0	0.000103750000000002			9002.0	8.522222222222213e-05			1152.0	4.78966e-08	14293.0	7.035483870967705e-05
7739.0	0.00010387499999999865			9029.0	8.544444444444458e-05			1153.0	4.78207e-08	14324.0	6.993548387096784e-05
7763.0	0.00010445833333333487			9056.0	8.47407407407412e-05			1154.0	4.77449e-08	14355.0	6.929032258064462e-05
7788.0	0.00010423999999999988			9083.0	8.462962962962894e-05			1155.0	4.76694e-08	14387.0	6.899999999999962e-05
7813.0	0.0001036400000000004			9110.0	8.514814814814798e-05			1156.0	4.75941e-08	14419.0	6.881250000000116e-05
7838.0	0.00010367999999999711			9137.0	8.503703703703779e-05			1157.0	4.75189e-08	14451.0	6.806249999999868e-05
7863.0	0.00010340000000000238			9165.0	8.499999999999976e-05			1158.0	4.74439e-08	14483.0	6.818750000000054e-05
7888.0	0.0001041599999999976			9193.0	8.524999999999902e-05			1159.0	4.73691e-08	14516.0	6.787878787878847e-05
7913.0	0.0001035200000000014			9221.0	8.514285714285705e-05			1160.0	4.72945e-08	14549.0	6.760606060606009e-05
7939.0	0.00010288461538461473			9249.0	8.564285714285755e-05			1161.0	4.72201e-08	14582.0	6.76666666666662e-05
7965.0	0.00010238461538461744			9277.0	8.578571428571482e-05			1162.0	4.71458e-08	14615.0	6.73939393939395e-05
7991.0	0.00010184615384615322			9305.0	8.600000000000076e-05			1163.0	4.70718e-08	14649.0	6.726470588235409e-05
8017.0	0.00010199999999999952			9333.0	8.610714285714274e-05			1164.0	4.69979e-08	14683.0	6.708823529411699e-05
8043.0	0.00010196153846153688			9361.0	8.632142857142866e-05			1165.0	4.69242e-08	14717.0	6.65882352941173e-05
8070.0	0.00010159259259259447			9389.0	8.607142857142742e-05			1166.0	4.68507e-08	14751.0	6.729411764705918e-05
8097.0	0.00010166666666666657			9418.0	8.572413793103407e-05			1167.0	4.67774e-08	14785.0	6.902941176470552e-05
8124.0	0.00010185185185185297			9447.0	8.51724137931044e-05			1168.0	4.67042e-08	14818.0	6.972727272727266e-05
8151.0	0.00010170370370370056			9476.0	8.448275862068992e-05			1169.0	4.66313e-08	14851.0	7.000000000000104e-05
8178.0	0.00010222222222222577			9505.0	8.451724137930969e-05			1170.0	4.65585e-08	14885.0	6.991176470588125e-05
8205.0	0.00010214814814814546			9535.0	8.479999999999969e-05			1171.0	4.64858e-08	14919.0	6.99999999999998e-05
8232.0	0.00010262962962962845			9565.0	8.460000000000134e-05			1172.0	4.64134e-08	14953.0	6.979411764705924e-05
8259.0	0.00010266666666666654			9595.0	8.473333333333296e-05			1173.0	4.63411e-08	14987.0	6.985294117647106e-05
8286.0	0.00010214814814814956			9625.0	8.420000000000094e-05			1174.0	4.62691e-08	15021.0	6.955882352941194e-05
8314.0	0.00010160714285714237			9655.0	8.403333333333318e-05			1175.0	4.61971e-08	15056.0	6.931428571428525e-05
8342.0	0.00010096428571428657			9685.0	8.503333333333233e-05			1176.0	4.61254e-08	15091.0	6.897142857142776e-05
8370.0	0.00010096428571428657			9715.0	8.470000000000051e-05			1177.0	4.60539e-08	15126.0	6.88000000000006e-05
8398.0	0.00010071428571428334			9745.0	8.539999999999844e-05			1178.0	4.59825e-08	15162.0	6.866666666666749e-05
8427.0	0.00010027586206896626			9775.0	8.55333333333356e-05			1179.0	4.59113e-08	15198.0	6.849999999999912e-05
8456.0	9.9689655172413e-05			9806.0	8.545161290322263e-05			1180.0	4.58402e-08	15234.0	6.897222222222259e-05
8485.0	9.965517241379515e-05			9837.0	8.535483870967862e-05			1181.0	4.57694e-08	15270.0	6.88888888888884e-05
8514.0	0.00010000000000000047			9868.0	8.47096774193554e-05			1182.0	4.56987e-08	15306.0	6.855555555555627e-05
8543.0	0.00010010344827586169			9899.0	8.47096774193554e-05			1183.0	4.56281e-08	15343.0	6.80540540540531e-05
8573.0	9.986666666666662e-05			9931.0	8.453124999999867e-05			1184.0	4.55578e-08	15380.0	6.786486486486598e-05
8603.0	0.00010006666666666497			9963.0	8.400000000000074e-05			1185.0	4.54876e-08	15417.0	6.759459459459393e-05
8633.0	9.936666666666704e-05			9995.0	8.353125000000114e-05			1186.0	4.54176e-08	15455.0	6.776315789473668e-05
8663.0	9.986666666666662e-05			10027.0	8.387500000000062e-05			1187.0	4.53477e-08	15493.0	6.81315789473701e-05
8693.0	0.00010066666666666743			10059.0	8.390624999999804e-05			1188.0	4.52781e-08	15530.0	6.87027027027009e-05
8723.0	0.00010103333333333353			10091.0	8.443749999999944e-05			1189.0	4.52086e-08	15567.0	6.93513513513532e-05
8753.0	0.00010059999999999884			10124.0	8.445454545454496e-05			1190.0	4.51392e-08	15605.0	6.878947368420774e-05
8783.0	0.00010103333333333353			10157.0	8.451515151515277e-05			1191.0	4.507e-08	15643.0	6.863157894736986e-05
8813.0	0.00010176666666666945			10190.0	8.439393939394053e-05			1192.0	4.5001e-08	15681.0	6.868421052631582e-05
8843.0	0.00010206666666666327			10223.0	8.463636363636164e-05			1193.0	4.49322e-08	15720.0	6.789743589743547e-05
8873.0	0.00010240000000000249			10256.0	8.554545454545514e-05			1194.0	4.48635e-08	15759.0	6.797435897435793e-05
8903.0	0.00010289999999999837			10289.0	8.62424242424247e-05			1195.0	4.4795e-08	15799.0	6.717500000000265e-05
8933.0	0.00010290000000000207			10322.0	8.636363636363694e-05			1196.0	4.47267e-08	15839.0	6.644999999999846e-05
8964.0	0.00010267741935483664			10355.0	8.693939393939425e-05			1197.0	4.46585e-08	15879.0	6.760000000000099e-05
8995.0	0.00010280645161290487			10388.0	8.684848484848255e-05			1198.0	4.45905e-08	15919.0	6.805000000000005e-05
9026.0	0.00010258064516128905			10421.0	8.666666666666923e-05			1199.0	4.45226e-08	15959.0	6.84749999999984e-05
9057.0	0.0001026129032258061			10455.0	8.632352941176206e-05			1200.0	4.44549e-08	15999.0	6.777500000000047e-05
9088.0	0.00010238709677419388			10489.0	8.664705882352953e-05			1201.0	4.43874e-08	16039.0	6.805000000000005e-05
9120.0	0.0001024062499999992			10523.0	8.679411764705991e-05			1202.0	4.432e-08	16080.0	6.800000000000031e-05
9152.0	0.00010256250000000022			10557.0	8.720588235294104e-05			1203.0	4.42528e-08	16121.0	6.731707317073133e-05
9184.0	0.0001030000000000024			10590.0	8.827272727272892e-05			1204.0	4.41857e-08	16163.0	6.666666666666725e-05
9216.0	0.0001018749999999978			10623.0	8.881818181817896e-05			1205.0	4.41189e-08	16205.0	6.730952380952438e-05
9248.0	0.0001014374999999991			10657.0	8.811764705882348e-05			1206.0	4.40521e-08	16247.0	6.714285714285557e-05
9281.0	0.00010139393939394155			10691.0	8.761764705882544e-05			1207.0	4.39855e-08	16289.0	6.719047619047598e-05
9314.0	0.00010139393939393819			10726.0	8.69142857142854e-05			1208.0	4.39191e-08	16331.0	6.79285714285713e-05
9347.0	0.0001012424242424254			10761.0	8.602857142857103e-05			1209.0	4.38529e-08	16373.0	6.842857142857246e-05
9380.0	0.00010072727272727253			10797.0	8.56388888888905e-05			1210.0	4.37868e-08	16415.0	6.773809523809491e-05
9414.0	0.00010038235294117645			10833.0	8.541666666666497e-05			1211.0	4.37208e-08	16458.0	6.660465116279018e-05
9448.0	0.00010076470588235413			10869.0	8.455555555555685e-05			1212.0	4.3655e-08	16501.0	6.665116279069849e-05
9482.0	0.00010114705882352853			10906.0	8.362162162161973e-05			1213.0	4.35894e-08	16545.0	6.670454545454593e-05
9516.0	0.00010097058823529469			10943.0	8.389189189189178e-05			1214.0	4.35239e-08	16589.0	6.709090909090806e-05
9550.0	0.00010029411764705627			10980.0	8.362162162162274e-05			1215.0	4.34586e-08	16633.0	6.743181818181939e-05
9585.0	0.00010002857142857393			11018.0	8.347368421052508e-05			1216.0	4.33934e-08	16677.0	6.695454545454555e-05
9620.0	9.988571428571267e-05			11056.0	8.321052631578942e-05			1217.0	4.33284e-08	16722.0	6.668888888888712e-05
9655.0	9.951428571428612e-05			11094.0	8.297368421052822e-05			1218.0	4.32635e-08	16767.0	6.63777777777794e-05
9690.0	0.00010097142857142963			11132.0	8.381578947368404e-05			1219.0	4.31988e-08	16813.0	6.53043478260871e-05
9725.0	0.00010125714285714262			11170.0	8.46052631578939e-05			1220.0	4.31343e-08	16859.0	6.48478260869556e-05
9760.0	0.00010082857142857155			11208.0	8.484210526315801e-05			1221.0	4.30699e-08	16906.0	6.495744680851005e-05
9796.0	0.00010024999999999927			11246.0	8.59473684210524e-05			1222.0	4.30056e-08	16953.0	6.527659574468235e-05
9832.0	9.938888888888806e-05			11284.0	8.584210526315756e-05			1223.0	4.29415e-08	16999.0	6.59130434782592e-05
9868.0	9.911111111111154e-05			11322.0	8.555263157894748e-05			1224.0	4.28776e-08	17046.0	6.553191489361878e-05
9905.0	9.818918918918911e-05			11361.0	8.476923076923157e-05			1225.0	4.28138e-08	17093.0	6.523404255319177e-05
9942.0	9.745945945945941e-05			11400.0	8.430769230769123e-05			1226.0	4.27501e-08	17141.0	6.460416666666478e-05
9979.0	9.789189189189228e-05			11439.0	8.3923076923079e-05			1227.0	4.26866e-08	17190.0	6.420408163265497e-05
10016.0	9.813513513513651e-05			11479.0	8.382499999999849e-05			1228.0	4.26232e-08	17239.0	6.430612244897762e-05
10054.0	9.83947368421036e-05			11519.0	8.38499999999992e-05			1229.0	4.256e-08	17288.0	6.369387755102123e-05
10091.0	9.918918918919087e-05			11559.0	8.390000000000064e-05			1230.0	4.2497e-08	17338.0	6.372000000000044e-05
10129.0	9.899999999999822e-05			11599.0	8.390000000000064e-05			1231.0	4.2434e-08	17387.0	6.43673469387753e-05
10167.0	9.900000000000113e-05			11640.0	8.353658536585394e-05			1232.0	4.23713e-08	17437.0	6.405999999999911e-05
10205.0	9.936842105263162e-05			11681.0	8.324390243902438e-05			1233.0	4.23087e-08	17487.0	6.446000000000174e-05
10243.0	9.971052631578767e-05			11722.0	8.297560975609796e-05			1234.0	4.22462e-08	17537.0	6.517999999999802e-05
10281.0	0.00010052631578947488			11764.0	8.238095238095282e-05			1235.0	4.21838e-08	17586.0	6.597959183673554e-05
10319.0	0.00010131578947368474			11806.0	8.173809523809306e-05			1236.0	4.21217e-08	17636.0	6.58599999999998e-05
10357.0	0.00010113157894736657			11848.0	8.195238095238229e-05			1237.0	4.20596e-08	17686.0	6.601999999999997e-05
10395.0	0.00010147368421052847			11891.0	8.146511627907055e-05			1238.0	4.19977e-08	17736.0	6.614000000000119e-05
10433.0	0.00010221052631578944			11934.0	8.167441860465023e-05			1239.0	4.1936e-08	17786.0	6.661999999999945e-05
10471.0	0.00010207894736842016			11977.0	8.176744186046427e-05			1240.0	4.18743e-08	17836.0	6.613999999999898e-05
10509.0	0.00010226315789473832			12020.0	8.241860465116259e-05			1241.0	4.18129e-08	17886.0	6.67200000000001e-05
10547.0	0.00010257894736841992			12063.0	8.248837209302507e-05			1242.0	4.17515e-08	17936.0	6.714000000000108e-05
10586.0	0.00010266666666666685			12107.0	8.224999999999835e-05			1243.0	4.16904e-08	17986.0	6.709999999999994e-05
10625.0	0.00010238461538461601			12151.0	8.279545454545597e-05			1244.0	4.16293e-08	18036.0	6.73199999999996e-05
10664.0	0.00010194871794871742			12195.0	8.279545454545345e-05			1245.0	4.15684e-08	18086.0	6.807999999999925e-05
10703.0	0.00010194871794871742			12238.0	8.46046511627914e-05			1246.0	4.15076e-08	18137.0	6.766666666666631e-05
10743.0	0.00010212500000000014			12281.0	8.511627906976737e-05			1247.0	4.1447e-08	18188.0	6.752941176470593e-05
10783.0	0.00010262500000000064			12325.0	8.443181818181873e-05			1248.0	4.13865e-08	18240.0	6.701923076923214e-05
10823.0	0.0001026749999999993			12369.0	8.384090909090777e-05			1249.0	4.13262e-08	18292.0	6.636538461538427e-05
10863.0	0.00010290000000000021			12414.0	8.337777777777728e-05			1250.0	4.1266e-08	18345.0	6.566037735849129e-05
10903.0	0.00010280000000000011			12459.0	8.257777777777894e-05			1251.0	4.12059e-08	18399.0	6.535185185185193e-05
10943.0	0.00010304999999999898			12505.0	8.232608695652141e-05			1252.0	4.1146e-08	18453.0	6.540740740740702e-05
10984.0	0.00010251219512195287			12551.0	8.202173913043536e-05			1253.0	4.10862e-08	18507.0	6.585185185185192e-05
11025.0	0.00010207317073170718			12597.0	8.206521739130375e-05			1254.0	4.10265e-08	18561.0	6.66111111111104e-05
11066.0	0.00010209756097560761			12643.0	8.345652173913124e-05			1255.0	4.0967e-08	18613.0	6.844230769230728e-05
11107.0	0.000102975609756099			12689.0	8.38260869565211e-05			1256.0	4.09076e-08	18665.0	6.915384615384699e-05
11148.0	0.00010424390243902439			12735.0	8.302173913043515e-05			1257.0	4.08484e-08	18717.0	7.015384615384586e-05
11189.0	0.00010441463414634096			12781.0	8.32608695652174e-05			1258.0	4.07892e-08	18769.0	7.026923076923166e-05
11230.0	0.00010453658536585395			12827.0	8.38043478260857e-05			1259.0	4.07303e-08	18821.0	6.98076923076906e-05
11271.0	0.00010439024390243782			12874.0	8.37446808510649e-05			1260.0	4.06714e-08	18874.0	6.984905660377537e-05
11313.0	0.00010414285714285953			12921.0	8.323404255319206e-05			1261.0	4.06127e-08	18927.0	6.99056603773577e-05
11355.0	0.0001040476190476187			12969.0	8.283333333333291e-05			1262.0	4.05541e-08	18980.0	6.960377358490457e-05
11397.0	0.00010442857142857145			13017.0	8.318750000000051e-05			1263.0	4.04957e-08	19034.0	6.929629629629672e-05
11439.0	0.00010402380952380848			13064.0	8.410638297872307e-05			1264.0	4.04374e-08	19088.0	6.901851851851919e-05
11482.0	0.0001036511627906987			13111.0	8.540425531914813e-05			1265.0	4.03792e-08	19142.0	6.961111111111031e-05
11525.0	0.00010346511627906803			13157.0	8.667391304347987e-05			1266.0	4.03211e-08	19196.0	7.055555555555724e-05
11568.0	0.00010360465116279039			13204.0	8.68510638297855e-05			1267.0	4.02632e-08	19250.0	7.048148148148103e-05
11611.0	0.00010351162790697893			13251.0	8.714893617021252e-05			1268.0	4.02054e-08	19305.0	6.9872727272726e-05
11655.0	0.00010288636363636245			13297.0	8.813043478260874e-05			1269.0	4.01478e-08	19361.0	6.919642857142987e-05
11699.0	0.00010243181818181906			13343.0	8.976086956521846e-05			1270.0	4.00902e-08	19417.0	6.901785714285727e-05
11743.0	0.00010274999999999994			13389.0	8.973913043478305e-05			1271.0	4.00328e-08	19474.0	6.856140350877038e-05
11787.0	0.00010481818181818067			13435.0	8.984782608695527e-05			1272.0	3.99756e-08	19531.0	6.85438596491227e-05
11830.0	0.00010637209302325763			13481.0	8.993478260869689e-05			1273.0	3.99184e-08	19588.0	6.887719298245783e-05
11873.0	0.00010648837209302325			13528.0	8.917021276595628e-05			1274.0	3.98614e-08	19644.0	7.042857142857049e-05
11917.0	0.00010613636363636255			13576.0	8.847916666666668e-05			1275.0	3.98045e-08	19700.0	7.073214285714271e-05
11961.0	0.00010647727272727387			13624.0	8.822916666666643e-05			1276.0	3.97478e-08	19757.0	7.05263157894741e-05
12005.0	0.00010638636363636216			13673.0	8.76326530612249e-05			1277.0	3.96912e-08	19814.0	7.024561403508785e-05
12049.0	0.00010665909090909224			13722.0	8.769387755102031e-05			1278.0	3.96347e-08	19871.0	7.077192982456109e-05
12094.0	0.00010644444444444358			13771.0	8.783673469387703e-05			1279.0	3.95783e-08	19928.0	7.135087719298321e-05
12139.0	0.00010624444444444523			13820.0	8.812244897959273e-05			1280.0	3.95221e-08	19984.0	7.208928571428495e-05
12184.0	0.00010688888888888846			13869.0	8.842857142857206e-05			1281.0	3.94659e-08	20041.0	7.228070175438619e-05
12229.0	0.00010673333333333337			13918.0	8.814285714285636e-05			1282.0	3.94099e-08	20098.0	7.201754385964956e-05
12274.0	0.00010644444444444358			13967.0	8.948979591836679e-05			1283.0	3.93541e-08	20155.0	7.219298245613999e-05
12320.0	0.00010660869565217434			14016.0	9.059183673469554e-05			1284.0	3.92983e-08	20212.0	7.224561403508693e-05
12366.0	0.0001069999999999996			14064.0	9.147916666666506e-05			1285.0	3.92427e-08	20270.0	7.225862068965614e-05
12412.0	0.0001069999999999996			14113.0	9.10204081632657e-05			1286.0	3.91872e-08	20328.0	7.208620689655155e-05
12458.0	0.00010741304347826028			14162.0	9.183673469387877e-05			1287.0	3.91318e-08	20386.0	7.203448275862094e-05
12504.0	0.0001074130434782627			14211.0	9.195918367346732e-05			1288.0	3.90766e-08	20445.0	7.208474576271104e-05
12550.0	0.00010813043478260702			14261.0	9.110000000000174e-05			1289.0	3.90215e-08	20503.0	7.344827586206968e-05
12596.0	0.00010819565217391324			14311.0	9.091999999999878e-05			1290.0	3.89665e-08	20561.0	7.32758620689651e-05
12642.0	0.0001084347826086979			14361.0	9.106000000000058e-05			1291.0	3.89116e-08	20620.0	7.34576271186432e-05
12688.0	0.00010891304347825998			14411.0	9.11799999999996e-05			1292.0	3.88568e-08	20679.0	7.294915254237433e-05
12734.0	0.0001095652173913029			14461.0	9.124000000000132e-05			1293.0	3.88022e-08	20739.0	7.285000000000023e-05
12781.0	0.00010957446808510612			14512.0	9.137254901960779e-05			1294.0	3.87477e-08	20799.0	7.21833333333329e-05
12828.0	0.00010978723404255432			14563.0	9.135294117646997e-05			1295.0	3.86933e-08	20860.0	7.229508196721352e-05
12875.0	0.00010957446808510612			14614.0	9.088235294117539e-05			1296.0	3.8639e-08	20920.0	7.284999999999838e-05
12922.0	0.00010936170212765792			14666.0	9.049999999999977e-05			1297.0	3.85848e-08	20981.0	7.28524590163935e-05
12970.0	0.00010916666666666945			14718.0	9.090384615384687e-05			1298.0	3.85308e-08	21042.0	7.332786885246e-05
13018.0	0.00010895833333333475			14770.0	9.090384615384687e-05			1299.0	3.84769e-08	21103.0	7.308196721311413e-05
13066.0	0.00010937499999999951			14822.0	9.117307692307682e-05			1300.0	3.84231e-08	21164.0	7.316393442622942e-05
13114.0	0.00010958333333332959			14874.0	9.251923076923095e-05			1301.0	3.83694e-08	21226.0	7.333870967742062e-05
13163.0	0.00010959183673469585			14926.0	9.30384615384617e-05			1302.0	3.83159e-08	21288.0	7.312903225806334e-05
13211.0	0.00011041666666666838			14978.0	9.278846153846093e-05			1303.0	3.82624e-08	21350.0	7.375806451612983e-05
13260.0	0.00011061224489795878			15031.0	9.233962264150857e-05			1304.0	3.82091e-08	21412.0	7.390322580645122e-05
13309.0	0.00011081632653060865			15084.0	9.209433962264197e-05			1305.0	3.81559e-08	21474.0	7.377419354838656e-05
13358.0	0.00011183673469388063			15138.0	9.175925925926006e-05			1306.0	3.81028e-08	21537.0	7.371428571428542e-05
13407.0	0.00011183673469387611			15192.0	9.183333333333214e-05			1307.0	3.80498e-08	21600.0	7.371428571428718e-05
13456.0	0.00011183673469387611			15246.0	9.153703703703761e-05			1308.0	3.7997e-08	21664.0	7.324999999999866e-05
13505.0	0.0001120408163265305			15301.0	9.147272727272741e-05			1309.0	3.79442e-08	21728.0	7.334375000000136e-05
13554.0	0.0001120408163265305			15356.0	9.154545454545476e-05			1310.0	3.78916e-08	21792.0	7.390625000000019e-05
13603.0	0.00011306122448979797			15411.0	9.125454545454335e-05			1311.0	3.78391e-08	21857.0	7.350769230769152e-05
13652.0	0.0001140816326530609			15466.0	9.18181818181818e-05			1312.0	3.77867e-08	21922.0	7.380000000000079e-05
13701.0	0.0001142857142857153			15521.0	9.18181818181818e-05			1313.0	3.77344e-08	21986.0	7.446874999999901e-05
13750.0	0.00011489795918367396			15577.0	9.160714285714426e-05			1314.0	3.76822e-08	22050.0	7.528124999999983e-05
13800.0	0.00011419999999999764			15633.0	9.17857142857129e-05			1315.0	3.76302e-08	22114.0	7.560937500000059e-05
13850.0	0.00011420000000000207			15690.0	9.140350877193262e-05			1316.0	3.75783e-08	22178.0	7.576562499999988e-05
13900.0	0.00011419999999999764			15747.0	9.122807017543635e-05			1317.0	3.75264e-08	22242.0	7.604687499999929e-05
13950.0	0.00011420000000000207			15804.0	9.245614035087908e-05			1318.0	3.74747e-08	22307.0	7.567692307692318e-05
14001.0	0.00011372549019607897			15860.0	9.303571428571316e-05			1319.0	3.74231e-08	22372.0	7.549230769230762e-05
14052.0	0.0001133333333333313			15916.0	9.357142857143095e-05			1320.0	3.73716e-08	22438.0	7.562121212121331e-05
14103.0	0.0001139215686274528			15972.0	9.410714285714082e-05			1321.0	3.73202e-08	22504.0	7.562121212121163e-05
14154.0	0.00011529411764705658			16028.0	9.428571428571342e-05			1322.0	3.7269e-08	22570.0	7.590909090909028e-05
14205.0	0.00011647058823529522			16085.0	9.473684210526441e-05			1323.0	3.72178e-08	22637.0	7.567164179104671e-05
14256.0	0.00011607843137254755			16142.0	9.421052631579117e-05			1324.0	3.71668e-08	22704.0	7.522388059701394e-05
14307.0	0.00011627450980392139			16199.0	9.526315789473375e-05			1325.0	3.71158e-08	22772.0	7.499999999999827e-05
14358.0	0.0001168627450980429			16256.0	9.526315789473765e-05			1326.0	3.7065e-08	22840.0	7.573529411764688e-05
14410.0	0.0001167307692307696			16313.0	9.596491228070326e-05			1327.0	3.70143e-08	22908.0	7.602941176470763e-05
14462.0	0.00011730769230769219			16370.0	9.596491228069937e-05			1328.0	3.69637e-08	22975.0	7.701492537313513e-05
14513.0	0.00011843137254901614			16428.0	9.58620689655174e-05			1329.0	3.69132e-08	23043.0	7.691176470588009e-05
14565.0	0.00011846153846154165			16486.0	9.620689655172656e-05			1330.0	3.68628e-08	23110.0	7.74626865671646e-05
14617.0	0.00011788461538461478			16544.0	9.620689655172273e-05			1331.0	3.68125e-08	23178.0	7.720588235294084e-05
14669.0	0.00011807692307692373			16603.0	9.559322033898457e-05			1332.0	3.67624e-08	23246.0	7.735294117647122e-05
14721.0	0.00011884615384615101			16662.0	9.542372881355973e-05			1333.0	3.67123e-08	23314.0	7.823529411764693e-05
14773.0	0.00011942307692307786			16722.0	9.483333333333288e-05			1334.0	3.66623e-08	23382.0	7.867647058823479e-05
14825.0	0.00012038461538461408			16782.0	9.449999999999736e-05			1335.0	3.66125e-08	23449.0	7.940298507462674e-05
14877.0	0.00012057692307692304			16842.0	9.450000000000106e-05			1336.0	3.65628e-08	23516.0	8.029850746268899e-05
14930.0	0.00012056603773585128			16903.0	9.442622950819651e-05			1337.0	3.65131e-08	23583.0	8.044776119402994e-05
14983.0	0.00012037735849056703			16964.0	9.491803278688462e-05			1338.0	3.64636e-08	23650.0	8.089552238805941e-05
15036.0	0.00012056603773584709			17024.0	9.583333333333574e-05			1339.0	3.64142e-08	23717.0	8.164179104477409e-05
15090.0	0.00012018518518518716			17084.0	9.699999999999894e-05			1340.0	3.63648e-08	23784.0	8.194029850746261e-05
15144.0	0.00012055555555555585			17143.0	9.847457627118801e-05			1341.0	3.63156e-08	23851.0	8.26865671641806e-05
15198.0	0.00012111111111111093			17202.0	9.96610169491506e-05			1342.0	3.62665e-08	23918.0	8.298507462686581e-05
15251.0	0.00012245283018867708			17261.0	9.949152542372952e-05			1343.0	3.62175e-08	23985.0	8.283582089552155e-05
15305.0	0.0001222222222222211			17321.0	9.983333333333234e-05			1344.0	3.61686e-08	24053.0	8.26470588235288e-05
15359.0	0.0001222222222222252			17381.0	0.0001003333333333319			1345.0	3.61198e-08	24122.0	8.202898550724635e-05
15413.0	0.00012166666666666601			17441.0	9.983333333333604e-05			1346.0	3.60712e-08	24192.0	8.12857142857139e-05
15467.0	0.00012259259259258978			17502.0	9.967213114753874e-05			1347.0	3.60226e-08	24262.0	8.128571428571707e-05
15522.0	0.000122545454545458			17563.0	9.967213114754239e-05			1348.0	3.59741e-08	24332.0	8.214285714285603e-05
15577.0	0.0001227272727272693			17624.0	9.918032786885064e-05			1349.0	3.59257e-08	24402.0	8.22857142857141e-05
15632.0	0.000122545454545458			17686.0	9.935483870968009e-05			1350.0	3.58774e-08	24472.0	8.271428571428517e-05
15687.0	0.0001227272727272693			17748.0	9.935483870967651e-05			1351.0	3.58293e-08	24542.0	8.285714285714325e-05
15742.0	0.00012363636363636616			17810.0	9.983870967741803e-05			1352.0	3.57812e-08	24612.0	8.285714285714325e-05
15797.0	0.00012418181818181623			17872.0	9.999999999999973e-05			1353.0	3.57332e-08	24683.0	8.267605633802876e-05
15853.0	0.00012392857142857444			17934.0	0.00010096774193548637			1354.0	3.56854e-08	24755.0	8.222222222222119e-05
15909.0	0.00012464285714285689			17996.0	0.00010112903225806448			1355.0	3.56376e-08	24827.0	8.194444444444467e-05
15965.0	0.0001244642857142843			18057.0	0.00010295081967212855			1356.0	3.55899e-08	24900.0	8.150684931506712e-05
16021.0	0.0001244642857142843			18118.0	0.00010360655737705087			1357.0	3.55424e-08	24973.0	8.24657534246594e-05
16078.0	0.00012403508771930056			18179.0	0.00010409836065573898			1358.0	3.54949e-08	25045.0	8.388888888888952e-05
16135.0	0.0001245614035087699			18240.0	0.00010475409836065403			1359.0	3.54475e-08	25117.0	8.388888888888644e-05
16192.0	0.00012491228070175465			18301.0	0.0001055737704918033			1360.0	3.54003e-08	25190.0	8.328767123287788e-05
16249.0	0.00012561403508772027			18362.0	0.00010573770491803388			1361.0	3.53531e-08	25263.0	8.301369863013637e-05
16306.0	0.00012561403508772027			18423.0	0.00010672131147541009			1362.0	3.5306e-08	25337.0	8.324324324324247e-05
16363.0	0.00012649122807017435			18485.0	0.00010612903225806501			1363.0	3.52591e-08	25411.0	8.364864864865054e-05
16420.0	0.0001268421052631591			18547.0	0.00010645161290322482			1364.0	3.52122e-08	25485.0	8.432432432432464e-05
16477.0	0.00012736842105262846			18609.0	0.0001058064516129016			1365.0	3.51654e-08	25559.0	8.364864864864754e-05
16535.0	0.00012741379310344842			18671.0	0.00010629032258064671			1366.0	3.51188e-08	25634.0	8.346666666666576e-05
16593.0	0.00012758620689655299			18733.0	0.00010677419354838823			1367.0	3.50722e-08	25710.0	8.315789473684347e-05
16651.0	0.00012844827586206822			18796.0	0.00010666666666666408			1368.0	3.50257e-08	25786.0	8.368421052631476e-05
16709.0	0.00012862068965517278			18859.0	0.00010761904761904774			1369.0	3.49793e-08	25862.0	8.381578947368404e-05
16767.0	0.00012948275862069186			18921.0	0.00010838709677419451			1370.0	3.4933e-08	25938.0	8.381578947368404e-05
16825.0	0.00012999999999999793			18983.0	0.00010903225806451774			1371.0	3.48869e-08	26014.0	8.460526315789681e-05
16883.0	0.00013051724137931166			19045.0	0.0001103225806451606			1372.0	3.48408e-08	26090.0	8.46052631578939e-05
16941.0	0.00013086206896551698			19107.0	0.0001103225806451606			1373.0	3.47948e-08	26166.0	8.473684210526318e-05
16999.0	0.0001306896551724124			19170.0	0.00011047619047619171			1374.0	3.47489e-08	26243.0	8.402597402597371e-05
17058.0	0.00013101694915254263			19232.0	0.00011129032258064365			1375.0	3.47031e-08	26321.0	8.423076923076878e-05
17116.0	0.0001318965517241368			19295.0	0.00011142857142857185			1376.0	3.46574e-08	26399.0	8.487179487179578e-05
17174.0	0.00013396551724138026			19358.0	0.00011142857142857185			1377.0	3.46117e-08	26476.0	8.532467532467487e-05
17232.0	0.00013413793103448483			19421.0	0.00011238095238095199			1378.0	3.45662e-08	26552.0	8.710526315789566e-05
17290.0	0.00013431034482758557			19484.0	0.00011317460317460446			1379.0	3.45208e-08	26628.0	8.789473684210552e-05
17348.0	0.00013465517241379092			19547.0	0.00011253968253967966			1380.0	3.44755e-08	26704.0	8.789473684210552e-05
17406.0	0.00013534482758620922			19611.0	0.00011203125000000189			1381.0	3.44302e-08	26781.0	8.740259740259614e-05
17465.0	0.0001350847457627124			19676.0	0.0001112307692307703			1382.0	3.43851e-08	26858.0	8.805194805194816e-05
17524.0	0.00013491525423728757			19741.0	0.0001115384615384612			1383.0	3.43401e-08	26935.0	8.792207792207717e-05
17583.0	0.00013542372881355833			19806.0	0.00011199999999999928			1384.0	3.42951e-08	27012.0	8.922077922078122e-05
17642.0	0.00013610169491525394			19871.0	0.00011292307692307542			1385.0	3.42502e-08	27088.0	9.039473684210437e-05
17701.0	0.00013728813559322028			19935.0	0.00011406250000000132			1386.0	3.42055e-08	27164.0	9.052631578947365e-05
17760.0	0.00013796610169491586			19999.0	0.00011468749999999847			1387.0	3.41608e-08	27241.0	8.999999999999845e-05
17819.0	0.00013864406779661145			20063.0	0.00011500000000000052			1388.0	3.41162e-08	27318.0	9.077922077922145e-05
17878.0	0.00013847457627118662			20128.0	0.00011461538461538395			1389.0	3.40717e-08	27395.0	9.077922077922145e-05
17938.0	0.0001383333333333329			20193.0	0.00011461538461538736			1390.0	3.40273e-08	27471.0	9.223684210526264e-05
17998.0	0.00013900000000000023			20259.0	0.0001146969696969675			1391.0	3.3983e-08	27547.0	9.328947368421106e-05
18057.0	0.0001403389830508448			20325.0	0.00011439393939393857			1392.0	3.39388e-08	27623.0	9.355263157894671e-05
18116.0	0.00014203389830508566			20392.0	0.00011388059701492575			1393.0	3.38947e-08	27699.0	9.407894736842091e-05
18175.0	0.00014237288135593158			20458.0	0.00011530303030303207			1394.0	3.38506e-08	27775.0	9.473684210526441e-05
18234.0	0.0001428813559322061			20525.0	0.00011522388059701416			1395.0	3.38067e-08	27851.0	9.486842105263078e-05
18293.0	0.00014406779661016867			20592.0	0.0001155223880597027			1396.0	3.37628e-08	27928.0	9.467532467532491e-05
18353.0	0.00014366666666666418			20659.0	0.0001161194029850731			1397.0	3.37191e-08	28005.0	9.441558441558295e-05
18413.0	0.00014383333333333563			20726.0	0.00011716417910447962			1398.0	3.36754e-08	28083.0	9.423076923077166e-05
18473.0	0.00014483333333333107			20793.0	0.00011761194029850578			1399.0	3.36318e-08	28162.0	9.392405063291117e-05
18533.0	0.00014566666666666986			20859.0	0.00011863636363636369			1400.0	3.35883e-08	28240.0	9.525641025640803e-05
18593.0	0.00014583333333333023			20925.0	0.00011909090909090875			1401.0	3.35449e-08	28318.0	9.538461538461683e-05
18653.0	0.00014616666666666944			20992.0	0.00011910447761194177			1402.0	3.35016e-08	28396.0	9.628205128205007e-05
18713.0	0.00014683333333333307			21058.0	0.00012045454545454397			1403.0	3.34583e-08	28474.0	9.641025641025889e-05
18773.0	0.00014716666666666489			21124.0	0.00012257575757575653			1404.0	3.34152e-08	28552.0	9.743589743589524e-05
18834.0	0.00014704918032787121			21190.0	0.0001228787878787888			1405.0	3.33721e-08	28630.0	9.782051282051315e-05
18895.0	0.00014754098360655567			21256.0	0.00012272727272727267			1406.0	3.33292e-08	28707.0	9.987012987012955e-05
18956.0	0.00014721311475409817			21323.0	0.0001223880597014923			1407.0	3.32863e-08	28783.0	0.00010131578947368474
19018.0	0.00014693548387096695			21390.0	0.0001231343283582103			1408.0	3.32435e-08	28859.0	0.00010171052631578967
19080.0	0.00014693548387097053			21457.0	0.00012358208955223977			1409.0	3.32008e-08	28935.0	0.00010223684210526387
19142.0	0.0001470967741935451			21524.0	0.00012388059701492498			1410.0	3.31582e-08	29010.0	0.00010373333333333197
19204.0	0.0001479032258064536			21591.0	0.0001241791044776102			1411.0	3.31156e-08	29085.0	0.0001042666666666688
19266.0	0.0001480645161290317			21658.0	0.00012402985074626925			1412.0	3.30732e-08	29161.0	0.00010381578947368359
19328.0	0.00014919354838709647			21726.0	0.0001239705882352932			1413.0	3.30308e-08	29237.0	0.00010355263157894794
19390.0	0.00014951612903225988			21794.0	0.00012397058823529646			1414.0	3.29885e-08	29314.0	0.00010324675324675197
19453.0	0.00014920634920634687			21862.0	0.00012455882352941142			1415.0	3.29463e-08	29391.0	0.00010337662337662295
19516.0	0.00014968253968254046			21930.0	0.00012514705882352967			1416.0	3.29042e-08	29468.0	0.00010389610389610398
19579.0	0.00014999999999999934			21998.0	0.00012661764705882363			1417.0	3.28622e-08	29546.0	0.00010423076923076885
19642.0	0.00014999999999999934			22066.0	0.00012661764705882363			1418.0	3.28203e-08	29623.0	0.00010506493506493704
19706.0	0.00015046875000000043			22134.0	0.00012749999999999936			1419.0	3.27784e-08	29700.0	0.00010584415584415428
19770.0	0.00015109375000000105			22203.0	0.0001269565217391287			1420.0	3.27367e-08	29777.0	0.00010610389610389624
19834.0	0.00015187499999999923			22272.0	0.00012710144927536473			1421.0	3.2695e-08	29855.0	0.00010602564102564102
19898.0	0.00015218750000000128			22341.0	0.00012797101449275208			1422.0	3.26534e-08	29933.0	0.00010653846153846205
19961.0	0.00015396825396825464			22410.0	0.00012826086956521776			1423.0	3.26119e-08	30011.0	0.00010730769230769217
20025.0	0.00015374999999999764			22479.0	0.00012826086956521776			1424.0	3.25704e-08	30088.0	0.00010818181818181752
20089.0	0.00015359375000000008			22548.0	0.00012884057971014587			1425.0	3.25291e-08	30166.0	0.00010807692307692227
20153.0	0.0001546875000000003			22617.0	0.0001291304347826083			1426.0	3.24878e-08	30244.0	0.00010871794871794928
20217.0	0.00015593750000000156			22687.0	0.00012928571428571432			1427.0	3.24466e-08	30322.0	0.00010948717948717938
20281.0	0.00015703124999999832			22757.0	0.00013042857142856943			1428.0	3.24055e-08	30400.0	0.00010961538461538536
20345.0	0.000157968750000001			22826.0	0.00013188405797101606			1429.0	3.23645e-08	30477.0	0.00011090909090909081
20409.0	0.00015812500000000201			22895.0	0.0001326086956521738			1430.0	3.23236e-08	30554.0	0.00011181818181818191
20473.0	0.000157968750000001			22963.0	0.00013455882352941164			1431.0	3.22827e-08	30632.0	0.00011179487179487257
20537.0	0.0001592187499999953			23031.0	0.00013558823529411773			1432.0	3.22419e-08	30710.0	0.0001119230769230757
20601.0	0.00016031250000000247			23099.0	0.00013617647058823597			1433.0	3.22012e-08	30788.0	0.00011205128205128166
20665.0	0.0001617187499999978			23167.0	0.00013661764705882382			1434.0	3.21606e-08	30867.0	0.00011151898734177195
20728.0	0.0001633333333333319			23235.0	0.00013794117647058742			1435.0	3.21201e-08	30946.0	0.00011151898734177195
20791.0	0.0001644444444444503			23303.0	0.00013852941176470564			1436.0	3.20796e-08	31025.0	0.00011202531645569651
20855.0	0.0001645312499999954			23371.0	0.00013867647058823603			1437.0	3.20393e-08	31104.0	0.00011291139240506378
20919.0	0.00016406249999999928			23439.0	0.00014014705882352672			1438.0	3.1999e-08	31183.0	0.00011354430379747018
20983.0	0.00016453125000000235			23507.0	0.00014191176470588468			1439.0	3.19588e-08	31262.0	0.00011430379746835281
21047.0	0.00016562500000000258			23574.0	0.0001426865671641793			1440.0	3.19186e-08	31341.0	0.00011443037974683465
21112.0	0.0001655384615384597			23641.0	0.0001437313432835825			1441.0	3.18786e-08	31420.0	0.00011493670886076201
21177.0	0.00016538461538461254			23709.0	0.0001439705882352936			1442.0	3.18386e-08	31500.0	0.00011462499999999876
21242.0	0.00016584615384615403			23777.0	0.00014411764705882398			1443.0	3.17987e-08	31580.0	0.00011500000000000121
21307.0	0.0001660000000000012			23845.0	0.0001442647058823511			1444.0	3.17589e-08	31660.0	0.00011562499999999976
21372.0	0.000166615384615383			23913.0	0.00014411764705882398			1445.0	3.17192e-08	31740.0	0.00011649999999999993
21437.0	0.00016753846153846598			23982.0	0.00014463768115942173			1446.0	3.16795e-08	31819.0	0.00011759493670886102
21503.0	0.0001674242424242425			24051.0	0.00014492753623188096			1447.0	3.16399e-08	31898.0	0.00011835443037974645
21569.0	0.00016803030303030034			24120.0	0.00014478260869565457			1448.0	3.16004e-08	31978.0	0.0001182500000000003
21635.0	0.00016803030303030707			24189.0	0.0001449275362318842			1449.0	3.1561e-08	32057.0	0.00011962025316455644
21701.0	0.00016893939393939047			24258.0	0.00014579710144927154			1450.0	3.15217e-08	32136.0	0.00012113924050632729
21767.0	0.00016954545454545504			24328.0	0.00014600000000000485			1451.0	3.14824e-08	32214.0	0.00012256410256410272
21833.0	0.00016984848484848734			24398.0	0.00014585714285714042			1452.0	3.14432e-08	32292.0	0.00012307692307692375
21900.0	0.0001698507462686559			24468.0	0.0001471428571428568			1453.0	3.14041e-08	32370.0	0.00012397435897435984
21967.0	0.00017000000000000017			24538.0	0.00014785714285714085			1454.0	3.13651e-08	32448.0	0.0001243589743589749
22034.0	0.0001714925373134295			24608.0	0.000148142857142857			1455.0	3.13261e-08	32527.0	0.0001244303797468355
22100.0	0.00017318181818182232			24678.0	0.00014985714285714762			1456.0	3.12872e-08	32606.0	0.00012455696202531453
22166.0	0.00017409090909090573			24748.0	0.00014985714285714125			1457.0	3.12484e-08	32685.0	0.00012455696202531735
22232.0	0.0001750000000000026			24818.0	0.00015099999999999955			1458.0	3.12097e-08	32764.0	0.00012620253164557005
22298.0	0.00017636363636363444			24888.0	0.00015185714285714168			1459.0	3.1171e-08	32842.0	0.00012782051282051327
22364.0	0.00017757575757575687			24958.0	0.00015314285714285804			1460.0	3.11324e-08	32920.0	0.00012794871794871924
22430.0	0.00017757575757575687			25028.0	0.000152428571428574			1461.0	3.10939e-08	32998.0	0.00012871794871794365
22497.0	0.0001782089552238815			25099.0	0.00015211267605633378			1462.0	3.10555e-08	33077.0	0.00012848101265823197
22563.0	0.00018015151515151786			25170.0	0.0001522535211267635			1463.0	3.10172e-08	33156.0	0.00012886075949367187
22630.0	0.00017985074626865514			25241.0	0.00015281690140845106			1464.0	3.09789e-08	33235.0	0.00012873417721519004
22697.0	0.00018029850746268793			25312.0	0.00015323943661971518			1465.0	3.09407e-08	33314.0	0.00012974683544303352
22764.0	0.0001802985074626813			25383.0	0.00015366197183098556			1466.0	3.09025e-08	33394.0	0.0001295000000000046
22831.0	0.00018029850746268793			25455.0	0.00015361111111111207			1467.0	3.08645e-08	33474.0	0.00012924999999999742
22898.0	0.0001817910447761239			25527.0	0.00015347222222222227			1468.0	3.08265e-08	33555.0	0.0001286419753086404
22966.0	0.00018191176470587898			25600.0	0.00015328767123287717			1469.0	3.07886e-08	33636.0	0.00012876543209876468
23033.0	0.00018343283582089752			25673.0	0.00015342465753424793			1470.0	3.07508e-08	33718.0	0.00012878048780488229
23100.0	0.00018432835820895646			25746.0	0.00015479452054794336			1471.0	3.0713e-08	33800.0	0.00012878048780487687
23167.0	0.0001852238805970154			25819.0	0.00015438356164383717			1472.0	3.06753e-08	33883.0	0.00012891566265060158
23234.0	0.00018582089552238583			25892.0	0.00015493150684931412			1473.0	3.06377e-08	33965.0	0.0001297560975609754
23302.0	0.00018647058823529448			25965.0	0.00015616438356164488			1474.0	3.06002e-08	34047.0	0.00013048780487804796
23370.0	0.00018750000000000057			26038.0	0.0001568493150684926			1475.0	3.05627e-08	34129.0	0.00013170731707317246
23438.0	0.00018794117647058517			26111.0	0.00015698630136986335			1476.0	3.05253e-08	34211.0	0.00013280487804877858
23506.0	0.00018867647058823703			26185.0	0.00015689189189189352			1477.0	3.0488e-08	34293.0	0.00013353658536585655
23574.0	0.00018897058823529126			26259.0	0.0001567567567567575			1478.0	3.04507e-08	34374.0	0.00013456790123456678
23642.0	0.0001894117647058824			26333.0	0.00015770270270269764			1479.0	3.04135e-08	34455.0	0.00013580246913580396
23710.0	0.00018970588235294315			26407.0	0.0001587837837837858			1480.0	3.03764e-08	34536.0	0.00013592592592592275
23779.0	0.00018985507246376974			26482.0	0.0001584000000000015			1481.0	3.03394e-08	34618.0	0.00013634146341463376
23848.0	0.00019043478260869463			26557.0	0.0001590666666666666			1482.0	3.03024e-08	34700.0	0.0001360975609756132
23917.0	0.00019086956521739313			26632.0	0.00015946666666666331			1483.0	3.02655e-08	34782.0	0.00013634146341463376
23986.0	0.00019217391304347575			26706.0	0.00016189189189189627			1484.0	3.02287e-08	34864.0	0.00013743902439023988
24055.0	0.00019260869565217425			26780.0	0.0001633783783783745			1485.0	3.01919e-08	34946.0	0.00013768292682927126
24124.0	0.00019347826086956482			26854.0	0.00016310810810810845			1486.0	3.01552e-08	35028.0	0.00013890243902439037
24193.0	0.0001937681159420305			26929.0	0.00016280000000000073			1487.0	3.01186e-08	35110.0	0.00014024390243902248
24263.0	0.00019428571428571192			27004.0	0.00016293333333333493			1488.0	3.00821e-08	35192.0	0.00014060975609756147
24333.0	0.00019428571428571826			27079.0	0.00016319999999999743			1489.0	3.00456e-08	35274.0	0.00014060975609756147
24403.0	0.0001948571428571379			27155.0	0.0001636842105263188			1490.0	3.00092e-08	35356.0	0.00014182926829268058
24473.0	0.00019542857142857656			27231.0	0.0001640789473684208			1491.0	2.99729e-08	35438.0	0.00014329268292683108
24543.0	0.00019571428571428002			27307.0	0.00016473684210526138			1492.0	2.99366e-08	35520.0	0.00014292682926829212
24614.0	0.0001960563380281712			27383.0	0.00016539473684210778			1493.0	2.99004e-08	35603.0	0.0001431325301204833
24685.0	0.0001967605633802822			27459.0	0.00016565789473684052			1494.0	2.98643e-08	35686.0	0.0001437349397590361
24756.0	0.0001976056338028167			27535.0	0.00016618421052631764			1495.0	2.98282e-08	35769.0	0.00014385542168674772
24827.0	0.00019859154929577466			27611.0	0.00016697368421052166			1496.0	2.97922e-08	35852.0	0.0001437349397590361
24898.0	0.00019915492957746226			27687.0	0.0001681578947368452			1497.0	2.97563e-08	35935.0	0.00014445783132530055
24969.0	0.0001991549295774685			27763.0	0.00016855263157894722			1498.0	2.97205e-08	36019.0	0.0001446428571428584
25040.0	0.0002001408450704202			27840.0	0.00016870129870129655			1499.0	2.96847e-08	36103.0	0.0001453571428571435
25112.0	0.00020013888888889244			27917.0	0.00016948051948052244			1500.0	2.9649e-08	36187.0	0.000145595238095235
25184.0	0.0002011111111111087			27993.0	0.00017157894736841736			1501.0	2.96133e-08	36271.0	0.0001459523809523802
25256.0	0.00020222222222222093			28069.0	0.00017250000000000232			1502.0	2.95777e-08	36356.0	0.00014600000000000038
25328.0	0.00020319444444444335			28145.0	0.00017302631578947362			1503.0	2.95422e-08	36441.0	0.00014647058823529757
25400.0	0.00020472222222222495			28221.0	0.00017447368421052403			1504.0	2.95068e-08	36526.0	0.00014752941176470583
25472.0	0.0002055555555555576			28297.0	0.00017539473684210902			1505.0	2.94714e-08	36611.0	0.0001483529411764707
25544.0	0.0002056944444444412			28373.0	0.00017565789473684176			1506.0	2.94361e-08	36696.0	0.0001488235294117627
25616.0	0.0002061111111111106			28449.0	0.00017605263157894377			1507.0	2.94008e-08	36781.0	0.00014870588235294362
25688.0	0.0002066666666666698			28525.0	0.0001773684210526366			1508.0	2.93656e-08	36867.0	0.00014860465116278828
25760.0	0.00020708333333333305			28601.0	0.00017894736842105044			1509.0	2.93305e-08	36953.0	0.00014930232558139748
25833.0	0.0002078082191780809			28677.0	0.00018026315789473744			1510.0	2.92955e-08	37039.0	0.00014953488372092873
25906.0	0.00020863013698629938			28753.0	0.00018131578947368587			1511.0	2.92605e-08	37125.0	0.00014976744186046516
25979.0	0.00020972602739725938			28829.0	0.00018289473684210557			1512.0	2.92256e-08	37211.0	0.0001506976744186056
26052.0	0.00021013698630137167			28904.0	0.0001841333333333317			1513.0	2.91907e-08	37298.0	0.0001508045977011471
26125.0	0.00021027397260274243			28980.0	0.000184342105263156			1514.0	2.9156e-08	37385.0	0.00015126436781609265
26198.0	0.00021095890410959014			29056.0	0.00018460526315789458			1515.0	2.91212e-08	37472.0	0.00015183908045976948
26272.0	0.00021121621621621365			29132.0	0.00018539473684210442			1516.0	2.90866e-08	37559.0	0.0001524137931034514
26346.0	0.00021121621621621365			29208.0	0.00018565789473684298			1517.0	2.9052e-08	37646.0	0.0001531034482758595
26420.0	0.00021202702702702978			29284.0	0.00018618421052631428			1518.0	2.90175e-08	37733.0	0.00015367816091954142
26494.0	0.00021270270270270388			29361.0	0.00018597402597402742			1519.0	2.8983e-08	37820.0	0.00015436781609195463
26569.0	0.0002121333333333316			29438.0	0.00018649350649350556			1520.0	2.89486e-08	37907.0	0.00015482758620689508
26644.0	0.00021280000000000262			29515.0	0.00018727272727273145			1521.0	2.89143e-08	37994.0	0.0001559770114942538
26719.0	0.00021373333333333023			29593.0	0.0001870512820512777			1522.0	2.888e-08	38081.0	0.00015781609195402067
26794.0	0.00021466666666666967			29671.0	0.00018717948717948934			1523.0	2.88458e-08	38167.0	0.00015941860465116408
26869.0	0.0002161333333333341			29749.0	0.0001882051282051257			1524.0	2.88117e-08	38252.0	0.00016164705882352781
26944.0	0.00021679999999999923			29827.0	0.00018910256410256747			1525.0	2.87776e-08	38337.0	0.00016364705882353047
27019.0	0.00021799999999999524			29905.0	0.0001897435897435916			1526.0	2.87436e-08	38421.0	0.00016511904761904556
27094.0	0.00021906666666666888			29983.0	0.00019012820512820383			1527.0	2.87097e-08	38506.0	0.00016470588235294393
27169.0	0.00021946666666666559			30062.0	0.0001903797468354423			1528.0	2.86758e-08	38591.0	0.00016494117647058732
27244.0	0.00022000000000000242			30141.0	0.0001910126582278459			1529.0	2.8642e-08	38676.0	0.00016611764705882508
27320.0	0.00022039473684210584			30220.0	0.00019215189873417684			1530.0	2.86082e-08	38761.0	0.00016658823529411707
27396.0	0.00022131578947368497			30299.0	0.00019265822784810422			1531.0	2.85745e-08	38847.0	0.00016697674418604568
27472.0	0.00022184210526315625			30378.0	0.00019253164556961674			1532.0	2.85409e-08	38933.0	0.00016802325581395436
27548.0	0.00022342105263157595			30457.0	0.00019303797468354412			1533.0	2.85073e-08	39019.0	0.0001688372093023266
27624.0	0.00022447368421053024			30537.0	0.0001933750000000012			1534.0	2.84738e-08	39105.0	0.000168488372093022
27700.0	0.00022473684210526295			30617.0	0.00019425000000000136			1535.0	2.84403e-08	39192.0	0.00016850574712643814
27776.0	0.00022473684210526295			30697.0	0.00019512500000000156			1536.0	2.8407e-08	39279.0	0.00016896551724137856
27853.0	0.00022532467532467503			30777.0	0.000196124999999997			1537.0	2.83736e-08	39366.0	0.00016862068965516942
27930.0	0.000225454545454546			30856.0	0.00019835443037974777			1538.0	2.83404e-08	39453.0	0.0001694252873563241
28007.0	0.000225454545454546			30936.0	0.00019837500000000063			1539.0	2.83072e-08	39540.0	0.0001701149425287373
28085.0	0.00022564102564102357			31016.0	0.000198124999999999			1540.0	2.8274e-08	39628.0	0.00017079545454545315
28163.0	0.00022564102564102357			31097.0	0.00019827160493827116			1541.0	2.8241e-08	39716.0	0.00017102272727272737
28241.0	0.0002258974358974355			31178.0	0.00019876543209876822			1542.0	2.82079e-08	39804.0	0.00017079545454545315
28319.0	0.00022756410256410739			31259.0	0.00019938271604938405			1543.0	2.8175e-08	39893.0	0.00017089887640449626
28397.0	0.00022871794871794402			31340.0	0.00019975308641975137			1544.0	2.81421e-08	39982.0	0.00017134831460674142
28475.0	0.0002296153846153858			31421.0	0.0002004938271604915			1545.0	2.81093e-08	40071.0	0.0001722471910112367
28554.0	0.0002301265822784821			31502.0	0.00020086419753086429			1546.0	2.80765e-08	40160.0	0.0001738202247190972
28633.0	0.00023063291139240383			31584.0	0.00020109756097561117			1547.0	2.80438e-08	40249.0	0.0001735955056179821
28712.0	0.0002311392405063312			31666.0	0.00020268292682926927			1548.0	2.80111e-08	40338.0	0.00017404494382022227
28791.0	0.00023139240506328928			31747.0	0.00020444444444444606			1549.0	2.79785e-08	40428.0	0.00017422222222222375
28871.0	0.00023162500000000196			31828.0	0.0002054320987654292			1550.0	2.7946e-08	40518.0	0.00017466666666666618
28951.0	0.00023162500000000196			31909.0	0.0002061728395061748			1551.0	2.79135e-08	40609.0	0.00017461538461538173
29031.0	0.0002321249999999997			31991.0	0.000206097560975606			1552.0	2.78811e-08	40700.0	0.0001746153846153866
29111.0	0.00023287499999999906			32072.0	0.0002081481481481521			1553.0	2.78487e-08	40791.0	0.00017494505494505423
29192.0	0.00023308641975308377			32153.0	0.00020950617283950257			1554.0	2.78165e-08	40882.0	0.00017571428571428515
29273.0	0.00023382716049382936			32234.0	0.0002101234567901239			1555.0	2.77842e-08	40974.0	0.00017597826086956442
29353.0	0.00023599999999999733			32316.0	0.00021109756097561168			1556.0	2.7752e-08	41066.0	0.00017619565217391367
29434.0	0.0002367901234567898			32398.0	0.00021158536585365824			1557.0	2.77199e-08	41158.0	0.00017630434782608828
29515.0	0.00023790123456790272			32480.0	0.00021182926829268423			1558.0	2.76879e-08	41250.0	0.0001783695652173917
29596.0	0.0002387654320987671			32562.0	0.0002118292682926788			1559.0	2.76559e-08	41342.0	0.00017880434782608536
29677.0	0.00023888888888888587			32645.0	0.0002119277108433761			1560.0	2.76239e-08	41434.0	0.00018000000000000142
29758.0	0.00023925925925925867			32728.0	0.00021277108433734684			1561.0	2.7592e-08	41526.0	0.00018065217391304434
29840.0	0.0002392682926829292			32811.0	0.00021301204819277545			1562.0	2.75602e-08	41618.0	0.00018141304347826188
29922.0	0.00023975609756097575			32895.0	0.00021321428571428153			1563.0	2.75284e-08	41711.0	0.00018129032258064383
30004.0	0.0002404878048780483			32979.0	0.0002130952380952384			1564.0	2.74967e-08	41804.0	0.0001818279569892447
30086.0	0.0002415853658536598			33063.0	0.00021452380952381391			1565.0	2.74651e-08	41897.0	0.00018258064516129267
				33147.0	0.00021511904761904534			1566.0	2.74335e-08	41990.0	0.00018322580645161468
				33231.0	0.00021571428571428734			1567.0	2.74019e-08	42083.0	0.00018354838709677332
				33316.0	0.0002161176470588235			1568.0	2.73704e-08	42177.0	0.00018372340425531805
				33401.0	0.00021635294117646687			1569.0	2.7339e-08	42271.0	0.00018468085106383022
				33486.0	0.00021682352941176407			1570.0	2.73076e-08	42364.0	0.00018591397849462396
				33571.0	0.00021811764705882616			1571.0	2.72763e-08	42458.0	0.00018617021276595821
				33656.0	0.00021882352941176672			1572.0	2.72451e-08	42552.0	0.0001858510638297859
				33741.0	0.0002191764705882344			1573.0	2.72139e-08	42647.0	0.00018578947368421228
				33827.0	0.0002191860465116283			1574.0	2.71827e-08	42742.0	0.0001857894736842076
				33913.0	0.00021988372093023235			1575.0	2.71516e-08	42837.0	0.00018726315789473888
				33999.0	0.00022127906976744048			1576.0	2.71206e-08	42932.0	0.00018852631578947465
				34085.0	0.00022232558139534915			1577.0	2.70896e-08	43027.0	0.00018905263157894712
				34171.0	0.0002227906976744168			1578.0	2.70587e-08	43122.0	0.00019052631578947372
				34257.0	0.0002232558139534896			1579.0	2.70278e-08	43217.0	0.0001921052631578911
				34344.0	0.00022425287356321743			1580.0	2.6997e-08	43312.0	0.00019305263157894995
				34431.0	0.00022540229885057618			1581.0	2.69663e-08	43407.0	0.00019336842105263156
				34518.0	0.00022632183908045706			1582.0	2.69356e-08	43502.0	0.000193894736842104
				34605.0	0.0002267816091954026			1583.0	2.69049e-08	43597.0	0.00019484210526315816
				34692.0	0.00022724137931034812			1584.0	2.68743e-08	43692.0	0.00019589473684210776
				34779.0	0.00022793103448275623			1585.0	2.68438e-08	43787.0	0.00019621052631578937
								1586.0	2.68133e-08	43883.0	0.00019677083333333178
								1587.0	2.67829e-08	43979.0	0.0001974999999999986
								1588.0	2.67525e-08	44075.0	0.00019916666666666694
								1589.0	2.67222e-08	44171.0	0.00020010416666666844
								1590.0	2.6692e-08	44267.0	0.00019989583333333374
								1591.0	2.66617e-08	44364.0	0.00019989690721649504
								1592.0	2.66316e-08	44461.0	0.0001997938144329892
								1593.0	2.66015e-08	44558.0	0.00020020618556700794
								1594.0	2.65714e-08	44655.0	0.00020113402061855583
								1595.0	2.65415e-08	44753.0	0.0002012244897959225
								1596.0	2.65115e-08	44851.0	0.00020183673469387662
								1597.0	2.64816e-08	44949.0	0.00020255102040816247
								1598.0	2.64518e-08
								1599.0	2.6422e-08
								1600.0	2.63923e-08
								1601.0	2.63626e-08
								1602.0	2.6333e-08
								1603.0	2.63034e-08
								1604.0	2.62739e-08
								1605.0	2.62444e-08
								1606.0	2.6215e-08
								1607.0	2.61856e-08
								1608.0	2.61563e-08
								1609.0	2.61271e-08
								1610.0	2.60979e-08
								1611.0	2.60687e-08
								1612.0	2.60396e-08
								1613.0	2.60105e-08
								1614.0	2.59815e-08
								1615.0	2.59526e-08
								1616.0	2.59237e-08
								1617.0	2.58948e-08
								1618.0	2.5866e-08
								1619.0	2.58373e-08
								1620.0	2.58086e-08
								1621.0	2.57799e-08
								1622.0	2.57513e-08
								1623.0	2.57228e-08
								1624.0	2.56943e-08
								1625.0	2.56658e-08
								1626.0	2.56374e-08
								1627.0	2.56091e-08
								1628.0	2.55808e-08
								1629.0	2.55525e-08
								1630.0	2.55243e-08
								1631.0	2.54961e-08
								1632.0	2.5468e-08
								1633.0	2.544e-08
								1634.0	2.5412e-08
								1635.0	2.5384e-08
								1636.0	2.53561e-08
								1637.0	2.53282e-08
								1638.0	2.53004e-08
								1639.0	2.52726e-08
								1640.0	2.52449e-08
								1641.0	2.52173e-08
								1642.0	2.51896e-08
								1643.0	2.51621e-08
								1644.0	2.51345e-08
								1645.0	2.5107e-08
								1646.0	2.50796e-08
								1647.0	2.50522e-08
								1648.0	2.50249e-08
								1649.0	2.49976e-08
								1650.0	2.49703e-08
								1651.0	2.49431e-08
								1652.0	2.4916e-08
								1653.0	2.48889e-08
								1654.0	2.48618e-08
								1655.0	2.48348e-08
								1656.0	2.48078e-08
								1657.0	2.47809e-08
								1658.0	2.4754e-08
								1659.0	2.47272e-08
								1660.0	2.47004e-08
								1661.0	2.46737e-08
								1662.0	2.4647e-08
								1663.0	2.46203e-08
								1664.0	2.45937e-08
								1665.0	2.45671e-08
								1666.0	2.45406e-08
								1667.0	2.45142e-08
								1668.0	2.44877e-08
								1669.0	2.44614e-08
								1670.0	2.4435e-08
								1671.0	2.44087e-08
								1672.0	2.43825e-08
								1673.0	2.43563e-08
								1674.0	2.43301e-08
								1675.0	2.4304e-08
								1676.0	2.42779e-08
								1677.0	2.42519e-08
								1678.0	2.42259e-08
								1679.0	2.42e-08
								1680.0	2.41741e-08
								1681.0	2.41482e-08
								1682.0	2.41224e-08
								1683.0	2.40967e-08
								1684.0	2.40709e-08
								1685.0	2.40453e-08
								1686.0	2.40196e-08
								1687.0	2.3994e-08
								1688.0	2.39685e-08
								1689.0	2.3943e-08
								1690.0	2.39175e-08
								1691.0	2.38921e-08
								1692.0	2.38667e-08
								1693.0	2.38414e-08
								1694.0	2.38161e-08
								1695.0	2.37908e-08
								1696.0	2.37656e-08
								1697.0	2.37404e-08
								1698.0	2.37153e-08
								1699.0	2.36902e-08
								1700.0	2.36652e-08
								1701.0	2.36402e-08
								1702.0	2.36152e-08
								1703.0	2.35903e-08
								1704.0	2.35654e-08
								1705.0	2.35406e-08
								1706.0	2.35158e-08
								1707.0	2.3491e-08
								1708.0	2.34663e-08
								1709.0	2.34416e-08
								1710.0	2.3417e-08
								1711.0	2.33924e-08
								1712.0	2.33679e-08
								1713.0	2.33433e-08
								1714.0	2.33189e-08
								1715.0	2.32944e-08
								1716.0	2.32701e-08
								1717.0	2.32457e-08
								1718.0	2.32214e-08
								1719.0	2.31971e-08
								1720.0	2.31729e-08
								1721.0	2.31487e-08
								1722.0	2.31245e-08
								1723.0	2.31004e-08
								1724.0	2.30764e-08
								1725.0	2.30523e-08
								1726.0	2.30283e-08
								1727.0	2.30044e-08
								1728.0	2.29804e-08
								1729.0	2.29566e-08
								1730.0	2.29327e-08
								1731.0	2.29089e-08
								1732.0	2.28852e-08
								1733.0	2.28614e-08
								1734.0	2.28378e-08
								1735.0	2.28141e-08
								1736.0	2.27905e-08
								1737.0	2.27669e-08
								1738.0	2.27434e-08
								1739.0	2.27199e-08
								1740.0	2.26964e-08
								1741.0	2.2673e-08
								1742.0	2.26497e-08
								1743.0	2.26263e-08
								1744.0	2.2603e-08
								1745.0	2.25797e-08
								1746.0	2.25565e-08
								1747.0	2.25333e-08
								1748.0	2.25102e-08
								1749.0	2.2487e-08
								1750.0	2.2464e-08
								1751.0	2.24409e-08
								1752.0	2.24179e-08
								1753.0	2.23949e-08
								1754.0	2.2372e-08
								1755.0	2.23491e-08
								1756.0	2.23263e-08
								1757.0	2.23034e-08
								1758.0	2.22806e-08
								1759.0	2.22579e-08
								1760.0	2.22352e-08
								1761.0	2.22125e-08
								1762.0	2.21899e-08
								1763.0	2.21673e-08
								1764.0	2.21447e-08
								1765.0	2.21222e-08
								1766.0	2.20997e-08
								1767.0	2.20772e-08
								1768.0	2.20548e-08
								1769.0	2.20324e-08
								1770.0	2.201e-08
								1771.0	2.19877e-08
								1772.0	2.19654e-08
								1773.0	2.19432e-08
								1774.0	2.1921e-08
								1775.0	2.18988e-08
								1776.0	2.18766e-08
								1777.0	2.18545e-08
								1778.0	2.18325e-08
								1779.0	2.18104e-08
								1780.0	2.17884e-08
								1781.0	2.17665e-08
								1782.0	2.17445e-08
								1783.0	2.17226e-08
								1784.0	2.17008e-08
								1785.0	2.16789e-08
								1786.0	2.16571e-08
								1787.0	2.16354e-08
								1788.0	2.16136e-08
								1789.0	2.15919e-08
								1790.0	2.15703e-08
								1791.0	2.15487e-08
								1792.0	2.15271e-08
								1793.0	2.15055e-08
								1794.0	2.1484e-08
								1795.0	2.14625e-08
								1796.0	2.1441e-08
								1797.0	2.14196e-08
								1798.0	2.13982e-08
								1799.0	2.13769e-08
								1800.0	2.13555e-08
								1801.0	2.13342e-08
								1802.0	2.1313e-08
								1803.0	2.12918e-08
								1804.0	2.12706e-08
								1805.0	2.12494e-08
								1806.0	2.12283e-08
								1807.0	2.12072e-08
								1808.0	2.11861e-08
								1809.0	2.11651e-08
								1810.0	2.11441e-08
								1811.0	2.11232e-08
								1812.0	2.11022e-08
								1813.0	2.10813e-08
								1814.0	2.10605e-08
								1815.0	2.10396e-08
								1816.0	2.10188e-08
								1817.0	2.09981e-08
								1818.0	2.09773e-08
								1819.0	2.09566e-08
								1820.0	2.09359e-08
								1821.0	2.09153e-08
								1822.0	2.08947e-08
								1823.0	2.08741e-08
								1824.0	2.08536e-08
								1825.0	2.08331e-08
								1826.0	2.08126e-08
								1827.0	2.07921e-08
								1828.0	2.07717e-08
								1829.0	2.07513e-08
								1830.0	2.0731e-08
								1831.0	2.07106e-08
								1832.0	2.06903e-08
								1833.0	2.06701e-08
								1834.0	2.06498e-08
								1835.0	2.06296e-08
								1836.0	2.06095e-08
								1837.0	2.05893e-08
								1838.0	2.05692e-08
								1839.0	2.05491e-08
								1840.0	2.05291e-08
								1841.0	2.05091e-08
								1842.0	2.04891e-08
								1843.0	2.04691e-08
								1844.0	2.04492e-08
								1845.0	2.04293e-08
								1846.0	2.04094e-08
								1847.0	2.03896e-08
								1848.0	2.03698e-08
								1849.0	2.035e-08
								1850.0	2.03303e-08
								1851.0	2.03105e-08
								1852.0	2.02909e-08
								1853.0	2.02712e-08
								1854.0	2.02516e-08
								1855.0	2.0232e-08
								1856.0	2.02124e-08
								1857.0	2.01929e-08
								1858.0	2.01734e-08
								1859.0	2.01539e-08
								1860.0	2.01344e-08
								1861.0	2.0115e-08
								1862.0	2.00956e-08
								1863.0	2.00762e-08
								1864.0	2.00569e-08
								1865.0	2.00376e-08
								1866.0	2.00183e-08
								1867.0	1.99991e-08
								1868.0	1.99799e-08
								1869.0	1.99607e-08
								1870.0	1.99415e-08
								1871.0	1.99224e-08
								1872.0	1.99033e-08
								1873.0	1.98842e-08
								1874.0	1.98651e-08
								1875.0	1.98461e-08
								1876.0	1.98271e-08
								1877.0	1.98082e-08
								1878.0	1.97892e-08
								1879.0	1.97703e-08
								1880.0	1.97515e-08
								1881.0	1.97326e-08
								1882.0	1.97138e-08
								1883.0	1.9695e-08
								1884.0	1.96762e-08
								1885.0	1.96575e-08
								1886.0	1.96388e-08
								1887.0	1.96201e-08
								1888.0	1.96014e-08
								1889.0	1.95828e-08
								1890.0	1.95642e-08
								1891.0	1.95456e-08
								1892.0	1.95271e-08
								1893.0	1.95086e-08
								1894.0	1.94901e-08
								1895.0	1.94716e-08
								1896.0	1.94532e-08
								1897.0	1.94348e-08
								1898.0	1.94164e-08
								1899.0	1.9398e-08
								1900.0	1.93797e-08
								1901.0	1.93614e-08
								1902.0	1.93431e-08
								1903.0	1.93249e-08
								1904.0	1.93067e-08
								1905.0	1.92885e-08
								1906.0	1.92703e-08
								1907.0	1.92522e-08
								1908.0	1.9234e-08
								1909.0	1.9216e-08
								1910.0	1.91979e-08
								1911.0	1.91799e-08
								1912.0	1.91619e-08
								1913.0	1.91439e-08
								1914.0	1.91259e-08
								1915.0	1.9108e-08
								1916.0	1.90901e-08
								1917.0	1.90722e-08
								1918.0	1.90544e-08
								1919.0	1.90365e-08
								1920.0	1.90187e-08
								1921.0	1.9001e-08
								1922.0	1.89832e-08
								1923.0	1.89655e-08
								1924.0	1.89478e-08
								1925.0	1.89301e-08
								1926.0	1.89125e-08
								1927.0	1.88949e-08
								1928.0	1.88773e-08
								1929.0	1.88597e-08
								1930.0	1.88421e-08
								1931.0	1.88246e-08
								1932.0	1.88071e-08
								1933.0	1.87897e-08
								1934.0	1.87722e-08
								1935.0	1.87548e-08
								1936.0	1.87374e-08
								1937.0	1.872e-08
								1938.0	1.87027e-08
								1939.0	1.86854e-08
								1940.0	1.86681e-08
								1941.0	1.86508e-08
								1942.0	1.86336e-08
								1943.0	1.86164e-08
								1944.0	1.85992e-08
								1945.0	1.8582e-08
								1946.0	1.85649e-08
								1947.0	1.85477e-08
								1948.0	1.85306e-08
								1949.0	1.85136e-08
								1950.0	1.84965e-08
								1951.0	1.84795e-08
								1952.0	1.84625e-08
								1953.0	1.84455e-08
								1954.0	1.84286e-08
								1955.0	1.84116e-08
								1956.0	1.83947e-08
								1957.0	1.83779e-08
								1958.0	1.8361e-08
								1959.0	1.83442e-08
								1960.0	1.83274e-08
								1961.0	1.83106e-08
								1962.0	1.82938e-08
								1963.0	1.82771e-08
								1964.0	1.82604e-08
								1965.0	1.82437e-08
								1966.0	1.8227e-08
								1967.0	1.82104e-08
								1968.0	1.81938e-08
								1969.0	1.81772e-08
								1970.0	1.81606e-08
								1971.0	1.81441e-08
								1972.0	1.81276e-08
								1973.0	1.81111e-08
								1974.0	1.80946e-08
								1975.0	1.80781e-08
								1976.0	1.80617e-08
								1977.0	1.80453e-08
								1978.0	1.80289e-08
								1979.0	1.80126e-08
								1980.0	1.79962e-08
								1981.0	1.79799e-08
								1982.0	1.79636e-08
								1983.0	1.79473e-08
								1984.0	1.79311e-08
								1985.0	1.79149e-08
								1986.0	1.78987e-08
								1987.0	1.78825e-08
								1988.0	1.78663e-08
								1989.0	1.78502e-08
								1990.0	1.78341e-08
								1991.0	1.7818e-08
								1992.0	1.78019e-08
								1993.0	1.77859e-08
								1994.0	1.77699e-08
								1995.0	1.77539e-08
								1996.0	1.77379e-08
								1997.0	1.77219e-08
								1998.0	1.7706e-08
								1999.0	1.76901e-08
[truncated: 15,755 more rows]
