# Supplementary material for: Viscoelasticity and elastoplasticity in the power law creep and yielding of gels and fibre network materials under stress
Source: Soft Matter. 2026 May 7;22(23):4034–44. doi: 10.1039/d6sm00053c (PMC13430415; doi:10.1039/d6sm00053c)
Supplement: SM-022-D6SM00053C-s001 [file SM-022-D6SM00053C-s001.zip › Supplemental Data/data_fig7/fig_7a.csv]

3.5	3.5	3.75	3.75	4.0	4.0	4.25	4.25	4.5	4.5	5	5
0.001	5.0357142857142856e-05	0.001	5.0689655172413794e-05	0.001	5.318571428571429e-05	0.001	7.913793103448276e-05	0.001	0.0001430142857142	0.001	0.0002538
0.001585	7.674285714285714e-05	0.001585	8.008965517241378e-05	0.001585	8.257142857142857e-05	0.001585	0.0001220413793103	0.001585	0.0002215714285714	0.001585	0.0003876
0.002512	0.0001309285714285	0.002512	0.000136724137931	0.002512	0.0001262857142857	0.002512	0.0001909655172413	0.002512	0.0003497142857142	0.002512	0.0006345
0.00398	0.0002010857142857	0.00398	0.0002177068965517	0.00398	0.0002137142857142	0.00398	0.0003119275862068	0.00398	0.0005539285714285	0.00398	0.0009855
0.00631	0.00034	0.00631	0.0003681034482758	0.00631	0.0003742857142857	0.00631	0.0005008620689655	0.00631	0.0008742857142857	0.00631	0.00158625
0.01	0.0005740714285714	0.01	0.0006211034482758	0.01	0.0006168571428571	0.01	0.0008156896551724	0.01	0.0014182857142857	0.01	0.0025178571428571
0.01585	0.0009731428571428	0.01585	0.0010148965517241	0.01585	0.0010685714285714	0.01585	0.0013699310344827	0.01585	0.0021955714285714	0.01585	0.0039628571428571
0.02512	0.0016514285714285	0.02512	0.001723448275862	0.02512	0.0019428571428571	0.02512	0.0022393103448275	0.02512	0.003525	0.02512	0.0060428571428571
0.0398	0.0028042857142857	0.0398	0.0031289655172413	0.0398	0.0036	0.0398	0.0041151724137931	0.0398	0.0055714285714285	0.0398	0.0097142857142857
0.0631	0.0048947142857142	0.0631	0.005295724137931	0.0631	0.006345	0.0631	0.0076922068965517	0.0631	0.0090642857142857	0.0631	0.0151071428571428
0.1	0.0090773785714285	0.1	0.0098210620689655	0.1	0.01179	0.1	0.0139235310344827	0.1	0.0171214285714285	0.1	0.0238692857142857
0.1585	0.0153485714285714	0.1585	0.0172165517241379	0.1585	0.0221571428571428	0.1585	0.0268055172413793	0.1585	0.0302142857142857	0.1585	0.0406057142857142
0.2512	0.0278978571428571	0.2512	0.0322848275862069	0.2512	0.0402857142857142	0.2512	0.0490958620689655	0.2512	0.0563428571428571	0.2512	0.0738285714285714
0.398	0.0505142857142857	0.398	0.0566620689655172	0.398	0.0752942857142857	0.398	0.0882206896551724	0.398	0.1007142857142857	0.398	0.1376571428571428
0.631	0.0921205714285714	0.631	0.1141229999999999	0.631	0.1329428571428571	0.631	0.15369	0.631	0.1684285714285714	0.631	0.2440285714285714
1.0	0.1601662142857143	1.0	0.2124868965517241	1.0	0.255	1.0	0.277413448275862	1.0	0.3205714285714286	1.0	0.4371428571428571
