# Supplementary material for: Viscoelasticity and elastoplasticity in the power law creep and yielding of gels and fibre network materials under stress
Source: Soft Matter. 2026 May 7;22(23):4034–44. doi: 10.1039/d6sm00053c (PMC13430415; doi:10.1039/d6sm00053c)
Supplement: SM-022-D6SM00053C-s001 [file SM-022-D6SM00053C-s001.zip › Supplemental Data/data_fig7/fig_7b.csv]

3.5	3.5	3.75	3.75	4.0	4.0	4.25	4.25	4.5	4.5	5	5
0.001	0.387314	0.001	0.215932	0.001	0.347168	0.001	0.00169287	0.001	0.00145218	0.001	0.00127602
0.001585	0.309763	0.001585	0.247799	0.001585	0.25651	0.001585	0.0026451	0.001585	0.00221861	0.001585	0.00192822
0.002512	0.391078	0.002512	0.273888	0.002512	0.218365	0.002512	0.00408257	0.002512	0.00349005	0.002512	0.00318301
0.00398	0.307522	0.00398	0.246073	0.00398	0.212254	0.00398	0.00770614	0.00398	0.00552116	0.00398	0.00490829
0.00631	0.30886	0.00631	0.253655	0.00631	0.268672	0.00631	0.0113966	0.00631	0.00864302	0.00631	0.00793963
0.01	0.332328	0.01	0.247937	0.01	0.227234	0.01	0.0186126	0.01	0.0141167	0.01	0.0129083
0.01585	0.335934	0.01585	0.236259	0.01585	0.195445	0.01585	0.0280655	0.01585	0.0215079	0.01585	0.0198021
0.02512	0.336833	0.02512	0.201177	0.02512	0.170538	0.02512	0.0434702	0.02512	0.0340349	0.02512	0.029995
0.0398	0.356136	0.0398	0.247665	0.0398	0.184706	0.0398	0.0900172	0.0398	0.053437	0.0398	0.0493596
0.0631	0.385079	0.0631	0.253233	0.0631	0.178647	0.0631	0.17664	0.0631	0.0907607	0.0631	0.0756945
0.1	0.426741	0.1	0.289193	0.1	0.230753	0.1	0.19541	0.1	0.169693	0.1	0.116257
0.1585	0.429501	0.1585	0.338797	0.1585	0.315958	0.1585	0.308767	0.1585	0.243186	0.1585	0.200494
0.2512	0.520902	0.2512	0.431884	0.2512	0.415216	0.2512	0.396009	0.2512	0.360723	0.2512	0.336703
0.398	0.64652	0.398	0.560446	0.398	0.573171	0.398	0.536302	0.398	0.510924	0.398	0.537458
0.631	0.84448	0.631	0.79833	0.631	0.761044	0.631	0.727383	0.631	0.694689	0.631	0.760992
1.0	1.0915	1.0	1.10272	1.0	1.09254	1.0	1.02595	1.0	1.02886	1.0	1.08854
