# Supplementary material for: Viscoelasticity and elastoplasticity in the power law creep and yielding of gels and fibre network materials under stress
Source: Soft Matter. 2026 May 7;22(23):4034–44. doi: 10.1039/d6sm00053c (PMC13430415; doi:10.1039/d6sm00053c)
Supplement: SM-022-D6SM00053C-s001 [file SM-022-D6SM00053C-s001.zip › Supplemental Data/data_fig2/fig_2.csv]

stress3.5	strain_{eq}3.5	stress3.75	strain_{eq}3.75	stress4.0	strain_{eq}4.0	stress4.25	strain_{eq}4.25	stress4.5	strain_{eq}4.5	stress5	strain_{eq}5
2.5e-05	0.163771	2.5e-05	0.0657319	2.5e-05	0.00541828	2.5e-05	0.000524392	2.5e-05	0.000240056	2.5e-05	0.000122671
5e-05	0.169386	5e-05	0.0722641	5e-05	0.00886762	5e-05	0.00104317	5e-05	0.000480099	5e-05	0.00024535
0.0001	0.173304	0.0001	0.0767038	0.0001	0.0135165	0.0001	0.00206558	0.0001	0.000959253	0.0001	0.000490711
0.0002	0.177017	0.0002	0.0822378	0.0002	0.020569	0.0002	0.00407488	0.0002	0.00191587	0.0002	0.000981455
0.0004	0.183465	0.0004	0.0908445	0.0004	0.0307017	0.0004	0.00800883	0.0004	0.00382726	0.0004	0.00196302
0.0008	0.194539	0.0008	0.105032	0.0008	0.0454094	0.0008	0.0156934	0.0008	0.00763002	0.0008	0.0039264
0.0016	0.213245	0.0016	0.126352	0.0016	0.0656667	0.0016	0.0297692	0.0016	0.0151687	0.0016	0.00785382
0.0032	0.243483	0.0032	0.15773	0.0032	0.0955433	0.0032	0.0538204	0.0032	0.0300394	0.0032	0.0157074
0.0064	0.291376	0.0064	0.204387	0.0064	0.13993	0.0064	0.0933215	0.0064	0.0585675	0.0064	0.0313887
0.0128	0.36337	0.0128	0.274452	0.0128	0.205446	0.0128	0.153314	0.0128	0.10989	0.0128	0.0624674
0.0256	0.470836	0.0256	0.376154	0.0256	0.302115	0.0256	0.242382	0.0256	0.192526	0.0256	0.12229
