# Supplementary material for: Viscoelasticity and elastoplasticity in the power law creep and yielding of gels and fibre network materials under stress
Source: Soft Matter. 2026 May 7;22(23):4034–44. doi: 10.1039/d6sm00053c (PMC13430415; doi:10.1039/d6sm00053c)
Supplement: SM-022-D6SM00053C-s001 [file SM-022-D6SM00053C-s001.zip › Supplemental Data/data_fig5/fig_5b_yield.csv]

break	break
9141.6	0.0245463
2178.0	0.0255083
1094.0	0.0277344
611.2	0.029629
422.8	0.0311992
345.2	0.0330248
270.8	0.0357137
226.0	0.0376084
