# Supplementary material for: Viscoelasticity and elastoplasticity in the power law creep and yielding of gels and fibre network materials under stress
Source: Soft Matter. 2026 May 7;22(23):4034–44. doi: 10.1039/d6sm00053c (PMC13430415; doi:10.1039/d6sm00053c)
Supplement: SM-022-D6SM00053C-s001 [file SM-022-D6SM00053C-s001.zip › Supplemental Data/data_fig5/fig_5b_data.csv]

0.03	0.03	0.0305	0.0305	0.031	0.031	0.0315	0.0315	0.032	0.032	0.0325	0.0325	0.033	0.033	0.0335	0.0335	0.034	0.034	0.0345	0.0345	0.035	0.035
0.4	0.000584631	0.4	0.000594375	0.4	0.000604119	0.4	0.000613863	0.4	0.000623607	0.4	0.000633351	0.4	0.000643095	0.4	0.000652839	0.4	0.000662583	0.4	0.000672326	0.4	0.00068207
0.8	0.00411576	0.8	0.00418436	0.8	0.00425295	0.8	0.00432155	0.8	0.00439015	0.8	0.00445874	0.8	0.00452734	0.8	0.00459593	0.8	0.00466453	0.8	0.00473313	0.8	0.00480172
1.2	0.0249503	1.2	0.0253662	1.2	0.025782	1.2	0.0261978	1.2	0.0266137	1.2	0.0270295	1.2	0.0274454	1.2	0.0278612	1.2	0.028277	1.2	0.0286929	1.2	0.0291087
1.6	0.0749147	1.6	0.0761629	1.6	0.0774112	1.6	0.0786594	1.6	0.0799076	1.6	0.0811558	1.6	0.0824039	1.6	0.0836521	1.6	0.0849002	1.6	0.0861483	1.6	0.0873964
2.0	0.0801479	2.0	0.08148	2.0	0.0828118	2.0	0.0841435	2.0	0.085475	2.0	0.0868062	2.0	0.0881373	2.0	0.0894682	2.0	0.0907988	2.0	0.0921293	2.0	0.0934595
2.4	0.055607	2.4	0.0565235	2.4	0.0574395	2.4	0.058355	2.4	0.0592699	2.4	0.0601843	2.4	0.0610981	2.4	0.0620115	2.4	0.0629242	2.4	0.0638364	2.4	0.064748
2.8	0.0374796	2.8	0.038088	2.8	0.0386957	2.8	0.0393026	2.8	0.0399086	2.8	0.0405138	2.8	0.0411182	2.8	0.0417217	2.8	0.0423244	2.8	0.0429261	2.8	0.043527
3.2	0.0269981	3.2	0.0274273	3.2	0.0278556	3.2	0.0282828	3.2	0.028709	3.2	0.0291342	3.2	0.0295583	3.2	0.0299813	3.2	0.0304032	3.2	0.0308241	3.2	0.0312438
3.6	0.0207944	3.6	0.0211168	3.6	0.021438	3.6	0.0217581	3.6	0.0220769	3.6	0.0223946	3.6	0.022711	3.6	0.0230263	3.6	0.0233402	3.6	0.0236529	3.6	0.0239644
4.0	0.01683	4.0	0.0170836	4.0	0.0173359	4.0	0.0175869	4.0	0.0178366	4.0	0.018085	4.0	0.0183321	4.0	0.0185778	4.0	0.0188222	4.0	0.0190652	4.0	0.0193068
4.4	0.014096	4.4	0.0143018	4.4	0.0145063	4.4	0.0147095	4.4	0.0149112	4.4	0.0151116	4.4	0.0153106	4.4	0.0155082	4.4	0.0157043	4.4	0.0158991	4.4	0.0160923
4.8	0.0120906	4.8	0.0122614	4.8	0.0124308	4.8	0.0125987	4.8	0.0127653	4.8	0.0129304	4.8	0.0130941	4.8	0.0132564	4.8	0.0134172	4.8	0.0135765	4.8	0.0137343
5.2	0.0105499	5.2	0.0106938	5.2	0.0108362	5.2	0.0109773	5.2	0.0111168	5.2	0.011255	5.2	0.0113917	5.2	0.0115269	5.2	0.0116606	5.2	0.0117928	5.2	0.0119236
5.6	0.00932483	5.6	0.00944744	5.6	0.00956861	5.6	0.00968834	5.6	0.00980662	5.6	0.00992345	5.6	0.0100388	5.6	0.0101527	5.6	0.0102651	5.6	0.010376	5.6	0.0104855
6.0	0.00832552	6.0	0.00843089	6.0	0.00853484	6.0	0.00863734	6.0	0.00873841	6.0	0.00883803	6.0	0.0089362	6.0	0.0090329	6.0	0.00912815	6.0	0.00922193	6.0	0.00931423
6.4	0.00749417	6.4	0.00758535	6.4	0.00767511	6.4	0.00776345	6.4	0.00785037	6.4	0.00793586	6.4	0.00801992	6.4	0.00810254	6.4	0.00818373	6.4	0.00826348	6.4	0.0083418
6.8	0.00679175	6.8	0.00687107	6.8	0.006949	6.8	0.00702553	6.8	0.00710066	6.8	0.00717439	6.8	0.00724672	6.8	0.00731765	6.8	0.00738718	6.8	0.00745531	6.8	0.00752204
7.2	0.00619073	7.2	0.00626004	7.2	0.00632798	7.2	0.00639455	7.2	0.00645976	7.2	0.0065236	7.2	0.00658608	7.2	0.0066472	7.2	0.00670695	7.2	0.00676534	7.2	0.00682238
7.6	0.00567103	7.6	0.00573181	7.6	0.00579125	7.6	0.00584935	7.6	0.00590613	7.6	0.00596158	7.6	0.0060157	7.6	0.00606851	7.6	0.00611999	7.6	0.00620716	7.6	0.00625951
8.0	0.00521761	8.0	0.00527105	8.0	0.0053232	8.0	0.00537405	8.0	0.00542361	8.0	0.00547188	8.0	0.00551887	8.0	0.00556458	8.0	0.00564889	8.0	0.00569188	8.0	0.00573145
8.4	0.00481892	8.4	0.00486602	8.4	0.00491187	8.4	0.00495646	8.4	0.0049998	8.4	0.00504189	8.4	0.00508275	8.4	0.00516267	8.4	0.0051992	8.4	0.00523357	8.4	0.00526708
8.8	0.00446595	8.8	0.00450755	8.8	0.00454792	8.8	0.00458708	8.8	0.00462503	8.8	0.00469896	8.8	0.00473723	8.8	0.00476876	8.8	0.00479903	8.8	0.00482852	8.8	0.00488546
9.2	0.00415158	9.2	0.00418835	9.2	0.00422394	9.2	0.00425837	9.2	0.00432994	9.2	0.00436304	9.2	0.00439065	9.2	0.00441728	9.2	0.00444349	9.2	0.00446903	9.2	0.0045256
9.6	0.00387004	9.6	0.00390259	9.6	0.00393399	9.6	0.00400297	9.6	0.00403232	9.6	0.00405656	9.6	0.00408019	9.6	0.00410343	9.6	0.00412622	9.6	0.00418015	9.6	0.00430898
10.0	0.0036167	10.0	0.00364551	10.0	0.00371145	10.0	0.00373849	10.0	0.00375998	10.0	0.00378091	10.0	0.00380165	10.0	0.00382195	10.0	0.00387221	10.0	0.00400086	10.0	0.00400534
10.4	0.00338771	10.4	0.00344988	10.4	0.00347644	10.4	0.00349534	10.4	0.00351401	10.4	0.0035325	10.4	0.0035507	10.4	0.00356837	10.4	0.00372641	10.4	0.00372839	10.4	0.00372578
10.8	0.0031799	10.8	0.00324163	10.8	0.00325844	10.8	0.00327487	10.8	0.00329145	10.8	0.00330776	10.8	0.00332366	10.8	0.00344871	10.8	0.00348282	10.8	0.00347619	10.8	0.00347454
11.2	0.00303033	11.2	0.00304546	11.2	0.00305994	11.2	0.00307464	11.2	0.00308934	11.2	0.00310364	11.2	0.00319437	11.2	0.00326449	11.2	0.00325403	11.2	0.00324889	11.2	0.00329194
11.6	0.00285345	11.6	0.00286599	11.6	0.00287905	11.6	0.00289218	11.6	0.00290513	11.6	0.00295439	11.6	0.00306698	11.6	0.00305627	11.6	0.0030471	11.6	0.00308705	11.6	0.00308273
12.0	0.00269054	12.0	0.00270194	12.0	0.00271369	12.0	0.00272533	12.0	0.00273667	12.0	0.00282312	12.0	0.0028807	12.0	0.00286664	12.0	0.00286008	12.0	0.00289836	12.0	0.00296072
12.4	0.00254118	12.4	0.00255156	12.4	0.00256205	12.4	0.00257229	12.4	0.00265786	12.4	0.00268984	12.4	0.00270611	12.4	0.00269495	12.4	0.00273276	12.4	0.00275813	12.4	0.00284761
12.8	0.00240393	12.8	0.00241329	12.8	0.00242257	12.8	0.00246911	12.8	0.00254306	12.8	0.0025634	12.8	0.0025473	12.8	0.00258196	12.8	0.00257213	12.8	0.00263152	12.8	0.00271186
13.2	0.00227743	13.2	0.00228579	13.2	0.00229393	13.2	0.00237674	13.2	0.00240074	13.2	0.00241686	13.2	0.00240283	13.2	0.00243661	13.2	0.00245948	13.2	0.00251107	13.2	0.00265139
13.6	0.00216053	13.6	0.00216791	13.6	0.0022132	13.6	0.00228033	13.6	0.00226602	13.6	0.00228207	13.6	0.00231426	13.6	0.00229992	13.6	0.00235682	13.6	0.00246095	13.6	0.00255927
14.0	0.00205222	14.0	0.00205867	14.0	0.00213791	14.0	0.00215839	14.0	0.00217252	14.0	0.0021587	14.0	0.00218862	14.0	0.00220913	14.0	0.00225861	14.0	0.00235738	14.0	0.00250708
14.4	0.00195164	14.4	0.00199522	14.4	0.00202549	14.4	0.00204242	14.4	0.00206146	14.4	0.00208891	14.4	0.00207112	14.4	0.00208985	14.4	0.00219522	14.4	0.00225945	14.4	0.00235457
14.8	0.00185804	14.8	0.00193521	14.8	0.00195414	14.8	0.00193622	14.8	0.00195509	14.8	0.00198022	14.8	0.00196323	14.8	0.00203693	14.8	0.00214472	14.8	0.00227103	14.8	0.00227454
15.2	0.00180899	15.2	0.00183772	15.2	0.00185348	15.2	0.00183888	15.2	0.00185645	15.2	0.00187789	15.2	0.00189525	15.2	0.00200201	15.2	0.00202665	15.2	0.00219496	15.2	0.00214073
15.6	0.00176122	15.6	0.00177816	15.6	0.00176056	15.6	0.00174919	15.6	0.00180633	15.6	0.00178374	15.6	0.00186021	15.6	0.00193456	15.6	0.00194105	15.6	0.00206474	15.6	0.00208849
16.0	0.00167791	16.0	0.00169382	16.0	0.00167525	16.0	0.00166614	16.0	0.00171577	16.0	0.00173052	16.0	0.00176633	16.0	0.00182878	16.0	0.00198668	16.0	0.00194522	16.0	0.00208629
16.4	0.00159607	16.4	0.00161152	16.4	0.00159654	16.4	0.00166371	16.4	0.0016321	16.4	0.00167015	16.4	0.00174713	16.4	0.00178923	16.4	0.00193516	16.4	0.00183778	16.4	0.00202882
16.8	0.00152069	16.8	0.00153554	16.8	0.00152354	16.8	0.00158593	16.8	0.00155497	16.8	0.00162888	16.8	0.00169643	16.8	0.00170261	16.8	0.00182526	16.8	0.0017406	16.8	0.00193965
17.2	0.00148561	17.2	0.00146549	17.2	0.00145557	17.2	0.00150948	17.2	0.00151658	17.2	0.00154831	17.2	0.00163358	17.2	0.00168765	17.2	0.00172256	17.2	0.00175509	17.2	0.001862
17.6	0.00141751	17.6	0.00140055	17.6	0.00143511	17.6	0.00143871	17.6	0.00147233	17.6	0.00147121	17.6	0.00154926	17.6	0.00167024	17.6	0.00163006	17.6	0.00169773	17.6	0.00179042
18.0	0.0013539	18.0	0.00134007	18.0	0.00137269	18.0	0.0013734	18.0	0.00140421	18.0	0.0015378	18.0	0.00147204	18.0	0.00161757	18.0	0.00154643	18.0	0.00160504	18.0	0.00171707
18.4	0.00129507	18.4	0.00128352	18.4	0.00131086	18.4	0.001372	18.4	0.00137582	18.4	0.00145828	18.4	0.0014016	18.4	0.00156577	18.4	0.00150652	18.4	0.00155718	18.4	0.00166382
18.8	0.00124043	18.8	0.00123049	18.8	0.00125348	18.8	0.00131278	18.8	0.00133688	18.8	0.00138393	18.8	0.0014394	18.8	0.00148054	18.8	0.00150089	18.8	0.00150884	18.8	0.00164175
19.2	0.00118943	19.2	0.00122395	19.2	0.00120031	19.2	0.00125302	19.2	0.00127297	19.2	0.0013166	19.2	0.00137664	19.2	0.00140316	19.2	0.00142464	19.2	0.00146856	19.2	0.00164767
19.6	0.00114164	19.6	0.0011719	19.6	0.00117652	19.6	0.00122417	19.6	0.00132641	19.6	0.00125534	19.6	0.00130649	19.6	0.00133342	19.6	0.00135299	19.6	0.00148317	19.6	0.00165662
20.0	0.00109672	20.0	0.00112187	20.0	0.00116444	20.0	0.00117096	20.0	0.00126167	20.0	0.00119914	20.0	0.0012792	20.0	0.00127	20.0	0.00131933	20.0	0.00147704	20.0	0.00159109
20.4	0.0010544	20.4	0.00107556	20.4	0.00111378	20.4	0.00115546	20.4	0.00119932	20.4	0.00114719	20.4	0.00128865	20.4	0.0012747	20.4	0.00125552	20.4	0.00153618	20.4	0.00153016
20.8	0.00101446	20.8	0.00103257	20.8	0.00109206	20.8	0.0011022	20.8	0.00114278	20.8	0.00113575	20.8	0.00125813	20.8	0.00124887	20.8	0.00122835	20.8	0.00143306	20.8	0.00147442
21.2	0.0010171	21.2	0.00101953	21.2	0.00104512	21.2	0.00109385	21.2	0.00109143	21.2	0.001086	21.2	0.00119576	21.2	0.00119018	21.2	0.00131842	21.2	0.00137619	21.2	0.00143043
21.6	0.000975278	21.6	0.00100557	21.6	0.00100158	21.6	0.00104548	21.6	0.00104438	21.6	0.00107489	21.6	0.00113572	21.6	0.00113388	21.6	0.001358	21.6	0.00136244	21.6	0.00145388
22.0	0.000936407	22.0	0.000998568	22.0	0.000961375	22.0	0.00107117	22.0	0.00100095	22.0	0.00102384	22.0	0.00111372	22.0	0.0010821	22.0	0.00126394	22.0	0.00136513	22.0	0.00159056
22.4	0.000926813	22.4	0.000955231	22.4	0.00092399	22.4	0.00102137	22.4	0.000960604	22.4	0.000977541	22.4	0.00109449	22.4	0.00103445	22.4	0.00125576	22.4	0.00132471	22.4	0.00153024
22.8	0.000918856	22.8	0.00091537	22.8	0.000889006	22.8	0.000973939	22.8	0.000922944	22.8	0.000997773	22.8	0.00104072	22.8	0.00116871	22.8	0.00118062	22.8	0.00129097	22.8	0.00143231
23.2	0.000885854	23.2	0.000878912	23.2	0.00088821	23.2	0.000930973	23.2	0.000924426	23.2	0.00100005	23.2	0.000992596	23.2	0.00113921	23.2	0.0011476	23.2	0.00125305	23.2	0.00147448
23.6	0.000851082	23.6	0.000845225	23.6	0.000888185	23.6	0.000891905	23.6	0.000886251	23.6	0.000955292	23.6	0.00098662	23.6	0.00106854	23.6	0.00115776	23.6	0.00128628	23.6	0.00142637
24.0	0.000851288	24.0	0.000813823	24.0	0.000849319	24.0	0.000856054	24.0	0.000849757	24.0	0.00094944	24.0	0.000980361	24.0	0.00104042	24.0	0.00109355	24.0	0.00131773	24.0	0.0013758
24.4	0.000816553	24.4	0.000784373	24.4	0.000814018	24.4	0.000822889	24.4	0.00081625	24.4	0.000940173	24.4	0.00103936	24.4	0.00105225	24.4	0.00111453	24.4	0.00129792	24.4	0.00142208
24.8	0.000784098	24.8	0.00075664	24.8	0.000816592	24.8	0.000792011	24.8	0.000785363	24.8	0.000892155	24.8	0.000972826	24.8	0.000997115	24.8	0.0010553	24.8	0.00132938	24.8	0.00147349
25.2	0.000754347	25.2	0.000730444	25.2	0.000785436	25.2	0.000763118	25.2	0.00075664	25.2	0.000915845	25.2	0.000989696	25.2	0.000978541	25.2	0.00109921	25.2	0.00129189	25.2	0.00141291
25.6	0.000726813	25.6	0.000746263	25.6	0.000753631	25.6	0.000735973	25.6	0.000729736	25.6	0.000908242	25.6	0.000935392	25.6	0.000925885	25.6	0.0010924	25.6	0.00121219	25.6	0.00141991
26.0	0.00070111	26.0	0.000718854	26.0	0.000760507	26.0	0.000710389	26.0	0.000704404	26.0	0.000935238	26.0	0.000885146	26.0	0.000990991	26.0	0.00110331	26.0	0.0012372	26.0	0.00143114
26.4	0.000676976	26.4	0.000692066	26.4	0.000729923	26.4	0.000721789	26.4	0.000709864	26.4	0.000912675	26.4	0.000841028	26.4	0.000938047	26.4	0.00107615	26.4	0.0011965	26.4	0.00147017
26.8	0.00065422	26.8	0.000702068	26.8	0.000699958	26.8	0.000693238	26.8	0.000688376	26.8	0.000893263	26.8	0.000802036	26.8	0.000921447	26.8	0.00101242	26.8	0.00118889	26.8	0.00154788
27.2	0.000632698	27.2	0.000672326	27.2	0.000672552	27.2	0.000666579	27.2	0.000701271	27.2	0.000844315	27.2	0.000767074	27.2	0.000977673	27.2	0.000992679	27.2	0.00119036	27.2	0.0014706
27.6	0.000612294	27.6	0.000644195	27.6	0.000647483	27.6	0.000642241	27.6	0.00070359	27.6	0.000830877	27.6	0.000735316	27.6	0.000923306	27.6	0.000969832	27.6	0.00111634	27.6	0.00140076
28.0	0.00059291	28.0	0.00061914	28.0	0.000624362	28.0	0.000619826	28.0	0.000704538	28.0	0.000832506	28.0	0.000744832	28.0	0.000903877	28.0	0.00102943	28.0	0.00116336	28.0	0.00140038
28.4	0.000614641	28.4	0.000596586	28.4	0.00060287	28.4	0.000598957	28.4	0.0007731	28.4	0.000788826	28.4	0.000747235	28.4	0.000920045	28.4	0.00101277	28.4	0.00108901	28.4	0.00136952
28.8	0.000592895	28.8	0.000575942	28.8	0.000582762	28.8	0.000619755	28.8	0.000725603	28.8	0.00074807	28.8	0.000778914	28.8	0.000896304	28.8	0.00101687	28.8	0.00108716	28.8	0.00130166
29.2	0.00057172	29.2	0.00059136	29.2	0.000563851	29.2	0.000594875	29.2	0.000719745	29.2	0.000711992	29.2	0.000744247	29.2	0.000877978	29.2	0.00099127	29.2	0.00109535	29.2	0.00128949
29.6	0.00055189	29.6	0.000569328	29.6	0.000545991	29.6	0.000570353	29.6	0.000718203	29.6	0.000679959	29.6	0.000775389	29.6	0.000866548	29.6	0.000969337	29.6	0.00121339	29.6	0.00133721
30.0	0.000533399	30.0	0.000548519	30.0	0.000529068	30.0	0.000584808	30.0	0.000714638	30.0	0.000651177	30.0	0.000767717	30.0	0.000815472	30.0	0.000937493	30.0	0.00116219	30.0	0.00130979
30.4	0.000516104	30.4	0.000529418	30.4	0.000550086	30.4	0.000597673	30.4	0.000706444	30.4	0.000693162	30.4	0.000724869	30.4	0.000771763	30.4	0.000921148	30.4	0.00118867	30.4	0.00132066
30.8	0.000499857	30.8	0.000511754	30.8	0.000531412	30.8	0.000564671	30.8	0.000668757	30.8	0.000662522	30.8	0.000759206	30.8	0.000771693	30.8	0.000968385	30.8	0.00128804	30.8	0.00127026
31.2	0.000484531	31.2	0.00049527	31.2	0.000548941	31.2	0.000537824	31.2	0.000665017	31.2	0.000631453	31.2	0.000751458	31.2	0.000768576	31.2	0.000911572	31.2	0.00123552	31.2	0.00124794
31.6	0.000470022	31.6	0.000479781	31.6	0.000522915	31.6	0.00054661	31.6	0.000632754	31.6	0.000603163	31.6	0.00077442	31.6	0.000768415	31.6	0.000925551	31.6	0.00116455	31.6	0.00121997
32.0	0.000456249	32.0	0.000465156	32.0	0.000500208	32.0	0.000525403	32.0	0.000708362	32.0	0.000577681	32.0	0.00072412	32.0	0.000764096	32.0	0.000984995	32.0	0.0012085	32.0	0.00120507
32.4	0.00044314	32.4	0.000451293	32.4	0.000517023	32.4	0.000504477	32.4	0.000669315	32.4	0.000554594	32.4	0.000716773	32.4	0.000722777	32.4	0.00100382	32.4	0.00115303	32.4	0.00119504
32.8	0.000430639	32.8	0.000438116	32.8	0.000494214	32.8	0.000583603	32.8	0.000631463	32.8	0.000609112	32.8	0.000675121	32.8	0.000721148	32.8	0.00105123	32.8	0.00109519	32.8	0.00121503
33.2	0.000418697	33.2	0.000425561	33.2	0.000512463	33.2	0.000548783	33.2	0.000638019	33.2	0.000581241	33.2	0.000639534	33.2	0.000724054	33.2	0.00101474	33.2	0.00109173	33.2	0.0012861
33.6	0.000407272	33.6	0.000453151	33.6	0.00048394	33.6	0.000519696	33.6	0.000605667	33.6	0.000611938	33.6	0.000689156	33.6	0.000680975	33.6	0.000984208	33.6	0.00112321	33.6	0.00123339
34.0	0.000396325	34.0	0.000434422	34.0	0.000460833	34.0	0.000495664	34.0	0.000607462	34.0	0.000608616	34.0	0.000688366	34.0	0.000644338	34.0	0.000954024	34.0	0.00111599	34.0	0.00117876
34.4	0.000385825	34.4	0.000416884	34.4	0.000441922	34.4	0.000502834	34.4	0.000576425	34.4	0.000603125	34.4	0.000648879	34.4	0.000670215	34.4	0.000890487	34.4	0.00106985	34.4	0.00109351
34.8	0.000375743	34.8	0.00043747	34.8	0.000425608	34.8	0.000481325	34.8	0.000547173	34.8	0.000569451	34.8	0.000645341	34.8	0.00067847	34.8	0.000899439	34.8	0.00102469	34.8	0.00106196
35.2	0.000366053	35.2	0.000424298	35.2	0.000410989	35.2	0.000461418	35.2	0.000521791	35.2	0.000577611	35.2	0.000645967	35.2	0.000669985	35.2	0.000838213	35.2	0.00102563	35.2	0.00105794
35.6	0.000356731	35.6	0.000406518	35.6	0.00039759	35.6	0.000473974	35.6	0.000499504	35.6	0.000650439	35.6	0.000610697	35.6	0.000697444	35.6	0.000887297	35.6	0.000990541	35.6	0.00106357
36.0	0.00038193	36.0	0.000426719	36.0	0.000385143	36.0	0.000455791	36.0	0.000509495	36.0	0.000612007	36.0	0.000614944	36.0	0.000725591	36.0	0.000866936	36.0	0.000998065	36.0	0.000992196
36.4	0.000369064	36.4	0.000407024	36.4	0.000402279	36.4	0.00043773	36.4	0.000521	36.4	0.000577715	36.4	0.00062297	36.4	0.000763703	36.4	0.000940997	36.4	0.000998173	36.4	0.00100169
36.8	0.000392446	36.8	0.000425146	36.8	0.000389636	36.8	0.000460409	36.8	0.000495242	36.8	0.000548443	36.8	0.000634667	36.8	0.000790346	36.8	0.000906804	36.8	0.00111141	36.8	0.000934734
37.2	0.000409008	37.2	0.000400092	37.2	0.000376263	37.2	0.000554983	37.2	0.000502853	37.2	0.000560487	37.2	0.000595544	37.2	0.000780496	37.2	0.000841972	37.2	0.00110991	37.2	0.000912788
37.6	0.000388695	37.6	0.000380555	37.6	0.000363485	37.6	0.000523364	37.6	0.000478133	37.6	0.000531788	37.6	0.000561445	37.6	0.000842165	37.6	0.000855747	37.6	0.0010129	37.6	0.000890773
38.0	0.000368726	38.0	0.000364742	38.0	0.000387513	38.0	0.000489199	38.0	0.000454532	38.0	0.000505664	38.0	0.000532431	38.0	0.000857902	38.0	0.000845392	38.0	0.00104485	38.0	0.00102242
38.4	0.000388875	38.4	0.000351217	38.4	0.00036897	38.4	0.000460352	38.4	0.000473705	38.4	0.000482566	38.4	0.000507218	38.4	0.000794528	38.4	0.000787454	38.4	0.000962287	38.4	0.00103943
38.8	0.000369416	38.8	0.000367771	38.8	0.00035265	38.8	0.00043625	38.8	0.000451906	38.8	0.000461961	38.8	0.00054429	38.8	0.000776596	38.8	0.000841703	38.8	0.000892169	38.8	0.00113216
39.2	0.00035231	39.2	0.000355632	39.2	0.000338815	39.2	0.000444472	39.2	0.000431946	39.2	0.000475969	39.2	0.000555203	39.2	0.000720238	39.2	0.000784341	39.2	0.000880456	39.2	0.00110603
39.6	0.000337879	39.6	0.000342571	39.6	0.000357569	39.6	0.000457692	39.6	0.000414374	39.6	0.000491969	39.6	0.000555597	39.6	0.000672788	39.6	0.00080773	39.6	0.000827152	39.6	0.00111691
40.0	0.00032545	40.0	0.000330215	40.0	0.000380133	40.0	0.000433536	40.0	0.000398695	40.0	0.000465348	40.0	0.000559408	40.0	0.0006716	40.0	0.000856879	40.0	0.000817221	40.0	0.00113482
40.4	0.000314446	40.4	0.000318667	40.4	0.000361132	40.4	0.000410876	40.4	0.000426263	40.4	0.000442145	40.4	0.000593321	40.4	0.000694681	40.4	0.000868982	40.4	0.000799691	40.4	0.00117317
40.8	0.000304485	40.8	0.000307927	40.8	0.000383409	40.8	0.00039129	40.8	0.000404596	40.8	0.000421988	40.8	0.000562724	40.8	0.000720692	40.8	0.000864778	40.8	0.000803487	40.8	0.00114651
41.2	0.000334208	41.2	0.000297958	41.2	0.000366631	41.2	0.000374286	41.2	0.000479729	41.2	0.000404186	41.2	0.000572993	41.2	0.000708089	41.2	0.000832869	41.2	0.000818998	41.2	0.00120812
41.6	0.000343775	41.6	0.000288698	41.6	0.00034805	41.6	0.000395043	41.6	0.000488668	41.6	0.000427334	41.6	0.000602084	41.6	0.000733228	41.6	0.000803444	41.6	0.00078524	41.6	0.00132192
42.0	0.000326777	42.0	0.000280073	42.0	0.000331579	42.0	0.000408924	42.0	0.000459013	42.0	0.000436624	42.0	0.000601566	42.0	0.000678891	42.0	0.000842253	42.0	0.000731535	42.0	0.00123812
42.4	0.000349293	42.4	0.000272012	42.4	0.000348054	42.4	0.00038606	42.4	0.000472469	42.4	0.000456669	42.4	0.000561948	42.4	0.000696476	42.4	0.000816343	42.4	0.000726791	42.4	0.00122313
42.8	0.00033237	42.8	0.000264447	42.8	0.000363815	42.8	0.000366461	42.8	0.000447512	42.8	0.000472334	42.8	0.000559006	42.8	0.000689189	42.8	0.000863285	42.8	0.000808779	42.8	0.00116004
43.2	0.000315096	43.2	0.000257319	43.2	0.000344445	43.2	0.000350185	43.2	0.00042391	43.2	0.000447046	43.2	0.000525242	43.2	0.000641187	43.2	0.000831769	43.2	0.000852554	43.2	0.00114349
43.6	0.000300214	43.6	0.000250579	43.6	0.000325297	43.6	0.000336246	43.6	0.00043728	43.6	0.000422996	43.6	0.000536747	43.6	0.000638122	43.6	0.000783776	43.6	0.000824015	43.6	0.00117114
44.0	0.000287471	44.0	0.000244184	44.0	0.000309046	44.0	0.000323921	44.0	0.000414381	44.0	0.000435299	44.0	0.000507817	44.0	0.000601476	44.0	0.000798664	44.0	0.000801554	44.0	0.00118332
44.4	0.000276368	44.4	0.000238098	44.4	0.000295359	44.4	0.000312767	44.4	0.000392371	44.4	0.000480294	44.4	0.000479682	44.4	0.000567242	44.4	0.000780626	44.4	0.000919934	44.4	0.00120065
44.8	0.000266512	44.8	0.00023229	44.8	0.000283607	44.8	0.00030251	44.8	0.000372861	44.8	0.000450477	44.8	0.000490349	44.8	0.000537116	44.8	0.000761318	44.8	0.000976992	44.8	0.00117701
45.2	0.000257626	45.2	0.000226734	45.2	0.000273283	45.2	0.000292976	45.2	0.000355721	45.2	0.000423179	45.2	0.00046665	45.2	0.000578125	45.2	0.000738802	45.2	0.000957441	45.2	0.00121315
45.6	0.000249516	45.6	0.000221408	45.6	0.000303278	45.6	0.000284047	45.6	0.000374749	45.6	0.000529806	45.6	0.000442814	45.6	0.000550196	45.6	0.000705486	45.6	0.000999913	45.6	0.0011454
46.0	0.00024204	46.0	0.000255006	46.0	0.000287383	46.0	0.000275638	46.0	0.000360472	46.0	0.000517406	46.0	0.000459584	46.0	0.000520284	46.0	0.00072218	46.0	0.000918848	46.0	0.00105194
46.4	0.000235095	46.4	0.000244564	46.4	0.000273583	46.4	0.000306383	46.4	0.00034423	46.4	0.000519526	46.4	0.000501478	46.4	0.000522973	46.4	0.000701687	46.4	0.00102126	46.4	0.000974759
46.8	0.0002286	46.8	0.000234489	46.8	0.000262124	46.8	0.000294601	46.8	0.000359272	46.8	0.00048148	46.8	0.000547631	46.8	0.000498595	46.8	0.000656558	46.8	0.000998761	46.8	0.00105467
47.2	0.000222495	47.2	0.000254975	47.2	0.000252394	47.2	0.000281342	47.2	0.000342309	47.2	0.000448701	47.2	0.000508185	47.2	0.000510129	47.2	0.000613528	47.2	0.000975647	47.2	0.00112196
47.6	0.000216729	47.6	0.000240923	47.6	0.00027714	47.6	0.00031178	47.6	0.000363567	47.6	0.000460472	47.6	0.000474038	47.6	0.000519295	47.6	0.000612694	47.6	0.00100151	47.6	0.0010948
48.0	0.000211264	48.0	0.000228305	48.0	0.000266138	48.0	0.000366348	48.0	0.000381042	48.0	0.000436764	48.0	0.000548815	48.0	0.000520751	48.0	0.000573576	48.0	0.00100162	48.0	0.00108129
48.4	0.000206065	48.4	0.000218227	48.4	0.000254248	48.4	0.000344626	48.4	0.000357739	48.4	0.00041215	48.4	0.000507159	48.4	0.00051198	48.4	0.000566259	48.4	0.000956438	48.4	0.00117177
48.8	0.000201107	48.8	0.000210077	48.8	0.000279579	48.8	0.000323601	48.8	0.000376614	48.8	0.000389702	48.8	0.000543463	48.8	0.0006203	48.8	0.000618719	48.8	0.000951883	48.8	0.00109881
49.2	0.000196367	49.2	0.000203233	49.2	0.000267815	49.2	0.000305631	49.2	0.000355947	49.2	0.000369851	49.2	0.00054244	49.2	0.000606898	49.2	0.000666836	49.2	0.00096873	49.2	0.00114046
49.6	0.000191825	49.6	0.000197261	49.6	0.000287036	49.6	0.000314551	49.6	0.000337324	49.6	0.000352351	49.6	0.000504937	49.6	0.000588429	49.6	0.000616641	49.6	0.000933371	49.6	0.0011467
50.0	0.000187465	50.0	0.000219555	50.0	0.000268822	50.0	0.000402695	50.0	0.00039163	50.0	0.000336822	50.0	0.000547613	50.0	0.00057015	50.0	0.000706859	50.0	0.000901455	50.0	0.00114201
50.4	0.000183272	50.4	0.000217489	50.4	0.000255144	50.4	0.000379489	50.4	0.000372136	50.4	0.000322909	50.4	0.000537884	50.4	0.000566198	50.4	0.000690584	50.4	0.00087602	50.4	0.00111213
50.8	0.000179235	50.8	0.000209952	50.8	0.000244126	50.8	0.000353285	50.8	0.000420824	50.8	0.000338821	50.8	0.000499969	50.8	0.000521726	50.8	0.000755318	50.8	0.00100718	50.8	0.00108465
51.2	0.000175342	51.2	0.000202076	51.2	0.000274054	51.2	0.000360514	51.2	0.000397912	51.2	0.000364621	51.2	0.000495133	51.2	0.000558667	51.2	0.000733883	51.2	0.000949931	51.2	0.00110848
51.6	0.000210618	51.6	0.000194836	51.6	0.000263132	51.6	0.000337742	51.6	0.000372048	51.6	0.00034765	51.6	0.0004994	51.6	0.000579842	51.6	0.000694496	51.6	0.000905479	51.6	0.00118593
52.0	0.000231573	52.0	0.000188329	52.0	0.000249996	52.0	0.000319046	52.0	0.000378618	52.0	0.000369987	52.0	0.000464285	52.0	0.000570664	52.0	0.000648076	52.0	0.000955106	52.0	0.00123318
52.4	0.000217798	52.4	0.000182454	52.4	0.000238334	52.4	0.000303142	52.4	0.000355329	52.4	0.000348246	52.4	0.000433684	52.4	0.000528239	52.4	0.000645671	52.4	0.000945635	52.4	0.00116021
52.8	0.000203624	52.8	0.000177093	52.8	0.000228253	52.8	0.00028918	52.8	0.000375511	52.8	0.000328173	52.8	0.000408438	52.8	0.000516729	52.8	0.000636793	52.8	0.000948841	52.8	0.00119108
53.2	0.000192428	53.2	0.000172147	53.2	0.00025686	53.2	0.000276678	53.2	0.000383197	53.2	0.000311183	53.2	0.000404974	53.2	0.000483091	53.2	0.000663819	53.2	0.000969445	53.2	0.00119712
53.6	0.000183715	53.6	0.000167541	53.6	0.000242921	53.6	0.000265349	53.6	0.000359223	53.6	0.000296678	53.6	0.000419281	53.6	0.000521009	53.6	0.000650541	53.6	0.000951519	53.6	0.00132608
54.0	0.000176712	54.0	0.000163221	54.0	0.000230174	54.0	0.000255001	54.0	0.000336947	54.0	0.000320781	54.0	0.000433869	54.0	0.000512042	54.0	0.000677935	54.0	0.000937268	54.0	0.00128065
54.4	0.000170844	54.4	0.000189861	54.4	0.000219297	54.4	0.000322673	54.4	0.000317877	54.4	0.000304969	54.4	0.000450999	54.4	0.000472697	54.4	0.00065998	54.4	0.000898794	54.4	0.00135894
54.8	0.000165738	54.8	0.000216109	54.8	0.000241708	54.8	0.000306521	54.8	0.00030144	54.8	0.000355573	54.8	0.000451372	54.8	0.000443532	54.8	0.000642343	54.8	0.000830395	54.8	0.00123879
55.2	0.000161163	55.2	0.000204984	55.2	0.000236026	55.2	0.000288837	55.2	0.000287079	55.2	0.000336986	55.2	0.000415095	55.2	0.000466179	55.2	0.000635371	55.2	0.000871291	55.2	0.00130693
55.6	0.000156972	55.6	0.000194798	55.6	0.000261895	55.6	0.000273129	55.6	0.000314344	55.6	0.000317468	55.6	0.000458743	55.6	0.000473514	55.6	0.00068954	55.6	0.000884222	55.6	0.00134221
56.0	0.000153075	56.0	0.000186053	56.0	0.000247234	56.0	0.000300953	56.0	0.000299268	56.0	0.000300112	56.0	0.00046523	56.0	0.000470978	56.0	0.00066219	56.0	0.000871505	56.0	0.00137368
56.4	0.000149409	56.4	0.000178503	56.4	0.000233603	56.4	0.000280376	56.4	0.000311967	56.4	0.000319084	56.4	0.000461934	56.4	0.0004559	56.4	0.000680371	56.4	0.000843331	56.4	0.00131612
56.8	0.000145935	56.8	0.000171874	56.8	0.00025583	56.8	0.000263678	56.8	0.000294022	56.8	0.000364868	56.8	0.000427493	56.8	0.00043163	56.8	0.000698277	56.8	0.000839203	56.8	0.00138355
57.2	0.000142624	57.2	0.000165954	57.2	0.000241015	57.2	0.00025014	57.2	0.000278906	57.2	0.000336398	57.2	0.000398728	57.2	0.000485478	57.2	0.000745842	57.2	0.000870148	57.2	0.00135352
57.6	0.000139456	57.6	0.000160594	57.6	0.000226353	57.6	0.000238739	57.6	0.000265892	57.6	0.000346368	57.6	0.000445117	57.6	0.000485049	57.6	0.000795097	57.6	0.000801576	57.6	0.00137672
58.0	0.000136415	58.0	0.000155687	58.0	0.00021362	58.0	0.0002618	58.0	0.000254458	58.0	0.00032408	58.0	0.000483083	58.0	0.000535626	58.0	0.000725588	58.0	0.00083827	58.0	0.00142726
58.4	0.00013349	58.4	0.000151155	58.4	0.000242825	58.4	0.000247485	58.4	0.000244271	58.4	0.000304395	58.4	0.000440725	58.4	0.000595089	58.4	0.00069965	58.4	0.000816189	58.4	0.0015089
58.8	0.000130671	58.8	0.000146941	58.8	0.000225149	58.8	0.000268027	58.8	0.000274859	58.8	0.000356098	58.8	0.000407117	58.8	0.000551632	58.8	0.00075371	58.8	0.000887079	58.8	0.00155974
59.2	0.000127952	59.2	0.000142999	59.2	0.0002113	59.2	0.000254524	59.2	0.000332088	59.2	0.000333609	59.2	0.000439995	59.2	0.000612697	59.2	0.000793036	59.2	0.000916228	59.2	0.00152843
59.6	0.000125325	59.6	0.000173911	59.6	0.000200292	59.6	0.000241548	59.6	0.000308294	59.6	0.000331255	59.6	0.000412515	59.6	0.000558091	59.6	0.00072359	59.6	0.000906112	59.6	0.00154844
60.0	0.000122785	60.0	0.000168433	60.0	0.000191107	60.0	0.000230079	60.0	0.000285633	60.0	0.000311726	60.0	0.000388346	60.0	0.000546552	60.0	0.000738614	60.0	0.000922905	60.0	0.00146725
60.4	0.000120328	60.4	0.000159041	60.4	0.000183178	60.4	0.000220003	60.4	0.000267022	60.4	0.000293369	60.4	0.000401046	60.4	0.000505536	60.4	0.000725229	60.4	0.000975531	60.4	0.00146428
60.8	0.00011795	60.8	0.000185416	60.8	0.000176186	60.8	0.000211088	60.8	0.000251811	60.8	0.000380426	60.8	0.000379285	60.8	0.000506706	60.8	0.000659196	60.8	0.000888557	60.8	0.00146232
61.2	0.000115646	61.2	0.000178286	61.2	0.000169931	61.2	0.000203124	61.2	0.000239129	61.2	0.000349944	61.2	0.000398877	61.2	0.000509297	61.2	0.000645864	61.2	0.0010302	61.2	0.00151245
61.6	0.000113413	61.6	0.000207643	61.6	0.000164275	61.6	0.000313379	61.6	0.000228312	61.6	0.000323595	61.6	0.000397788	61.6	0.000536296	61.6	0.000599105	61.6	0.00106201	61.6	0.0015115
62.0	0.000111249	62.0	0.00019413	62.0	0.00019709	62.0	0.000292188	62.0	0.000218897	62.0	0.000302547	62.0	0.000406846	62.0	0.000540052	62.0	0.000591352	62.0	0.00106827	62.0	0.0015722
62.4	0.000139584	62.4	0.00018089	62.4	0.000187857	62.4	0.000270983	62.4	0.000210567	62.4	0.000285425	62.4	0.000428182	62.4	0.000541891	62.4	0.000623467	62.4	0.00106849	62.4	0.00148508
62.8	0.0001326	62.8	0.000211839	62.8	0.00017904	62.8	0.000252974	62.8	0.000203098	62.8	0.000271067	62.8	0.000467268	62.8	0.000497102	62.8	0.000572709	62.8	0.00100342	62.8	0.00135061
63.2	0.000126917	63.2	0.000197891	63.2	0.000206211	63.2	0.000237825	63.2	0.000196329	63.2	0.000328964	63.2	0.000449656	63.2	0.000496631	63.2	0.000600862	63.2	0.00102404	63.2	0.00139425
63.6	0.000122438	63.6	0.000182742	63.6	0.000194292	63.6	0.000262927	63.6	0.00019014	63.6	0.000311608	63.6	0.000456034	63.6	0.00049321	63.6	0.000660508	63.6	0.000939019	63.6	0.00145214
64.0	0.000118731	64.0	0.000170461	64.0	0.000215286	64.0	0.000251446	64.0	0.00018444	64.0	0.000291965	64.0	0.000424288	64.0	0.00049728	64.0	0.000685056	64.0	0.000963126	64.0	0.0014925
64.4	0.0001155	64.4	0.000160715	64.4	0.000202518	64.4	0.000237329	64.4	0.000179159	64.4	0.000341616	64.4	0.000433008	64.4	0.000463518	64.4	0.000754949	64.4	0.000957504	64.4	0.00148476
64.8	0.000112574	64.8	0.000152789	64.8	0.000192188	64.8	0.00026153	64.8	0.000174239	64.8	0.000380811	64.8	0.000406041	64.8	0.000463628	64.8	0.000678404	64.8	0.000966282	64.8	0.00156026
65.2	0.000138014	65.2	0.000146141	65.2	0.000183692	65.2	0.000246154	65.2	0.000201765	65.2	0.000348303	65.2	0.000381703	65.2	0.000433471	65.2	0.000689885	65.2	0.00107127	65.2	0.00154499
65.6	0.000137708	65.6	0.000140409	65.6	0.000176329	65.6	0.000260794	65.6	0.000222205	65.6	0.000341769	65.6	0.000360084	65.6	0.000437531	65.6	0.000672607	65.6	0.00114786	65.6	0.00155362
66.0	0.000132284	66.0	0.000135355	66.0	0.000169733	66.0	0.000245317	66.0	0.000207796	66.0	0.000313161	66.0	0.000352367	66.0	0.000409477	66.0	0.000720107	66.0	0.00107338	66.0	0.00161951
66.4	0.000126478	66.4	0.000130824	66.4	0.000200604	66.4	0.000229496	66.4	0.000196179	66.4	0.000322058	66.4	0.000334823	66.4	0.000385539	66.4	0.000688855	66.4	0.00108098	66.4	0.00156237
66.8	0.000154822	66.8	0.00012671	66.8	0.000193133	66.8	0.000216507	66.8	0.000218922	66.8	0.000299207	66.8	0.000318952	66.8	0.000365177	66.8	0.000701124	66.8	0.00104972	66.8	0.0014501
67.2	0.000150322	67.2	0.000122937	67.2	0.000245949	67.2	0.000236987	67.2	0.000203845	67.2	0.000316106	67.2	0.000304527	67.2	0.000347381	67.2	0.00068788	67.2	0.00111856	67.2	0.00144093
67.6	0.000142427	67.6	0.000119449	67.6	0.00022971	67.6	0.000225633	67.6	0.000272195	67.6	0.000299278	67.6	0.0003246	67.6	0.000331479	67.6	0.000711186	67.6	0.00104588	67.6	0.00152252
68.0	0.000135026	68.0	0.000116206	68.0	0.0002149	68.0	0.000253456	68.0	0.000248335	68.0	0.000282995	68.0	0.000308938	68.0	0.000317054	68.0	0.000752355	68.0	0.0010539	68.0	0.00145635
68.4	0.000128538	68.4	0.000113175	68.4	0.000202704	68.4	0.00023939	68.4	0.000226053	68.4	0.00030042	68.4	0.000294207	68.4	0.000369218	68.4	0.000686039	68.4	0.00118742	68.4	0.00149225
68.8	0.000122876	68.8	0.000110331	68.8	0.000192539	68.8	0.000265085	68.8	0.000247529	68.8	0.00028358	68.8	0.000340564	68.8	0.000358928	68.8	0.000625268	68.8	0.00107426	68.8	0.00149418
69.2	0.0001179	69.2	0.000107652	69.2	0.000215509	69.2	0.000246875	69.2	0.000259499	69.2	0.00026963	69.2	0.000317047	69.2	0.000333205	69.2	0.00065208	69.2	0.00111794	69.2	0.00157778
69.6	0.000113486	69.6	0.000139388	69.6	0.000201917	69.6	0.00022907	69.6	0.000243522	69.6	0.00028806	69.6	0.000315428	69.6	0.000409693	69.6	0.000600915	69.6	0.00115983	69.6	0.00156923
70.0	0.000109533	70.0	0.000133403	70.0	0.000231164	70.0	0.000214423	70.0	0.000228931	70.0	0.000272703	70.0	0.000327242	70.0	0.000416175	70.0	0.000555861	70.0	0.00118157	70.0	0.00170083
70.4	0.000105965	70.4	0.000125643	70.4	0.000213142	70.4	0.000202428	70.4	0.000252352	70.4	0.000324312	70.4	0.000375688	70.4	0.000485243	70.4	0.000623132	70.4	0.00107065	70.4	0.00172244
70.8	0.000102719	70.8	0.000118793	70.8	0.000199162	70.8	0.000192391	70.8	0.000237668	70.8	0.000385402	70.8	0.000353562	70.8	0.000530278	70.8	0.000608834	70.8	0.00101469	70.8	0.00163205
71.2	0.000136724	71.2	0.000113113	71.2	0.000188232	71.2	0.000183802	71.2	0.000287971	71.2	0.000352466	71.2	0.000400064	71.2	0.000486578	71.2	0.00071958	71.2	0.00104158	71.2	0.00147391
71.6	0.000127804	71.6	0.000146633	71.6	0.00017929	71.6	0.00020006	71.6	0.000261653	71.6	0.000357098	71.6	0.000397672	71.6	0.000517149	71.6	0.000731494	71.6	0.00108475	71.6	0.00149947
72.0	0.000119756	72.0	0.000141104	72.0	0.000171688	72.0	0.000188438	72.0	0.000241868	72.0	0.000363022	72.0	0.000371118	72.0	0.000469677	72.0	0.000788801	72.0	0.000991478	72.0	0.00154136
72.4	0.000113168	72.4	0.000132971	72.4	0.000198657	72.4	0.000180511	72.4	0.000226552	72.4	0.000350295	72.4	0.000410339	72.4	0.000513622	72.4	0.000712432	72.4	0.000985251	72.4	0.00159081
72.8	0.000107733	72.8	0.000125799	72.8	0.000189924	72.8	0.000207703	72.8	0.000213987	72.8	0.000327713	72.8	0.000412455	72.8	0.000471493	72.8	0.000754065	72.8	0.000899014	72.8	0.00153212
73.2	0.00010315	73.2	0.000119753	73.2	0.000222361	73.2	0.000198616	73.2	0.000203289	73.2	0.000338531	73.2	0.000381248	73.2	0.0004302	73.2	0.000750738	73.2	0.000830865	73.2	0.0014895
73.6	9.92045e-05	73.6	0.000114616	73.6	0.000208153	73.6	0.000188767	73.6	0.000193962	73.6	0.000315601	73.6	0.000352435	73.6	0.000468384	73.6	0.00071678	73.6	0.000872248	73.6	0.00142798
74.0	9.57504e-05	74.0	0.000110181	74.0	0.000195146	74.0	0.000179772	74.0	0.000185696	74.0	0.000322072	74.0	0.00039795	74.0	0.000493811	74.0	0.000748814	74.0	0.000848563	74.0	0.00160746
74.4	9.26839e-05	74.4	0.000106298	74.4	0.000183979	74.4	0.000171797	74.4	0.000211127	74.4	0.000303109	74.4	0.000366734	74.4	0.000494094	74.4	0.000779075	74.4	0.000786324	74.4	0.00164208
74.8	8.99301e-05	74.8	0.000102854	74.8	0.000174445	74.8	0.000196576	74.8	0.000200972	74.8	0.000321961	74.8	0.000339356	74.8	0.00049061	74.8	0.000746875	74.8	0.000871508	74.8	0.0016043
75.2	0.000120855	75.2	9.9768e-05	75.2	0.000166242	75.2	0.000218625	75.2	0.000226709	75.2	0.000341768	75.2	0.000388055	75.2	0.000518541	75.2	0.000749961	75.2	0.000885558	75.2	0.0016275
75.6	0.000112458	75.6	9.69772e-05	75.6	0.000159104	75.6	0.000196585	75.6	0.000213995	75.6	0.00031862	75.6	0.000355051	75.6	0.000597851	75.6	0.00071686	75.6	0.000949425	75.6	0.00176295
76.0	0.000105437	76.0	9.44337e-05	76.0	0.000152818	76.0	0.000180532	76.0	0.000231252	76.0	0.000308583	76.0	0.000326907	76.0	0.000567256	76.0	0.000654949	76.0	0.00100011	76.0	0.00182778
76.4	9.99913e-05	76.4	9.20996e-05	76.4	0.000147218	76.4	0.00016885	76.4	0.000214195	76.4	0.000309223	76.4	0.000304195	76.4	0.000562939	76.4	0.000604234	76.4	0.000968183	76.4	0.00198907
76.8	9.56368e-05	76.8	8.99443e-05	76.8	0.000142175	76.8	0.000189497	76.8	0.00020087	76.8	0.000288083	76.8	0.000320635	76.8	0.000541934	76.8	0.0007346	76.8	0.0011024	76.8	0.00195066
77.2	9.20168e-05	77.2	8.79431e-05	77.2	0.000137591	77.2	0.00017637	77.2	0.000190109	77.2	0.000270837	77.2	0.000300929	77.2	0.000561885	77.2	0.000726479	77.2	0.00115126	77.2	0.00189146
77.6	8.89127e-05	77.6	0.000122911	77.6	0.000133386	77.6	0.000166211	77.6	0.000181122	77.6	0.000256105	77.6	0.000353321	77.6	0.000622194	77.6	0.000773632	77.6	0.00112023	77.6	0.00189176
78.0	8.61896e-05	78.0	0.00011669	78.0	0.000167033	78.0	0.000158014	78.0	0.000207258	78.0	0.000243237	78.0	0.000356678	78.0	0.000566839	78.0	0.00086049	78.0	0.00112836	78.0	0.00179045
78.4	8.37595e-05	78.4	0.000110168	78.4	0.000161146	78.4	0.000151059	78.4	0.000194092	78.4	0.000231856	78.4	0.000329377	78.4	0.000554485	78.4	0.000820582	78.4	0.00104025	78.4	0.00184346
78.8	8.15621e-05	78.8	0.000104549	78.8	0.000153732	78.8	0.000196662	78.8	0.000182295	78.8	0.000221693	78.8	0.000342533	78.8	0.000584182	78.8	0.00081597	78.8	0.0010322	78.8	0.00178702
79.2	7.95542e-05	79.2	9.98327e-05	79.2	0.000146526	79.2	0.000184844	79.2	0.000172639	79.2	0.000212538	79.2	0.000321998	79.2	0.000562356	79.2	0.000743812	79.2	0.00104109	79.2	0.00174916
79.6	7.77038e-05	79.6	9.58503e-05	79.6	0.000139942	79.6	0.000170965	79.6	0.000164618	79.6	0.000244279	79.6	0.000332073	79.6	0.000545745	79.6	0.000715757	79.6	0.00102755	79.6	0.00184123
80.0	7.59866e-05	80.0	0.000131774	80.0	0.000134032	80.0	0.000159326	80.0	0.000195028	80.0	0.000228566	80.0	0.000309007	80.0	0.00049997	80.0	0.00072171	80.0	0.000959684	80.0	0.00172496
80.4	7.43837e-05	80.4	0.000120505	80.4	0.00016355	80.4	0.000149939	80.4	0.000181929	80.4	0.000278963	80.4	0.000288612	80.4	0.00057321	80.4	0.000707056	80.4	0.000950123	80.4	0.00175664
80.8	7.28801e-05	80.8	0.000112244	80.8	0.000147115	80.8	0.000142263	80.8	0.000248465	80.8	0.000258854	80.8	0.000272112	80.8	0.00053008	80.8	0.000725895	80.8	0.000972684	80.8	0.00179488
81.2	7.14636e-05	81.2	0.000106071	81.2	0.000138187	81.2	0.000135829	81.2	0.000225991	81.2	0.000241749	81.2	0.000258364	81.2	0.00048735	81.2	0.00076774	81.2	0.00115298	81.2	0.00173136
81.6	7.01244e-05	81.6	0.000101135	81.6	0.000132423	81.6	0.000130302	81.6	0.000205366	81.6	0.000228165	81.6	0.000288142	81.6	0.000522336	81.6	0.00076306	81.6	0.00111517	81.6	0.00173705
82.0	6.88541e-05	82.0	9.69938e-05	82.0	0.000127851	82.0	0.000125456	82.0	0.000189758	82.0	0.000216864	82.0	0.000271218	82.0	0.000485669	82.0	0.000753268	82.0	0.00115728	82.0	0.00166312
82.4	6.76456e-05	82.4	9.34176e-05	82.4	0.000123779	82.4	0.000121137	82.4	0.000177757	82.4	0.000207042	82.4	0.000291528	82.4	0.000487098	82.4	0.000780746	82.4	0.00105721	82.4	0.00168825
82.8	6.64927e-05	82.8	9.02709e-05	82.8	0.000119982	82.8	0.000117236	82.8	0.000168119	82.8	0.000230621	82.8	0.000330236	82.8	0.000479233	82.8	0.000804716	82.8	0.00107216	82.8	0.00165126
83.2	0.000102906	83.2	8.7464e-05	83.2	0.000153212	83.2	0.000113675	83.2	0.000178838	83.2	0.000217932	83.2	0.00032774	83.2	0.000482289	83.2	0.000822716	83.2	0.00108468	83.2	0.00163944
83.6	9.71834e-05	83.6	8.49314e-05	83.6	0.000183123	83.6	0.000110397	83.6	0.000173747	83.6	0.000206132	83.6	0.000305451	83.6	0.000484322	83.6	0.000750009	83.6	0.00105906	83.6	0.00161579
84.0	9.1791e-05	84.0	8.2623e-05	84.0	0.000170076	84.0	0.000107358	84.0	0.000167943	84.0	0.000234728	84.0	0.000282268	84.0	0.000558386	84.0	0.000760485	84.0	0.00103974	84.0	0.00147533
84.4	8.72441e-05	84.4	8.04994e-05	84.4	0.000192163	84.4	0.000104525	84.4	0.000161975	84.4	0.000219353	84.4	0.00029997	84.4	0.000591863	84.4	0.000737102	84.4	0.00100797	84.4	0.00152564
84.8	8.34153e-05	84.8	0.000115241	84.8	0.000181441	84.8	0.000101869	84.8	0.000172794	84.8	0.000204795	84.8	0.000406202	84.8	0.000622909	84.8	0.000704584	84.8	0.00114058	84.8	0.00153594
85.2	8.01421e-05	85.2	0.000137935	85.2	0.00020598	85.2	9.93688e-05	85.2	0.000163564	85.2	0.000193089	85.2	0.00037579	85.2	0.000603547	85.2	0.00072351	85.2	0.00107476	85.2	0.00146021
85.6	7.72994e-05	85.6	0.000127889	85.6	0.000181165	85.6	9.70073e-05	85.6	0.00015586	85.6	0.000183352	85.6	0.000343358	85.6	0.00061556	85.6	0.000787919	85.6	0.001024	85.6	0.00143156
86.0	7.47959e-05	86.0	0.000152291	86.0	0.000162658	86.0	9.47695e-05	86.0	0.000149043	86.0	0.000174961	86.0	0.000315628	86.0	0.000556422	86.0	0.000739774	86.0	0.00116636	86.0	0.00137134
86.4	7.25647e-05	86.4	0.000140134	86.4	0.000187794	86.4	9.26428e-05	86.4	0.00017121	86.4	0.000167558	86.4	0.000357578	86.4	0.000509285	86.4	0.000702335	86.4	0.00118742	86.4	0.00150409
86.8	7.0555e-05	86.8	0.000130065	86.8	0.000174091	86.8	9.06168e-05	86.8	0.000160127	86.8	0.00022303	86.8	0.000331526	86.8	0.000471314	86.8	0.000703872	86.8	0.00113754	86.8	0.00158784
87.2	6.87276e-05	87.2	0.000121976	87.2	0.000161626	87.2	8.86826e-05	87.2	0.000183669	87.2	0.000208106	87.2	0.000305311	87.2	0.000542509	87.2	0.000678714	87.2	0.00102827	87.2	0.00163049
87.6	6.70516e-05	87.6	0.000115305	87.6	0.000151193	87.6	8.68323e-05	87.6	0.000176144	87.6	0.000193588	87.6	0.000312539	87.6	0.000546105	87.6	0.000656522	87.6	0.00111795	87.6	0.00162069
88.0	6.55021e-05	88.0	0.00010966	88.0	0.000183558	88.0	8.50592e-05	88.0	0.000166024	88.0	0.000181733	88.0	0.000289249	88.0	0.000503734	88.0	0.000686946	88.0	0.00116013	88.0	0.00156455
88.4	6.40595e-05	88.4	0.000104785	88.4	0.000170268	88.4	0.000119485	88.4	0.000197659	88.4	0.000172131	88.4	0.00034057	88.4	0.000503107	88.4	0.000708873	88.4	0.00116874	88.4	0.00155117
88.8	6.27075e-05	88.8	0.000100509	88.8	0.000158351	88.8	0.000180155	88.8	0.000223907	88.8	0.000164167	88.8	0.000411313	88.8	0.000463666	88.8	0.000686444	88.8	0.00122419	88.8	0.00145344
89.2	6.1433e-05	89.2	9.67103e-05	89.2	0.000148551	89.2	0.000162281	89.2	0.000206984	89.2	0.000157367	89.2	0.000369019	89.2	0.000470676	89.2	0.000703078	89.2	0.00117189	89.2	0.00133213
89.6	0.000131615	89.6	9.32988e-05	89.6	0.000210654	89.6	0.00014684	89.6	0.000242998	89.6	0.000151407	89.6	0.00033525	89.6	0.000434117	89.6	0.000732707	89.6	0.00123562	89.6	0.00140126
90.0	0.000122575	90.0	9.02068e-05	90.0	0.000199788	90.0	0.000159013	90.0	0.000250547	90.0	0.000146073	90.0	0.000309042	90.0	0.000404361	90.0	0.000667335	90.0	0.00115156	90.0	0.00141723
90.4	0.000111017	90.4	8.73814e-05	90.4	0.00022185	90.4	0.000162417	90.4	0.000228333	90.4	0.000170527	90.4	0.000287804	90.4	0.000443804	90.4	0.000646102	90.4	0.00111089	90.4	0.00140898
90.8	0.000101122	90.8	8.47813e-05	90.8	0.00020468	90.8	0.000158121	90.8	0.000246733	90.8	0.000168656	90.8	0.000301357	90.8	0.000519698	90.8	0.000770791	90.8	0.00112171	90.8	0.00139276
91.2	9.31828e-05	91.2	8.23735e-05	91.2	0.000188166	91.2	0.000151871	91.2	0.00026607	91.2	0.000159263	91.2	0.0003128	91.2	0.000479813	91.2	0.000694939	91.2	0.00119751	91.2	0.00134825
91.6	8.6839e-05	91.6	8.01313e-05	91.6	0.000203523	91.6	0.000145513	91.6	0.000279231	91.6	0.000150719	91.6	0.000291453	91.6	0.000495395	91.6	0.000783589	91.6	0.00125179	91.6	0.00138448
92.0	8.17071e-05	92.0	0.000106036	92.0	0.000218784	92.0	0.000139343	92.0	0.000253988	92.0	0.00020964	92.0	0.000346677	92.0	0.000588663	92.0	0.000735239	92.0	0.00136417	92.0	0.00150621
92.4	7.74853e-05	92.4	9.63951e-05	92.4	0.000197879	92.4	0.000133476	92.4	0.000232081	92.4	0.000196884	92.4	0.000355693	92.4	0.000599272	92.4	0.00069902	92.4	0.00152191	92.4	0.00168471
92.8	0.000104524	92.8	9.15998e-05	92.8	0.000181551	92.8	0.000156415	92.8	0.000214371	92.8	0.000184765	92.8	0.000356905	92.8	0.000570787	92.8	0.000769779	92.8	0.00146457	92.8	0.00165504
93.2	9.99291e-05	93.2	8.85267e-05	93.2	0.000168749	93.2	0.000192431	93.2	0.00019984	93.2	0.000174522	93.2	0.000320199	93.2	0.00051538	93.2	0.000752882	93.2	0.00135746	93.2	0.00165413
93.6	9.47403e-05	93.6	8.60134e-05	93.6	0.000158234	93.6	0.000176377	93.6	0.000187621	93.6	0.000268656	93.6	0.000291076	93.6	0.000533238	93.6	0.000735558	93.6	0.00137529	93.6	0.0016554
94.0	8.96357e-05	94.0	8.3688e-05	94.0	0.000149291	94.0	0.000161828	94.0	0.000239064	94.0	0.000251586	94.0	0.000268856	94.0	0.000495466	94.0	0.000668733	94.0	0.00134012	94.0	0.00164414
94.4	8.4951e-05	94.4	8.14476e-05	94.4	0.000141515	94.4	0.00016778	94.4	0.000259524	94.4	0.000264755	94.4	0.000270597	94.4	0.000455193	94.4	0.000685403	94.4	0.00134603	94.4	0.00168744
94.8	8.07962e-05	94.8	7.92739e-05	94.8	0.000134654	94.8	0.000154236	94.8	0.000275659	94.8	0.000240305	94.8	0.00031738	94.8	0.00048394	94.8	0.000743879	94.8	0.00141135	94.8	0.00158818
95.2	7.71581e-05	95.2	0.000120323	95.2	0.000128536	95.2	0.00017435	95.2	0.000251778	95.2	0.0002203	95.2	0.000440559	95.2	0.000480982	95.2	0.000714011	95.2	0.0013522	95.2	0.0015946
95.6	7.39758e-05	95.6	0.000114073	95.6	0.000158379	95.6	0.000165205	95.6	0.000256999	95.6	0.000203947	95.6	0.000432995	95.6	0.000475487	95.6	0.000683478	95.6	0.00134333	95.6	0.00154429
96.0	7.11783e-05	96.0	0.000179329	96.0	0.00014732	96.0	0.000155203	96.0	0.000232905	96.0	0.000190247	96.0	0.000391155	96.0	0.000539161	96.0	0.000733172	96.0	0.00131233	96.0	0.00158659
96.4	6.87006e-05	96.4	0.000163269	96.4	0.000136447	96.4	0.000175395	96.4	0.000214398	96.4	0.000220172	96.4	0.000393869	96.4	0.000535501	96.4	0.000739119	96.4	0.00131737	96.4	0.00158709
96.8	6.64869e-05	96.8	0.000147958	96.8	0.00012784	96.8	0.000161067	96.8	0.000199836	96.8	0.000238725	96.8	0.000391658	96.8	0.000553327	96.8	0.000707178	96.8	0.00123444	96.8	0.00156191
97.2	6.4492e-05	97.2	0.000135518	97.2	0.000120909	97.2	0.000149625	97.2	0.00022101	97.2	0.000213865	97.2	0.000356314	97.2	0.000548894	97.2	0.000679749	97.2	0.00119969	97.2	0.00158141
97.6	6.26792e-05	97.6	0.000125427	97.6	0.000115102	97.6	0.000140432	97.6	0.000209011	97.6	0.000193648	97.6	0.00032895	97.6	0.000533424	97.6	0.000696026	97.6	0.00119418	97.6	0.00163275
98.0	6.10192e-05	98.0	0.000117088	98.0	0.000128847	98.0	0.000132753	98.0	0.000196189	98.0	0.000255261	98.0	0.000307236	98.0	0.000522251	98.0	0.000744721	98.0	0.00113044	98.0	0.00154712
98.4	5.94885e-05	98.4	0.000110066	98.4	0.000121956	98.4	0.000126139	98.4	0.000184923	98.4	0.000262036	98.4	0.000289284	98.4	0.000490952	98.4	0.000749898	98.4	0.00110615	98.4	0.0014503
98.8	5.80679e-05	98.8	0.000104059	98.8	0.000114711	98.8	0.000120325	98.8	0.000175083	98.8	0.000266288	98.8	0.000311596	98.8	0.000457692	98.8	0.000779631	98.8	0.00117424	98.8	0.00141704
99.2	5.67421e-05	99.2	9.88486e-05	99.2	0.000108422	99.2	0.000115141	99.2	0.000166383	99.2	0.000240967	99.2	0.00029199	99.2	0.000492496	99.2	0.000774754	99.2	0.0012522	99.2	0.00163977
99.6	5.54986e-05	99.6	9.42769e-05	99.6	0.000103155	99.6	0.000110474	99.6	0.000193144	99.6	0.000221562	99.6	0.000274525	99.6	0.000451815	99.6	0.000794522	99.6	0.00117896	99.6	0.0015127
100.0	5.4327e-05	100.0	9.02245e-05	100.0	9.87153e-05	100.0	0.000106236	100.0	0.00018114	100.0	0.000206316	100.0	0.000313492	100.0	0.000417394	100.0	0.000769266	100.0	0.00127284	100.0	0.001585
100.4	5.32187e-05	100.4	0.000120365	100.4	9.49029e-05	100.4	0.000102363	100.4	0.000171524	100.4	0.000263968	100.4	0.00029883	100.4	0.000389718	100.4	0.000739909	100.4	0.00132367	100.4	0.00161475
100.8	9.33721e-05	100.8	0.00010495	100.8	9.15618e-05	100.8	9.88044e-05	100.8	0.000163478	100.8	0.00029934	100.8	0.00027991	100.8	0.000440692	100.8	0.000754204	100.8	0.00128644	100.8	0.00163802
101.2	8.51465e-05	101.2	9.45765e-05	101.2	8.85803e-05	101.2	0.000130234	101.2	0.000156372	101.2	0.000318095	101.2	0.000295718	101.2	0.000445565	101.2	0.000727559	101.2	0.00126736	101.2	0.0015727
101.6	7.73932e-05	101.6	8.77452e-05	101.6	8.58801e-05	101.6	0.000123285	101.6	0.000149919	101.6	0.000287697	101.6	0.000277081	101.6	0.000511691	101.6	0.00073753	101.6	0.00120722	101.6	0.00156609
102.0	7.16056e-05	102.0	8.29293e-05	102.0	0.000123423	102.0	0.000114035	102.0	0.000143984	102.0	0.000263276	102.0	0.000369859	102.0	0.000508497	102.0	0.000715283	102.0	0.00121491	102.0	0.00153775
102.4	6.73449e-05	102.4	7.92487e-05	102.4	0.000114904	102.4	0.000106493	102.4	0.000138494	102.4	0.000243143	102.4	0.00034027	102.4	0.000465033	102.4	0.000658805	102.4	0.00121768	102.4	0.0014837
102.8	6.40973e-05	102.8	7.62368e-05	102.8	0.000104734	102.8	0.000100558	102.8	0.000133399	102.8	0.000261013	102.8	0.000371448	102.8	0.000496403	102.8	0.000641584	102.8	0.00115702	102.8	0.00146422
103.2	8.8606e-05	103.2	0.000107788	103.2	0.000110331	103.2	9.57635e-05	103.2	0.000128659	103.2	0.000270036	103.2	0.000342546	103.2	0.000524854	103.2	0.000698046	103.2	0.00112607	103.2	0.00146538
103.6	7.93261e-05	103.6	0.000104186	103.6	0.000110356	103.6	9.17574e-05	103.6	0.000124241	103.6	0.000253359	103.6	0.000316953	103.6	0.000573739	103.6	0.000691988	103.6	0.00111446	103.6	0.00148971
104.0	0.000106001	104.0	9.84004e-05	104.0	0.000107542	104.0	8.83107e-05	104.0	0.000120115	104.0	0.000234052	104.0	0.00033167	104.0	0.000577121	104.0	0.000713878	104.0	0.00108753	104.0	0.00158768
104.4	9.94169e-05	104.4	9.29089e-05	104.4	0.000104122	104.4	9.6855e-05	104.4	0.000116255	104.4	0.000251109	104.4	0.000343071	104.4	0.000544677	104.4	0.000648986	104.4	0.00102546	104.4	0.00153398
104.8	9.40232e-05	104.8	8.7965e-05	104.8	0.000100496	104.8	9.37154e-05	104.8	0.000144967	104.8	0.000264486	104.8	0.000325943	104.8	0.000528101	104.8	0.000595627	104.8	0.000989463	104.8	0.00168614
105.2	8.98834e-05	105.2	8.35605e-05	105.2	0.000126678	105.2	9.0691e-05	105.2	0.000139696	105.2	0.000245982	105.2	0.000305833	105.2	0.000482319	105.2	0.000610742	105.2	0.000953208	105.2	0.00167163
105.6	8.63553e-05	105.6	7.96501e-05	105.6	0.000115881	105.6	8.77654e-05	105.6	0.000131155	105.6	0.000258315	105.6	0.000287027	105.6	0.000522086	105.6	0.00062959	105.6	0.000921387	105.6	0.00157108
106.0	8.31291e-05	106.0	7.61791e-05	106.0	0.000107737	106.0	8.50069e-05	106.0	0.000156567	106.0	0.000238972	106.0	0.000306564	106.0	0.000512815	106.0	0.000648258	106.0	0.00105422	106.0	0.00168124
106.4	8.00935e-05	106.4	7.30914e-05	106.4	0.000121144	106.4	8.24442e-05	106.4	0.000145772	106.4	0.000259145	106.4	0.000285115	106.4	0.000468714	106.4	0.000599934	106.4	0.00100152	106.4	0.00168351
106.8	7.72171e-05	106.8	7.03337e-05	106.8	0.000111173	106.8	8.00709e-05	106.8	0.000163329	106.8	0.000233132	106.8	0.000296755	106.8	0.000465891	106.8	0.000554906	106.8	0.00108961	106.8	0.00161897
107.2	0.000108876	107.2	0.000107305	107.2	0.00010405	107.2	7.78671e-05	107.2	0.000150911	107.2	0.000247793	107.2	0.000272702	107.2	0.000430865	107.2	0.000574732	107.2	0.0011383	107.2	0.00170779
107.6	0.000101265	107.6	0.000141124	107.6	9.83846e-05	107.6	7.58104e-05	107.6	0.000179383	107.6	0.000225366	107.6	0.000285742	107.6	0.000401049	107.6	0.000563186	107.6	0.00119765	107.6	0.0016919
108.0	9.31477e-05	108.0	0.000127757	108.0	9.36026e-05	108.0	7.38807e-05	108.0	0.000164124	108.0	0.000245735	108.0	0.000286564	108.0	0.000375398	108.0	0.00059387	108.0	0.00109005	108.0	0.00167229
108.4	8.66915e-05	108.4	0.000115512	108.4	0.000136389	108.4	7.20617e-05	108.4	0.000151388	108.4	0.000289616	108.4	0.000262583	108.4	0.000455083	108.4	0.000607431	108.4	0.00104854	108.4	0.0016083
108.8	8.15737e-05	108.8	0.000105958	108.8	0.00012764	108.8	7.03404e-05	108.8	0.000141607	108.8	0.000265742	108.8	0.000243729	108.8	0.00044113	108.8	0.000627592	108.8	0.000990179	108.8	0.00161483
109.2	7.73962e-05	109.2	9.84908e-05	109.2	0.000116043	109.2	8.97691e-05	109.2	0.000133746	109.2	0.000267697	109.2	0.000303587	109.2	0.000439445	109.2	0.00064353	109.2	0.00112223	109.2	0.00162789
109.6	7.38873e-05	109.6	9.24763e-05	109.6	0.000106469	109.6	0.000120988	109.6	0.000127154	109.6	0.000280822	109.6	0.000311517	109.6	0.000403156	109.6	0.000686561	109.6	0.00106915	109.6	0.00164974
110.0	7.08694e-05	110.0	8.74817e-05	110.0	9.89865e-05	110.0	0.000110772	110.0	0.000121463	110.0	0.000255439	110.0	0.000321107	110.0	0.00040978	110.0	0.000662868	110.0	0.00103625	110.0	0.00160378
110.4	6.82233e-05	110.4	8.32284e-05	110.4	9.30594e-05	110.4	0.000101667	110.4	0.000116453	110.4	0.000233303	110.4	0.000300234	110.4	0.000402016	110.4	0.000667005	110.4	0.00112594	110.4	0.00158954
110.8	6.5866e-05	110.8	7.9534e-05	110.8	8.82288e-05	110.8	9.4773e-05	110.8	0.000142224	110.8	0.000215449	110.8	0.000319329	110.8	0.000397053	110.8	0.000611262	110.8	0.00108297	110.8	0.00170812
111.2	6.37384e-05	111.2	7.62743e-05	111.2	8.41763e-05	111.2	8.94772e-05	111.2	0.000133933	111.2	0.000200941	111.2	0.000293635	111.2	0.000474766	111.2	0.00056449	111.2	0.001022	111.2	0.00189668
111.6	6.17976e-05	111.6	7.33622e-05	111.6	8.06901e-05	111.6	8.52292e-05	111.6	0.000126582	111.6	0.000188892	111.6	0.000270551	111.6	0.000430731	111.6	0.000525501	111.6	0.00104096	111.6	0.00183352
112.0	6.00113e-05	112.0	0.000108436	112.0	7.7629e-05	112.0	8.16739e-05	112.0	0.000120509	112.0	0.000178662	112.0	0.000251641	112.0	0.000392432	112.0	0.000592803	112.0	0.00105432	112.0	0.00182681
112.4	5.83552e-05	112.4	0.000102958	112.4	7.48967e-05	112.4	7.85947e-05	112.4	0.000115368	112.4	0.000169815	112.4	0.000271687	112.4	0.00036265	112.4	0.000613423	112.4	0.00111092	112.4	0.00192393
112.8	5.68107e-05	112.8	9.64429e-05	112.8	7.2426e-05	112.8	7.58597e-05	112.8	0.000144054	112.8	0.000162046	112.8	0.00025269	112.8	0.000377518	112.8	0.000648943	112.8	0.00106952	112.8	0.00196859
113.2	5.53631e-05	113.2	9.05868e-05	113.2	7.01686e-05	113.2	7.33867e-05	113.2	0.000133336	113.2	0.000155136	113.2	0.000267077	113.2	0.000389799	113.2	0.000705343	113.2	0.00110482	113.2	0.0018598
113.6	5.40005e-05	113.6	8.55105e-05	113.6	6.80886e-05	113.6	7.11221e-05	113.6	0.000166859	113.6	0.000148925	113.6	0.000353037	113.6	0.000383726	113.6	0.000759067	113.6	0.00104008	113.6	0.00179262
114.0	8.70505e-05	114.0	8.11132e-05	114.0	6.6159e-05	114.0	6.90296e-05	114.0	0.00015521	114.0	0.000143294	114.0	0.000396842	114.0	0.000416112	114.0	0.000792962	114.0	0.00111796	114.0	0.00177068
114.4	0.000115785	114.4	7.72831e-05	114.4	6.4359e-05	114.4	9.75513e-05	114.4	0.000141853	114.4	0.000177104	114.4	0.000376716	114.4	0.000416402	114.4	0.000714419	114.4	0.00109298	114.4	0.00177558
114.8	9.79753e-05	114.8	7.39259e-05	114.8	6.26721e-05	114.8	8.98485e-05	114.8	0.00016491	114.8	0.000196406	114.8	0.000380217	114.8	0.000381567	114.8	0.000674817	114.8	0.00110874	114.8	0.00171975
115.2	8.58795e-05	115.2	7.09637e-05	115.2	9.64473e-05	115.2	8.39737e-05	115.2	0.000155572	115.2	0.000213226	115.2	0.000342282	115.2	0.000422522	115.2	0.000637712	115.2	0.00106589	115.2	0.00171174
115.6	7.79155e-05	115.6	6.83318e-05	115.6	8.9817e-05	115.6	7.95229e-05	115.6	0.00014515	115.6	0.000192792	115.6	0.000346739	115.6	0.000432826	115.6	0.000673232	115.6	0.0011144	115.6	0.00183391
116.0	7.23453e-05	116.0	6.59766e-05	116.0	8.45374e-05	116.0	7.59457e-05	116.0	0.000135986	116.0	0.000177249	116.0	0.000386364	116.0	0.00039034	116.0	0.000686527	116.0	0.00111068	116.0	0.00177979
116.4	6.81618e-05	116.4	6.38539e-05	116.4	8.02833e-05	116.4	7.29236e-05	116.4	0.000128089	116.4	0.000165599	116.4	0.000383037	116.4	0.000358099	116.4	0.000788087	116.4	0.00109561	116.4	0.00181224
116.8	6.48251e-05	116.8	6.19269e-05	116.8	7.67505e-05	116.8	7.02806e-05	116.8	0.000121263	116.8	0.000156385	116.8	0.000383569	116.8	0.000332401	116.8	0.000849296	116.8	0.00109429	116.8	0.00202937
117.2	6.20416e-05	117.2	6.01655e-05	117.2	7.3733e-05	117.2	6.7916e-05	117.2	0.000115324	117.2	0.000148735	117.2	0.000383985	117.2	0.000411168	117.2	0.000844674	117.2	0.00113707	117.2	0.00195887
117.6	5.96448e-05	117.6	9.15773e-05	117.6	7.10928e-05	117.6	6.57689e-05	117.6	0.000110122	117.6	0.000142157	117.6	0.000348076	117.6	0.000385969	117.6	0.000927872	117.6	0.00109401	117.6	0.00192777
118.0	5.75343e-05	118.0	8.36145e-05	118.0	6.87366e-05	118.0	8.82608e-05	118.0	0.00010553	118.0	0.000136359	118.0	0.000383217	118.0	0.000415597	118.0	0.000900391	118.0	0.00107476	118.0	0.00197224
118.4	5.56456e-05	118.4	7.7096e-05	118.4	6.66004e-05	118.4	8.11626e-05	118.4	0.000101446	118.4	0.00017508	118.4	0.0003742	118.4	0.0004136	118.4	0.000805969	118.4	0.00109345	118.4	0.00190483
118.8	5.39351e-05	118.8	7.23947e-05	118.8	6.464e-05	118.8	7.62433e-05	118.8	9.77855e-05	118.8	0.000162254	118.8	0.000370477	118.8	0.00037668	118.8	0.000763312	118.8	0.00116599	118.8	0.00192261
119.2	5.23715e-05	119.2	0.000100832	119.2	6.2824e-05	119.2	7.25833e-05	119.2	9.44799e-05	119.2	0.000150007	119.2	0.00033792	119.2	0.00038758	119.2	0.000820784	119.2	0.00120362	119.2	0.00194558
119.6	5.09312e-05	119.6	9.34841e-05	119.6	8.33919e-05	119.6	6.96062e-05	119.6	9.14741e-05	119.6	0.000139901	119.6	0.000384323	119.6	0.000412624	119.6	0.000814375	119.6	0.00122787	119.6	0.00189503
120.0	4.95963e-05	120.0	8.61778e-05	120.0	8.33249e-05	120.0	6.7029e-05	120.0	8.8723e-05	120.0	0.000170238	120.0	0.000357732	120.0	0.000410627	120.0	0.000847692	120.0	0.00115024	120.0	0.00181647
120.4	4.83523e-05	120.4	7.99515e-05	120.4	8.00226e-05	120.4	6.47187e-05	120.4	8.61899e-05	120.4	0.000157846	120.4	0.000369016	120.4	0.00039336	120.4	0.000809812	120.4	0.00108862	120.4	0.00181721
120.8	4.71876e-05	120.8	7.47776e-05	120.8	7.66467e-05	120.8	6.26111e-05	120.8	0.000120144	120.8	0.000145404	120.8	0.000340739	120.8	0.000422635	120.8	0.000837547	120.8	0.0010375	120.8	0.00181036
121.2	4.60927e-05	121.2	7.04542e-05	121.2	0.00010842	121.2	6.06715e-05	121.2	0.000113124	121.2	0.000135846	121.2	0.000315473	121.2	0.000424542	121.2	0.000825522	121.2	0.00108395	121.2	0.00180908
121.6	4.50598e-05	121.6	6.67917e-05	121.6	9.98962e-05	121.6	9.23653e-05	121.6	0.000105724	121.6	0.000161019	121.6	0.00029382	121.6	0.000387231	121.6	0.000849031	121.6	0.00108561	121.6	0.00178131
122.0	7.79385e-05	122.0	6.3644e-05	122.0	9.18377e-05	122.0	8.79792e-05	122.0	9.94494e-05	122.0	0.000150388	122.0	0.00031113	122.0	0.000356156	122.0	0.000803792	122.0	0.00110207	122.0	0.0017305
122.4	7.62559e-05	122.4	6.09034e-05	122.4	8.51974e-05	122.4	8.24666e-05	122.4	9.43116e-05	122.4	0.000140947	122.4	0.000289073	122.4	0.000391405	122.4	0.000775197	122.4	0.00101069	122.4	0.00176452
122.8	7.17102e-05	122.8	5.84905e-05	122.8	7.98172e-05	122.8	0.000107934	122.8	0.000126528	122.8	0.000133423	122.8	0.00030159	122.8	0.000401499	122.8	0.000808381	122.8	0.000965142	122.8	0.00168213
123.2	0.000107422	123.2	5.63456e-05	123.2	0.000108828	123.2	9.94493e-05	123.2	0.00015139	123.2	0.000127321	123.2	0.000356508	123.2	0.000410892	123.2	0.000767643	123.2	0.00104008	123.2	0.00168387
123.6	9.71301e-05	123.6	5.44224e-05	123.6	0.000134338	123.6	9.22197e-05	123.6	0.000139228	123.6	0.000161583	123.6	0.000333775	123.6	0.000401122	123.6	0.00076962	123.6	0.00108119	123.6	0.00180446
124.0	8.80074e-05	124.0	5.2685e-05	124.0	0.000132156	124.0	0.000115844	124.0	0.000127891	124.0	0.000154182	124.0	0.000308417	124.0	0.000370477	124.0	0.000707985	124.0	0.00110133	124.0	0.00184336
124.4	8.04294e-05	124.4	5.11045e-05	124.4	0.000119838	124.4	0.000105833	124.4	0.000118305	124.4	0.000145084	124.4	0.000286241	124.4	0.000343464	124.4	0.000816446	124.4	0.00109284	124.4	0.001771
124.8	7.41975e-05	124.8	6.50171e-05	124.8	0.000110193	124.8	9.79582e-05	124.8	0.000141382	124.8	0.000175626	124.8	0.000267383	124.8	0.000320069	124.8	0.000775948	124.8	0.00108498	124.8	0.00185663
125.2	0.000113265	125.2	6.77783e-05	125.2	0.000102407	125.2	9.18142e-05	125.2	0.000130458	125.2	0.000179303	125.2	0.000251278	125.2	0.000341383	125.2	0.000880754	125.2	0.00104695	125.2	0.00187426
125.6	0.000100322	125.6	6.76916e-05	125.6	9.59615e-05	125.6	8.68515e-05	125.6	0.000120368	125.6	0.000196854	125.6	0.000237368	125.6	0.000425594	125.6	0.000884633	125.6	0.00106656	125.6	0.00191046
126.0	0.000133267	126.0	0.00014297	126.0	9.05303e-05	126.0	8.27023e-05	126.0	0.000112127	126.0	0.000201189	126.0	0.000225206	126.0	0.000389346	126.0	0.000854996	126.0	0.00101317	126.0	0.00201012
126.4	0.000116898	126.4	0.000132466	126.4	8.58842e-05	126.4	7.91387e-05	126.4	0.000105422	126.4	0.000218521	126.4	0.000214451	126.4	0.000385874	126.4	0.000883722	126.4	0.00096447	126.4	0.00199467
126.8	0.000103983	126.8	0.000140358	126.8	8.18532e-05	126.8	7.60171e-05	126.8	0.000130805	126.8	0.000195485	126.8	0.000204839	126.8	0.000414393	126.8	0.000839859	126.8	0.000958731	126.8	0.00212689
127.2	9.46215e-05	127.2	0.000123833	127.2	7.83099e-05	127.2	7.3243e-05	127.2	0.000122818	127.2	0.000177838	127.2	0.00019617	127.2	0.000444543	127.2	0.000893382	127.2	0.00102287	127.2	0.00210185
127.6	8.74279e-05	127.6	0.000111815	127.6	7.51581e-05	127.6	0.00010154	127.6	0.000114826	127.6	0.000202524	127.6	0.000188289	127.6	0.000407976	127.6	0.000845436	127.6	0.00103116	127.6	0.00218478
128.0	8.15977e-05	128.0	0.000136264	128.0	7.23248e-05	128.0	9.98158e-05	128.0	0.000107828	128.0	0.000186187	128.0	0.000181071	128.0	0.000408383	128.0	0.000879837	128.0	0.00106888	128.0	0.001988
128.4	0.000110421	128.4	0.000121878	128.4	6.97547e-05	128.4	9.2419e-05	128.4	0.000141965	128.4	0.000171718	128.4	0.000174421	128.4	0.000412371	128.4	0.000892719	128.4	0.00100609	128.4	0.00201957
128.8	0.000104223	128.8	0.000109991	128.8	6.74049e-05	128.8	8.5996e-05	128.8	0.000166517	128.8	0.000188564	128.8	0.00016826	128.8	0.000486428	128.8	0.000935182	128.8	0.00112582	128.8	0.00218466
129.2	9.70278e-05	129.2	0.000100722	129.2	6.52424e-05	129.2	8.09686e-05	129.2	0.000182801	129.2	0.000211567	129.2	0.000162525	129.2	0.000507277	129.2	0.000932703	129.2	0.00116476	129.2	0.00211846
129.6	9.04876e-05	129.6	9.32931e-05	129.6	6.32407e-05	129.6	7.69686e-05	129.6	0.000160995	129.6	0.000228798	129.6	0.000157164	129.6	0.00048992	129.6	0.000890378	129.6	0.00110997	129.6	0.00222159
130.0	8.47702e-05	130.0	8.71472e-05	130.0	6.13789e-05	130.0	0.000107204	130.0	0.000173399	130.0	0.000207941	130.0	0.000152134	130.0	0.000443591	130.0	0.000881877	130.0	0.00113236	130.0	0.00220768
130.4	7.97977e-05	130.4	8.19366e-05	130.4	5.964e-05	130.4	0.000104454	130.4	0.000156588	130.4	0.000190356	130.4	0.000147399	130.4	0.000499267	130.4	0.000870172	130.4	0.00127305	130.4	0.00240196
130.8	7.54591e-05	130.8	9.62267e-05	130.8	5.80099e-05	130.8	9.80526e-05	130.8	0.000205944	130.8	0.000216823	130.8	0.000142929	130.8	0.000448509	130.8	0.000820947	130.8	0.00138106	130.8	0.00251925
131.2	7.16512e-05	131.2	9.00232e-05	131.2	5.64769e-05	131.2	0.000126038	131.2	0.000225719	131.2	0.000201112	131.2	0.000202713	131.2	0.000450343	131.2	0.000791333	131.2	0.00131469	131.2	0.00241702
131.6	6.82863e-05	131.6	8.33076e-05	131.6	5.50314e-05	131.6	0.000113861	131.6	0.000202984	131.6	0.000269955	131.6	0.000189573	131.6	0.000447975	131.6	0.000727784	131.6	0.00139306	131.6	0.00249339
132.0	6.52917e-05	132.0	7.75199e-05	132.0	5.36649e-05	132.0	0.00010428	132.0	0.000183564	132.0	0.000311298	132.0	0.00021817	132.0	0.000471339	132.0	0.000674029	132.0	0.00133304	132.0	0.00258939
132.4	6.26078e-05	132.4	7.27596e-05	132.4	5.23703e-05	132.4	9.72201e-05	132.4	0.000168041	132.4	0.000311107	132.4	0.000230456	132.4	0.000430113	132.4	0.000734716	132.4	0.0012904	132.4	0.00262961
132.8	6.01862e-05	132.8	6.8838e-05	132.8	5.11414e-05	132.8	0.000122443	132.8	0.000155402	132.8	0.00027896	132.8	0.000211913	132.8	0.000396	132.8	0.000760993	132.8	0.00131686	132.8	0.00264203
133.2	5.79876e-05	133.2	6.55518e-05	133.2	4.99728e-05	133.2	0.000114563	133.2	0.000188958	133.2	0.000306017	133.2	0.000224665	133.2	0.000495061	133.2	0.000707343	133.2	0.00135868	133.2	0.00276787
133.6	5.59797e-05	133.6	6.27412e-05	133.6	4.88598e-05	133.6	0.000105967	133.6	0.000172176	133.6	0.000337727	133.6	0.000282152	133.6	0.000536767	133.6	0.000655066	133.6	0.00145729	133.6	0.00269011
134.0	5.41361e-05	134.0	6.02908e-05	134.0	4.77981e-05	134.0	9.88119e-05	134.0	0.00018611	134.0	0.000302597	134.0	0.000261097	134.0	0.000485355	134.0	0.000636741	134.0	0.00144551	134.0	0.00287669
134.4	5.24353e-05	134.4	5.81193e-05	134.4	7.77259e-05	134.4	9.29012e-05	134.4	0.000167046	134.4	0.000274235	134.4	0.000238646	134.4	0.000542291	134.4	0.00069315	134.4	0.0013417	134.4	0.00279752
134.8	5.08591e-05	134.8	8.44916e-05	134.8	7.52926e-05	134.8	8.78965e-05	134.8	0.000152478	134.8	0.000251655	134.8	0.000243707	134.8	0.000527302	134.8	0.000750647	134.8	0.00133754	134.8	0.0028958
135.2	4.93926e-05	135.2	0.000112481	135.2	7.13906e-05	135.2	0.000121228	135.2	0.000140984	135.2	0.000233191	135.2	0.000255759	135.2	0.000515908	135.2	0.000726702	135.2	0.0013299	135.2	0.00273791
135.6	4.80231e-05	135.6	0.000104229	135.6	6.74862e-05	135.6	0.000113147	135.6	0.000131571	135.6	0.000217695	135.6	0.000274402	135.6	0.000470274	135.6	0.00076343	135.6	0.00131954	135.6	0.00285687
136.0	4.67401e-05	136.0	9.58232e-05	136.0	6.39531e-05	136.0	0.000136273	136.0	0.000153741	136.0	0.000204421	136.0	0.000249445	136.0	0.000497076	136.0	0.000742009	136.0	0.00141388	136.0	0.00299671
136.4	4.55345e-05	136.4	8.86702e-05	136.4	6.08421e-05	136.4	0.000123475	136.4	0.000142003	136.4	0.00019287	136.4	0.000228198	136.4	0.000565044	136.4	0.000726648	136.4	0.00139226	136.4	0.00317732
136.8	4.43985e-05	136.8	8.2697e-05	136.8	5.81131e-05	136.8	0.000112336	136.8	0.000131335	136.8	0.000182693	136.8	0.000241922	136.8	0.0006061	136.8	0.000663399	136.8	0.00132951	136.8	0.00318358
137.2	4.33255e-05	137.2	7.76612e-05	137.2	5.57078e-05	137.2	0.000103631	137.2	0.000122413	137.2	0.000173636	137.2	0.000221494	137.2	0.000574294	137.2	0.000647302	137.2	0.00135673	137.2	0.00310646
137.6	4.23096e-05	137.6	7.33545e-05	137.6	5.35716e-05	137.6	9.68184e-05	137.6	0.00014402	137.6	0.000165508	137.6	0.000204761	137.6	0.000553933	137.6	0.000704739	137.6	0.00128214	137.6	0.00298612
138.0	4.13458e-05	138.0	6.96203e-05	138.0	5.16588e-05	138.0	9.13335e-05	138.0	0.000134466	138.0	0.00015816	138.0	0.000226418	138.0	0.000526858	138.0	0.000645918	138.0	0.00136041	138.0	0.00291962
138.4	4.04298e-05	138.4	6.63434e-05	138.4	4.99325e-05	138.4	0.000121468	138.4	0.000125746	138.4	0.000151475	138.4	0.000208752	138.4	0.00051382	138.4	0.000686305	138.4	0.00133429	138.4	0.00300138
138.8	3.95575e-05	138.8	6.34379e-05	138.8	4.83636e-05	138.8	0.00011292	138.8	0.000118105	138.8	0.000145359	138.8	0.000194684	138.8	0.000579121	138.8	0.000667384	138.8	0.00127425	138.8	0.00296953
139.2	3.87256e-05	139.2	9.99682e-05	139.2	4.69286e-05	139.2	0.000103433	139.2	0.000111497	139.2	0.000171229	139.2	0.000183278	139.2	0.000524772	139.2	0.000644435	139.2	0.00124277	139.2	0.00302937
139.6	3.79309e-05	139.6	9.75742e-05	139.6	4.56086e-05	139.6	9.59749e-05	139.6	0.000134989	139.6	0.000201652	139.6	0.000202253	139.6	0.000566961	139.6	0.000667737	139.6	0.00139346	139.6	0.00311121
140.0	3.71708e-05	140.0	0.000129783	140.0	4.43885e-05	140.0	9.01496e-05	140.0	0.000123182	140.0	0.000186333	140.0	0.000191919	140.0	0.000569867	140.0	0.000668861	140.0	0.00133694	140.0	0.00307967
140.4	3.64428e-05	140.4	0.000117736	140.4	4.32556e-05	140.4	8.54011e-05	140.4	0.000152363	140.4	0.000206319	140.4	0.000181354	140.4	0.000517111	140.4	0.000621006	140.4	0.00133578	140.4	0.00321753
140.8	3.57446e-05	140.8	0.00010666	140.8	4.21995e-05	140.8	8.1368e-05	140.8	0.000177062	140.8	0.000190676	140.8	0.000206427	140.8	0.000474097	140.8	0.000750138	140.8	0.00139044	140.8	0.00320452
141.2	3.50743e-05	141.2	0.000144208	141.2	4.12116e-05	141.2	0.000107436	141.2	0.000160719	141.2	0.000176294	141.2	0.000267331	141.2	0.000439336	141.2	0.000723797	141.2	0.00144996	141.2	0.00305064
141.6	3.44301e-05	141.6	0.000129574	141.6	4.02845e-05	141.6	0.000100258	141.6	0.000177527	141.6	0.000199493	141.6	0.000280141	141.6	0.0004738	141.6	0.000728146	141.6	0.00134092	141.6	0.00295355
142.0	3.38103e-05	142.0	0.000115586	142.0	3.94119e-05	142.0	9.30455e-05	142.0	0.000165238	142.0	0.000186011	142.0	0.000253707	142.0	0.000545243	142.0	0.000695995	142.0	0.00131589	142.0	0.00288166
142.4	6.49414e-05	142.4	0.000104488	142.4	3.85885e-05	142.4	8.712e-05	142.4	0.000155035	142.4	0.000174109	142.4	0.000232717	142.4	0.000560571	142.4	0.000750949	142.4	0.00126804	142.4	0.00295914
142.8	5.77467e-05	142.8	9.58184e-05	142.8	3.78097e-05	142.8	0.000119643	142.8	0.000146339	142.8	0.000163914	142.8	0.000215506	142.8	0.000679452	142.8	0.000760603	142.8	0.001223	142.8	0.00295369
143.2	5.24808e-05	143.2	8.89124e-05	143.2	7.03217e-05	143.2	0.000107072	143.2	0.000138663	143.2	0.000155095	143.2	0.000200973	143.2	0.00071665	143.2	0.000718098	143.2	0.00115053	143.2	0.00297054
143.6	4.88156e-05	143.6	8.32638e-05	143.6	6.40779e-05	143.6	9.67017e-05	143.6	0.000131742	143.6	0.000147359	143.6	0.000188464	143.6	0.000735249	143.6	0.000696385	143.6	0.00122176	143.6	0.00303921
144.0	4.60323e-05	144.0	7.85273e-05	144.0	5.8847e-05	144.0	8.87695e-05	144.0	0.000125436	144.0	0.000140485	144.0	0.000216643	144.0	0.000686966	144.0	0.000780221	144.0	0.00114978	144.0	0.00310407
144.4	4.3761e-05	144.4	7.44705e-05	144.4	5.50145e-05	144.4	8.2694e-05	144.4	0.000119664	144.4	0.000134313	144.4	0.000202722	144.4	0.000651621	144.4	0.000859492	144.4	0.00107814	144.4	0.00309216
144.8	4.18277e-05	144.8	7.09351e-05	144.8	5.19635e-05	144.8	7.79311e-05	144.8	0.000114373	144.8	0.000128722	144.8	0.000218345	144.8	0.000635432	144.8	0.000771103	144.8	0.0011335	144.8	0.00318545
145.2	5.72077e-05	145.2	6.78103e-05	145.2	4.94049e-05	145.2	7.40861e-05	145.2	0.000109517	145.2	0.000123621	145.2	0.000197885	145.2	0.000578808	145.2	0.000729898	145.2	0.00114279	145.2	0.00330151
145.6	9.76656e-05	145.6	6.50167e-05	145.6	4.7208e-05	145.6	7.08905e-05	145.6	0.000105055	145.6	0.000155806	145.6	0.000257743	145.6	0.000531911	145.6	0.000697686	145.6	0.00117163	145.6	0.00345488
146.0	9.01456e-05	146.0	6.24955e-05	146.0	4.52974e-05	146.0	6.81639e-05	146.0	0.00010095	146.0	0.000146217	146.0	0.000303383	146.0	0.000526839	146.0	0.000768794	146.0	0.00124085	146.0	0.00345092
146.4	8.21792e-05	146.4	6.02025e-05	146.4	4.36196e-05	146.4	6.5785e-05	146.4	9.71682e-05	146.4	0.000136326	146.4	0.000264048	146.4	0.000493967	146.4	0.000772526	146.4	0.00125267	146.4	0.00349322
146.8	7.55163e-05	146.8	5.81035e-05	146.8	4.21329e-05	146.8	6.36706e-05	146.8	9.36762e-05	146.8	0.000128133	146.8	0.000234094	146.8	0.0005345	146.8	0.00073729	146.8	0.00131039	146.8	0.00352271
147.2	6.99926e-05	147.2	5.61714e-05	147.2	4.08042e-05	147.2	6.17628e-05	147.2	9.0445e-05	147.2	0.00012136	147.2	0.000211571	147.2	0.000496356	147.2	0.000710441	147.2	0.00129477	147.2	0.00353113
147.6	6.53273e-05	147.6	5.43847e-05	147.6	3.9607e-05	147.6	6.00205e-05	147.6	8.74479e-05	147.6	0.000115594	147.6	0.000194152	147.6	0.000503055	147.6	0.000721371	147.6	0.00141415	147.6	0.00358097
148.0	6.13189e-05	148.0	5.27256e-05	148.0	3.85201e-05	148.0	5.8414e-05	148.0	8.46608e-05	148.0	0.00011055	148.0	0.000238852	148.0	0.000555611	148.0	0.000695613	148.0	0.00138007	148.0	0.00381684
148.4	5.78312e-05	148.4	5.11796e-05	148.4	7.27986e-05	148.4	5.69212e-05	148.4	0.000116584	148.4	0.000106052	148.4	0.000225094	148.4	0.000542791	148.4	0.000698559	148.4	0.0013638	148.4	0.00379233
148.8	7.21271e-05	148.8	4.97343e-05	148.8	9.2965e-05	148.8	5.55255e-05	148.8	0.000107993	148.8	0.000101985	148.8	0.000241097	148.8	0.000495644	148.8	0.000811957	148.8	0.00145158	148.8	0.00365931
149.2	6.56757e-05	149.2	4.83795e-05	149.2	8.0261e-05	149.2	5.42138e-05	149.2	0.000101245	149.2	9.82722e-05	149.2	0.000254084	149.2	0.000455997	149.2	0.00078742	149.2	0.00144968	149.2	0.00389224
149.6	6.08802e-05	149.6	4.71064e-05	149.6	0.000103218	149.6	5.29763e-05	149.6	9.60187e-05	149.6	9.48595e-05	149.6	0.000227727	149.6	0.000423621	149.6	0.000705624	149.6	0.00146441	149.6	0.00374946
150.0	5.69522e-05	150.0	4.59072e-05	150.0	9.35508e-05	150.0	5.18047e-05	150.0	0.000114906	150.0	9.17048e-05	150.0	0.000207062	150.0	0.000396753	150.0	0.000641159	150.0	0.00152393	150.0	0.0039466
150.4	5.3606e-05	150.4	4.47753e-05	150.4	8.55034e-05	150.4	5.06924e-05	150.4	0.000106592	150.4	8.8775e-05	150.4	0.000191227	150.4	0.000373914	150.4	0.000666152	150.4	0.00147124	150.4	0.00392316
150.8	5.07054e-05	150.8	4.3705e-05	150.8	7.92116e-05	150.8	4.96339e-05	150.8	9.80708e-05	150.8	8.6043e-05	150.8	0.000178675	150.8	0.000393258	150.8	0.000616012	150.8	0.00151163	150.8	0.00388721
151.2	4.81644e-05	151.2	4.2691e-05	151.2	7.40986e-05	151.2	4.86247e-05	151.2	9.10321e-05	151.2	8.34865e-05	151.2	0.000168334	151.2	0.000451548	151.2	0.000723438	151.2	0.00150163	151.2	0.00417245
151.6	4.59208e-05	151.6	4.17289e-05	151.6	6.97818e-05	151.6	4.76607e-05	151.6	8.53197e-05	151.6	8.10863e-05	151.6	0.00015954	151.6	0.000517192	151.6	0.000690869	151.6	0.00146209	151.6	0.00412613
152.0	4.39262e-05	152.0	4.08145e-05	152.0	0.000117685	152.0	4.67386e-05	152.0	8.06113e-05	152.0	7.88263e-05	152.0	0.000151881	152.0	0.000469275	152.0	0.000683161	152.0	0.00149321	152.0	0.00416029
152.4	4.21419e-05	152.4	3.99443e-05	152.4	0.000139741	152.4	4.58554e-05	152.4	0.000140686	152.4	7.66927e-05	152.4	0.000145088	152.4	0.000498402	152.4	0.000653989	152.4	0.00158661	152.4	0.00438321
152.8	4.05363e-05	152.8	3.91149e-05	152.8	0.000125569	152.8	8.17357e-05	152.8	0.000127333	152.8	7.46733e-05	152.8	0.000138983	152.8	0.000484818	152.8	0.000638024	152.8	0.00148202	152.8	0.0043339
153.2	3.90834e-05	153.2	3.83235e-05	153.2	0.000148151	153.2	7.61244e-05	153.2	0.000113125	153.2	7.27578e-05	153.2	0.000177227	153.2	0.000507605	153.2	0.000739805	153.2	0.001444	153.2	0.00457789
153.6	3.77616e-05	153.6	3.75674e-05	153.6	0.000132966	153.6	6.89379e-05	153.6	0.000101654	153.6	7.0937e-05	153.6	0.000166851	153.6	0.00054729	153.6	0.000709234	153.6	0.00146572	153.6	0.00458849
154.0	3.6553e-05	154.0	3.68441e-05	154.0	0.000119478	154.0	6.3628e-05	154.0	9.27242e-05	154.0	6.92031e-05	154.0	0.000185171	154.0	0.000558678	154.0	0.00064805	154.0	0.001439	154.0	0.00453675
154.4	3.54426e-05	154.4	3.61515e-05	154.4	0.000141327	154.4	5.97624e-05	154.4	8.57114e-05	154.4	6.7549e-05	154.4	0.00016966	154.4	0.000532475	154.4	0.000729295	154.4	0.00149557	154.4	0.00455035
154.8	3.44178e-05	154.8	3.54875e-05	154.8	0.000127889	154.8	5.68098e-05	154.8	8.00871e-05	154.8	6.59685e-05	154.8	0.000156081	154.8	0.00052188	154.8	0.000736103	154.8	0.00142725	154.8	0.00463659
155.2	3.34682e-05	155.2	3.48504e-05	155.2	0.00011598	155.2	5.44411e-05	155.2	7.54696e-05	155.2	6.44562e-05	155.2	0.000182138	155.2	0.000475366	155.2	0.000744613	155.2	0.00149874	155.2	0.00459442
155.6	3.25848e-05	155.6	3.42384e-05	155.6	0.000106474	155.6	5.24649e-05	155.6	0.000148685	155.6	6.30071e-05	155.6	0.000199126	155.6	0.000437616	155.6	0.000702757	155.6	0.00145808	155.6	0.0046319
156.0	3.17602e-05	156.0	3.365e-05	156.0	9.88199e-05	156.0	8.216e-05	156.0	0.000172613	156.0	6.16169e-05	156.0	0.000179349	156.0	0.000406743	156.0	0.000665979	156.0	0.00150354	156.0	0.00444298
156.4	3.09879e-05	156.4	3.30838e-05	156.4	9.24913e-05	156.4	7.84063e-05	156.4	0.000154616	156.4	6.02818e-05	156.4	0.000162707	156.4	0.000380942	156.4	0.000652371	156.4	0.00154988	156.4	0.0043328
156.8	3.02624e-05	156.8	3.25385e-05	156.8	8.71287e-05	156.8	7.23465e-05	156.8	0.000139429	156.8	5.89981e-05	156.8	0.0001867	156.8	0.000421435	156.8	0.00063152	156.8	0.00173145	156.8	0.00463082
157.2	2.95792e-05	157.2	3.20128e-05	157.2	8.24961e-05	157.2	6.73075e-05	157.2	0.00012731	157.2	5.77627e-05	157.2	0.000203722	157.2	0.000397002	157.2	0.000673961	157.2	0.00186849	157.2	0.00456504
157.6	2.8934e-05	157.6	3.15057e-05	157.6	7.84349e-05	157.6	6.33685e-05	157.6	0.000117421	157.6	5.65728e-05	157.6	0.000203853	157.6	0.000371305	157.6	0.000619273	157.6	0.0017438	157.6	0.00471118
158.0	2.83234e-05	158.0	3.10162e-05	158.0	7.48343e-05	158.0	0.000136053	158.0	0.000138564	158.0	5.54257e-05	158.0	0.000218775	158.0	0.000376165	158.0	0.000853601	158.0	0.0017115	158.0	0.00472002
158.4	2.77443e-05	158.4	3.05432e-05	158.4	7.16136e-05	158.4	0.000121733	158.4	0.00018968	158.4	5.4319e-05	158.4	0.000198404	158.4	0.000352514	158.4	0.000809235	158.4	0.00166615	158.4	0.00469899
158.8	2.71939e-05	158.8	3.0086e-05	158.8	6.87117e-05	158.8	0.000108782	158.8	0.000168024	158.8	5.32505e-05	158.8	0.000177828	158.8	0.000392284	158.8	0.000788444	158.8	0.00175706	158.8	0.00484917
159.2	2.66699e-05	159.2	2.96436e-05	159.2	6.60814e-05	159.2	0.000135821	159.2	0.000151533	159.2	5.22183e-05	159.2	0.000161759	159.2	0.000363786	159.2	0.000777172	159.2	0.00172431	159.2	0.0047287
159.6	2.61701e-05	159.6	2.92154e-05	159.6	6.36846e-05	159.6	0.000155377	159.6	0.000139089	159.6	5.12204e-05	159.6	0.000149335	159.6	0.000368188	159.6	0.000726837	159.6	0.00177198	159.6	0.00461267
160.0	2.56928e-05	160.0	2.88005e-05	160.0	6.14907e-05	160.0	0.000165891	160.0	0.00012932	160.0	5.02552e-05	160.0	0.00013947	160.0	0.000344637	160.0	0.00081786	160.0	0.0017911	160.0	0.00457588
160.4	2.52361e-05	160.4	9.05198e-05	160.4	5.94741e-05	160.4	0.000149137	160.4	0.00012133	160.4	4.93211e-05	160.4	0.000190763	160.4	0.0003244	160.4	0.000798573	160.4	0.00188774	160.4	0.0046981
160.8	2.47987e-05	160.8	8.4174e-05	160.8	5.76136e-05	160.8	0.000135581	160.8	0.000152294	160.8	4.84166e-05	160.8	0.00017101	160.8	0.000340774	160.8	0.000779105	160.8	0.00188599	160.8	0.00456994
161.2	6.20557e-05	161.2	7.68942e-05	161.2	5.58911e-05	161.2	0.000124773	161.2	0.000139387	161.2	4.75402e-05	161.2	0.000155299	161.2	0.000323571	161.2	0.000782086	161.2	0.00175915	161.2	0.00510798
161.6	5.8231e-05	161.6	7.08452e-05	161.6	5.42914e-05	161.6	0.000115883	161.6	0.000128073	161.6	4.66909e-05	161.6	0.000144058	161.6	0.000501608	161.6	0.000772614	161.6	0.00166732	161.6	0.00508432
162.0	5.34451e-05	162.0	6.58951e-05	162.0	5.28012e-05	162.0	0.000108379	162.0	0.000187464	162.0	4.58673e-05	162.0	0.000171742	162.0	0.000612132	162.0	0.000768753	162.0	0.00171697	162.0	0.00506989
162.4	8.83625e-05	162.4	6.17565e-05	162.4	5.14091e-05	162.4	0.000101932	162.4	0.000205115	162.4	4.50683e-05	162.4	0.000158432	162.4	0.000695155	162.4	0.000759898	162.4	0.00175859	162.4	0.00521467
162.8	8.01168e-05	162.8	5.82246e-05	162.8	5.01055e-05	162.8	0.000133403	162.8	0.000181515	162.8	4.42929e-05	162.8	0.000148169	162.8	0.000611963	162.8	0.000728089	162.8	0.00170556	162.8	0.00526964
163.2	7.24674e-05	163.2	5.51652e-05	163.2	4.88817e-05	163.2	0.000125077	163.2	0.00015931	163.2	4.354e-05	163.2	0.000172772	163.2	0.000576313	163.2	0.000704998	163.2	0.00187834	163.2	0.00525875
163.6	6.63136e-05	163.6	5.24864e-05	163.6	4.77302e-05	163.6	0.000115308	163.6	0.000163552	163.6	4.28088e-05	163.6	0.000200196	163.6	0.000618982	163.6	0.000644833	163.6	0.00185353	163.6	0.00518235
164.0	6.13785e-05	164.0	5.01213e-05	164.0	4.66445e-05	164.0	0.000106796	164.0	0.000145699	164.0	4.20984e-05	164.0	0.000226535	164.0	0.000551083	164.0	0.000705544	164.0	0.00180986	164.0	0.00539745
164.4	8.97435e-05	164.4	5.98725e-05	164.4	4.56186e-05	164.4	0.000134274	164.4	0.000132746	164.4	4.1408e-05	164.4	0.000251606	164.4	0.00063845	164.4	0.000688478	164.4	0.00182568	164.4	0.00551987
164.8	8.4079e-05	164.8	5.74899e-05	164.8	4.46476e-05	164.8	0.000122972	164.8	0.000187531	164.8	4.07367e-05	164.8	0.000267678	164.8	0.000654506	164.8	0.000696276	164.8	0.00182921	164.8	0.00544486
165.2	7.63768e-05	165.2	8.46331e-05	165.2	4.37268e-05	165.2	0.000180296	165.2	0.000208597	165.2	7.65893e-05	165.2	0.000237106	165.2	0.000669148	165.2	0.000685035	165.2	0.00205712	165.2	0.00531366
165.6	6.95411e-05	165.6	7.66218e-05	165.6	4.28522e-05	165.6	0.00016664	165.6	0.000190678	165.6	0.000101368	165.6	0.000213897	165.6	0.000637396	165.6	0.00072096	165.6	0.00195101	165.6	0.00547263
166.0	6.38544e-05	166.0	7.04569e-05	166.0	4.202e-05	166.0	0.000151297	166.0	0.00017135	166.0	9.63217e-05	166.0	0.000196668	166.0	0.000636948	166.0	0.000698487	166.0	0.00189438	166.0	0.0054072
166.4	5.91485e-05	166.4	6.57253e-05	166.4	4.12271e-05	166.4	0.000138196	166.4	0.00015482	166.4	8.77059e-05	166.4	0.000217522	166.4	0.000693953	166.4	0.000722391	166.4	0.00193301	166.4	0.0053243
166.8	5.52116e-05	166.8	6.19401e-05	166.8	4.04706e-05	166.8	0.000127287	166.8	0.000141263	166.8	7.99134e-05	166.8	0.000201636	166.8	0.000736595	166.8	0.000697721	166.8	0.00197864	166.8	0.00518085
167.2	5.18706e-05	167.2	5.87913e-05	167.2	3.97476e-05	167.2	0.00011816	167.2	0.000130173	167.2	7.33866e-05	167.2	0.000275355	167.2	0.000658796	167.2	0.000705362	167.2	0.00199231	167.2	0.00535616
167.6	4.89969e-05	167.6	5.60903e-05	167.6	3.90559e-05	167.6	0.000110442	167.6	0.000121019	167.6	6.79807e-05	167.6	0.000364641	167.6	0.000627228	167.6	0.000708322	167.6	0.00209868	167.6	0.00518883
168.0	4.64963e-05	168.0	5.372e-05	168.0	3.83932e-05	168.0	0.000103836	168.0	0.000113368	168.0	9.2301e-05	168.0	0.000322285	168.0	0.000642515	168.0	0.000643571	168.0	0.00199522	168.0	0.00525894
168.4	4.42988e-05	168.4	5.16055e-05	168.4	3.77575e-05	168.4	9.81144e-05	168.4	0.00014735	168.4	8.74468e-05	168.4	0.000286028	168.4	0.00072786	168.4	0.000648682	168.4	0.00202271	168.4	0.00525851
168.8	4.23512e-05	168.8	4.96968e-05	168.8	3.7147e-05	168.8	9.31033e-05	168.8	0.00013669	168.8	7.89617e-05	168.8	0.000258593	168.8	0.000704148	168.8	0.00062309	168.8	0.00211275	168.8	0.00541831
169.2	4.06119e-05	169.2	4.79588e-05	169.2	3.65601e-05	169.2	8.86702e-05	169.2	0.000125229	169.2	0.000137965	169.2	0.000305331	169.2	0.000677635	169.2	0.000824489	169.2	0.00210481	169.2	0.00550679
169.6	3.90482e-05	169.6	4.63658e-05	169.6	3.59951e-05	169.6	0.000118364	169.6	0.00011592	169.6	0.000124353	169.6	0.000393125	169.6	0.000655206	169.6	0.000763452	169.6	0.00217205	169.6	0.00556709
170.0	3.76337e-05	170.0	4.48981e-05	170.0	3.54507e-05	170.0	0.000110047	170.0	0.000108475	170.0	0.000112586	170.0	0.000389461	170.0	0.000658154	170.0	0.000762878	170.0	0.00219576	170.0	0.00571405
170.4	3.6347e-05	170.4	4.354e-05	170.4	6.57799e-05	170.4	0.000136852	170.4	0.000102386	170.4	0.000103047	170.4	0.000340446	170.4	0.000680056	170.4	0.000844426	170.4	0.00214169	170.4	0.00564602
170.8	3.51704e-05	170.8	4.22787e-05	170.8	6.00154e-05	170.8	0.000163382	170.8	9.72744e-05	170.8	9.52965e-05	170.8	0.000303942	170.8	0.000681311	170.8	0.000789597	170.8	0.00224322	170.8	0.00569629
171.2	3.40893e-05	171.2	4.11033e-05	171.2	5.52867e-05	171.2	0.000177584	171.2	9.28815e-05	171.2	0.000197994	171.2	0.000276426	171.2	0.000734056	171.2	0.000838548	171.2	0.00238684	171.2	0.00556596
171.6	3.30916e-05	171.6	4.00048e-05	171.6	5.17972e-05	171.6	0.000187518	171.6	8.90324e-05	171.6	0.000208891	171.6	0.000254785	171.6	0.00080829	171.6	0.000807156	171.6	0.00230568	171.6	0.00568353
172.0	6.45542e-05	172.0	3.89753e-05	172.0	4.92232e-05	172.0	0.000167318	172.0	8.56063e-05	172.0	0.000184041	172.0	0.000271747	172.0	0.000731892	172.0	0.000844613	172.0	0.00247345	172.0	0.00573619
172.4	5.69755e-05	172.4	3.8008e-05	172.4	4.72536e-05	172.4	0.000150959	172.4	8.25174e-05	172.4	0.000203285	172.4	0.000288237	172.4	0.000760764	172.4	0.000764807	172.4	0.0024957	172.4	0.00601148
172.8	5.10066e-05	172.8	3.7097e-05	172.8	4.56695e-05	172.8	0.000137791	172.8	7.97034e-05	172.8	0.000178717	172.8	0.000264129	172.8	0.000751033	172.8	0.000791299	172.8	0.00246268	172.8	0.00604805
173.2	4.6629e-05	173.2	3.62371e-05	173.2	4.43321e-05	173.2	0.000127015	173.2	0.000109166	173.2	0.000193154	173.2	0.000266933	173.2	0.000717767	173.2	0.000841979	173.2	0.00239039	173.2	0.00615293
173.6	4.33036e-05	173.6	6.65556e-05	173.6	4.31569e-05	173.6	0.000118016	173.6	0.000103056	173.6	0.00017036	173.6	0.000314603	173.6	0.000708165	173.6	0.000822861	173.6	0.00251375	173.6	0.00612983
174.0	4.06615e-05	174.0	5.95602e-05	174.0	7.70401e-05	174.0	0.000110356	174.0	9.59506e-05	174.0	0.000152868	174.0	0.000290067	174.0	0.000716422	174.0	0.000841909	174.0	0.0025063	174.0	0.00665438
174.4	3.84849e-05	174.4	5.48909e-05	174.4	9.92757e-05	174.4	0.000103728	174.4	0.000123191	174.4	0.000237378	174.4	0.000265434	174.4	0.000752735	174.4	0.000822074	174.4	0.00241163	174.4	0.0068255
174.8	3.66445e-05	174.8	5.16666e-05	174.8	8.73253e-05	174.8	9.79159e-05	174.8	0.000113701	174.8	0.000214782	174.8	0.00033939	174.8	0.000694749	174.8	0.000846162	174.8	0.00242637	174.8	0.00681034
175.2	3.5059e-05	175.2	4.9146e-05	175.2	0.000120085	175.2	9.27643e-05	175.2	0.000105942	175.2	0.00019329	175.2	0.000312107	175.2	0.000675162	175.2	0.000835342	175.2	0.00282618	175.2	0.0068088
175.6	3.36739e-05	175.6	4.6986e-05	175.6	0.000108769	175.6	8.81572e-05	175.6	9.99985e-05	175.6	0.000176299	175.6	0.000281839	175.6	0.000769728	175.6	0.000758941	175.6	0.00274469	175.6	0.00691605
176.0	3.24502e-05	176.0	4.50474e-05	176.0	9.5659e-05	176.0	0.000120977	176.0	9.51979e-05	176.0	0.000162714	176.0	0.000256664	176.0	0.000741834	176.0	0.000733552	176.0	0.00268031	176.0	0.00695244
176.4	3.13589e-05	176.4	4.32749e-05	176.4	8.53392e-05	176.4	0.000111344	176.4	9.10859e-05	176.4	0.000151519	176.4	0.000263484	176.4	0.000743773	176.4	0.000757582	176.4	0.00253583	176.4	0.00684628
176.8	3.03776e-05	176.8	4.1644e-05	176.8	7.76464e-05	176.8	0.000101399	176.8	8.74178e-05	176.8	0.000142048	176.8	0.000242043	176.8	0.000776972	176.8	0.000760646	176.8	0.00254303	176.8	0.00683135
177.2	2.94886e-05	177.2	4.01407e-05	177.2	7.18683e-05	177.2	9.3346e-05	177.2	8.40671e-05	177.2	0.000133873	177.2	0.000222988	177.2	0.000779303	177.2	0.000791925	177.2	0.00253516	177.2	0.00680827
177.6	7.20971e-05	177.6	3.87547e-05	177.6	6.74123e-05	177.6	0.000159563	177.6	8.09668e-05	177.6	0.000126705	177.6	0.000207379	177.6	0.000706705	177.6	0.00084305	177.6	0.00249567	177.6	0.00705339
178.0	6.29402e-05	178.0	3.74762e-05	178.0	6.38652e-05	178.0	0.000173704	178.0	0.000120431	178.0	0.000120341	178.0	0.000194429	178.0	0.00066757	178.0	0.000827585	178.0	0.00267728	178.0	0.00732488
178.4	5.52263e-05	178.4	3.6296e-05	178.4	6.09518e-05	178.4	0.000156775	178.4	0.000103822	178.4	0.000114634	178.4	0.000222186	178.4	0.00065469	178.4	0.00082109	178.4	0.00269735	178.4	0.0072336
178.8	4.94667e-05	178.8	3.52055e-05	178.8	5.849e-05	178.8	0.000141257	178.8	9.28228e-05	178.8	0.000109476	178.8	0.000260882	178.8	0.000677512	178.8	0.000782793	178.8	0.00291386	178.8	0.00738914
179.2	4.51828e-05	179.2	3.41963e-05	179.2	5.63583e-05	179.2	0.00017293	179.2	8.575e-05	179.2	0.000104783	179.2	0.000280855	179.2	0.000697341	179.2	0.000781026	179.2	0.00291101	179.2	0.00745926
179.6	4.19136e-05	179.6	3.32608e-05	179.6	5.44746e-05	179.6	0.000154842	179.6	0.000113567	179.6	0.000100487	179.6	0.000284973	179.6	0.0006374	179.6	0.000722671	179.6	0.00306891	179.6	0.00763477
180.0	3.93363e-05	180.0	3.2392e-05	180.0	5.2782e-05	180.0	0.000139194	180.0	0.00010366	180.0	0.000127468	180.0	0.000297962	180.0	0.000582602	180.0	0.000746518	180.0	0.00308344	180.0	0.00751973
180.4	3.72399e-05	180.4	6.6971e-05	180.4	7.87735e-05	180.4	0.000126432	180.4	9.52498e-05	180.4	0.000118098	180.4	0.000303277	180.4	0.00053748	180.4	0.000768061	180.4	0.00301519	180.4	0.00771824
180.8	5.35004e-05	180.8	6.111e-05	180.8	7.27276e-05	180.8	0.000116024	180.8	8.89674e-05	180.8	0.000109291	180.8	0.000272575	180.8	0.000625178	180.8	0.000810981	180.8	0.00299556	180.8	0.0081345
181.2	5.18226e-05	181.2	5.6536e-05	181.2	6.76662e-05	181.2	0.000107438	181.2	8.41124e-05	181.2	0.000138003	181.2	0.000248264	181.2	0.000571459	181.2	0.00093997	181.2	0.00304493	181.2	0.00797829
181.6	4.73558e-05	181.6	5.2951e-05	181.6	6.36262e-05	181.6	0.000100252	181.6	8.01652e-05	181.6	0.000124579	181.6	0.000260048	181.6	0.000526019	181.6	0.000973984	181.6	0.0030304	181.6	0.0080994
182.0	4.31917e-05	182.0	5.0063e-05	182.0	6.03351e-05	182.0	0.000125361	182.0	7.68185e-05	182.0	0.000152346	182.0	0.000275684	182.0	0.000586233	182.0	0.000986803	182.0	0.0031399	182.0	0.00839238
182.4	7.87779e-05	182.4	4.76712e-05	182.4	5.75799e-05	182.4	0.000148147	182.4	7.38923e-05	182.4	0.000137138	182.4	0.000277433	182.4	0.000611014	182.4	0.00091632	182.4	0.00323637	182.4	0.00850228
182.8	7.4373e-05	182.8	4.56392e-05	182.8	5.52167e-05	182.8	0.000132725	182.8	7.1277e-05	182.8	0.000152961	182.8	0.000251486	182.8	0.000669204	182.8	0.000898714	182.8	0.00312181	182.8	0.00850611
183.2	0.000104635	183.2	4.38743e-05	183.2	5.31489e-05	183.2	0.000121009	183.2	0.000103112	183.2	0.000137191	183.2	0.000230071	183.2	0.000649928	183.2	0.000909409	183.2	0.00319393	183.2	0.00845368
183.6	9.28465e-05	183.6	4.23129e-05	183.6	5.13107e-05	183.6	0.000112022	183.6	9.94153e-05	183.6	0.000124441	183.6	0.000251654	183.6	0.000644665	183.6	0.000932404	183.6	0.00336498	183.6	0.00845971
184.0	8.16195e-05	184.0	4.09107e-05	184.0	4.96553e-05	184.0	0.000138564	184.0	9.34569e-05	184.0	0.000114312	184.0	0.000231762	184.0	0.00069187	184.0	0.000898345	184.0	0.0033499	184.0	0.0088511
184.4	7.28822e-05	184.4	3.96369e-05	184.4	4.81486e-05	184.4	0.000125161	184.4	8.80563e-05	184.4	0.000106181	184.4	0.000305893	184.4	0.000702406	184.4	0.000912757	184.4	0.00328714	184.4	0.00891758
184.8	6.61902e-05	184.8	3.84689e-05	184.8	4.67653e-05	184.8	0.000114782	184.8	8.34343e-05	184.8	0.000143568	184.8	0.00035965	184.8	0.000694035	184.8	0.000983906	184.8	0.00326173	184.8	0.00928037
185.2	6.09508e-05	185.2	3.73903e-05	185.2	4.54855e-05	185.2	0.000106493	185.2	7.94691e-05	185.2	0.000137695	185.2	0.000324931	185.2	0.000662867	185.2	0.00100165	185.2	0.00323042	185.2	0.0094118
185.6	5.67252e-05	185.6	3.63888e-05	185.6	4.42941e-05	185.6	9.95795e-05	185.6	7.60145e-05	185.6	0.000125972	185.6	0.000321078	185.6	0.000714814	185.6	0.000978506	185.6	0.0033007	185.6	0.00961313
186.0	5.32217e-05	186.0	3.54545e-05	186.0	4.31789e-05	186.0	0.000128748	186.0	7.29529e-05	186.0	0.000115901	186.0	0.000318928	186.0	0.000675722	186.0	0.000945966	186.0	0.00350133	186.0	0.0102591
186.4	5.02501e-05	186.4	3.45798e-05	186.4	4.21302e-05	186.4	0.000116141	186.4	7.01993e-05	186.4	0.000107988	186.4	0.000289275	186.4	0.000629581	186.4	0.000903897	186.4	0.00351358	186.4	0.010435
186.8	4.76838e-05	186.8	3.37584e-05	186.8	4.11401e-05	186.8	0.000105498	186.8	6.76933e-05	186.8	0.000198501	186.8	0.000329109	186.8	0.000646568	186.8	0.000908106	186.8	0.00347924	186.8	0.0106677
187.2	4.54362e-05	187.2	3.29852e-05	187.2	4.02023e-05	187.2	9.73294e-05	187.2	6.53921e-05	187.2	0.000177921	187.2	0.000333676	187.2	0.000626405	187.2	0.000953255	187.2	0.00355258	187.2	0.0106053
187.6	4.34457e-05	187.6	3.22556e-05	187.6	3.93115e-05	187.6	9.09312e-05	187.6	6.32643e-05	187.6	0.000157813	187.6	0.000302554	187.6	0.000604254	187.6	0.00104186	187.6	0.00348991	187.6	0.0107825
188.0	4.16669e-05	188.0	3.1566e-05	188.0	3.84633e-05	188.0	8.57136e-05	188.0	6.12863e-05	188.0	0.000142123	188.0	0.000342293	188.0	0.000593037	188.0	0.000983233	188.0	0.00347223	188.0	0.010793
188.4	4.00653e-05	188.4	3.0913e-05	188.4	3.7654e-05	188.4	0.000113037	188.4	5.94397e-05	188.4	0.000130145	188.4	0.000353395	188.4	0.000542582	188.4	0.00101844	188.4	0.00349224	188.4	0.0110757
188.8	3.86139e-05	188.8	3.02938e-05	188.8	3.68807e-05	188.8	0.000105121	188.8	5.77095e-05	188.8	0.000120797	188.8	0.000323758	188.8	0.000573857	188.8	0.000992447	188.8	0.00339779	188.8	0.0112735
189.2	6.72705e-05	189.2	2.97058e-05	189.2	3.61405e-05	189.2	9.81042e-05	189.2	5.60835e-05	189.2	0.00011326	189.2	0.000297842	189.2	0.000565131	189.2	0.000939218	189.2	0.00339702	189.2	0.0112702
189.6	6.11932e-05	189.6	2.91468e-05	189.6	3.54313e-05	189.6	0.000127765	189.6	5.45513e-05	189.6	0.000106986	189.6	0.000303865	189.6	0.000594569	189.6	0.000889168	189.6	0.00366596	189.6	0.0112955
190.0	5.51941e-05	190.0	2.86147e-05	190.0	3.4751e-05	190.0	0.000146883	190.0	5.3104e-05	190.0	0.00012886	190.0	0.000281612	190.0	0.000589282	190.0	0.000920803	190.0	0.00356294	190.0	0.0114761
190.4	5.07558e-05	190.4	2.81077e-05	190.4	7.0314e-05	190.4	0.000134183	190.4	5.17337e-05	190.4	0.00011765	190.4	0.000326224	190.4	0.000539438	190.4	0.000886685	190.4	0.00361099	190.4	0.0113464
190.8	4.74036e-05	190.8	2.7624e-05	190.8	6.4889e-05	190.8	0.000122745	190.8	5.04337e-05	190.8	0.00010888	190.8	0.000303971	190.8	0.000496109	190.8	0.000940232	190.8	0.0039425	190.8	0.0113575
191.2	4.47317e-05	191.2	2.71621e-05	191.2	5.91169e-05	191.2	0.000142609	191.2	4.91981e-05	191.2	0.000102197	191.2	0.0002795	191.2	0.000490018	191.2	0.00111765	191.2	0.00397172	191.2	0.0114073
191.6	4.25042e-05	191.6	2.67206e-05	191.6	9.12878e-05	191.6	0.000127292	191.6	4.80215e-05	191.6	9.68821e-05	191.6	0.000330824	191.6	0.000455405	191.6	0.00127688	191.6	0.00396212	191.6	0.0119828
192.0	7.58052e-05	192.0	2.62981e-05	192.0	0.000112879	192.0	0.000115846	192.0	4.68993e-05	192.0	0.000125974	192.0	0.000335077	192.0	0.000533932	192.0	0.00127299	192.0	0.00399799	192.0	0.0121001
192.4	6.81676e-05	192.4	2.58935e-05	192.4	9.99533e-05	192.4	0.000145167	192.4	4.58273e-05	192.4	0.000118535	192.4	0.000372443	192.4	0.000577423	192.4	0.00121558	192.4	0.00377919	192.4	0.0121777
192.8	6.10822e-05	192.8	2.55055e-05	192.8	8.83474e-05	192.8	0.000133463	192.8	4.48018e-05	192.8	0.000134391	192.8	0.00038257	192.8	0.000628413	192.8	0.00116366	192.8	0.00377271	192.8	0.0126943
193.2	5.62775e-05	193.2	2.51332e-05	193.2	7.95008e-05	193.2	0.000138114	193.2	4.38194e-05	193.2	0.000124783	193.2	0.000342455	193.2	0.000700175	193.2	0.00121386	193.2	0.00369997	193.2	0.0126796
193.6	5.27541e-05	193.6	2.47755e-05	193.6	7.27791e-05	193.6	0.000196821	193.6	4.28771e-05	193.6	0.000113824	193.6	0.000338904	193.6	0.000650589	193.6	0.00123314	193.6	0.00371905	193.6	0.0127772
194.0	4.98814e-05	194.0	2.44315e-05	194.0	6.75415e-05	194.0	0.000177555	194.0	4.19722e-05	194.0	0.00010586	194.0	0.00034179	194.0	0.000666285	194.0	0.00120992	194.0	0.00365124	194.0	0.0132004
194.4	4.73778e-05	194.4	2.41004e-05	194.4	6.33438e-05	194.4	0.000160329	194.4	4.11024e-05	194.4	9.98743e-05	194.4	0.000368547	194.4	0.000776462	194.4	0.00116036	194.4	0.00369641	194.4	0.0130322
194.8	4.5126e-05	194.8	2.37812e-05	194.8	5.9893e-05	194.8	0.00014634	194.8	4.02654e-05	194.8	9.49996e-05	194.8	0.000332135	194.8	0.000742863	194.8	0.00112458	194.8	0.00379331	194.8	0.0130501
195.2	4.30751e-05	195.2	2.34733e-05	195.2	5.69929e-05	195.2	0.000134809	195.2	3.94591e-05	195.2	0.000124733	195.2	0.000369861	195.2	0.000669025	195.2	0.00114988	195.2	0.00361488	195.2	0.0130277
195.6	4.11988e-05	195.6	2.31759e-05	195.6	5.45091e-05	195.6	0.000125089	195.6	3.86819e-05	195.6	0.000118018	195.6	0.000338507	195.6	0.000723928	195.6	0.00119005	195.6	0.00356006	195.6	0.0132452
196.0	3.94797e-05	196.0	2.28884e-05	196.0	5.23467e-05	196.0	0.000116754	196.0	3.79321e-05	196.0	0.000109885	196.0	0.000308039	196.0	0.000658564	196.0	0.00111297	196.0	0.00352514	196.0	0.0133353
196.4	3.79034e-05	196.4	2.26101e-05	196.4	5.04372e-05	196.4	0.000109516	196.4	3.72081e-05	196.4	0.000103105	196.4	0.000282368	196.4	0.000693745	196.4	0.00113197	196.4	0.00361796	196.4	0.0136097
196.8	3.64569e-05	196.8	2.23404e-05	196.8	8.63168e-05	196.8	0.000103167	196.8	3.65085e-05	196.8	9.75314e-05	196.8	0.000260868	196.8	0.000764441	196.8	0.00116737	196.8	0.00370147	196.8	0.014196
197.2	3.5128e-05	197.2	2.20787e-05	197.2	7.91222e-05	197.2	0.000125735	197.2	3.58322e-05	197.2	9.27822e-05	197.2	0.000242661	197.2	0.000745863	197.2	0.001228	197.2	0.00382392	197.2	0.014207
197.6	3.39054e-05	197.6	2.18245e-05	197.6	7.14585e-05	197.6	0.000149524	197.6	3.51779e-05	197.6	8.85977e-05	197.6	0.000227058	197.6	0.000853555	197.6	0.00114189	197.6	0.00361605	197.6	0.0143316
198.0	3.27788e-05	198.0	2.15774e-05	198.0	6.55309e-05	198.0	0.000141381	198.0	3.45445e-05	198.0	8.48273e-05	198.0	0.000279137	198.0	0.000845239	198.0	0.00118125	198.0	0.00367718	198.0	0.0145864
198.4	3.17386e-05	198.4	2.13368e-05	198.4	6.09956e-05	198.4	0.000130841	198.4	3.39311e-05	198.4	8.13847e-05	198.4	0.000328194	198.4	0.000756894	198.4	0.00120228	198.4	0.00367784	198.4	0.0145458
198.8	3.07762e-05	198.8	2.11024e-05	198.8	5.73989e-05	198.8	0.000121017	198.8	3.33367e-05	198.8	7.82166e-05	198.8	0.000294085	198.8	0.00072111	198.8	0.0011161	198.8	0.00355492	198.8	0.0147054
199.2	2.98839e-05	199.2	2.08737e-05	199.2	5.44347e-05	199.2	0.000112442	199.2	3.27605e-05	199.2	7.52871e-05	199.2	0.000291933	199.2	0.000801927	199.2	0.00112473	199.2	0.00355209	199.2	0.0150979
199.6	2.90547e-05	199.6	5.54555e-05	199.6	5.19147e-05	199.6	0.000105075	199.6	3.22016e-05	199.6	0.000110476	199.6	0.000296876	199.6	0.000765395	199.6	0.00113183	199.6	0.00358824	199.6	0.0154297
200.0	2.82825e-05	200.0	4.94504e-05	200.0	4.97218e-05	200.0	9.87384e-05	200.0	3.16594e-05	200.0	0.000103536	200.0	0.000271209	200.0	0.000765342	200.0	0.00110041	200.0	0.00363797	200.0	0.0160826
200.4	2.75618e-05	200.4	4.36918e-05	200.4	4.77804e-05	200.4	9.32484e-05	200.4	3.1133e-05	200.4	9.29667e-05	200.4	0.000357155	200.4	0.000741296	200.4	0.0011091	200.4	0.00381679	200.4	0.0160777
200.8	2.68875e-05	200.8	3.91352e-05	200.8	4.60389e-05	200.8	8.84469e-05	200.8	3.06219e-05	200.8	8.47467e-05	200.8	0.000322937	200.8	0.000719644	200.8	0.00104761	200.8	0.0037091	200.8	0.0167761
201.2	2.62554e-05	201.2	3.56518e-05	201.2	8.32215e-05	201.2	0.000122099	201.2	3.01254e-05	201.2	9.50481e-05	201.2	0.000323435	201.2	0.000830629	201.2	0.00113123	201.2	0.00369743	201.2	0.0170033
201.6	2.56615e-05	201.6	3.29749e-05	201.6	7.50697e-05	201.6	0.000113105	201.6	7.13644e-05	201.6	8.64304e-05	201.6	0.000330601	201.6	0.000820042	201.6	0.00106072	201.6	0.00372741	201.6	0.0173373
202.0	2.51023e-05	202.0	3.08815e-05	202.0	6.82174e-05	202.0	0.000105277	202.0	6.52753e-05	202.0	0.000117602	202.0	0.000300598	202.0	0.000859997	202.0	0.00112681	202.0	0.00381171	202.0	0.0174861
202.4	2.45748e-05	202.4	2.92101e-05	202.4	6.26836e-05	202.4	9.88287e-05	202.4	5.82288e-05	202.4	0.000141711	202.4	0.000275881	202.4	0.000782432	202.4	0.00109867	202.4	0.0039767	202.4	0.0173156
202.8	2.40762e-05	202.8	2.7848e-05	202.8	5.81568e-05	202.8	9.33566e-05	202.8	5.26525e-05	202.8	0.000128041	202.8	0.000300173	202.8	0.000745746	202.8	0.00119461	202.8	0.00404043	202.8	0.0175588
203.2	2.3604e-05	203.2	2.67161e-05	203.2	5.43945e-05	203.2	8.85709e-05	203.2	4.84815e-05	203.2	0.000147088	203.2	0.000298979	203.2	0.000720954	203.2	0.00130037	203.2	0.00409038	203.2	0.0176377
203.6	2.3156e-05	203.6	2.57587e-05	203.6	5.12256e-05	203.6	0.000112998	203.6	4.53407e-05	203.6	0.000132019	203.6	0.000271866	203.6	0.000703741	203.6	0.00136122	203.6	0.00419262	203.6	0.0180564
204.0	2.27302e-05	204.0	4.99688e-05	204.0	4.85253e-05	204.0	0.00010059	204.0	4.29075e-05	204.0	0.000120713	204.0	0.000353556	204.0	0.000682544	204.0	0.00128054	204.0	0.00430783	204.0	0.0182236
204.4	2.23248e-05	204.4	4.36883e-05	204.4	4.61993e-05	204.4	9.10866e-05	204.4	4.09551e-05	204.4	0.00011222	204.4	0.000327794	204.4	0.000674004	204.4	0.00121912	204.4	0.00457622	204.4	0.0182176
204.8	2.19383e-05	204.8	3.96577e-05	204.8	4.41744e-05	204.8	8.38052e-05	204.8	3.93336e-05	204.8	0.000105493	204.8	0.00035987	204.8	0.000680391	204.8	0.00117587	204.8	0.00468243	204.8	0.0183379
205.2	2.15691e-05	205.2	3.69223e-05	205.2	4.23927e-05	205.2	0.000100723	205.2	3.79455e-05	205.2	0.000128383	205.2	0.000326568	205.2	0.000637566	205.2	0.00109888	205.2	0.00470048	205.2	0.0185507
205.6	2.12161e-05	205.6	3.48598e-05	205.6	4.08087e-05	205.6	9.0326e-05	205.6	5.2818e-05	205.6	0.000118778	205.6	0.00037847	205.6	0.000626702	205.6	0.00113221	205.6	0.00481023	205.6	0.0196566
206.0	2.08779e-05	206.0	6.03098e-05	206.0	3.93863e-05	206.0	8.25277e-05	206.0	4.79789e-05	206.0	0.000111007	206.0	0.000379048	206.0	0.000580433	206.0	0.00112666	206.0	0.00458891	206.0	0.0202654
206.4	2.05535e-05	206.4	5.66017e-05	206.4	3.80968e-05	206.4	7.69071e-05	206.4	4.42423e-05	206.4	0.000104559	206.4	0.000368401	206.4	0.000575775	206.4	0.00110215	206.4	0.00448241	206.4	0.0205198
206.8	2.02421e-05	206.8	5.26496e-05	206.8	7.13737e-05	206.8	7.25458e-05	206.8	7.33617e-05	206.8	9.90094e-05	206.8	0.000336518	206.8	0.000579271	206.8	0.00110882	206.8	0.00448443	206.8	0.0204328
207.2	1.99426e-05	207.2	7.99344e-05	207.2	6.82954e-05	207.2	6.89497e-05	207.2	6.99989e-05	207.2	0.000119859	207.2	0.000308498	207.2	0.000573256	207.2	0.0010148	207.2	0.00453844	207.2	0.0206246
207.6	1.96544e-05	207.6	7.29507e-05	207.6	6.35702e-05	207.6	6.58685e-05	207.6	6.23746e-05	207.6	0.000112551	207.6	0.000285316	207.6	0.000744424	207.6	0.00103277	207.6	0.00460548	207.6	0.0204829
208.0	1.93766e-05	208.0	6.70473e-05	208.0	8.8311e-05	208.0	6.31653e-05	208.0	5.62461e-05	208.0	0.000142473	208.0	0.000265962	208.0	0.00073178	208.0	0.00103979	208.0	0.00456682	208.0	0.0207924
208.4	1.91086e-05	208.4	6.23555e-05	208.4	7.75753e-05	208.4	6.07563e-05	208.4	5.16574e-05	208.4	0.000131081	208.4	0.000249472	208.4	0.000731502	208.4	0.00105807	208.4	0.00451945	208.4	0.0208694
208.8	1.88498e-05	208.8	5.85094e-05	208.8	0.000100971	208.8	5.85846e-05	208.8	4.81233e-05	208.8	0.000120678	208.8	0.000235151	208.8	0.000658316	208.8	0.00113675	208.8	0.00473662	208.8	0.0214627
209.2	1.85997e-05	209.2	8.75521e-05	209.2	9.06162e-05	209.2	5.66086e-05	209.2	8.04106e-05	209.2	0.000149622	209.2	0.000222517	209.2	0.000630347	209.2	0.00118795	209.2	0.00490295	209.2	0.021754
209.6	1.83578e-05	209.6	8.2778e-05	209.6	8.06794e-05	209.6	5.47969e-05	209.6	0.000103663	209.6	0.000135445	209.6	0.000251299	209.6	0.000659846	209.6	0.00118222	209.6	0.00503966	209.6	0.0220191
210.0	1.81235e-05	210.0	7.49506e-05	210.0	7.26054e-05	210.0	5.31249e-05	210.0	0.00012432	210.0	0.000124642	210.0	0.000232522	210.0	0.000671725	210.0	0.00132513	210.0	0.00506699	210.0	0.0221216
210.4	1.78965e-05	210.4	6.84573e-05	210.4	6.62418e-05	210.4	5.15729e-05	210.4	0.000106114	210.4	0.000116073	210.4	0.000289442	210.4	0.000643046	210.4	0.00128618	210.4	0.0050587	210.4	0.0226028
210.8	1.76763e-05	210.8	6.33837e-05	210.8	9.59169e-05	210.8	5.01251e-05	210.8	9.25807e-05	210.8	0.000108956	210.8	0.000271473	210.8	0.000619096	210.8	0.00128538	210.8	0.0050254	210.8	0.0225807
211.2	1.74627e-05	211.2	5.93321e-05	211.2	8.53819e-05	211.2	4.87686e-05	211.2	8.28948e-05	211.2	0.00010285	211.2	0.000285784	211.2	0.000672161	211.2	0.00126732	211.2	0.00502198	211.2	0.0231773
211.6	1.72553e-05	211.6	5.59867e-05	211.6	7.63671e-05	211.6	4.74928e-05	211.6	7.56948e-05	211.6	9.74976e-05	211.6	0.000367991	211.6	0.000609152	211.6	0.00123552	211.6	0.00507929	211.6	0.0239226
212.0	1.70538e-05	212.0	5.31424e-05	212.0	6.95885e-05	212.0	4.62889e-05	212.0	7.00922e-05	212.0	9.27363e-05	212.0	0.000324983	212.0	0.00056064	212.0	0.00138629	212.0	0.00529116	212.0	0.0241124
212.4	1.68578e-05	212.4	5.06683e-05	212.4	6.43691e-05	212.4	4.51495e-05	212.4	6.55563e-05	212.4	0.000128909	212.4	0.000289857	212.4	0.000546535	212.4	0.00137443	212.4	0.00507657	212.4	0.0241911
212.8	1.66672e-05	212.8	4.8479e-05	212.8	6.01589e-05	212.8	4.40682e-05	212.8	6.17656e-05	212.8	0.000111117	212.8	0.000296036	212.8	0.00053732	212.8	0.00132634	212.8	0.00512432	212.8	0.024469
213.2	1.64818e-05	213.2	4.65164e-05	213.2	5.66247e-05	213.2	4.30399e-05	213.2	5.85182e-05	213.2	9.98485e-05	213.2	0.000308085	213.2	0.00058531	213.2	0.00129233	213.2	0.00514352	213.2	0.0246129
213.6	1.63012e-05	213.6	4.4739e-05	213.6	5.35723e-05	213.6	4.20599e-05	213.6	5.56817e-05	213.6	9.21432e-05	213.6	0.000355057	213.6	0.000689765	213.6	0.00135659	213.6	0.00552803	213.6	0.0248643
214.0	1.61253e-05	214.0	4.31166e-05	214.0	5.08846e-05	214.0	4.11241e-05	214.0	5.31663e-05	214.0	8.63363e-05	214.0	0.000322888	214.0	0.000704478	214.0	0.00136632	214.0	0.00547227	214.0	0.0260092
214.4	1.59539e-05	214.4	4.16257e-05	214.4	4.84866e-05	214.4	4.02292e-05	214.4	5.09088e-05	214.4	8.16547e-05	214.4	0.000327043	214.4	0.000626951	214.4	0.00124635	214.4	0.00580931	214.4	0.026329
214.8	1.57868e-05	214.8	4.02483e-05	214.8	4.63267e-05	214.8	3.93721e-05	214.8	4.88634e-05	214.8	7.77184e-05	214.8	0.000332334	214.8	0.000564455	214.8	0.00128754	214.8	0.00586772	214.8	0.0265631
215.2	3.94444e-05	215.2	3.89697e-05	215.2	4.43673e-05	215.2	3.85499e-05	215.2	4.6996e-05	215.2	7.43192e-05	215.2	0.000302263	215.2	0.000584315	215.2	0.00141838	215.2	0.00606024	215.2	0.0266886
215.6	3.82859e-05	215.6	3.77781e-05	215.6	4.25793e-05	215.6	3.77604e-05	215.6	7.74611e-05	215.6	7.13289e-05	215.6	0.000309414	215.6	0.000632499	215.6	0.00136972	215.6	0.00611072	215.6	0.0264253
216.0	3.61661e-05	216.0	3.66635e-05	216.0	4.09397e-05	216.0	3.70014e-05	216.0	7.2745e-05	216.0	6.86611e-05	216.0	0.000343741	216.0	0.000573933	216.0	0.00143638	216.0	0.0061251	216.0	0.0268692
216.4	3.42058e-05	216.4	3.56176e-05	216.4	3.94298e-05	216.4	3.62709e-05	216.4	6.73848e-05	216.4	6.62535e-05	216.4	0.00034811	216.4	0.000563176	216.4	0.00148976	216.4	0.00622635	216.4	0.0270227
216.8	3.24968e-05	216.8	3.46336e-05	216.8	7.12774e-05	216.8	3.55672e-05	216.8	6.27526e-05	216.8	6.40596e-05	216.8	0.000315588	216.8	0.000512358	216.8	0.00170879	216.8	0.00611776	216.8	0.0271326
217.2	3.09984e-05	217.2	3.37053e-05	217.2	6.65121e-05	217.2	3.48887e-05	217.2	5.89046e-05	217.2	9.87731e-05	217.2	0.000288505	217.2	0.000470736	217.2	0.00175565	217.2	0.00629217	217.2	0.0276686
217.6	2.96701e-05	217.6	3.28276e-05	217.6	6.12517e-05	217.6	3.42338e-05	217.6	5.56943e-05	217.6	9.35201e-05	217.6	0.000266489	217.6	0.000471461	217.6	0.00170203	217.6	0.00640627	217.6	0.0279785
218.0	2.84833e-05	218.0	3.19961e-05	218.0	5.64802e-05	218.0	3.36014e-05	218.0	5.29712e-05	218.0	8.62364e-05	218.0	0.000282304	218.0	0.000477106	218.0	0.00162628	218.0	0.00649486	218.0	0.0282419
218.4	2.74174e-05	218.4	3.12069e-05	218.4	5.23061e-05	218.4	3.29903e-05	218.4	5.0619e-05	218.4	7.99217e-05	218.4	0.000293579	218.4	0.000441262	218.4	0.0016851	218.4	0.00657849	218.4	0.0289849
218.8	2.64563e-05	218.8	3.04565e-05	218.8	4.86735e-05	218.8	3.23991e-05	218.8	4.85542e-05	218.8	7.4786e-05	218.8	0.000302878	218.8	0.000447992	218.8	0.00162652	218.8	0.00654954	218.8	0.029639
219.2	2.55865e-05	219.2	2.97421e-05	219.2	4.55065e-05	219.2	3.18271e-05	219.2	4.67176e-05	219.2	7.06011e-05	219.2	0.000285204	219.2	0.00048455	219.2	0.0015781	219.2	0.00674416	219.2	0.0297293
219.6	2.47963e-05	219.6	6.12955e-05	219.6	4.27361e-05	219.6	3.12732e-05	219.6	4.50665e-05	219.6	9.04702e-05	219.6	0.000263076	219.6	0.00058293	219.6	0.00169677	219.6	0.00659958	219.6	0.0304008
220.0	2.40756e-05	220.0	5.53802e-05	220.0	4.03036e-05	220.0	3.07365e-05	220.0	4.3569e-05	220.0	8.01003e-05	220.0	0.000276649	220.0	0.000602579	220.0	0.00175032	220.0	0.00647661	220.0	0.0311418
220.4	2.34157e-05	220.4	5.01671e-05	220.4	3.81594e-05	220.4	3.02162e-05	220.4	7.77085e-05	220.4	7.28804e-05	220.4	0.000257818	220.4	0.000679781	220.4	0.00168591	220.4	0.00641097	220.4	0.031581
220.8	2.28087e-05	220.8	4.62552e-05	220.8	3.62615e-05	220.8	2.97116e-05	220.8	7.02911e-05	220.8	6.78647e-05	220.8	0.000239816	220.8	0.000636574	220.8	0.00170613	220.8	0.00654135	220.8	0.0317541
221.2	2.22482e-05	221.2	4.33619e-05	221.2	3.45739e-05	221.2	2.9222e-05	221.2	6.40414e-05	221.2	8.54295e-05	221.2	0.000339449	221.2	0.000628378	221.2	0.00161995	221.2	0.00652195	221.2	0.0319478
221.6	2.17286e-05	221.6	4.11556e-05	221.6	3.30666e-05	221.6	2.87466e-05	221.6	5.93192e-05	221.6	8.24623e-05	221.6	0.000309599	221.6	0.0007061	221.6	0.00170936	221.6	0.00680734	221.6	0.0320027
222.0	2.12449e-05	222.0	3.93925e-05	222.0	3.17138e-05	222.0	2.82849e-05	222.0	5.56614e-05	222.0	7.74088e-05	222.0	0.00033776	222.0	0.000641123	222.0	0.00158967	222.0	0.0067917	222.0	0.0323939
222.4	2.07932e-05	222.4	3.7915e-05	222.4	3.04937e-05	222.4	2.78363e-05	222.4	5.27064e-05	222.4	7.22532e-05	222.4	0.000335985	222.4	0.000649994	222.4	0.00161376	222.4	0.00710105	222.4	0.0325854
222.8	2.03698e-05	222.8	3.66262e-05	222.8	2.93881e-05	222.8	2.74003e-05	222.8	5.02281e-05	222.8	6.76767e-05	222.8	0.000346081	222.8	0.000621425	222.8	0.0016305	222.8	0.00709987	222.8	0.032786
223.2	1.99719e-05	223.2	3.54675e-05	223.2	2.83814e-05	223.2	2.69763e-05	223.2	4.80884e-05	223.2	9.44677e-05	223.2	0.000315616	223.2	0.000718835	223.2	0.00162397	223.2	0.00715061	223.2	0.0333549
223.6	1.95968e-05	223.6	3.44037e-05	223.6	5.81999e-05	223.6	2.65638e-05	223.6	4.62009e-05	223.6	8.6558e-05	223.6	0.000288083	223.6	0.000819311	223.6	0.00158128	223.6	0.00743273	223.6	0.0341051
224.0	1.92423e-05	224.0	3.34132e-05	224.0	5.29025e-05	224.0	2.61624e-05	224.0	4.45095e-05	224.0	7.98678e-05	224.0	0.000300255	224.0	0.00080518	224.0	0.0014855	224.0	0.00757036	224.0	0.0347465
224.4	1.89066e-05	224.4	3.24826e-05	224.4	4.79339e-05	224.4	5.70103e-05	224.4	4.29759e-05	224.4	7.47883e-05	224.4	0.000304915	224.4	0.000760038	224.4	0.00147247	224.4	0.00780424	224.4	0.0355823
224.8	1.8588e-05	224.8	3.16032e-05	224.8	7.38214e-05	224.8	8.45556e-05	224.8	4.15727e-05	224.8	7.0876e-05	224.8	0.000343313	224.8	0.000701385	224.8	0.00147379	224.8	0.0079624	224.8	0.0359324
225.2	1.8285e-05	225.2	3.07694e-05	225.2	0.000101186	225.2	7.52821e-05	225.2	4.02797e-05	225.2	6.77367e-05	225.2	0.000376479	225.2	0.000717746	225.2	0.0015591	225.2	0.00774857	225.2	0.0362877
225.6	1.79963e-05	225.6	2.99769e-05	225.6	9.26312e-05	225.6	0.000104648	225.6	3.90811e-05	225.6	6.51108e-05	225.6	0.000343808	225.6	0.000765497	225.6	0.00145564	225.6	0.0080404	225.6	0.0365892
226.0	1.77209e-05	226.0	2.92225e-05	226.0	8.2865e-05	226.0	9.31755e-05	226.0	7.26281e-05	226.0	6.28383e-05	226.0	0.000378956	226.0	0.00079352	226.0	0.00140016	226.0	0.00817978	226.0	0.0376084
226.4	1.74578e-05	226.4	2.85039e-05	226.4	7.42773e-05	226.4	8.38234e-05	226.4	6.75048e-05	226.4	6.08206e-05	226.4	0.000347104	226.4	0.000803099	226.4	0.00139911	226.4	0.00818845	226.4	0.0378575
226.8	2.94377e-05	226.8	2.78189e-05	226.8	9.92385e-05	226.8	7.65079e-05	226.8	6.26369e-05	226.8	5.89955e-05	226.8	0.000319698	226.8	0.000829848	226.8	0.00143077	226.8	0.00831289	226.8	0.038112
227.2	2.87199e-05	227.2	2.71656e-05	227.2	8.54578e-05	227.2	7.06685e-05	227.2	5.84915e-05	227.2	5.7322e-05	227.2	0.000296933	227.2	0.000837608	227.2	0.00155112	227.2	0.00865885	227.2	0.0383193
227.6	2.78175e-05	227.6	2.65424e-05	227.6	7.5141e-05	227.6	6.58759e-05	227.6	5.49814e-05	227.6	5.57724e-05	227.6	0.000316523	227.6	0.00085897	227.6	0.00149828	227.6	0.00888588	227.6	0.0389839
228.0	2.68023e-05	228.0	2.59477e-05	228.0	6.75422e-05	228.0	6.18459e-05	228.0	5.1975e-05	228.0	5.43266e-05	228.0	0.00029417	228.0	0.000933972	228.0	0.00147198	228.0	0.00891436	228.0	0.0392247
228.4	2.57973e-05	228.4	2.538e-05	228.4	6.16615e-05	228.4	5.8391e-05	228.4	4.9365e-05	228.4	5.29699e-05	228.4	0.00030321	228.4	0.000982401	228.4	0.00164298	228.4	0.00936606	228.4	0.0399731
228.8	6.3362e-05	228.8	2.4838e-05	228.8	5.69158e-05	228.8	5.53831e-05	228.8	4.70713e-05	228.8	5.16908e-05	228.8	0.000282999	228.8	0.000946856	228.8	0.00174697	228.8	0.00974936	228.8	0.0403402
229.2	6.1787e-05	229.2	2.43202e-05	229.2	5.297e-05	229.2	5.2732e-05	229.2	4.50344e-05	229.2	5.04805e-05	229.2	0.000265081	229.2	0.000888476	229.2	0.00172299	229.2	0.00992092	229.2	0.0406699
229.6	5.5537e-05	229.6	2.38256e-05	229.6	4.96206e-05	229.6	5.03714e-05	229.6	4.32094e-05	229.6	4.93316e-05	229.6	0.000280186	229.6	0.000846776	229.6	0.00182832	229.6	0.0100213	229.6	0.0413628
230.0	5.00131e-05	230.0	2.33528e-05	230.0	4.67347e-05	230.0	8.7644e-05	230.0	4.15616e-05	230.0	4.82383e-05	230.0	0.000263288	230.0	0.000793924	230.0	0.00183124	230.0	0.00999953	230.0	0.0419581
230.4	4.56278e-05	230.4	5.62788e-05	230.4	4.42197e-05	230.4	7.906e-05	230.4	4.00643e-05	230.4	0.000110478	230.4	0.000320372	230.4	0.000806044	230.4	0.00183984	230.4	0.0103413	230.4	0.0428432
230.8	4.21352e-05	230.8	8.16393e-05	230.8	4.2008e-05	230.8	7.12995e-05	230.8	3.86961e-05	230.8	9.72766e-05	230.8	0.000294723	230.8	0.000806986	230.8	0.00180377	230.8	0.0104135	230.8	0.0437068
231.2	3.92917e-05	231.2	7.29998e-05	231.2	4.00479e-05	231.2	6.52673e-05	231.2	3.74397e-05	231.2	8.6588e-05	231.2	0.000332457	231.2	0.000733997	231.2	0.00170488	231.2	0.0104547	231.2	0.0442215
231.6	3.69255e-05	231.6	6.52171e-05	231.6	3.82987e-05	231.6	6.05675e-05	231.6	3.6281e-05	231.6	7.90516e-05	231.6	0.000302881	231.6	0.000751165	231.6	0.00166172	231.6	0.010575	231.6	0.0442853
232.0	3.49194e-05	232.0	5.89829e-05	232.0	3.67281e-05	232.0	5.68053e-05	232.0	3.52083e-05	232.0	0.000105127	232.0	0.000312191	232.0	0.000766901	232.0	0.00161761	232.0	0.0108538	232.0	0.0446188
232.4	3.31922e-05	232.4	5.39518e-05	232.4	3.53097e-05	232.4	5.37053e-05	232.4	3.42115e-05	232.4	9.32672e-05	232.4	0.000308666	232.4	0.000734111	232.4	0.00174545	232.4	0.0109667	232.4	0.0450766
232.8	3.16857e-05	232.8	4.98097e-05	232.8	3.40221e-05	232.8	5.10853e-05	232.8	3.32825e-05	232.8	8.54502e-05	232.8	0.000283182	232.8	0.000733362	232.8	0.00192955	232.8	0.0109735	232.8	0.0452989
233.2	3.03569e-05	233.2	4.63377e-05	233.2	3.28472e-05	233.2	4.88233e-05	233.2	3.24139e-05	233.2	7.98237e-05	233.2	0.00026141	233.2	0.000732671	233.2	0.00199211	233.2	0.0109602	233.2	0.045586
233.6	2.91736e-05	233.6	4.33853e-05	233.6	3.17702e-05	233.6	4.68359e-05	233.6	6.89839e-05	233.6	7.53619e-05	233.6	0.000269251	233.6	0.000746379	233.6	0.00190223	233.6	0.0113326	233.6	0.0455265
234.0	2.81106e-05	234.0	4.08459e-05	234.0	3.07786e-05	234.0	4.50647e-05	234.0	9.428e-05	234.0	7.15973e-05	234.0	0.000252886	234.0	0.000763327	234.0	0.00186418	234.0	0.0115717	234.0	0.0460021
234.4	2.71487e-05	234.4	3.86411e-05	234.4	2.98619e-05	234.4	4.34674e-05	234.4	8.62958e-05	234.4	6.8311e-05	234.4	0.000236868	234.4	0.00074747	234.4	0.00175364	234.4	0.0118981	234.4	0.0464148
234.8	2.62723e-05	234.8	3.67112e-05	234.8	2.90112e-05	234.8	4.20129e-05	234.8	7.78563e-05	234.8	0.000103707	234.8	0.000293281	234.8	0.000755367	234.8	0.00184528	234.8	0.0119247	234.8	0.0474721
235.2	2.54691e-05	235.2	3.50101e-05	235.2	6.55415e-05	235.2	4.06777e-05	235.2	7.05306e-05	235.2	9.43283e-05	235.2	0.000269007	235.2	0.000764009	235.2	0.00189509	235.2	0.0120806	235.2	0.0480326
235.6	2.47292e-05	235.6	3.3501e-05	235.6	5.94946e-05	235.6	3.94438e-05	235.6	6.43665e-05	235.6	8.53832e-05	235.6	0.000278806	235.6	0.00083511	235.6	0.00196671	235.6	0.0124571	235.6	0.0487216
236.0	2.40443e-05	236.0	3.21541e-05	236.0	5.34627e-05	236.0	3.82971e-05	236.0	5.91957e-05	236.0	0.000114552	236.0	0.000291404	236.0	0.000843154	236.0	0.00207351	236.0	0.0127236	236.0	0.0492456
236.4	2.34078e-05	236.4	3.09453e-05	236.4	4.9117e-05	236.4	3.72263e-05	236.4	5.48403e-05	236.4	0.000104537	236.4	0.00029134	236.4	0.00089016	236.4	0.00204253	236.4	0.0126382	236.4	0.0495512
236.8	2.28141e-05	236.8	7.06977e-05	236.8	4.58303e-05	236.8	3.62225e-05	236.8	5.11468e-05	236.8	9.56932e-05	236.8	0.000297383	236.8	0.000872871	236.8	0.00198153	236.8	0.0124875	236.8	0.0501856
237.2	2.22582e-05	237.2	6.17958e-05	237.2	4.3164e-05	237.2	3.52782e-05	237.2	4.79898e-05	237.2	0.000128884	237.2	0.000300318	237.2	0.000811738	237.2	0.00214661	237.2	0.0123484	237.2	0.0503425
237.6	2.17364e-05	237.6	5.30776e-05	237.6	4.08976e-05	237.6	3.43874e-05	237.6	4.52688e-05	237.6	0.000120223	237.6	0.000350129	237.6	0.00094198	237.6	0.00207163	237.6	0.0125565	237.6	0.0509803
238.0	2.12451e-05	238.0	4.6488e-05	238.0	3.89194e-05	238.0	3.35448e-05	238.0	4.29041e-05	238.0	0.000109098	238.0	0.000347002	238.0	0.000907779	238.0	0.00194478	238.0	0.0126824	238.0	0.0512394
238.4	2.07814e-05	238.4	4.17284e-05	238.4	3.71662e-05	238.4	3.2746e-05	238.4	4.08319e-05	238.4	0.000138482	238.4	0.000311951	238.4	0.000835515	238.4	0.0020118	238.4	0.0131	238.4	0.0520707
238.8	2.03427e-05	238.8	3.82735e-05	238.8	3.5597e-05	238.8	3.19873e-05	238.8	3.90018e-05	238.8	0.000121847	238.8	0.000284539	238.8	0.000843934	238.8	0.00199355	238.8	0.0131836	238.8	0.0527456
239.2	1.99268e-05	239.2	3.57065e-05	239.2	3.41824e-05	239.2	3.12655e-05	239.2	3.73732e-05	239.2	0.000143053	239.2	0.000263841	239.2	0.000950837	239.2	0.00195669	239.2	0.0136493	239.2	0.0534161
239.6	1.95316e-05	239.6	3.37399e-05	239.6	3.28998e-05	239.6	3.05775e-05	239.6	3.59137e-05	239.6	0.000125515	239.6	0.000247642	239.6	0.0009977	239.6	0.00186471	239.6	0.0139001	239.6	0.0542396
240.0	1.91554e-05	240.0	3.21831e-05	240.0	3.1731e-05	240.0	2.9921e-05	240.0	3.45971e-05	240.0	0.000111951	240.0	0.000234383	240.0	0.00107507	240.0	0.00171778	240.0	0.0140235	240.0	0.0547859
240.4	1.87967e-05	240.4	3.09106e-05	240.4	3.0661e-05	240.4	2.92936e-05	240.4	3.34022e-05	240.4	0.000135833	240.4	0.000260766	240.4	0.00107799	240.4	0.00177051	240.4	0.0144603	240.4	0.0554958
240.8	1.84541e-05	240.8	2.98399e-05	240.8	2.96774e-05	240.8	2.86932e-05	240.8	3.23114e-05	240.8	0.000154418	240.8	0.000244484	240.8	0.00105986	240.8	0.00174879	240.8	0.0146468	240.8	0.055765
241.2	1.81262e-05	241.2	2.89159e-05	241.2	2.87697e-05	241.2	2.81182e-05	241.2	3.13107e-05	241.2	0.000138632	241.2	0.00023081	241.2	0.00107322	241.2	0.00187872	241.2	0.0149478	241.2	0.0564174
241.6	1.78119e-05	241.6	2.81011e-05	241.6	2.79289e-05	241.6	6.52063e-05	241.6	3.03881e-05	241.6	0.000126426	241.6	0.000219338	241.6	0.00103613	241.6	0.00193825	241.6	0.0153456	241.6	0.0574392
242.0	1.75103e-05	242.0	2.73701e-05	242.0	2.71473e-05	242.0	5.66879e-05	242.0	2.95339e-05	242.0	0.000117159	242.0	0.000209405	242.0	0.00105746	242.0	0.00200235	242.0	0.0153074	242.0	0.0580656
242.4	1.72203e-05	242.4	6.30588e-05	242.4	2.64184e-05	242.4	4.89877e-05	242.4	2.87397e-05	242.4	0.000109568	242.4	0.000200569	242.4	0.000956958	242.4	0.00209406	242.4	0.0154186	242.4	0.0587675
242.8	1.69412e-05	242.8	5.83839e-05	242.8	2.57366e-05	242.8	4.35025e-05	242.8	2.79988e-05	242.8	0.000102995	242.8	0.000192557	242.8	0.000937763	242.8	0.00203536	242.8	0.0154224	242.8	0.0596002
243.2	1.6672e-05	243.2	5.25731e-05	243.2	2.50969e-05	243.2	3.96048e-05	243.2	2.73051e-05	243.2	9.71398e-05	243.2	0.000185199	243.2	0.000869094	243.2	0.00192321	243.2	0.0155022	243.2	0.0601768
243.6	1.64122e-05	243.6	8.01057e-05	243.6	2.44952e-05	243.6	3.67293e-05	243.6	6.10315e-05	243.6	0.000136799	243.6	0.000178382	243.6	0.000802985	243.6	0.00200713	243.6	0.0154574	243.6	0.0606357
244.0	1.61609e-05	244.0	0.000105157	244.0	2.39277e-05	244.0	3.45187e-05	244.0	5.55975e-05	244.0	0.000125377	244.0	0.000172027	244.0	0.000806932	244.0	0.00195611	244.0	0.0161925	244.0	0.0615554
244.4	1.59177e-05	244.4	9.33954e-05	244.4	2.33912e-05	244.4	3.27564e-05	244.4	5.08835e-05	244.4	0.000114261	244.4	0.000166075	244.4	0.000816124	244.4	0.00198579	244.4	0.0165613	244.4	0.062007
244.8	1.5682e-05	244.8	8.14975e-05	244.8	2.28828e-05	244.8	3.13076e-05	244.8	4.70637e-05	244.8	0.000105068	244.8	0.00016048	244.8	0.000789645	244.8	0.00189655	244.8	0.0166714	244.8	0.0625865
245.2	1.54533e-05	245.2	7.21585e-05	245.2	2.24e-05	245.2	3.00859e-05	245.2	4.39254e-05	245.2	9.75078e-05	245.2	0.000155208	245.2	0.000790604	245.2	0.00187509	245.2	0.0167707	245.2	0.0629507
245.6	1.5231e-05	245.6	6.50597e-05	245.6	2.19407e-05	245.6	2.90333e-05	245.6	4.12845e-05	245.6	0.0001262	245.6	0.000150228	245.6	0.000770962	245.6	0.00186313	245.6	0.0168274	245.6	0.0633092
246.0	1.50148e-05	246.0	5.96077e-05	246.0	2.15029e-05	246.0	2.81103e-05	246.0	3.90181e-05	246.0	0.00014764	246.0	0.000181834	246.0	0.000788367	246.0	0.00182068	246.0	0.0168777	246.0	0.0633458
246.4	1.48042e-05	246.4	5.53317e-05	246.4	2.10849e-05	246.4	2.72888e-05	246.4	3.7045e-05	246.4	0.000132672	246.4	0.000172351	246.4	0.000828824	246.4	0.00187917	246.4	0.0172651	246.4	0.0639186
246.8	1.4599e-05	246.8	8.17103e-05	246.8	2.06851e-05	246.8	2.65487e-05	246.8	3.53095e-05	246.8	0.000121025	246.8	0.000162513	246.8	0.000878031	246.8	0.0019451	246.8	0.0173247	246.8	0.0648261
247.2	1.43988e-05	247.2	7.36376e-05	247.2	2.03021e-05	247.2	2.58748e-05	247.2	3.37704e-05	247.2	0.000111826	247.2	0.000154448	247.2	0.000886685	247.2	0.00199338	247.2	0.0176152	247.2	0.0655064
247.6	1.42033e-05	247.6	6.7663e-05	247.6	1.99348e-05	247.6	2.5256e-05	247.6	7.22017e-05	247.6	0.000104292	247.6	0.000184466	247.6	0.000891767	247.6	0.00217911	247.6	0.0177494	247.6	0.0663051
248.0	1.40122e-05	248.0	6.29758e-05	248.0	1.9582e-05	248.0	2.46835e-05	248.0	6.96863e-05	248.0	9.79237e-05	248.0	0.000172995	248.0	0.000870641	248.0	0.00226761	248.0	0.0177441	248.0	0.0669439
248.4	1.38254e-05	248.4	5.90983e-05	248.4	1.92427e-05	248.4	2.41506e-05	248.4	6.49984e-05	248.4	9.24103e-05	248.4	0.000200819	248.4	0.000928688	248.4	0.00219349	248.4	0.0183058	248.4	0.0677825
248.8	1.36426e-05	248.8	5.58021e-05	248.8	1.89161e-05	248.8	2.36518e-05	248.8	6.02557e-05	248.8	8.75536e-05	248.8	0.00018213	248.8	0.000884089	248.8	0.00244909	248.8	0.018711	248.8	0.0685022
249.2	1.34636e-05	249.2	5.29568e-05	249.2	1.86013e-05	249.2	2.31828e-05	249.2	8.65512e-05	249.2	8.32211e-05	249.2	0.000247828	249.2	0.00102893	249.2	0.00234754	249.2	0.0190253	249.2	0.069143
249.6	1.32884e-05	249.6	5.04728e-05	249.6	1.82976e-05	249.6	2.27401e-05	249.6	7.79834e-05	249.6	7.93198e-05	249.6	0.000226712	249.6	0.00107578	249.6	0.00239392	249.6	0.0190522	249.6	0.0694233
250.0	1.31166e-05	250.0	4.82825e-05	250.0	1.80044e-05	250.0	2.23207e-05	250.0	7.07184e-05	250.0	7.57816e-05	250.0	0.000243409	250.0	0.000996173	250.0	0.00237806	250.0	0.0193446	250.0	0.0700438
250.4	1.29483e-05	250.4	4.63329e-05	250.4	1.7721e-05	250.4	2.19221e-05	250.4	6.50566e-05	250.4	7.25545e-05	250.4	0.000229972	250.4	0.00090295	250.4	0.00236492	250.4	0.0193001	250.4	0.0705976
250.8	1.27832e-05	250.8	4.45826e-05	250.8	1.74468e-05	250.8	2.15423e-05	250.8	8.90424e-05	250.8	6.95974e-05	250.8	0.000214153	250.8	0.000825173	250.8	0.00246847	250.8	0.019037	250.8	0.0711776
251.2	1.26214e-05	251.2	4.29985e-05	251.2	1.71815e-05	251.2	2.11796e-05	251.2	8.68435e-05	251.2	6.6877e-05	251.2	0.000225357	251.2	0.000869634	251.2	0.00240898	251.2	0.0195004	251.2	0.071537
251.6	1.24627e-05	251.6	4.15545e-05	251.6	1.69244e-05	251.6	2.08323e-05	251.6	7.94311e-05	251.6	6.43656e-05	251.6	0.000208629	251.6	0.000799558	251.6	0.00243481	251.6	0.0195736	251.6	0.0720353
252.0	1.2307e-05	252.0	4.02296e-05	252.0	1.66753e-05	252.0	2.04993e-05	252.0	7.22539e-05	252.0	9.73529e-05	252.0	0.000193063	252.0	0.000737162	252.0	0.00243898	252.0	0.0200241	252.0	0.072727
252.4	1.21544e-05	252.4	3.90071e-05	252.4	1.64336e-05	252.4	2.01793e-05	252.4	6.62009e-05	252.4	8.9381e-05	252.4	0.000215442	252.4	0.000684823	252.4	0.0026654	252.4	0.0201156	252.4	0.0734159
252.8	1.20046e-05	252.8	3.7873e-05	252.8	1.6199e-05	252.8	5.62803e-05	252.8	6.12182e-05	252.8	8.24512e-05	252.8	0.000232048	252.8	0.000676708	252.8	0.00281909	252.8	0.0202472	252.8	0.0740703
253.2	1.18578e-05	253.2	3.68162e-05	253.2	1.59712e-05	253.2	4.86475e-05	253.2	5.70893e-05	253.2	7.71548e-05	253.2	0.000235698	253.2	0.000692648	253.2	0.00283778	253.2	0.0205983	253.2	0.0747418
253.6	1.17138e-05	253.6	3.58274e-05	253.6	1.57499e-05	253.6	4.26185e-05	253.6	5.36173e-05	253.6	0.000110025	253.6	0.000211308	253.6	0.000643598	253.6	0.00271724	253.6	0.0206042	253.6	0.0754012
254.0	1.15726e-05	254.0	3.48987e-05	254.0	6.01792e-05	254.0	3.85418e-05	254.0	5.06526e-05	254.0	9.65252e-05	254.0	0.000223086	254.0	0.000777827	254.0	0.00281786	254.0	0.021077	254.0	0.0760893
254.4	1.14341e-05	254.4	3.40236e-05	254.4	5.2185e-05	254.4	3.57411e-05	254.4	4.80861e-05	254.4	8.68571e-05	254.4	0.000205393	254.4	0.000795174	254.4	0.00291532	254.4	0.0213547	254.4	0.0764335
254.8	1.12984e-05	254.8	3.31965e-05	254.8	4.47951e-05	254.8	3.37045e-05	254.8	4.58378e-05	254.8	7.99472e-05	254.8	0.000222993	254.8	0.000769107	254.8	0.00280319	254.8	0.0216828	254.8	0.0769266
255.2	1.11653e-05	255.2	3.24125e-05	255.2	3.90007e-05	255.2	3.21276e-05	255.2	4.38479e-05	255.2	0.000106641	255.2	0.000242425	255.2	0.000937929	255.2	0.00290095	255.2	0.0216798	255.2	0.077579
255.6	1.10349e-05	255.6	3.16675e-05	255.6	3.45694e-05	255.6	3.08381e-05	255.6	4.20709e-05	255.6	9.91824e-05	255.6	0.000226798	255.6	0.000978347	255.6	0.00296115	255.6	0.0220343	255.6	0.0778159
256.0	1.09071e-05	256.0	3.09578e-05	256.0	3.11696e-05	256.0	2.97385e-05	256.0	4.04716e-05	256.0	9.08812e-05	256.0	0.000322126	256.0	0.000890391	256.0	0.00286416	256.0	0.0220116	256.0	0.07809
256.4	1.07819e-05	256.4	3.02803e-05	256.4	2.85307e-05	256.4	2.87721e-05	256.4	3.9022e-05	256.4	8.39608e-05	256.4	0.000323349	256.4	0.000894684	256.4	0.00266024	256.4	0.0223459	256.4	0.0787207
256.8	1.06592e-05	256.8	2.96322e-05	256.8	2.64518e-05	256.8	2.79049e-05	256.8	7.569e-05	256.8	7.83366e-05	256.8	0.000287592	256.8	0.000930624	256.8	0.00274781	256.8	0.0227469	256.8	0.0792209
257.2	1.05391e-05	257.2	2.90108e-05	257.2	2.47871e-05	257.2	2.71151e-05	257.2	6.46803e-05	257.2	7.368e-05	257.2	0.000367014	257.2	0.000926552	257.2	0.00276342	257.2	0.0227766	257.2	0.0798175
257.6	1.04214e-05	257.6	2.8414e-05	257.6	2.34318e-05	257.6	2.63885e-05	257.6	5.68245e-05	257.6	6.97322e-05	257.6	0.000367039	257.6	0.000899346	257.6	0.00289903	257.6	0.0231605	257.6	0.0803764
258.0	1.03062e-05	258.0	2.78398e-05	258.0	4.17636e-05	258.0	2.5715e-05	258.0	5.15395e-05	258.0	6.63178e-05	258.0	0.000398403	258.0	0.000864405	258.0	0.00285032	258.0	0.0230128	258.0	0.0808814
258.4	1.01934e-05	258.4	2.72863e-05	258.4	3.97228e-05	258.4	2.50871e-05	258.4	4.77137e-05	258.4	6.33183e-05	258.4	0.000380132	258.4	0.000896096	258.4	0.0027032	258.4	0.0233849	258.4	0.0813576
258.8	1.00829e-05	258.8	2.67519e-05	258.8	3.57596e-05	258.8	2.44991e-05	258.8	4.47263e-05	258.8	6.0651e-05	258.8	0.000375946	258.8	0.000876982	258.8	0.00260059	258.8	0.0241573	258.8	0.0814747
259.2	9.9748e-06	259.2	2.62351e-05	259.2	3.23831e-05	259.2	2.39464e-05	259.2	4.22694e-05	259.2	8.91526e-05	259.2	0.00043821	259.2	0.00101065	259.2	0.00252294	259.2	0.0242386	259.2	0.0821812
259.6	9.86899e-06	259.6	2.57346e-05	259.6	2.9741e-05	259.6	6.01368e-05	259.6	4.01852e-05	259.6	8.06655e-05	259.6	0.000391666	259.6	0.00108592	259.6	0.00262049	259.6	0.0241532	259.6	0.0827314
260.0	9.76543e-06	260.0	2.52492e-05	260.0	2.7659e-05	260.0	5.67194e-05	260.0	3.83842e-05	260.0	7.22571e-05	260.0	0.000348317	260.0	0.00107412	260.0	0.00290867	260.0	0.0243998	260.0	0.0833893
260.4	9.66409e-06	260.4	2.47779e-05	260.4	2.59752e-05	260.4	5.13654e-05	260.4	3.68091e-05	260.4	6.64066e-05	260.4	0.000313563	260.4	0.00105693	260.4	0.00281292	260.4	0.024897	260.4	0.0836618
260.8	9.56493e-06	260.8	2.43196e-05	260.8	2.45771e-05	260.8	4.68272e-05	260.8	3.54185e-05	260.8	6.21356e-05	260.8	0.000315904	260.8	0.00107977	260.8	0.00281118	260.8	0.0252987	260.8	0.0841768
261.2	9.4679e-06	261.2	2.38736e-05	261.2	2.339e-05	261.2	4.31808e-05	261.2	3.41807e-05	261.2	5.87537e-05	261.2	0.000317434	261.2	0.000970711	261.2	0.00272739	261.2	0.0256502	261.2	0.0849903
261.6	9.37297e-06	261.6	2.3439e-05	261.6	2.23643e-05	261.6	4.02024e-05	261.6	3.30704e-05	261.6	5.59149e-05	261.6	0.000292439	261.6	0.00123913	261.6	0.00289177	261.6	0.0259138	261.6	0.0854381
262.0	9.28009e-06	262.0	2.30153e-05	262.0	2.14659e-05	262.0	3.77088e-05	262.0	3.20671e-05	262.0	5.34494e-05	262.0	0.000268903	262.0	0.00124862	262.0	0.00303835	262.0	0.0263568	262.0	0.0858666
262.4	9.18923e-06	262.4	2.26018e-05	262.4	2.06707e-05	262.4	3.55782e-05	262.4	3.11539e-05	262.4	5.12661e-05	262.4	0.000249392	262.4	0.00118927	262.4	0.00303324	262.4	0.0266833	262.4	0.0862135
262.8	9.10034e-06	262.8	2.21979e-05	262.8	1.99606e-05	262.8	3.37307e-05	262.8	3.03171e-05	262.8	4.93093e-05	262.8	0.000233047	262.8	0.00114081	262.8	0.00313284	262.8	0.0275084	262.8	0.0866697
263.2	9.01338e-06	263.2	2.18034e-05	263.2	6.12533e-05	263.2	3.2111e-05	263.2	2.95454e-05	263.2	4.75406e-05	263.2	0.000219029	263.2	0.00112261	263.2	0.00321149	263.2	0.0280738	263.2	0.0871027
263.6	8.92831e-06	263.6	2.14178e-05	263.6	5.30367e-05	263.6	3.06788e-05	263.6	2.88297e-05	263.6	4.59311e-05	263.6	0.000206777	263.6	0.00108016	263.6	0.0033293	263.6	0.028643	263.6	0.0876487
264.0	8.84509e-06	264.0	2.10407e-05	264.0	4.58774e-05	264.0	2.94029e-05	264.0	2.81623e-05	264.0	4.44577e-05	264.0	0.000195919	264.0	0.00123841	264.0	0.0035173	264.0	0.0289512	264.0	0.088355
264.4	8.76367e-06	264.4	2.0672e-05	264.4	4.07784e-05	264.4	2.82587e-05	264.4	2.75369e-05	264.4	4.31016e-05	264.4	0.000186195	264.4	0.00124928	264.4	0.0034487	264.4	0.0291523	264.4	0.0885495
264.8	8.68402e-06	264.8	2.03113e-05	264.8	6.39205e-05	264.8	2.72259e-05	264.8	2.69485e-05	264.8	4.18475e-05	264.8	0.000249775	264.8	0.00120258	264.8	0.00336526	264.8	0.0297748	264.8	0.0889332
265.2	8.6061e-06	265.2	5.97621e-05	265.2	5.80554e-05	265.2	2.62883e-05	265.2	2.63928e-05	265.2	4.06824e-05	265.2	0.000229691	265.2	0.00118587	265.2	0.00322185	265.2	0.0299167	265.2	0.0895409
265.6	8.52987e-06	265.6	5.20723e-05	265.6	9.85337e-05	265.6	2.54323e-05	265.6	2.58661e-05	265.6	3.95957e-05	265.6	0.000241273	265.6	0.00109191	265.6	0.00304416	265.6	0.030201
266.0	8.45528e-06	266.0	4.39511e-05	266.0	8.79996e-05	266.0	5.53331e-05	266.0	2.53656e-05	266.0	3.85782e-05	266.0	0.000222216	266.0	0.0010598	266.0	0.00318468	266.0	0.0302123
266.4	8.3823e-06	266.4	3.82391e-05	266.4	7.65261e-05	266.4	4.95328e-05	266.4	2.48886e-05	266.4	6.75262e-05	266.4	0.000205333	266.4	0.000997851	266.4	0.00334916	266.4	0.0306393
266.8	4.80319e-05	266.8	3.43016e-05	266.8	6.71565e-05	266.8	4.46071e-05	266.8	2.4433e-05	266.8	6.32402e-05	266.8	0.000191249	266.8	0.000919106	266.8	0.00337102	266.8	0.0311239
267.2	4.67708e-05	267.2	3.14696e-05	267.2	5.9784e-05	267.2	4.09461e-05	267.2	2.39971e-05	267.2	5.88516e-05	267.2	0.000179392	267.2	0.000854739	267.2	0.00345875	267.2	0.0318273
267.6	4.19657e-05	267.6	2.93258e-05	267.6	5.39595e-05	267.6	3.81701e-05	267.6	2.35791e-05	267.6	9.31046e-05	267.6	0.0002022	267.6	0.00101143	267.6	0.00359235	267.6	0.0321711
268.0	3.71274e-05	268.0	2.76297e-05	268.0	8.25675e-05	268.0	3.59564e-05	268.0	2.31779e-05	268.0	0.000123044	268.0	0.000232258	268.0	0.00103267	268.0	0.00353956	268.0	0.0326941
268.4	3.30336e-05	268.4	2.62404e-05	268.4	7.41168e-05	268.4	3.41045e-05	268.4	2.2792e-05	268.4	0.000138589	268.4	0.00025775	268.4	0.00101063	268.4	0.00338479	268.4	0.0333945
268.8	2.97307e-05	268.8	2.50715e-05	268.8	6.79351e-05	268.8	3.24983e-05	268.8	2.24206e-05	268.8	0.000120513	268.8	0.000255515	268.8	0.00096367	268.8	0.00349317	268.8	0.0342384
269.2	2.70844e-05	269.2	2.40674e-05	269.2	6.30592e-05	269.2	3.10705e-05	269.2	2.20627e-05	269.2	0.000104754	269.2	0.000290089	269.2	0.000950156	269.2	0.00337517	269.2	0.0342191
269.6	2.49437e-05	269.6	6.09135e-05	269.6	5.89343e-05	269.6	2.97811e-05	269.6	2.17173e-05	269.6	9.29227e-05	269.6	0.00029905	269.6	0.00105922	269.6	0.00352908	269.6	0.0348102
270.0	4.97529e-05	270.0	5.42837e-05	270.0	5.53102e-05	270.0	2.86044e-05	270.0	5.39755e-05	270.0	8.3987e-05	270.0	0.000266676	270.0	0.00107764	270.0	0.00369597	270.0	0.0353725
270.4	4.21488e-05	270.4	4.70857e-05	270.4	5.20674e-05	270.4	2.75234e-05	270.4	4.80144e-05	270.4	7.702e-05	270.4	0.000313307	270.4	0.00104112	270.4	0.00384973	270.4	0.0353976
270.8	3.70978e-05	270.8	4.1756e-05	270.8	4.91394e-05	270.8	2.65256e-05	270.8	4.35395e-05	270.8	7.14068e-05	270.8	0.000280615	270.8	0.00100365	270.8	0.00377477	270.8	0.0357137
271.2	3.36455e-05	271.2	3.7927e-05	271.2	4.64818e-05	271.2	2.56013e-05	271.2	4.06091e-05	271.2	6.67559e-05	271.2	0.000293098	271.2	0.000989283	271.2	0.00384917	271.2	0.0360461
271.6	6.71921e-05	271.6	3.50764e-05	271.6	7.64895e-05	271.6	2.47428e-05	271.6	3.85815e-05	271.6	6.28137e-05	271.6	0.000305776	271.6	0.00103479	271.6	0.00402871	271.6	0.0360833
272.0	5.98546e-05	272.0	3.28489e-05	272.0	6.64375e-05	272.0	2.39437e-05	272.0	3.70538e-05	272.0	9.48258e-05	272.0	0.000343267	272.0	0.000989908	272.0	0.00419998	272.0	0.0366071
272.4	5.40257e-05	272.4	3.10305e-05	272.4	5.91788e-05	272.4	2.31984e-05	272.4	3.58166e-05	272.4	8.77725e-05	272.4	0.000308378	272.4	0.000940663	272.4	0.0042798	272.4	0.0367449
272.8	4.93895e-05	272.8	2.9494e-05	272.8	5.39457e-05	272.8	2.25021e-05	272.8	3.47616e-05	272.8	7.98501e-05	272.8	0.000385136	272.8	0.00107287	272.8	0.00417272	272.8	0.0369839
273.2	4.56118e-05	273.2	2.8162e-05	273.2	4.98923e-05	273.2	2.18505e-05	273.2	3.3829e-05	273.2	7.30048e-05	273.2	0.000410526	273.2	0.00108718	273.2	0.00422863	273.2	0.0370481
273.6	4.24617e-05	273.6	2.69852e-05	273.6	4.65567e-05	273.6	2.12399e-05	273.6	3.29832e-05	273.6	6.7413e-05	273.6	0.000448578	273.6	0.00112447	273.6	0.00413161	273.6	0.0373587
274.0	3.97814e-05	274.0	2.5931e-05	274.0	4.36972e-05	274.0	2.06667e-05	274.0	3.2201e-05	274.0	0.000106072	274.0	0.000449775	274.0	0.00117927	274.0	0.00422787	274.0	0.0375687
274.4	3.74611e-05	274.4	2.49765e-05	274.4	4.11817e-05	274.4	2.0128e-05	274.4	3.14668e-05	274.4	9.78665e-05	274.4	0.000451502	274.4	0.00115969	274.4	0.00446669	274.4	0.0379601
274.8	3.54233e-05	274.8	2.41052e-05	274.8	3.89331e-05	274.8	1.9621e-05	274.8	3.07695e-05	274.8	8.72769e-05	274.8	0.00039737	274.8	0.00115674	274.8	0.00444384	274.8	0.0383692
275.2	3.36126e-05	275.2	5.05115e-05	275.2	3.69025e-05	275.2	1.91431e-05	275.2	3.01013e-05	275.2	7.88408e-05	275.2	0.000415402	275.2	0.00113155	275.2	0.00427343	275.2	0.0390911
275.6	3.19882e-05	275.6	4.34732e-05	275.6	3.50569e-05	275.6	1.8692e-05	275.6	2.94567e-05	275.6	7.23149e-05	275.6	0.000474399	275.6	0.00106623	275.6	0.00419078	275.6	0.0395583
276.0	3.05197e-05	276.0	3.87963e-05	276.0	3.33718e-05	276.0	1.82658e-05	276.0	2.8832e-05	276.0	6.71327e-05	276.0	0.00046099	276.0	0.00111716	276.0	0.00429544	276.0	0.0399861
276.4	2.91836e-05	276.4	3.55889e-05	276.4	3.18283e-05	276.4	1.78624e-05	276.4	2.82246e-05	276.4	6.28888e-05	276.4	0.000444682	276.4	0.00119601	276.4	0.0041529	276.4	0.0408234
276.8	2.79616e-05	276.8	3.32049e-05	276.8	3.04108e-05	276.8	1.74801e-05	276.8	2.76331e-05	276.8	8.60094e-05	276.8	0.000400169	276.8	0.0012513	276.8	0.00434758	276.8	0.0412403
277.2	2.68391e-05	277.2	3.13087e-05	277.2	2.91062e-05	277.2	1.71175e-05	277.2	2.70563e-05	277.2	7.95165e-05	277.2	0.000395454	277.2	0.00120195	277.2	0.00443029	277.2	0.041541
277.6	2.58038e-05	277.6	2.97282e-05	277.6	9.05958e-05	277.6	1.67729e-05	277.6	2.64939e-05	277.6	7.33214e-05	277.6	0.000358678	277.6	0.00114455	277.6	0.0044111	277.6	0.0417388
278.0	2.4846e-05	278.0	2.83707e-05	278.0	8.16285e-05	278.0	1.64452e-05	278.0	2.59457e-05	278.0	0.000104021	278.0	0.00036258	278.0	0.00115317	278.0	0.00446954	278.0	0.0426132
278.4	2.39572e-05	278.4	2.71819e-05	278.4	7.1222e-05	278.4	1.61331e-05	278.4	2.54116e-05	278.4	9.21298e-05	278.4	0.000368416	278.4	0.00115938	278.4	0.00431151	278.4	0.0430125
278.8	2.31302e-05	278.8	2.61271e-05	278.8	6.20798e-05	278.8	1.58355e-05	278.8	2.48916e-05	278.8	8.19454e-05	278.8	0.000335239	278.8	0.00121468	278.8	0.00440696	278.8	0.0434752
279.2	2.23591e-05	279.2	2.51825e-05	279.2	7.64822e-05	279.2	1.55513e-05	279.2	2.43859e-05	279.2	7.41395e-05	279.2	0.000325815	279.2	0.00125606	279.2	0.00443649	279.2	0.0440407
279.6	2.16384e-05	279.6	2.43302e-05	279.6	6.47285e-05	279.6	1.52797e-05	279.6	2.38946e-05	279.6	6.80527e-05	279.6	0.000331159	279.6	0.00120208	279.6	0.00451423	279.6	0.0445012
280.0	2.09637e-05	280.0	2.35564e-05	280.0	5.61721e-05	280.0	1.50198e-05	280.0	2.34176e-05	280.0	6.31846e-05	280.0	0.000308022	280.0	0.00117064	280.0	0.00448292	280.0	0.0453137
280.4	6.09317e-05	280.4	2.285e-05	280.4	5.00232e-05	280.4	1.47707e-05	280.4	2.2955e-05	280.4	5.9205e-05	280.4	0.000287127	280.4	0.00111133	280.4	0.00472414	280.4	0.0461189
280.8	5.42052e-05	280.8	2.22019e-05	280.8	7.88077e-05	280.8	1.45319e-05	280.8	2.25067e-05	280.8	5.58893e-05	280.8	0.000297183	280.8	0.00112215	280.8	0.00470064	280.8	0.0469072
281.2	4.81744e-05	281.2	2.16046e-05	281.2	0.0001062	281.2	1.43025e-05	281.2	2.20726e-05	281.2	5.30789e-05	281.2	0.000315217	281.2	0.0011348	281.2	0.00484911	281.2	0.0476443
281.6	4.35083e-05	281.6	2.10517e-05	281.6	9.24409e-05	281.6	1.40821e-05	281.6	2.16525e-05	281.6	8.7093e-05	281.6	0.000289228	281.6	0.00117627	281.6	0.00465747	281.6	0.048088
282.0	3.98318e-05	282.0	2.05379e-05	282.0	8.15323e-05	282.0	1.38699e-05	282.0	2.12462e-05	282.0	7.92037e-05	282.0	0.00029781	282.0	0.00124108	282.0	0.00476591	282.0	0.0484181
282.4	3.68378e-05	282.4	2.00588e-05	282.4	7.33387e-05	282.4	1.36655e-05	282.4	2.08535e-05	282.4	6.97696e-05	282.4	0.000272442	282.4	0.00122939	282.4	0.00477064	282.4	0.0487227
282.8	3.43341e-05	282.8	1.96104e-05	282.8	6.69433e-05	282.8	1.34685e-05	282.8	2.0474e-05	282.8	6.25114e-05	282.8	0.000281375	282.8	0.00129812	282.8	0.00461125	282.8	0.0493496
283.2	3.21996e-05	283.2	1.91895e-05	283.2	6.17181e-05	283.2	4.7747e-05	283.2	2.01074e-05	283.2	5.72512e-05	283.2	0.000299025	283.2	0.0012068	283.2	0.00470681	283.2	0.04981
283.6	6.26837e-05	283.6	1.87931e-05	283.6	5.72989e-05	283.6	4.36317e-05	283.6	1.97533e-05	283.6	5.33859e-05	283.6	0.000314548	283.6	0.00120319	283.6	0.0047998	283.6	0.0510458
284.0	8.76325e-05	284.0	1.8419e-05	284.0	5.34742e-05	284.0	3.84431e-05	284.0	1.94115e-05	284.0	5.04409e-05	284.0	0.000359723	284.0	0.00123066	284.0	0.0049031	284.0	0.0518791
284.4	0.000101784	284.4	1.80648e-05	284.4	5.01139e-05	284.4	3.44048e-05	284.4	1.90814e-05	284.4	4.81027e-05	284.4	0.000390373	284.4	0.00131664	284.4	0.00481472	284.4	0.0524834
284.8	8.97191e-05	284.8	1.77289e-05	284.8	4.71316e-05	284.8	3.13727e-05	284.8	5.88931e-05	284.8	4.61728e-05	284.8	0.000350975	284.8	0.00132961	284.8	0.0048443	284.8	0.0525485
285.2	8.08199e-05	285.2	1.74096e-05	285.2	4.44654e-05	285.2	2.90164e-05	285.2	4.95483e-05	285.2	4.45259e-05	285.2	0.000358041	285.2	0.0014335	285.2	0.00489737	285.2	0.0528151
285.6	7.41661e-05	285.6	1.71054e-05	285.6	4.20684e-05	285.6	2.71089e-05	285.6	4.26739e-05	285.6	4.30819e-05	285.6	0.000402935	285.6	0.00129227	285.6	0.00489287	285.6	0.0531568
286.0	6.89243e-05	286.0	1.68151e-05	286.0	3.99031e-05	286.0	2.55144e-05	286.0	3.77486e-05	286.0	4.17883e-05	286.0	0.000362619	286.0	0.00131265	286.0	0.00501566	286.0	0.0534749
286.4	6.45872e-05	286.4	1.65376e-05	286.4	3.79392e-05	286.4	2.41512e-05	286.4	3.40949e-05	286.4	4.061e-05	286.4	0.00032603	286.4	0.0012261	286.4	0.00495462	286.4	0.0540378
286.8	6.08636e-05	286.8	1.6272e-05	286.8	3.61512e-05	286.8	2.29671e-05	286.8	3.13008e-05	286.8	3.95231e-05	286.8	0.000326702	286.8	0.00125801	286.8	0.00503923	286.8	0.0548305
287.2	5.75846e-05	287.2	1.60173e-05	287.2	3.45179e-05	287.2	2.19265e-05	287.2	2.91091e-05	287.2	7.49262e-05	287.2	0.000323844	287.2	0.00122917	287.2	0.00511608	287.2	0.0554422
287.6	5.4648e-05	287.6	1.57728e-05	287.6	3.30211e-05	287.6	2.10034e-05	287.6	2.73503e-05	287.6	6.81291e-05	287.6	0.000364166	287.6	0.00119948	287.6	0.00508053	287.6	0.0557596
288.0	5.19878e-05	288.0	1.55378e-05	288.0	3.16453e-05	288.0	2.01783e-05	288.0	2.59086e-05	288.0	6.26273e-05	288.0	0.000332759	288.0	0.00136656	288.0	0.00504926	288.0	0.0561504
288.4	4.95587e-05	288.4	1.53116e-05	288.4	3.03769e-05	288.4	1.94355e-05	288.4	2.47032e-05	288.4	8.31557e-05	288.4	0.000368471	288.4	0.00137337	288.4	0.00517226	288.4	0.0563234
288.8	4.73277e-05	288.8	1.50937e-05	288.8	2.92046e-05	288.8	1.87626e-05	288.8	2.36773e-05	288.8	7.32098e-05	288.8	0.000371939	288.8	0.00142155	288.8	0.0051478	288.8	0.0569496
289.2	4.52694e-05	289.2	1.48835e-05	289.2	2.81182e-05	289.2	1.81495e-05	289.2	2.27897e-05	289.2	6.6065e-05	289.2	0.000341262	289.2	0.00136157	289.2	0.00507009	289.2	0.0572728
289.6	4.33636e-05	289.6	1.46806e-05	289.6	2.71089e-05	289.6	1.75879e-05	289.6	2.2011e-05	289.6	6.07786e-05	289.6	0.000315644	289.6	0.00135596	289.6	0.00521567	289.6	0.0576271
290.0	4.15935e-05	290.0	1.44845e-05	290.0	2.61692e-05	290.0	1.70708e-05	290.0	2.13191e-05	290.0	5.66591e-05	290.0	0.000362807	290.0	0.00140455	290.0	0.00544168	290.0	0.0584725
290.4	3.99452e-05	290.4	1.42949e-05	290.4	5.5424e-05	290.4	1.65926e-05	290.4	2.06977e-05	290.4	5.33135e-05	290.4	0.000369136	290.4	0.0014346	290.4	0.00534389	290.4	0.0588217
290.8	3.84068e-05	290.8	1.41114e-05	290.8	5.1929e-05	290.8	1.61484e-05	290.8	2.01344e-05	290.8	5.05146e-05	290.8	0.000334722	290.8	0.00140061	290.8	0.0056298	290.8	0.0591392
291.2	3.6968e-05	291.2	1.39336e-05	291.2	4.77135e-05	291.2	1.57343e-05	291.2	1.96197e-05	291.2	8.42014e-05	291.2	0.000374888	291.2	0.00166643	291.2	0.00570106	291.2	0.0593299
291.6	3.56199e-05	291.6	1.37613e-05	291.6	4.37679e-05	291.6	1.53469e-05	291.6	1.91462e-05	291.6	7.68163e-05	291.6	0.000386822	291.6	0.00179983	291.6	0.00607058	291.6	0.0597643
292.0	3.43544e-05	292.0	1.35941e-05	292.0	4.03354e-05	292.0	1.49833e-05	292.0	1.87078e-05	292.0	7.06675e-05	292.0	0.000352397	292.0	0.00169045	292.0	0.00626532	292.0	0.0602235
292.4	3.31649e-05	292.4	1.34319e-05	292.4	3.74395e-05	292.4	1.46411e-05	292.4	1.83e-05	292.4	6.58607e-05	292.4	0.00036424	292.4	0.00170128	292.4	0.00667384	292.4	0.0607627
292.8	3.2045e-05	292.8	1.32743e-05	292.8	3.50227e-05	292.8	1.43181e-05	292.8	1.79189e-05	292.8	6.18987e-05	292.8	0.00033289	292.8	0.00157452	292.8	0.00672297	292.8	0.0614263
293.2	3.09894e-05	293.2	1.31211e-05	293.2	3.30052e-05	293.2	1.40127e-05	293.2	1.75614e-05	293.2	5.84873e-05	293.2	0.000307111	293.2	0.00156192	293.2	0.00689596	293.2	0.061957
293.6	2.9993e-05	293.6	1.29722e-05	293.6	3.13094e-05	293.6	1.37233e-05	293.6	1.72247e-05	293.6	5.5479e-05	293.6	0.000286133	293.6	0.00148292	293.6	0.00697993	293.6	0.0624458
294.0	2.90516e-05	294.0	1.28272e-05	294.0	2.98689e-05	294.0	1.34484e-05	294.0	1.69068e-05	294.0	5.27943e-05	294.0	0.000268628	294.0	0.0014938	294.0	0.00696176	294.0	0.0629854
294.4	2.8161e-05	294.4	1.26861e-05	294.4	2.86298e-05	294.4	1.3187e-05	294.4	1.66057e-05	294.4	5.03826e-05	294.4	0.000253621	294.4	0.00142491	294.4	0.00664871	294.4	0.0633727
294.8	2.73178e-05	294.8	1.25487e-05	294.8	2.75498e-05	294.8	1.29381e-05	294.8	1.63199e-05	294.8	4.82056e-05	294.8	0.000240473	294.8	0.00137692	294.8	0.00656746	294.8	0.0642672
295.2	2.65187e-05	295.2	1.24147e-05	295.2	2.65963e-05	295.2	1.27007e-05	295.2	1.60479e-05	295.2	4.62323e-05	295.2	0.000294472	295.2	0.00136639	295.2	0.00688279	295.2	0.064703
295.6	2.57607e-05	295.6	1.22841e-05	295.6	2.57441e-05	295.6	1.24739e-05	295.6	1.57887e-05	295.6	7.46235e-05	295.6	0.000269124	295.6	0.0012876	295.6	0.00726602	295.6	0.0654717
296.0	2.5041e-05	296.0	1.21567e-05	296.0	2.49741e-05	296.0	1.22572e-05	296.0	1.55411e-05	296.0	6.8935e-05	296.0	0.00026925	296.0	0.00125002	296.0	0.00721397	296.0	0.0663761
296.4	2.43573e-05	296.4	1.20323e-05	296.4	2.42713e-05	296.4	1.20498e-05	296.4	1.53041e-05	296.4	9.65383e-05	296.4	0.000255328	296.4	0.001255	296.4	0.00736877	296.4	0.0671043
296.8	2.37072e-05	296.8	1.19109e-05	296.8	2.36244e-05	296.8	1.18512e-05	296.8	1.50771e-05	296.8	0.000126131	296.8	0.000270701	296.8	0.00137265	296.8	0.00748897	296.8	0.0677632
297.2	2.30887e-05	297.2	1.17923e-05	297.2	2.30243e-05	297.2	1.16609e-05	297.2	1.48592e-05	297.2	0.000110469	297.2	0.000253591	297.2	0.00132514	297.2	0.0077231	297.2	0.0682633
297.6	2.24999e-05	297.6	1.16763e-05	297.6	2.24642e-05	297.6	1.14783e-05	297.6	1.46498e-05	297.6	9.55348e-05	297.6	0.000271208	297.6	0.00150869	297.6	0.00761364	297.6	0.0686589
298.0	2.19389e-05	298.0	1.1563e-05	298.0	2.19384e-05	298.0	1.1303e-05	298.0	1.44484e-05	298.0	8.38027e-05	298.0	0.000251617	298.0	0.00149668	298.0	0.00780391	298.0	0.0693188
298.4	2.14042e-05	298.4	1.14522e-05	298.4	2.14425e-05	298.4	1.11346e-05	298.4	1.42542e-05	298.4	7.47836e-05	298.4	0.000270628	298.4	0.00143476	298.4	0.00810664	298.4	0.0695806
298.8	2.08942e-05	298.8	1.13437e-05	298.8	4.63166e-05	298.8	1.09728e-05	298.8	1.4067e-05	298.8	6.77376e-05	298.8	0.000271317	298.8	0.00134254	298.8	0.00826578	298.8	0.0698018
299.2	2.04076e-05	299.2	1.12376e-05	299.2	4.65818e-05	299.2	1.08172e-05	299.2	1.38862e-05	299.2	6.20961e-05	299.2	0.00028611	299.2	0.00136494	299.2	0.00836017	299.2	0.0704329
299.6	1.99429e-05	299.6	1.11336e-05	299.6	4.33229e-05	299.6	1.06674e-05	299.6	1.37115e-05	299.6	5.74699e-05	299.6	0.000296751	299.6	0.00141401	299.6	0.00855874	299.6	0.0709095
300.0	1.94992e-05	300.0	1.10318e-05	300.0	3.98057e-05	300.0	1.05233e-05	300.0	1.35424e-05	300.0	5.35971e-05	300.0	0.000310985	300.0	0.00147505	300.0	0.00871676	300.0	0.0711212
300.4	1.90751e-05	300.4	1.0932e-05	300.4	3.65886e-05	300.4	1.03844e-05	300.4	1.33786e-05	300.4	5.02993e-05	300.4	0.000282256	300.4	0.00144678	300.4	0.00916217	300.4	0.0717791
300.8	1.86697e-05	300.8	1.08342e-05	300.8	3.37696e-05	300.8	1.02506e-05	300.8	1.32198e-05	300.8	9.96568e-05	300.8	0.000259536	300.8	0.00150843	300.8	0.00931064	300.8	0.0722385
301.2	1.82819e-05	301.2	1.07384e-05	301.2	3.13389e-05	301.2	1.01216e-05	301.2	1.30657e-05	301.2	8.48803e-05	301.2	0.000241375	301.2	0.00150002	301.2	0.00956173	301.2	0.0727993
301.6	1.7911e-05	301.6	1.06443e-05	301.6	2.92566e-05	301.6	9.99714e-06	301.6	1.29161e-05	301.6	7.44402e-05	301.6	0.000226302	301.6	0.00155967	301.6	0.00950159	301.6	0.073538
302.0	1.75559e-05	302.0	1.0552e-05	302.0	2.74748e-05	302.0	9.87705e-06	302.0	1.27706e-05	302.0	6.71721e-05	302.0	0.00027987	302.0	0.00151826	302.0	0.00930471	302.0	0.0740864
302.4	1.72159e-05	302.4	1.04615e-05	302.4	2.59472e-05	302.4	9.76111e-06	302.4	1.26291e-05	302.4	6.17195e-05	302.4	0.000282957	302.4	0.00142342	302.4	0.00987156	302.4	0.0745538
302.8	1.68903e-05	302.8	1.03726e-05	302.8	2.4632e-05	302.8	9.64912e-06	302.8	4.87396e-05	302.8	5.73366e-05	302.8	0.000295617	302.8	0.00146107	302.8	0.00972209	302.8	0.0748346
303.2	4.62216e-05	303.2	1.02853e-05	303.2	2.34932e-05	303.2	9.5409e-06	303.2	4.05614e-05	303.2	5.36437e-05	303.2	0.000302209	303.2	0.00151592	303.2	0.00959888	303.2	0.0756192
303.6	4.18232e-05	303.6	1.01995e-05	303.6	2.25004e-05	303.6	4.04048e-05	303.6	3.50466e-05	303.6	8.8878e-05	303.6	0.000318451	303.6	0.00150917	303.6	0.00956224	303.6	0.0760353
304.0	3.73065e-05	304.0	1.01152e-05	304.0	2.16288e-05	304.0	3.63756e-05	304.0	3.13043e-05	304.0	0.000114239	304.0	0.000294647	304.0	0.00143032	304.0	0.0096879	304.0	0.0765998
304.4	3.37788e-05	304.4	1.00324e-05	304.4	2.08577e-05	304.4	3.26194e-05	304.4	2.8609e-05	304.4	0.000105275	304.4	0.000331669	304.4	0.00148895	304.4	0.00945194	304.4	0.0770968
304.8	3.10517e-05	304.8	9.95098e-06	304.8	2.01703e-05	304.8	2.95857e-05	304.8	2.65483e-05	304.8	9.2868e-05	304.8	0.000302704	304.8	0.00155135	304.8	0.00972662	304.8	0.0773709
305.2	2.88956e-05	305.2	9.87092e-06	305.2	1.95531e-05	305.2	2.71936e-05	305.2	2.48957e-05	305.2	8.27109e-05	305.2	0.000382072	305.2	0.00159471	305.2	0.0097923	305.2	0.0779368
305.6	2.71467e-05	305.6	9.79218e-06	305.6	1.89949e-05	305.6	2.52913e-05	305.6	2.3523e-05	305.6	7.49811e-05	305.6	0.000369259	305.6	0.00148518	305.6	0.010093	305.6	0.0782835
306.0	2.56954e-05	306.0	9.71471e-06	306.0	1.84867e-05	306.0	2.375e-05	306.0	2.23538e-05	306.0	6.90269e-05	306.0	0.000402573	306.0	0.00143228	306.0	0.0102058	306.0	0.0786289
306.4	2.44676e-05	306.4	9.63848e-06	306.4	1.80211e-05	306.4	2.24761e-05	306.4	2.13397e-05	306.4	6.42923e-05	306.4	0.000410059	306.4	0.0015159	306.4	0.0102889	306.4	0.0791339
306.8	2.34121e-05	306.8	9.56345e-06	306.8	1.75921e-05	306.8	5.24916e-05	306.8	2.0448e-05	306.8	6.04071e-05	306.8	0.000451017	306.8	0.00152091	306.8	0.0106111	306.8	0.0795691
307.2	2.24924e-05	307.2	9.4896e-06	307.2	1.71947e-05	307.2	4.68932e-05	307.2	1.96556e-05	307.2	5.71349e-05	307.2	0.000408807	307.2	0.00152364	307.2	0.0107832	307.2	0.0796554
307.6	2.16815e-05	307.6	9.41687e-06	307.6	1.68248e-05	307.6	4.21004e-05	307.6	1.89455e-05	307.6	5.43227e-05	307.6	0.000535045	307.6	0.00150408	307.6	0.0106395	307.6	0.0798837
308.0	2.09592e-05	308.0	3.97591e-05	308.0	1.64789e-05	308.0	3.8622e-05	308.0	1.83044e-05	308.0	5.1867e-05	308.0	0.000539228	308.0	0.00149982	308.0	0.0108461	308.0	0.0807675
308.4	5.43472e-05	308.4	3.26415e-05	308.4	1.61542e-05	308.4	3.60868e-05	308.4	1.77219e-05	308.4	4.96956e-05	308.4	0.000548789	308.4	0.00153632	308.4	0.0109009	308.4	0.0814322
308.8	4.8448e-05	308.8	2.76181e-05	308.8	1.58482e-05	308.8	3.4154e-05	308.8	1.71898e-05	308.8	4.77554e-05	308.8	0.000590182	308.8	0.00155152	308.8	0.0110787	308.8	0.0816648
309.2	4.33183e-05	309.2	2.42306e-05	309.2	1.5559e-05	309.2	3.26038e-05	309.2	1.67011e-05	309.2	4.60067e-05	309.2	0.000561859	309.2	0.00155436	309.2	0.0112998	309.2	0.0820062
309.6	3.92058e-05	309.6	2.18484e-05	309.6	1.52848e-05	309.6	3.13054e-05	309.6	1.62502e-05	309.6	4.44189e-05	309.6	0.000530271	309.6	0.00150054	309.6	0.0114419	309.6	0.0827246
310.0	3.58873e-05	310.0	2.00974e-05	310.0	1.50242e-05	310.0	3.01813e-05	310.0	1.58325e-05	310.0	4.29678e-05	310.0	0.000574417	310.0	0.00155527	310.0	0.011702	310.0	0.0830817
310.4	9.4076e-05	310.4	1.87576e-05	310.4	4.80268e-05	310.4	2.91843e-05	310.4	1.5444e-05	310.4	4.1634e-05	310.4	0.000560866	310.4	0.00179246	310.4	0.0119003	310.4	0.0834215
310.8	8.88135e-05	310.8	1.76944e-05	310.8	4.34482e-05	310.8	6.54711e-05	310.8	1.50813e-05	310.8	4.04019e-05	310.8	0.000540744	310.8	0.00198511	310.8	0.0121743	310.8	0.0842432
311.2	7.80194e-05	311.2	1.68232e-05	311.2	3.8845e-05	311.2	5.94025e-05	311.2	1.47414e-05	311.2	3.92586e-05	311.2	0.0005263	311.2	0.00201448	311.2	0.0126696	311.2	0.0845352
311.6	9.96511e-05	311.6	1.60894e-05	311.6	3.5609e-05	311.6	5.2869e-05	311.6	3.91864e-05	311.6	3.81935e-05	311.6	0.000547718	311.6	0.00205354	311.6	0.0126464	311.6	0.0850771
312.0	9.22655e-05	312.0	1.54569e-05	312.0	7.19412e-05	312.0	4.79616e-05	312.0	3.38029e-05	312.0	3.71975e-05	312.0	0.000496525	312.0	0.00200371	312.0	0.0128072	312.0	0.0852647
312.4	8.42441e-05	312.4	1.49018e-05	312.4	6.15008e-05	312.4	4.4293e-05	312.4	2.89326e-05	312.4	3.62632e-05	312.4	0.000501425	312.4	0.00193952	312.4	0.0134218
312.8	7.70991e-05	312.8	1.44074e-05	312.8	5.3794e-05	312.8	5.92279e-05	312.8	2.60716e-05	312.8	3.53841e-05	312.8	0.000527053	312.8	0.00191194	312.8	0.0135212
313.2	7.10379e-05	313.2	1.39619e-05	313.2	4.80346e-05	313.2	5.64363e-05	313.2	2.432e-05	313.2	3.45547e-05	313.2	0.000603366	313.2	0.00197394	313.2	0.0135805
313.6	6.59447e-05	313.6	1.35568e-05	313.6	4.35653e-05	313.6	5.32538e-05	313.6	6.18599e-05	313.6	3.37702e-05	313.6	0.00057587	313.6	0.00208971	313.6	0.0137868
314.0	6.1647e-05	314.0	1.31859e-05	314.0	3.99908e-05	314.0	5.01327e-05	314.0	5.59835e-05	314.0	3.30265e-05	314.0	0.000602293	314.0	0.0020933	314.0	0.0141688
314.4	5.79876e-05	314.4	1.28442e-05	314.4	3.70619e-05	314.4	4.72328e-05	314.4	4.80522e-05	314.4	6.1516e-05	314.4	0.000611067	314.4	0.0022115	314.4	0.0142806
314.8	5.48383e-05	314.8	1.25281e-05	314.8	3.4612e-05	314.8	4.46004e-05	314.8	7.87528e-05	314.8	5.78602e-05	314.8	0.000601358	314.8	0.0023964	314.8	0.0144207
315.2	5.2099e-05	315.2	5.41338e-05	315.2	3.25261e-05	315.2	4.22366e-05	315.2	7.33264e-05	315.2	5.38551e-05	315.2	0.00056279	315.2	0.0023438	315.2	0.0145881
315.6	4.96921e-05	315.6	4.76977e-05	315.6	3.07227e-05	315.6	4.01232e-05	315.6	6.57023e-05	315.6	8.2696e-05	315.6	0.000537904	315.6	0.00223988	315.6	0.0146506
316.0	4.75576e-05	316.0	4.11593e-05	316.0	2.9143e-05	316.0	3.82348e-05	316.0	5.91345e-05	316.0	7.49276e-05	316.0	0.000587141	316.0	0.00220392	316.0	0.0148684
316.4	4.56486e-05	316.4	3.59559e-05	316.4	2.77438e-05	316.4	3.6544e-05	316.4	5.37234e-05	316.4	6.77299e-05	316.4	0.000567259	316.4	0.00211809	316.4	0.0151788
316.8	4.39283e-05	316.8	3.18558e-05	316.8	2.64927e-05	316.8	3.50248e-05	316.8	4.92333e-05	316.8	6.2119e-05	316.8	0.000517251	316.8	0.00212014	316.8	0.0156563
317.2	4.23673e-05	317.2	2.85831e-05	317.2	2.5365e-05	317.2	3.36536e-05	317.2	4.54513e-05	317.2	8.91854e-05	317.2	0.00047208	317.2	0.00215625	317.2	0.0154786
317.6	4.09422e-05	317.6	2.59377e-05	317.6	2.43417e-05	317.6	3.24097e-05	317.6	4.22198e-05	317.6	7.88436e-05	317.6	0.000511556	317.6	0.00224005	317.6	0.0154623
318.0	3.9634e-05	318.0	2.3778e-05	318.0	2.34077e-05	318.0	3.12756e-05	318.0	3.94256e-05	318.0	0.000105721	318.0	0.000498188	318.0	0.00213142	318.0	0.0154376
318.4	3.84272e-05	318.4	2.19993e-05	318.4	2.25508e-05	318.4	3.0236e-05	318.4	3.69856e-05	318.4	0.000133472	318.4	0.000540294	318.4	0.00207031	318.4	0.0159346
318.8	3.73089e-05	318.8	2.0522e-05	318.8	2.17613e-05	318.8	2.92784e-05	318.8	3.48379e-05	318.8	0.0001528	318.8	0.000483256	318.8	0.00208662	318.8	0.0158784
319.2	3.62684e-05	319.2	1.92842e-05	319.2	2.10311e-05	319.2	2.8392e-05	319.2	3.29346e-05	319.2	0.000133747	319.2	0.000436823	319.2	0.00225572	319.2	0.0160427
319.6	3.5297e-05	319.6	1.82375e-05	319.6	2.03534e-05	319.6	2.75681e-05	319.6	3.12379e-05	319.6	0.000159854	319.6	0.000400638	319.6	0.00238522	319.6	0.0161265
320.0	3.4387e-05	320.0	5.06258e-05	320.0	1.97225e-05	320.0	2.67991e-05	320.0	2.97173e-05	320.0	0.000206441	320.0	0.000412334	320.0	0.00231631	320.0	0.0162049
320.4	3.35321e-05	320.4	4.61404e-05	320.4	1.91336e-05	320.4	2.60786e-05	320.4	2.83479e-05	320.4	0.000175371	320.4	0.000487484	320.4	0.00217913	320.4	0.0163288
320.8	3.27267e-05	320.8	4.13747e-05	320.8	1.85826e-05	320.8	2.54014e-05	320.8	2.71088e-05	320.8	0.000152028	320.8	0.000480967	320.8	0.00217877	320.8	0.0165923
321.2	3.19662e-05	321.2	3.71488e-05	321.2	1.80658e-05	321.2	2.47629e-05	321.2	2.59827e-05	321.2	0.000172388	321.2	0.000464132	321.2	0.00238839	321.2	0.0168952
321.6	6.38279e-05	321.6	3.3526e-05	321.6	1.758e-05	321.6	2.41592e-05	321.6	2.49551e-05	321.6	0.000184283	321.6	0.000454934	321.6	0.00247303	321.6	0.0169043
322.0	5.86033e-05	322.0	3.04352e-05	322.0	1.71226e-05	322.0	2.35871e-05	322.0	2.40135e-05	322.0	0.000164412	322.0	0.00044814	322.0	0.00242161	322.0	0.0172148
322.4	5.26442e-05	322.4	2.77943e-05	322.4	1.6691e-05	322.4	2.30437e-05	322.4	2.31474e-05	322.4	0.00014762	322.4	0.000414712	322.4	0.00235974	322.4	0.0174501
322.8	4.77455e-05	322.8	2.55314e-05	322.8	1.62831e-05	322.8	2.25265e-05	322.8	2.23479e-05	322.8	0.00013418	322.8	0.000384699	322.8	0.00223181	322.8	0.0174372
323.2	4.39715e-05	323.2	2.35868e-05	323.2	1.58969e-05	323.2	2.20335e-05	323.2	2.16074e-05	323.2	0.000123263	323.2	0.000394537	323.2	0.00217122	323.2	0.0177727
323.6	4.1074e-05	323.6	2.19105e-05	323.6	1.55308e-05	323.6	2.15626e-05	323.6	2.09192e-05	323.6	0.000114193	323.6	0.000364833	323.6	0.00203302	323.6	0.0180459
324.0	3.88053e-05	324.0	2.04606e-05	324.0	1.51832e-05	324.0	2.11123e-05	324.0	2.02777e-05	324.0	0.000106509	324.0	0.00034033	324.0	0.00204949	324.0	0.0183809
324.4	7.19679e-05	324.4	1.92017e-05	324.4	1.48526e-05	324.4	2.0681e-05	324.4	1.96781e-05	324.4	9.98935e-05	324.4	0.000354616	324.4	0.00199878	324.4	0.0187158
324.8	6.46946e-05	324.8	1.81044e-05	324.8	1.45379e-05	324.8	2.02675e-05	324.8	1.91161e-05	324.8	9.41239e-05	324.8	0.000332862	324.8	0.00194785	324.8	0.0186828
325.2	5.782e-05	325.2	1.71436e-05	325.2	1.42378e-05	325.2	1.98705e-05	325.2	1.85881e-05	325.2	0.000159213	325.2	0.000312127	325.2	0.00201419	325.2	0.0191349
325.6	5.23026e-05	325.6	6.27586e-05	325.6	1.39513e-05	325.6	1.94891e-05	325.6	1.80909e-05	325.6	0.000143805	325.6	0.000294224	325.6	0.00222212	325.6	0.0193911
326.0	4.79843e-05	326.0	8.57584e-05	326.0	1.36774e-05	326.0	1.91222e-05	326.0	1.76218e-05	326.0	0.000129514	326.0	0.00027869	326.0	0.00215577	326.0	0.0196948
326.4	4.45717e-05	326.4	7.52496e-05	326.4	1.34154e-05	326.4	5.81959e-05	326.4	7.64789e-05	326.4	0.000151575	326.4	0.000358031	326.4	0.0021466	326.4	0.0199338
326.8	4.18209e-05	326.8	6.64021e-05	326.8	1.31644e-05	326.8	4.99218e-05	326.8	6.92823e-05	326.8	0.000137813	326.8	0.000367954	326.8	0.00215941	326.8	0.0202327
327.2	3.95556e-05	327.2	5.91144e-05	327.2	1.29238e-05	327.2	4.20512e-05	327.2	6.25379e-05	327.2	0.000125378	327.2	0.000430773	327.2	0.00226151	327.2	0.020176
327.6	3.76516e-05	327.6	5.31228e-05	327.6	1.26927e-05	327.6	3.65588e-05	327.6	5.7186e-05	327.6	0.000115489	327.6	0.000421864	327.6	0.00219659	327.6	0.0203396
328.0	3.60216e-05	328.0	4.81633e-05	328.0	1.24708e-05	328.0	3.27545e-05	328.0	9.15279e-05	328.0	0.000177025	328.0	0.000445522	328.0	0.00224354	328.0	0.0204728
328.4	3.46032e-05	328.4	4.40131e-05	328.4	1.22573e-05	328.4	3.0001e-05	328.4	7.48366e-05	328.4	0.000204116	328.4	0.000402871	328.4	0.00224018	328.4	0.0206243
328.8	3.33511e-05	328.8	4.04981e-05	328.8	1.20518e-05	328.8	2.79078e-05	328.8	6.45212e-05	328.8	0.000200533	328.8	0.000366623	328.8	0.0023912	328.8	0.0210409
329.2	3.22318e-05	329.2	3.74866e-05	329.2	4.51971e-05	329.2	2.62495e-05	329.2	5.76408e-05	329.2	0.000217315	329.2	0.00036932	329.2	0.00246283	329.2	0.0210197
329.6	3.12199e-05	329.6	3.48792e-05	329.6	3.99767e-05	329.6	2.48927e-05	329.6	5.26162e-05	329.6	0.000191987	329.6	0.000370016	329.6	0.00227039	329.6	0.0211322
330.0	7.20814e-05	330.0	3.2601e-05	330.0	3.46209e-05	330.0	2.37548e-05	330.0	4.8703e-05	330.0	0.000171147	330.0	0.000411396	330.0	0.00238505	330.0	0.0213722
330.4	6.52368e-05	330.4	3.05943e-05	330.4	3.04059e-05	330.4	2.27815e-05	330.4	7.0061e-05	330.4	0.000185821	330.4	0.00043327	330.4	0.00235329	330.4	0.0216846
330.8	5.61361e-05	330.8	2.88145e-05	330.8	2.71778e-05	330.8	2.19355e-05	330.8	6.49694e-05	330.8	0.000199709	330.8	0.000429875	330.8	0.00239541	330.8	0.0219751
331.2	4.89609e-05	331.2	2.72261e-05	331.2	2.46654e-05	331.2	2.11901e-05	331.2	5.91247e-05	331.2	0.000179673	331.2	0.000433151	331.2	0.00244222	331.2	0.0223315
331.6	4.37478e-05	331.6	2.58009e-05	331.6	2.26651e-05	331.6	2.05256e-05	331.6	5.37932e-05	331.6	0.000161502	331.6	0.000441346	331.6	0.00256974	331.6	0.022819
332.0	3.99802e-05	332.0	2.45159e-05	332.0	2.10395e-05	332.0	1.99269e-05	332.0	4.93006e-05	332.0	0.000146845	332.0	0.000437886	332.0	0.0026863	332.0	0.0232702
332.4	3.72009e-05	332.4	2.33523e-05	332.4	1.96958e-05	332.4	1.93826e-05	332.4	4.56039e-05	332.4	0.00013506	332.4	0.000400302	332.4	0.00285737	332.4	0.0234451
332.8	3.50858e-05	332.8	2.22944e-05	332.8	1.85691e-05	332.8	1.88838e-05	332.8	4.25584e-05	332.8	0.000125387	332.8	0.000369529	332.8	0.0028611	332.8	0.0233742
333.2	3.34186e-05	333.2	2.13292e-05	333.2	1.76127e-05	333.2	1.84234e-05	333.2	4.00178e-05	333.2	0.000117258	333.2	0.000375097	333.2	0.00278754	333.2	0.0234406
333.6	3.20575e-05	333.6	2.04456e-05	333.6	1.67919e-05	333.6	5.67243e-05	333.6	3.78628e-05	333.6	0.000110282	333.6	0.000352186	333.6	0.00292513	333.6	0.0239557
334.0	3.09094e-05	334.0	1.96342e-05	334.0	1.60801e-05	334.0	5.68306e-05	334.0	3.60035e-05	334.0	0.000104192	334.0	0.000327913	334.0	0.0029381	334.0	0.0239357
334.4	2.99129e-05	334.4	1.88869e-05	334.4	1.5457e-05	334.4	5.3202e-05	334.4	3.43738e-05	334.4	9.88026e-05	334.4	0.000337822	334.4	0.00285613	334.4	0.0241818
334.8	2.90268e-05	334.8	1.81968e-05	334.8	1.49067e-05	334.8	4.91195e-05	334.8	3.29256e-05	334.8	9.39807e-05	334.8	0.000337899	334.8	0.00281951	334.8	0.0245195
335.2	2.82234e-05	335.2	1.75579e-05	335.2	1.44166e-05	335.2	4.53028e-05	335.2	3.16237e-05	335.2	8.96279e-05	335.2	0.000318481	335.2	0.00299138	335.2	0.0246594
335.6	2.74835e-05	335.6	1.6965e-05	335.6	1.39768e-05	335.6	8.01772e-05	335.6	3.0442e-05	335.6	8.56697e-05	335.6	0.000333003	335.6	0.00286598	335.6	0.0248486
336.0	5.97724e-05	336.0	1.64135e-05	336.0	1.35791e-05	336.0	6.89062e-05	336.0	2.93608e-05	336.0	8.20483e-05	336.0	0.000342299	336.0	0.00299248	336.0	0.0253064
336.4	5.36156e-05	336.4	1.58994e-05	336.4	1.32173e-05	336.4	5.85828e-05	336.4	2.83649e-05	336.4	7.87176e-05	336.4	0.000316196	336.4	0.00308586	336.4	0.0254958
336.8	4.76371e-05	336.8	1.54191e-05	336.8	1.2886e-05	336.8	5.11185e-05	336.8	2.74427e-05	336.8	7.56406e-05	336.8	0.000364647	336.8	0.00304346	336.8	0.0253752
337.2	4.32846e-05	337.2	1.49697e-05	337.2	1.25811e-05	337.2	4.57363e-05	337.2	2.65846e-05	337.2	0.000100559	337.2	0.000378082	337.2	0.00293524	337.2	0.0255122
337.6	4.00776e-05	337.6	1.45483e-05	337.6	1.22989e-05	337.6	4.17109e-05	337.6	2.57831e-05	337.6	9.04497e-05	337.6	0.000370609	337.6	0.00279553	337.6	0.0256407
338.0	3.75967e-05	338.0	4.84756e-05	338.0	1.20367e-05	338.0	3.85736e-05	338.0	2.50319e-05	338.0	8.2986e-05	338.0	0.000333483	338.0	0.00266481	338.0	0.0257721
338.4	3.55847e-05	338.4	4.21209e-05	338.4	1.17919e-05	338.4	3.6037e-05	338.4	2.43258e-05	338.4	0.000112695	338.4	0.000305992	338.4	0.00271919	338.4	0.0260308
338.8	6.20976e-05	338.8	3.75053e-05	338.8	1.15625e-05	338.8	3.39231e-05	338.8	2.36604e-05	338.8	0.000100436	338.8	0.000284827	338.8	0.00291186	338.8	0.0263364
339.2	5.3969e-05	339.2	3.41838e-05	339.2	1.1347e-05	339.2	3.21184e-05	339.2	2.30319e-05	339.2	8.96734e-05	339.2	0.000267755	339.2	0.00285801	339.2	0.0266385
339.6	4.83444e-05	339.6	3.16043e-05	339.6	1.11437e-05	339.6	3.05485e-05	339.6	2.2437e-05	339.6	8.17001e-05	339.6	0.000363252	339.6	0.00298655	339.6	0.0268457
340.0	4.43941e-05	340.0	2.9477e-05	340.0	1.09516e-05	340.0	2.91628e-05	340.0	2.18729e-05	340.0	7.56445e-05	340.0	0.000343891	340.0	0.00297386	340.0	0.027314
340.4	4.14028e-05	340.4	2.76591e-05	340.4	1.07694e-05	340.4	2.79255e-05	340.4	2.13371e-05	340.4	7.08463e-05	340.4	0.000347945	340.4	0.00308164	340.4	0.0276389
340.8	3.8991e-05	340.8	2.60741e-05	340.8	1.05964e-05	340.8	2.68108e-05	340.8	2.08274e-05	340.8	6.69047e-05	340.8	0.000378716	340.8	0.00313748	340.8	0.0287349
341.2	3.69617e-05	341.2	2.46755e-05	341.2	1.04317e-05	341.2	2.57991e-05	341.2	2.03418e-05	341.2	6.35733e-05	341.2	0.000374589	341.2	0.00317423	341.2	0.0291109
341.6	3.52069e-05	341.6	2.34312e-05	341.6	1.02746e-05	341.6	2.48753e-05	341.6	1.98785e-05	341.6	9.95412e-05	341.6	0.000344279	341.6	0.00344788	341.6	0.0294165
342.0	3.36623e-05	342.0	2.23174e-05	342.0	1.01246e-05	342.0	2.40275e-05	342.0	1.9436e-05	342.0	8.99677e-05	342.0	0.000344277	342.0	0.00348895	342.0	0.0296655
342.4	3.22863e-05	342.4	2.13152e-05	342.4	9.98104e-06	342.4	2.32461e-05	342.4	1.90129e-05	342.4	8.23892e-05	342.4	0.000356733	342.4	0.00359553	342.4	0.0304311
342.8	3.10491e-05	342.8	2.04091e-05	342.8	9.8435e-06	342.8	2.25232e-05	342.8	1.86078e-05	342.8	7.65263e-05	342.8	0.000327515	342.8	0.00343986	342.8	0.0311171
343.2	2.99289e-05	343.2	1.95865e-05	343.2	9.71155e-06	343.2	2.1852e-05	343.2	1.82196e-05	343.2	7.18099e-05	343.2	0.000302111	343.2	0.00347217	343.2	0.0315306
343.6	2.89083e-05	343.6	1.88367e-05	343.6	9.58481e-06	343.6	2.1227e-05	343.6	4.69996e-05	343.6	6.78693e-05	343.6	0.00031991	343.6	0.00353288	343.6	0.0316476
344.0	6.58551e-05	344.0	1.81506e-05	344.0	9.46294e-06	344.0	2.06433e-05	344.0	4.48419e-05	344.0	6.44827e-05	344.0	0.000331036	344.0	0.00356357	344.0	0.0318609
344.4	6.01723e-05	344.4	1.75206e-05	344.4	9.34561e-06	344.4	2.00969e-05	344.4	3.94559e-05	344.4	8.79404e-05	344.4	0.000373509	344.4	0.00358983	344.4	0.0322862
344.8	5.27152e-05	344.8	1.69403e-05	344.8	9.23255e-06	344.8	1.95841e-05	344.8	3.48704e-05	344.8	8.15759e-05	344.8	0.000339033	344.8	0.0037305	344.8	0.0326353
345.2	4.70731e-05	345.2	1.64038e-05	345.2	9.1235e-06	345.2	1.91018e-05	345.2	3.14746e-05	345.2	7.66981e-05	345.2	0.000416874	345.2	0.00379899	345.2	0.0330248
345.6	4.30104e-05	345.6	1.59065e-05	345.6	9.01822e-06	345.6	1.86472e-05	345.6	2.90003e-05	345.6	7.26728e-05	345.6	0.000373126	345.6	0.00369826	345.6	0.0334086
346.0	3.99909e-05	346.0	1.5444e-05	346.0	8.9165e-06	346.0	1.82178e-05	346.0	2.71511e-05	346.0	6.91087e-05	346.0	0.000335977	346.0	0.0035529	346.0	0.0341246
346.4	3.76349e-05	346.4	1.50129e-05	346.4	8.81813e-06	346.4	1.78117e-05	346.4	2.57132e-05	346.4	6.58745e-05	346.4	0.000344043	346.4	0.00367587	346.4	0.0346269
346.8	3.57113e-05	346.8	1.46097e-05	346.8	8.72293e-06	346.8	1.74267e-05	346.8	2.45489e-05	346.8	8.63128e-05	346.8	0.000424523	346.8	0.00367922	346.8	0.0350294
347.2	3.40832e-05	347.2	1.42319e-05	347.2	8.63073e-06	347.2	1.70612e-05	347.2	2.35722e-05	347.2	7.87835e-05	347.2	0.000410374	347.2	0.00365347	347.2	0.035539
347.6	3.26676e-05	347.6	1.3877e-05	347.6	8.54137e-06	347.6	1.67136e-05	347.6	2.27289e-05	347.6	7.237e-05	347.6	0.00043433	347.6	0.00378999	347.6	0.0358136
348.0	3.14122e-05	348.0	1.35428e-05	348.0	8.4547e-06	348.0	1.63827e-05	348.0	2.19841e-05	348.0	6.72192e-05	348.0	0.000459229	348.0	0.00364052	348.0	0.0365002
348.4	3.02826e-05	348.4	1.32275e-05	348.4	8.37057e-06	348.4	1.60671e-05	348.4	2.13146e-05	348.4	6.30494e-05	348.4	0.000406974	348.4	0.00354708	348.4	0.0368656
348.8	2.9255e-05	348.8	1.29293e-05	348.8	8.28887e-06	348.8	1.57657e-05	348.8	2.07046e-05	348.8	5.9601e-05	348.8	0.000366167	348.8	0.00343637	348.8	0.0371953
349.2	2.83122e-05	349.2	1.26469e-05	349.2	8.20947e-06	349.2	1.54775e-05	349.2	2.01426e-05	349.2	5.66851e-05	349.2	0.000373619	349.2	0.00345737	349.2	0.0375633
349.6	2.74412e-05	349.6	1.23789e-05	349.6	8.13226e-06	349.6	1.52015e-05	349.6	1.96205e-05	349.6	0.000111027	349.6	0.000376242	349.6	0.0035775	349.6	0.037707
350.0	2.66321e-05	350.0	1.21242e-05	350.0	8.05712e-06	350.0	1.49371e-05	350.0	1.91321e-05	350.0	0.000100368	350.0	0.000381347	350.0	0.00374541	350.0	0.0383022
350.4	2.5877e-05	350.4	1.18817e-05	350.4	7.98397e-06	350.4	1.46833e-05	350.4	5.3587e-05	350.4	9.09379e-05	350.4	0.000359703	350.4	0.0039453	350.4	0.0385052
350.8	2.51697e-05	350.8	1.16504e-05	350.8	7.9127e-06	350.8	1.44396e-05	350.8	4.50115e-05	350.8	8.30633e-05	350.8	0.000328827	350.8	0.00388782	350.8	0.0389426
351.2	2.45049e-05	351.2	1.14297e-05	351.2	7.84323e-06	351.2	1.42052e-05	351.2	3.94097e-05	351.2	7.6543e-05	351.2	0.000304876	351.2	0.00391649	351.2	0.0391973
351.6	2.38783e-05	351.6	1.12186e-05	351.6	7.77547e-06	351.6	1.39797e-05	351.6	6.75076e-05	351.6	7.11244e-05	351.6	0.000335759	351.6	0.00416699	351.6	0.0397629
352.0	2.32863e-05	352.0	1.10165e-05	352.0	7.70935e-06	352.0	1.37624e-05	352.0	5.97283e-05	352.0	6.65861e-05	352.0	0.000319469	352.0	0.00433836	352.0	0.0401073
352.4	2.27257e-05	352.4	1.08229e-05	352.4	4.13586e-05	352.4	1.35529e-05	352.4	5.35012e-05	352.4	6.2748e-05	352.4	0.000300843	352.4	0.004382	352.4	0.0405893
352.8	2.21938e-05	352.8	1.06371e-05	352.8	3.18972e-05	352.8	1.33507e-05	352.8	4.87505e-05	352.8	9.58172e-05	352.8	0.000284182	352.8	0.00435194	352.8	0.0407292
353.2	2.16882e-05	353.2	1.04587e-05	353.2	2.51218e-05	353.2	1.31555e-05	353.2	4.49978e-05	353.2	0.000123152	353.2	0.00026958	353.2	0.00433437	353.2	0.0407441
353.6	2.1207e-05	353.6	1.02872e-05	353.6	2.05012e-05	353.6	1.29668e-05	353.6	4.19004e-05	353.6	0.000136968	353.6	0.000256652	353.6	0.00452697	353.6	0.041249
354.0	2.07483e-05	354.0	1.01222e-05	354.0	1.73343e-05	354.0	1.27843e-05	354.0	3.92552e-05	354.0	0.000117854	354.0	0.000245059	354.0	0.0043033	354.0	0.0418352
354.4	2.03103e-05	354.4	9.96325e-06	354.4	1.51224e-05	354.4	1.26078e-05	354.4	3.69435e-05	354.4	0.000104484	354.4	0.000234548	354.4	0.00449764	354.4	0.0423201
354.8	1.98918e-05	354.8	9.81009e-06	354.8	1.35403e-05	354.8	1.24368e-05	354.8	3.48935e-05	354.8	0.000132445	354.8	0.00026725	354.8	0.00434999	354.8	0.0427924
355.2	1.94913e-05	355.2	9.66238e-06	355.2	1.23794e-05	355.2	1.22711e-05	355.2	6.99343e-05	355.2	0.000120226	355.2	0.00041453	355.2	0.00435454	355.2	0.0432178
355.6	1.91076e-05	355.6	9.5198e-06	355.6	1.1505e-05	355.6	1.21104e-05	355.6	6.39782e-05	355.6	0.00010771	355.6	0.000438922	355.6	0.00448266	355.6	0.0437217
356.0	1.87397e-05	356.0	9.3821e-06	356.0	1.08289e-05	356.0	1.19545e-05	356.0	9.10741e-05	356.0	9.77047e-05	356.0	0.000414768	356.0	0.00447857	356.0	0.0444148
356.4	1.83866e-05	356.4	9.24901e-06	356.4	1.0293e-05	356.4	1.18033e-05	356.4	7.96119e-05	356.4	8.98369e-05	356.4	0.000437946	356.4	0.00454116	356.4	0.0448985
356.8	1.80473e-05	356.8	4.42061e-05	356.8	9.85787e-06	356.8	1.16564e-05	356.8	6.97653e-05	356.8	8.34984e-05	356.8	0.000385693	356.8	0.00459037	356.8	0.0452476
357.2	1.7721e-05	357.2	3.76112e-05	357.2	9.49683e-06	357.2	1.15137e-05	357.2	9.73565e-05	357.2	7.82469e-05	357.2	0.000382325	357.2	0.00463932	357.2	0.0454333
357.6	1.7407e-05	357.6	3.17883e-05	357.6	9.19134e-06	357.6	1.1375e-05	357.6	9.02271e-05	357.6	7.37924e-05	357.6	0.000348156	357.6	0.00493427	357.6	0.0460397
358.0	1.71045e-05	358.0	2.77241e-05	358.0	8.9284e-06	358.0	1.12401e-05	358.0	8.15104e-05	358.0	6.99431e-05	358.0	0.0003187	358.0	0.0051809	358.0	0.0463529
358.4	1.6813e-05	358.4	2.48574e-05	358.4	8.69873e-06	358.4	1.11089e-05	358.4	7.45185e-05	358.4	6.6568e-05	358.4	0.000315715	358.4	0.00529707	358.4	0.0463784
358.8	1.65317e-05	358.8	2.27156e-05	358.8	8.49558e-06	358.8	1.09812e-05	358.8	6.88764e-05	358.8	6.35736e-05	358.8	0.000334403	358.8	0.005439	358.8	0.0469236
359.2	1.62602e-05	359.2	2.10218e-05	359.2	8.31399e-06	359.2	1.08569e-05	359.2	0.000103321	359.2	8.34152e-05	359.2	0.000345756	359.2	0.00547546	359.2	0.0473403
359.6	1.59979e-05	359.6	1.96239e-05	359.6	8.15021e-06	359.6	1.07359e-05	359.6	9.33347e-05	359.6	7.93744e-05	359.6	0.000377053	359.6	0.00552159	359.6	0.0480364
360.0	1.57444e-05	360.0	1.84365e-05	360.0	8.00137e-06	360.0	1.0618e-05	360.0	8.46091e-05	360.0	7.41353e-05	360.0	0.000351569	360.0	0.00554419	360.0	0.0484421
360.4	1.54993e-05	360.4	1.74089e-05	360.4	7.86523e-06	360.4	1.05031e-05	360.4	7.74388e-05	360.4	6.97961e-05	360.4	0.000345807	360.4	0.00552122	360.4	0.0491316
360.8	1.5262e-05	360.8	1.65082e-05	360.8	7.74e-06	360.8	1.03911e-05	360.8	0.000104754	360.8	6.62657e-05	360.8	0.000450856	360.8	0.00532569	360.8	0.0499328
361.2	1.50323e-05	361.2	1.57116e-05	361.2	7.62425e-06	361.2	1.02819e-05	361.2	9.15171e-05	361.2	6.32789e-05	361.2	0.000402743	361.2	0.00535798	361.2	0.0503072
361.6	1.48097e-05	361.6	1.50021e-05	361.6	7.51678e-06	361.6	1.01754e-05	361.6	8.11184e-05	361.6	8.63427e-05	361.6	0.00036097	361.6	0.00544558	361.6	0.050681
362.0	1.4594e-05	362.0	1.43664e-05	362.0	7.41661e-06	362.0	1.00715e-05	362.0	7.33115e-05	362.0	7.97601e-05	362.0	0.000329511	362.0	0.00556931	362.0	0.0510853
362.4	1.43848e-05	362.4	1.3794e-05	362.4	7.32292e-06	362.4	9.97007e-06	362.4	6.72571e-05	362.4	7.36621e-05	362.4	0.000304983	362.4	0.00558834	362.4	0.0515337
362.8	1.41819e-05	362.8	1.32759e-05	362.8	7.23498e-06	362.8	9.87109e-06	362.8	6.23498e-05	362.8	6.83415e-05	362.8	0.000380902	362.8	0.00576483	362.8	0.0519713
363.2	1.3985e-05	363.2	1.2805e-05	363.2	7.15219e-06	363.2	9.77446e-06	363.2	9.19792e-05	363.2	6.38084e-05	363.2	0.000340364	363.2	0.00571034	363.2	0.0524158
363.6	1.37938e-05	363.6	1.23752e-05	363.6	7.07403e-06	363.6	9.68009e-06	363.6	8.54079e-05	363.6	5.99709e-05	363.6	0.000329219	363.6	0.00580949	363.6	0.0528307
364.0	1.3608e-05	364.0	1.19812e-05	364.0	7.00003e-06	364.0	9.58791e-06	364.0	0.000124288	364.0	9.71737e-05	364.0	0.000449077	364.0	0.0057378	364.0	0.0533744
364.4	1.34276e-05	364.4	1.16188e-05	364.4	6.92979e-06	364.4	9.49785e-06	364.4	0.000144239	364.4	0.000127058	364.4	0.000410824	364.4	0.00585361	364.4	0.053731
364.8	1.32522e-05	364.8	1.12842e-05	364.8	6.86294e-06	364.8	9.40983e-06	364.8	0.000166006	364.8	0.000108778	364.8	0.000405115	364.8	0.00601239	364.8	0.0540239
365.2	1.30816e-05	365.2	1.09743e-05	365.2	6.79918e-06	365.2	9.32379e-06	365.2	0.000148139	365.2	0.000130847	365.2	0.00036993	365.2	0.00606327	365.2	0.0543514
365.6	1.29158e-05	365.6	1.06863e-05	365.6	6.73821e-06	365.6	9.23966e-06	365.6	0.000174324	365.6	0.000113951	365.6	0.000376955	365.6	0.00611569	365.6	0.0548982
366.0	1.27544e-05	366.0	1.0418e-05	366.0	6.6798e-06	366.0	9.15738e-06	366.0	0.0001577	366.0	0.000126019	366.0	0.000346433	366.0	0.00624809	366.0	0.0552118
366.4	1.25974e-05	366.4	1.01672e-05	366.4	6.62372e-06	366.4	9.07689e-06	366.4	0.000138709	366.4	0.000111902	366.4	0.000360817	366.4	0.00643078	366.4	0.0557249
366.8	1.24445e-05	366.8	9.93224e-06	366.8	6.56976e-06	366.8	8.99813e-06	366.8	0.000123246	366.8	0.000100348	366.8	0.000369945	366.8	0.00658345	366.8	0.0562381
367.2	1.22957e-05	367.2	9.71161e-06	367.2	6.51775e-06	367.2	8.92104e-06	367.2	0.000111181	367.2	9.12514e-05	367.2	0.000339511	367.2	0.00648733	367.2	0.0568064
367.6	1.21507e-05	367.6	9.50397e-06	367.6	6.46752e-06	367.6	8.84557e-06	367.6	0.000101644	367.6	8.40192e-05	367.6	0.000309925	367.6	0.00664118	367.6	0.0572113
368.0	1.20095e-05	368.0	9.30814e-06	368.0	6.41893e-06	368.0	8.77165e-06	368.0	9.39054e-05	368.0	0.000114587	368.0	0.00028542	368.0	0.00704937	368.0	0.0575145
368.4	1.1872e-05	368.4	9.12311e-06	368.4	6.37184e-06	368.4	8.69924e-06	368.4	8.746e-05	368.4	0.000140728	368.4	0.000273221	368.4	0.00707887	368.4	0.0582082
368.8	1.17379e-05	368.8	8.94797e-06	368.8	6.32615e-06	368.8	8.62828e-06	368.8	8.19689e-05	368.8	0.000124606	368.8	0.000254849	368.8	0.00704045	368.8	0.0586159
369.2	1.16072e-05	369.2	8.78192e-06	369.2	6.28174e-06	369.2	8.55873e-06	369.2	7.72047e-05	369.2	0.000112091	369.2	0.000266486	369.2	0.00692489	369.2	0.0590181
369.6	1.14798e-05	369.6	8.62424e-06	369.6	6.23851e-06	369.6	8.49052e-06	369.6	7.30109e-05	369.6	0.000102511	369.6	0.000253494	369.6	0.00710093	369.6	0.0594981
370.0	1.13556e-05	370.0	8.47429e-06	370.0	6.19637e-06	370.0	8.42362e-06	370.0	6.92769e-05	370.0	9.48238e-05	370.0	0.000313642	370.0	0.00731698	370.0	0.0600482
370.4	1.12345e-05	370.4	8.33151e-06	370.4	6.15525e-06	370.4	8.35797e-06	370.4	6.59217e-05	370.4	8.84118e-05	370.4	0.000290425	370.4	0.00724039	370.4	0.0608702
370.8	1.11163e-05	370.8	8.19538e-06	370.8	6.11508e-06	370.8	8.29353e-06	370.8	9.11813e-05	370.8	0.000114828	370.8	0.000268273	370.8	0.00727757	370.8	0.0612944
371.2	1.1001e-05	371.2	8.06543e-06	371.2	6.07578e-06	371.2	8.23024e-06	371.2	8.39329e-05	371.2	0.000105918	371.2	0.000250121	371.2	0.00715821	371.2	0.0620091
371.6	1.08885e-05	371.6	7.94125e-06	371.6	6.03729e-06	371.6	8.16807e-06	371.6	7.76275e-05	371.6	9.82941e-05	371.6	0.000278184	371.6	0.00758552	371.6	0.0626066
372.0	1.07786e-05	372.0	7.82244e-06	372.0	5.99957e-06	372.0	8.10696e-06	372.0	7.3049e-05	372.0	9.17203e-05	372.0	0.000295391	372.0	0.00767923	372.0	0.0630614
372.4	1.06714e-05	372.4	7.70868e-06	372.4	5.96257e-06	372.4	8.04687e-06	372.4	6.93506e-05	372.4	0.000128815	372.4	0.000308187	372.4	0.00776351	372.4	0.0635326
372.8	1.05668e-05	372.8	7.59963e-06	372.8	5.92623e-06	372.8	7.98776e-06	372.8	6.60855e-05	372.8	0.000115658	372.8	0.000281812	372.8	0.0077322	372.8	0.0645093
373.2	1.04646e-05	373.2	7.49502e-06	373.2	5.89052e-06	373.2	7.92958e-06	373.2	6.3085e-05	373.2	0.000101933	373.2	0.00026051	373.2	0.00785973	373.2	0.0651244
373.6	1.03647e-05	373.6	7.39456e-06	373.6	5.8554e-06	373.6	7.87228e-06	373.6	6.0292e-05	373.6	0.000119417	373.6	0.000278649	373.6	0.00795425	373.6	0.0655164
374.0	1.02672e-05	374.0	7.29803e-06	374.0	5.82083e-06	374.0	7.81584e-06	374.0	5.76856e-05	374.0	0.000109799	374.0	0.000256966	374.0	0.00798992	374.0	0.0660732
374.4	1.01719e-05	374.4	7.20518e-06	374.4	5.78679e-06	374.4	7.7602e-06	374.4	5.52546e-05	374.4	0.000100266	374.4	0.000310375	374.4	0.00797103	374.4	0.0667618
374.8	1.00787e-05	374.8	7.11582e-06	374.8	5.75324e-06	374.8	7.70532e-06	374.8	5.29887e-05	374.8	0.000126207	374.8	0.000283711	374.8	0.00772146	374.8	0.0671382
375.2	9.98771e-06	375.2	7.02975e-06	375.2	5.72017e-06	375.2	7.65117e-06	375.2	5.08772e-05	375.2	0.000118719	375.2	0.000259227	375.2	0.00795566	375.2	0.0676111
375.6	9.8987e-06	375.6	6.94679e-06	375.6	5.68754e-06	375.6	7.5977e-06	375.6	4.89091e-05	375.6	0.000108684	375.6	0.00023986	375.6	0.00806449	375.6	0.0685905
376.0	9.81165e-06	376.0	6.86677e-06	376.0	3.75033e-05	376.0	7.54487e-06	376.0	4.70733e-05	376.0	9.98243e-05	376.0	0.000224251	376.0	0.00783497	376.0	0.0690803
376.4	9.72651e-06	376.4	6.78954e-06	376.4	3.30097e-05	376.4	7.49264e-06	376.4	4.53591e-05	376.4	0.000125559	376.4	0.000241017	376.4	0.0081174	376.4	0.0694576
376.8	9.64321e-06	376.8	6.71496e-06	376.8	2.8763e-05	376.8	7.44098e-06	376.8	4.37563e-05	376.8	0.000145218	376.8	0.0002231	376.8	0.00832266	376.8	0.0696352
377.2	9.5617e-06	377.2	6.64288e-06	377.2	2.57421e-05	377.2	4.25493e-05	377.2	4.22555e-05	377.2	0.000132307	377.2	0.000261886	377.2	0.00818093	377.2	0.0701576
377.6	9.48191e-06	377.6	6.57318e-06	377.6	2.36395e-05	377.6	3.9954e-05	377.6	4.08482e-05	377.6	0.000121131	377.6	0.000275983	377.6	0.00787738	377.6	0.0707959
378.0	9.40379e-06	378.0	6.50574e-06	378.0	2.21153e-05	378.0	3.55073e-05	378.0	7.96225e-05	378.0	0.000111856	378.0	0.000255255	378.0	0.00826065	378.0	0.0712008
378.4	9.32728e-06	378.4	6.44046e-06	378.4	2.09463e-05	378.4	3.20553e-05	378.4	7.63062e-05	378.4	0.000104077	378.4	0.000236046	378.4	0.00868955	378.4	0.072033
378.8	9.25233e-06	378.8	6.37722e-06	378.8	2.00008e-05	378.8	2.94026e-05	378.8	0.000106095	378.8	0.000132194	378.8	0.00032448	378.8	0.00866055	378.8	0.0728446
379.2	9.17888e-06	379.2	6.31592e-06	379.2	1.92026e-05	379.2	2.72501e-05	379.2	9.27552e-05	379.2	0.000122317	379.2	0.00028906	379.2	0.00912371	379.2	0.0733023
379.6	9.10688e-06	379.6	6.25648e-06	379.6	1.85072e-05	379.6	2.54252e-05	379.6	8.01432e-05	379.6	0.000112471	379.6	0.000290102	379.6	0.00932436	379.6	0.0736566
380.0	9.03628e-06	380.0	6.1988e-06	380.0	1.78876e-05	380.0	5.96686e-05	380.0	7.07091e-05	380.0	0.000136746	380.0	0.000291555	380.0	0.00941509	380.0	0.0743592
380.4	8.96703e-06	380.4	6.1428e-06	380.4	5.35918e-05	380.4	5.53118e-05	380.4	6.35555e-05	380.4	0.000128621	380.4	0.000304365	380.4	0.00959607	380.4	0.0747615
380.8	8.89907e-06	380.8	6.0884e-06	380.8	4.84343e-05	380.8	9.41432e-05	380.8	5.79581e-05	380.8	0.000153222	380.8	0.000304005	380.8	0.00942732	380.8	0.0750539
381.2	8.83236e-06	381.2	6.03552e-06	381.2	4.33592e-05	381.2	8.13189e-05	381.2	5.34586e-05	381.2	0.000136927	381.2	0.00031688	381.2	0.00935105	381.2	0.0753935
381.6	8.76685e-06	381.6	5.9841e-06	381.6	3.92592e-05	381.6	7.07905e-05	381.6	4.97608e-05	381.6	0.000124059	381.6	0.000322516	381.6	0.00978542	381.6	0.0757614
382.0	8.70249e-06	382.0	5.93405e-06	382.0	3.59757e-05	382.0	0.000114907	382.0	7.41363e-05	382.0	0.000114018	382.0	0.000294125	382.0	0.0100034	382.0	0.0759582
382.4	8.63923e-06	382.4	5.88533e-06	382.4	3.3304e-05	382.4	9.59902e-05	382.4	7.52602e-05	382.4	0.000178251	382.4	0.000306141	382.4	0.010371	382.4	0.0761125
382.8	8.57702e-06	382.8	5.83786e-06	382.8	3.10903e-05	382.8	8.11942e-05	382.8	6.86375e-05	382.8	0.000161232	382.8	0.000281129	382.8	0.0104249	382.8	0.0766154
383.2	8.51581e-06	383.2	5.79158e-06	383.2	2.92247e-05	383.2	7.0831e-05	383.2	6.23784e-05	383.2	0.000144002	383.2	0.000289318	383.2	0.0106066	383.2	0.0769651
383.6	8.45556e-06	383.6	5.74644e-06	383.6	2.76276e-05	383.6	6.34554e-05	383.6	5.73468e-05	383.6	0.000156398	383.6	0.000313368	383.6	0.0107424	383.6	0.0773338
384.0	8.39622e-06	384.0	5.70238e-06	384.0	2.62409e-05	384.0	5.79566e-05	384.0	5.33178e-05	384.0	0.000176023	384.0	0.00029622	384.0	0.010734	384.0	0.0776852
384.4	8.33774e-06	384.4	5.65934e-06	384.4	2.50213e-05	384.4	5.36392e-05	384.4	5.00074e-05	384.4	0.000161566	384.4	0.000352436	384.4	0.0108216	384.4	0.0781437
384.8	8.28008e-06	384.8	5.61727e-06	384.8	2.39363e-05	384.8	5.00894e-05	384.8	4.72122e-05	384.8	0.000147239	384.8	0.000389595	384.8	0.0106389	384.8	0.0785261
385.2	8.22318e-06	385.2	5.57613e-06	385.2	2.29615e-05	385.2	4.70621e-05	385.2	4.47986e-05	385.2	0.000163911	385.2	0.00038637	385.2	0.0106937	385.2	0.0791116
385.6	8.16701e-06	385.6	5.53586e-06	385.6	2.20781e-05	385.6	4.44102e-05	385.6	4.26786e-05	385.6	0.000148777	385.6	0.000382069	385.6	0.0104893	385.6	0.0794508
386.0	8.11151e-06	386.0	5.49642e-06	386.0	2.12715e-05	386.0	4.20431e-05	386.0	4.07918e-05	386.0	0.000135899	386.0	0.000408238	386.0	0.0104774	386.0	0.0799566
386.4	8.05665e-06	386.4	5.45775e-06	386.4	2.05304e-05	386.4	3.99026e-05	386.4	3.90953e-05	386.4	0.000125233	386.4	0.00043139	386.4	0.0104206	386.4	0.0800698
386.8	8.00237e-06	386.8	5.41982e-06	386.8	1.98458e-05	386.8	3.79498e-05	386.8	3.75575e-05	386.8	0.000116314	386.8	0.000444493	386.8	0.010508	386.8	0.0807352
387.2	7.94863e-06	387.2	5.38258e-06	387.2	1.92105e-05	387.2	3.61571e-05	387.2	3.6154e-05	387.2	0.00010874	387.2	0.000406175	387.2	0.0108931	387.2	0.0809714
387.6	7.89538e-06	387.6	5.34597e-06	387.6	1.86186e-05	387.6	3.45039e-05	387.6	3.48657e-05	387.6	0.00014031	387.6	0.00040384	387.6	0.0111322	387.6	0.0815849
388.0	7.84258e-06	388.0	5.30997e-06	388.0	1.80651e-05	388.0	7.19801e-05	388.0	3.36771e-05	388.0	0.000129166	388.0	0.00036552	388.0	0.0112039	388.0	0.0818345
388.4	7.79018e-06	388.4	5.27453e-06	388.4	1.7546e-05	388.4	6.06802e-05	388.4	3.25757e-05	388.4	0.000119104	388.4	0.00037045	388.4	0.0113507	388.4	0.0820733
388.8	7.73815e-06	388.8	5.23961e-06	388.8	1.70579e-05	388.8	5.22977e-05	388.8	3.15511e-05	388.8	0.000173273	388.8	0.000412388	388.8	0.0116514
389.2	7.68643e-06	389.2	5.20516e-06	389.2	1.65979e-05	389.2	4.66137e-05	389.2	3.05945e-05	389.2	0.000154295	389.2	0.000395423	389.2	0.0117234
389.6	7.63499e-06	389.6	5.17114e-06	389.6	1.61633e-05	389.6	4.24845e-05	389.6	2.96987e-05	389.6	0.000137125	389.6	0.000398794	389.6	0.0120589
390.0	7.58379e-06	390.0	5.13752e-06	390.0	1.57521e-05	390.0	3.92507e-05	390.0	2.88573e-05	390.0	0.000123732	390.0	0.000397308	390.0	0.0120759
390.4	7.53278e-06	390.4	5.10426e-06	390.4	1.53624e-05	390.4	3.65832e-05	390.4	2.8065e-05	390.4	0.000113358	390.4	0.000430594	390.4	0.012305
390.8	7.48194e-06	390.8	5.07131e-06	390.8	1.49923e-05	390.8	3.43139e-05	390.8	5.73418e-05	390.8	0.000175346	390.8	0.000481776	390.8	0.012357
391.2	7.43122e-06	391.2	5.03864e-06	391.2	1.46405e-05	391.2	3.23482e-05	391.2	5.03839e-05	391.2	0.000159892	391.2	0.000466752	391.2	0.012309
391.6	7.38059e-06	391.6	5.00621e-06	391.6	1.43055e-05	391.6	5.82206e-05	391.6	4.45677e-05	391.6	0.000180597	391.6	0.000417368	391.6	0.0122775
392.0	7.33002e-06	392.0	4.97399e-06	392.0	1.39863e-05	392.0	5.05839e-05	392.0	4.04112e-05	392.0	0.000166192	392.0	0.000406989	392.0	0.0124274
392.4	7.27949e-06	392.4	4.94193e-06	392.4	1.36817e-05	392.4	4.40268e-05	392.4	3.73995e-05	392.4	0.000183543	392.4	0.000406413	392.4	0.012256
392.8	7.22896e-06	392.8	4.91001e-06	392.8	1.33908e-05	392.8	3.91395e-05	392.8	3.51133e-05	392.8	0.000160763	392.8	0.000377943	392.8	0.012272
393.2	7.17842e-06	393.2	4.87818e-06	393.2	1.31126e-05	393.2	3.55706e-05	393.2	3.32922e-05	393.2	0.000143244	393.2	0.000375343	393.2	0.0125068
393.6	7.12785e-06	393.6	4.84642e-06	393.6	1.28463e-05	393.6	3.29214e-05	393.6	3.17811e-05	393.6	0.000163334	393.6	0.000347353	393.6	0.0125848
394.0	7.07724e-06	394.0	4.81468e-06	394.0	4.46202e-05	394.0	6.60555e-05	394.0	6.27749e-05	394.0	0.000148367	394.0	0.000418086	394.0	0.012796
394.4	7.02656e-06	394.4	4.78295e-06	394.4	4.17844e-05	394.4	5.65691e-05	394.4	5.67888e-05	394.4	0.000166776	394.4	0.000459264	394.4	0.0130694
394.8	6.97583e-06	394.8	4.75119e-06	394.8	3.73868e-05	394.8	5.01682e-05	394.8	5.13212e-05	394.8	0.000150177	394.8	0.000519742	394.8	0.0131427
395.2	6.92504e-06	395.2	4.71937e-06	395.2	3.33263e-05	395.2	4.55866e-05	395.2	4.69875e-05	395.2	0.000133632	395.2	0.000471348	395.2	0.0136872
395.6	6.8742e-06	395.6	4.68746e-06	395.6	2.98758e-05	395.6	4.20593e-05	395.6	4.35362e-05	395.6	0.000120942	395.6	0.000425829	395.6	0.0141065
396.0	6.8233e-06	396.0	4.65545e-06	396.0	2.70066e-05	396.0	3.92117e-05	396.0	4.07051e-05	396.0	0.000134702	396.0	0.000539773	396.0	0.0144649
396.4	6.77237e-06	396.4	4.6233e-06	396.4	6.24888e-05	396.4	3.68417e-05	396.4	3.83164e-05	396.4	0.000123313	396.4	0.000520753	396.4	0.0144239
396.8	6.72143e-06	396.8	4.59101e-06	396.8	5.45298e-05	396.8	3.48252e-05	396.8	3.62569e-05	396.8	0.000113133	396.8	0.000533729	396.8	0.0145397
397.2	6.6705e-06	397.2	4.55854e-06	397.2	4.7121e-05	397.2	3.30791e-05	397.2	3.44525e-05	397.2	0.000147988	397.2	0.000549657	397.2	0.0148093
397.6	6.61961e-06	397.6	4.5259e-06	397.6	4.12061e-05	397.6	3.15451e-05	397.6	3.28527e-05	397.6	0.000134271	397.6	0.00070023	397.6	0.0151395
398.0	6.56878e-06	398.0	4.49306e-06	398.0	3.65455e-05	398.0	3.01806e-05	398.0	3.14208e-05	398.0	0.000151222	398.0	0.000620023	398.0	0.0154304
398.4	6.51806e-06	398.4	4.46003e-06	398.4	7.03775e-05	398.4	2.89541e-05	398.4	3.01297e-05	398.4	0.000137217	398.4	0.000589832	398.4	0.0155345
398.8	6.46749e-06	398.8	4.42678e-06	398.8	6.07047e-05	398.8	6.13721e-05	398.8	2.89579e-05	398.8	0.000125319	398.8	0.000561829	398.8	0.0158934
399.2	6.41711e-06	399.2	4.39334e-06	399.2	5.28389e-05	399.2	5.47462e-05	399.2	2.78887e-05	399.2	0.00011552	399.2	0.000503878	399.2	0.0161557
399.6	6.36696e-06	399.6	4.35969e-06	399.6	8.053e-05	399.6	4.92509e-05	399.6	2.69084e-05	399.6	0.000107402	399.6	0.000458646	399.6	0.0163597
400.0	6.31709e-06	400.0	4.32584e-06	400.0	6.96628e-05	400.0	4.54865e-05	400.0	6.07936e-05	400.0	0.000100578	400.0	0.000422382	400.0	0.0165195
400.4	6.26756e-06	400.4	4.2918e-06	400.4	6.12938e-05	400.4	4.27839e-05	400.4	5.4284e-05	400.4	9.47485e-05	400.4	0.00039228	400.4	0.0168426
400.8	6.2184e-06	400.8	4.25759e-06	400.8	5.49559e-05	400.8	4.06844e-05	400.8	4.92873e-05	400.8	0.000161057	400.8	0.000366648	400.8	0.0171659
401.2	6.16967e-06	401.2	4.22323e-06	401.2	5.00046e-05	401.2	3.89452e-05	401.2	4.54567e-05	401.2	0.000177093	401.2	0.000344429	401.2	0.0175158
401.6	6.12143e-06	401.6	4.18873e-06	401.6	4.60026e-05	401.6	3.74401e-05	401.6	4.23377e-05	401.6	0.000157393	401.6	0.000324916	401.6	0.0176577
402.0	6.0737e-06	402.0	4.15412e-06	402.0	4.26739e-05	402.0	3.60993e-05	402.0	3.96839e-05	402.0	0.000141264	402.0	0.0003076	402.0	0.0177335
402.4	6.02656e-06	402.4	4.11942e-06	402.4	3.98422e-05	402.4	3.48808e-05	402.4	3.73706e-05	402.4	0.000128319	402.4	0.000327611	402.4	0.0180961
402.8	5.98002e-06	402.8	4.08467e-06	402.8	3.73912e-05	402.8	3.37574e-05	402.8	3.53291e-05	402.8	0.000117819	402.8	0.000308807	402.8	0.018482
403.2	5.93415e-06	403.2	4.0499e-06	403.2	3.52408e-05	403.2	3.27097e-05	403.2	3.35153e-05	403.2	0.000109164	403.2	0.000316824	403.2	0.0186532
403.6	5.88897e-06	403.6	4.01515e-06	403.6	3.33337e-05	403.6	3.17238e-05	403.6	3.18966e-05	403.6	0.00010191	403.6	0.00030117	403.6	0.0191251
404.0	5.84452e-06	404.0	3.98045e-06	404.0	3.16275e-05	404.0	3.07894e-05	404.0	3.04465e-05	404.0	9.57321e-05	404.0	0.000377016	404.0	0.0192457
404.4	5.80084e-06	404.4	3.67449e-05	404.4	3.009e-05	404.4	2.98988e-05	404.4	2.91429e-05	404.4	0.000124498	404.4	0.000417185	404.4	0.0196473
404.8	5.75794e-06	404.8	2.79002e-05	404.8	2.86958e-05	404.8	6.70624e-05	404.8	2.79665e-05	404.8	0.000116092	404.8	0.000517949	404.8	0.0195125
405.2	5.71585e-06	405.2	2.06066e-05	405.2	2.74248e-05	405.2	5.95549e-05	405.2	2.69007e-05	405.2	0.000107508	405.2	0.000498287	405.2	0.0198201
405.6	5.67459e-06	405.6	1.56258e-05	405.6	2.62606e-05	405.6	5.26026e-05	405.6	2.59313e-05	405.6	0.000100178	405.6	0.000588295	405.6	0.0198951
406.0	5.63418e-06	406.0	3.40903e-05	406.0	2.51899e-05	406.0	4.70784e-05	406.0	2.50458e-05	406.0	9.39648e-05	406.0	0.000585032	406.0	0.0199261
406.4	5.59463e-06	406.4	2.60086e-05	406.4	2.42015e-05	406.4	4.27875e-05	406.4	2.42339e-05	406.4	0.000122415	406.4	0.00062547	406.4	0.0201947
406.8	5.55594e-06	406.8	2.0574e-05	406.8	2.32862e-05	406.8	3.94204e-05	406.8	2.34863e-05	406.8	0.000110969	406.8	0.000693838	406.8	0.0204862
407.2	5.51812e-06	407.2	1.7102e-05	407.2	2.2436e-05	407.2	8.04645e-05	407.2	2.27954e-05	407.2	0.000101769	407.2	0.000737152	407.2	0.0207508
407.6	5.48116e-06	407.6	1.47359e-05	407.6	2.16441e-05	407.6	6.98174e-05	407.6	2.21545e-05	407.6	9.45841e-05	407.6	0.000731492	407.6	0.0215354
408.0	5.44507e-06	408.0	1.30153e-05	408.0	2.09048e-05	408.0	6.01025e-05	408.0	2.15579e-05	408.0	8.87784e-05	408.0	0.000780514	408.0	0.0218671
408.4	5.40984e-06	408.4	1.17045e-05	408.4	2.02131e-05	408.4	5.25219e-05	408.4	2.10008e-05	408.4	8.39114e-05	408.4	0.000723225	408.4	0.0219142
408.8	5.37546e-06	408.8	1.06737e-05	408.8	1.95644e-05	408.8	8.991e-05	408.8	5.83457e-05	408.8	7.97134e-05	408.8	0.000648829	408.8	0.0224009
409.2	5.34192e-06	409.2	9.84504e-06	409.2	1.89551e-05	409.2	7.62886e-05	409.2	5.30863e-05	409.2	7.60169e-05	409.2	0.000650293	409.2	0.0223137
409.6	5.3092e-06	409.6	9.16716e-06	409.6	1.83817e-05	409.6	6.54551e-05	409.6	8.24417e-05	409.6	7.27129e-05	409.6	0.000619093	409.6	0.0227556
410.0	5.2773e-06	410.0	8.60439e-06	410.0	1.78412e-05	410.0	5.78324e-05	410.0	7.07472e-05	410.0	6.97263e-05	410.0	0.000597887	410.0	0.023104
410.4	5.24619e-06	410.4	8.13084e-06	410.4	1.7331e-05	410.4	5.22749e-05	410.4	6.02182e-05	410.4	0.000104872	410.4	0.000570181	410.4	0.0234191
410.8	5.21585e-06	410.8	7.72734e-06	410.8	1.68487e-05	410.8	4.80058e-05	410.8	5.20965e-05	410.8	0.000126777	410.8	0.000652567	410.8	0.0238508
411.2	5.18627e-06	411.2	7.37944e-06	411.2	1.6392e-05	411.2	4.45763e-05	411.2	4.59408e-05	411.2	0.00011147	411.2	0.000629873	411.2	0.0238942
411.6	5.15742e-06	411.6	7.07613e-06	411.6	1.59592e-05	411.6	4.17255e-05	411.6	4.12088e-05	411.6	0.000135565	411.6	0.000655026	411.6	0.0240669
412.0	5.12928e-06	412.0	6.80898e-06	412.0	1.55485e-05	412.0	3.92951e-05	412.0	3.74911e-05	412.0	0.00012045	412.0	0.000598324	412.0	0.0238533
412.4	5.10184e-06	412.4	6.57145e-06	412.4	1.51582e-05	412.4	3.71838e-05	412.4	3.45053e-05	412.4	0.000107009	412.4	0.000637591	412.4	0.0238294
412.8	5.07506e-06	412.8	6.35844e-06	412.8	1.47871e-05	412.8	3.53232e-05	412.8	3.20587e-05	412.8	9.71478e-05	412.8	0.000646804	412.8	0.0239045
413.2	5.04892e-06	413.2	6.16596e-06	413.2	1.44337e-05	413.2	3.36649e-05	413.2	3.00185e-05	413.2	8.98036e-05	413.2	0.000623508	413.2	0.0241409
413.6	5.02341e-06	413.6	5.99081e-06	413.6	1.40969e-05	413.6	3.21734e-05	413.6	2.82909e-05	413.6	8.40482e-05	413.6	0.00062594	413.6	0.0241398
414.0	4.99849e-06	414.0	5.83047e-06	414.0	1.37756e-05	414.0	3.08218e-05	414.0	2.68086e-05	414.0	7.93128e-05	414.0	0.000604588	414.0	0.0246405
414.4	4.97415e-06	414.4	5.68286e-06	414.4	1.34688e-05	414.4	2.9589e-05	414.4	2.55221e-05	414.4	7.52691e-05	414.4	0.000550906	414.4	0.024873
414.8	4.95035e-06	414.8	5.54633e-06	414.8	1.31757e-05	414.8	2.84585e-05	414.8	2.4394e-05	414.8	7.17243e-05	414.8	0.000506684	414.8	0.0252862
415.2	4.92708e-06	415.2	5.4195e-06	415.2	1.28953e-05	415.2	2.74166e-05	415.2	2.33959e-05	415.2	6.85607e-05	415.2	0.000543381	415.2	0.0259802
415.6	4.90432e-06	415.6	5.30121e-06	415.6	1.26269e-05	415.6	2.64524e-05	415.6	2.25058e-05	415.6	6.57018e-05	415.6	0.00056376	415.6	0.0260178
416.0	4.88203e-06	416.0	5.19053e-06	416.0	1.23699e-05	416.0	2.55568e-05	416.0	2.17062e-05	416.0	6.30949e-05	416.0	0.000656249	416.0	0.0263182
416.4	4.86021e-06	416.4	5.08665e-06	416.4	1.21234e-05	416.4	2.4722e-05	416.4	2.09832e-05	416.4	6.0702e-05	416.4	0.000670969	416.4	0.0263885
416.8	4.83882e-06	416.8	4.98887e-06	416.8	1.1887e-05	416.8	2.39416e-05	416.8	2.03255e-05	416.8	5.8494e-05	416.8	0.000698506	416.8	0.0264089
417.2	4.81786e-06	417.2	4.89661e-06	417.2	1.166e-05	417.2	6.21758e-05	417.2	1.9724e-05	417.2	5.6448e-05	417.2	0.000716358	417.2	0.026355
417.6	4.79729e-06	417.6	4.80938e-06	417.6	1.1442e-05	417.6	4.84919e-05	417.6	1.91711e-05	417.6	5.45453e-05	417.6	0.000690967	417.6	0.0267816
418.0	4.77709e-06	418.0	4.72672e-06	418.0	1.12324e-05	418.0	4.04298e-05	418.0	1.86606e-05	418.0	5.27702e-05	418.0	0.000629584	418.0	0.0268411
418.4	4.75726e-06	418.4	4.64826e-06	418.4	1.10308e-05	418.4	6.02204e-05	418.4	5.34462e-05	418.4	5.11097e-05	418.4	0.000578256	418.4	0.0270787
418.8	4.73777e-06	418.8	4.57366e-06	418.8	1.08367e-05	418.8	5.17699e-05	418.8	8.38788e-05	418.8	4.95524e-05	418.8	0.000612404	418.8	0.027464
419.2	4.7186e-06	419.2	4.50262e-06	419.2	1.06499e-05	419.2	4.55025e-05	419.2	7.139e-05	419.2	4.80885e-05	419.2	0.000744548	419.2	0.0276103
419.6	4.69975e-06	419.6	4.43487e-06	419.6	1.04698e-05	419.6	4.16125e-05	419.6	5.97982e-05	419.6	4.67095e-05	419.6	0.00081678	419.6	0.027609
420.0	4.68118e-06	420.0	4.3702e-06	420.0	1.02962e-05	420.0	3.89977e-05	420.0	5.15546e-05	420.0	4.54078e-05	420.0	0.00077416	420.0	0.0278374
420.4	4.66289e-06	420.4	4.30838e-06	420.4	1.01287e-05	420.4	3.70116e-05	420.4	4.56141e-05	420.4	4.41768e-05	420.4	0.000699297	420.4	0.0282096
420.8	4.64486e-06	420.8	4.24922e-06	420.8	9.96707e-06	420.8	6.84219e-05	420.8	4.11309e-05	420.8	4.30106e-05	420.8	0.000637669	420.8	0.0290253
421.2	4.62708e-06	421.2	4.19257e-06	421.2	9.81097e-06	421.2	6.40767e-05	421.2	3.76093e-05	421.2	4.1904e-05	421.2	0.000659657	421.2	0.0295734
421.6	4.60954e-06	421.6	4.13826e-06	421.6	9.66016e-06	421.6	5.83026e-05	421.6	3.47607e-05	421.6	4.08522e-05	421.6	0.00063492	421.6	0.0303209
422.0	4.59222e-06	422.0	4.08616e-06	422.0	9.51438e-06	422.0	5.29585e-05	422.0	3.24063e-05	422.0	3.98511e-05	422.0	0.000707819	422.0	0.0304596
422.4	4.57511e-06	422.4	4.03613e-06	422.4	9.3734e-06	422.4	4.83344e-05	422.4	3.04276e-05	422.4	3.88969e-05	422.4	0.000753003	422.4	0.030826
422.8	4.5582e-06	422.8	3.98808e-06	422.8	9.23699e-06	422.8	4.44031e-05	422.8	2.87413e-05	422.8	3.79862e-05	422.8	0.000771992	422.8	0.0311992
423.2	4.54149e-06	423.2	3.94188e-06	423.2	9.10494e-06	423.2	4.10691e-05	423.2	2.72863e-05	423.2	7.50755e-05	423.2	0.00070312	423.2	0.0313803
423.6	4.52496e-06	423.6	3.89745e-06	423.6	8.97707e-06	423.6	3.82301e-05	423.6	2.60169e-05	423.6	6.9541e-05	423.6	0.000640759	423.6	0.0316797
424.0	4.5086e-06	424.0	3.8547e-06	424.0	8.85318e-06	424.0	3.57955e-05	424.0	2.48983e-05	424.0	6.41167e-05	424.0	0.000659509	424.0	0.0322809
424.4	4.4924e-06	424.4	3.81354e-06	424.4	8.73309e-06	424.4	3.36899e-05	424.4	2.39033e-05	424.4	5.92359e-05	424.4	0.000615196	424.4	0.0325193
424.8	4.47636e-06	424.8	3.7739e-06	424.8	8.61666e-06	424.8	3.18521e-05	424.8	2.30106e-05	424.8	5.50294e-05	424.8	0.000571684	424.8	0.0331416
425.2	4.46047e-06	425.2	3.73571e-06	425.2	8.50371e-06	425.2	3.02337e-05	425.2	2.22037e-05	425.2	7.85991e-05	425.2	0.000563319	425.2	0.0333834
425.6	4.44472e-06	425.6	3.6989e-06	425.6	8.39409e-06	425.6	2.87959e-05	425.6	2.1469e-05	425.6	6.85588e-05	425.6	0.000526966	425.6	0.0337564
426.0	4.42911e-06	426.0	3.66341e-06	426.0	8.28768e-06	426.0	2.75083e-05	426.0	2.0796e-05	426.0	6.07283e-05	426.0	0.000619459	426.0	0.0341375
426.4	4.41363e-06	426.4	3.62918e-06	426.4	8.18434e-06	426.4	2.63464e-05	426.4	2.01759e-05	426.4	5.51888e-05	426.4	0.000592296	426.4	0.0343412
426.8	4.39827e-06	426.8	3.59617e-06	426.8	8.08394e-06	426.8	2.52908e-05	426.8	1.96017e-05	426.8	5.12197e-05	426.8	0.000627129	426.8	0.0343632
427.2	4.38303e-06	427.2	3.56432e-06	427.2	7.98636e-06	427.2	2.43258e-05	427.2	1.90674e-05	427.2	4.82567e-05	427.2	0.000676962	427.2	0.0349861
427.6	4.36791e-06	427.6	3.53358e-06	427.6	7.89149e-06	427.6	2.34387e-05	427.6	1.85685e-05	427.6	4.5937e-05	427.6	0.00080256	427.6	0.0353358
428.0	4.3529e-06	428.0	3.50391e-06	428.0	7.79922e-06	428.0	2.26193e-05	428.0	1.81007e-05	428.0	4.40376e-05	428.0	0.000816759	428.0	0.035732
428.4	4.33799e-06	428.4	3.47527e-06	428.4	7.70945e-06	428.4	2.18589e-05	428.4	1.76607e-05	428.4	4.24215e-05	428.4	0.000763076	428.4	0.0361686
428.8	4.32319e-06	428.8	3.44761e-06	428.8	7.62209e-06	428.8	2.11506e-05	428.8	1.72456e-05	428.8	4.10041e-05	428.8	0.000789867	428.8	0.0362087
429.2	4.30849e-06	429.2	3.42089e-06	429.2	7.53704e-06	429.2	2.04886e-05	429.2	5.00948e-05	429.2	3.97319e-05	429.2	0.000769991	429.2	0.0361898
429.6	4.29388e-06	429.6	3.39509e-06	429.6	7.45421e-06	429.6	1.98678e-05	429.6	4.7162e-05	429.6	3.85705e-05	429.6	0.000740586	429.6	0.0361991
430.0	4.27936e-06	430.0	3.37015e-06	430.0	7.37352e-06	430.0	1.92842e-05	430.0	4.1602e-05	430.0	3.74969e-05	430.0	0.000680211	430.0	0.0371382
430.4	4.26494e-06	430.4	3.34606e-06	430.4	7.2949e-06	430.4	1.8734e-05	430.4	6.89136e-05	430.4	3.64956e-05	430.4	0.000630327	430.4	0.0377052
430.8	4.2506e-06	430.8	3.32277e-06	430.8	7.21826e-06	430.8	1.82143e-05	430.8	6.71783e-05	430.8	3.55555e-05	430.8	0.000663762	430.8	0.0382832
431.2	4.23635e-06	431.2	3.30025e-06	431.2	7.14354e-06	431.2	1.77224e-05	431.2	5.94952e-05	431.2	7.28919e-05	431.2	0.000724819	431.2	0.0385817
431.6	4.22218e-06	431.6	3.27848e-06	431.6	7.07066e-06	431.6	1.7256e-05	431.6	8.72493e-05	431.6	6.27382e-05	431.6	0.000753717	431.6	0.0391025
432.0	4.20809e-06	432.0	3.25742e-06	432.0	6.99956e-06	432.0	1.6813e-05	432.0	0.000111906	432.0	5.51679e-05	432.0	0.000804476	432.0	0.0399232
432.4	4.19408e-06	432.4	3.23705e-06	432.4	6.93018e-06	432.4	1.63916e-05	432.4	9.3255e-05	432.4	7.68981e-05	432.4	0.000737623	432.4	0.040515
432.8	4.18015e-06	432.8	3.21733e-06	432.8	6.86246e-06	432.8	1.59902e-05	432.8	7.83105e-05	432.8	7.32821e-05	432.8	0.000745215	432.8	0.0405399
433.2	4.1663e-06	433.2	3.19825e-06	433.2	6.79634e-06	433.2	1.56074e-05	433.2	6.77891e-05	433.2	6.84631e-05	433.2	0.000715513	433.2	0.0412087
433.6	4.15251e-06	433.6	3.17977e-06	433.6	6.73176e-06	433.6	1.5242e-05	433.6	6.03103e-05	433.6	6.43197e-05	433.6	0.000806547	433.6	0.0416719
434.0	4.13881e-06	434.0	3.16187e-06	434.0	6.66868e-06	434.0	1.48927e-05	434.0	5.47927e-05	434.0	6.07578e-05	434.0	0.000730309	434.0	0.041927
434.4	4.12517e-06	434.4	3.14453e-06	434.4	6.60704e-06	434.4	1.45585e-05	434.4	5.05556e-05	434.4	5.76205e-05	434.4	0.000809216	434.4	0.0421758
434.8	4.11161e-06	434.8	3.12772e-06	434.8	6.5468e-06	434.8	5.53954e-05	434.8	4.71823e-05	434.8	5.48152e-05	434.8	0.000765381	434.8	0.0426498
435.2	4.09811e-06	435.2	3.11142e-06	435.2	6.48791e-06	435.2	4.92767e-05	435.2	4.44122e-05	435.2	5.22867e-05	435.2	0.000815425	435.2	0.0432483
435.6	4.08468e-06	435.6	3.09561e-06	435.6	6.43033e-06	435.6	4.2563e-05	435.6	4.20778e-05	435.6	4.99976e-05	435.6	0.000742238	435.6	0.0438406
436.0	4.07132e-06	436.0	3.08026e-06	436.0	6.37401e-06	436.0	3.73145e-05	436.0	7.12054e-05	436.0	4.79187e-05	436.0	0.000835068	436.0	0.0447682
436.4	4.05803e-06	436.4	3.06536e-06	436.4	6.31892e-06	436.4	3.34248e-05	436.4	6.305e-05	436.4	4.60252e-05	436.4	0.000799348	436.4	0.0450804
436.8	4.0448e-06	436.8	3.05088e-06	436.8	6.26501e-06	436.8	3.0525e-05	436.8	5.66585e-05	436.8	4.42955e-05	436.8	0.000723705	436.8	0.0450629
437.2	4.03164e-06	437.2	3.0368e-06	437.2	6.21226e-06	437.2	2.83042e-05	437.2	5.19409e-05	437.2	4.27105e-05	437.2	0.000744447	437.2	0.0453896
437.6	4.01854e-06	437.6	3.02312e-06	437.6	6.16062e-06	437.6	2.65449e-05	437.6	4.83473e-05	437.6	4.12534e-05	437.6	0.000715457	437.6	0.04534
438.0	4.0055e-06	438.0	3.0098e-06	438.0	6.11006e-06	438.0	2.51035e-05	438.0	4.54861e-05	438.0	6.82486e-05	438.0	0.000713379	438.0	0.0460735
438.4	3.99253e-06	438.4	2.99683e-06	438.4	6.06055e-06	438.4	5.06223e-05	438.4	4.31161e-05	438.4	6.4802e-05	438.4	0.000761632	438.4	0.0465545
438.8	3.97961e-06	438.8	2.9842e-06	438.8	6.01205e-06	438.8	4.94994e-05	438.8	4.10897e-05	438.8	6.0804e-05	438.8	0.000862786	438.8	0.0468411
439.2	3.96676e-06	439.2	2.97188e-06	439.2	5.96455e-06	439.2	4.59794e-05	439.2	3.93145e-05	439.2	9.14443e-05	439.2	0.000811578	439.2	0.0471432
439.6	3.95397e-06	439.6	2.95987e-06	439.6	5.918e-06	439.6	4.23161e-05	439.6	3.77304e-05	439.6	0.000114205	439.6	0.000807817	439.6	0.0477335
440.0	3.94123e-06	440.0	2.94814e-06	440.0	5.87238e-06	440.0	3.89394e-05	440.0	3.6297e-05	440.0	0.000133831	440.0	0.000797834	440.0	0.0481477
440.4	3.92856e-06	440.4	2.93669e-06	440.4	5.82766e-06	440.4	3.59298e-05	440.4	3.4986e-05	440.4	0.000116664	440.4	0.000931872	440.4	0.0482856
440.8	3.91594e-06	440.8	2.9255e-06	440.8	5.78382e-06	440.8	3.32803e-05	440.8	3.37773e-05	440.8	0.000125395	440.8	0.000900918	440.8	0.0487126
441.2	3.90338e-06	441.2	2.91455e-06	441.2	5.74084e-06	441.2	3.09578e-05	441.2	3.26555e-05	441.2	0.000109946	441.2	0.000919689	441.2	0.0491716
441.6	3.89087e-06	441.6	2.90383e-06	441.6	5.69868e-06	441.6	2.89223e-05	441.6	6.14853e-05	441.6	9.81336e-05	441.6	0.00097906	441.6	0.049331
442.0	3.87842e-06	442.0	2.89334e-06	442.0	5.65733e-06	442.0	2.71342e-05	442.0	8.56558e-05	442.0	8.92244e-05	442.0	0.000988676	442.0	0.0498845
442.4	3.86602e-06	442.4	2.88305e-06	442.4	5.61677e-06	442.4	2.55579e-05	442.4	7.17431e-05	442.4	8.22527e-05	442.4	0.000984721	442.4	0.0506297
442.8	3.85368e-06	442.8	2.87296e-06	442.8	5.57697e-06	442.8	2.41622e-05	442.8	6.16558e-05	442.8	7.65936e-05	442.8	0.00105063	442.8	0.0511946
443.2	3.84139e-06	443.2	2.86306e-06	443.2	5.53791e-06	443.2	2.29204e-05	443.2	5.41711e-05	443.2	7.18662e-05	443.2	0.00101005	443.2	0.0512801
443.6	3.82915e-06	443.6	2.85334e-06	443.6	4.16653e-05	443.6	2.18101e-05	443.6	4.84194e-05	443.6	6.78296e-05	443.6	0.00110271	443.6	0.0523136
444.0	3.81697e-06	444.0	2.84378e-06	444.0	3.7178e-05	444.0	2.08125e-05	444.0	4.38872e-05	444.0	6.43233e-05	444.0	0.00103271	444.0	0.0529076
444.4	3.80483e-06	444.4	2.83439e-06	444.4	3.26562e-05	444.4	1.99119e-05	444.4	4.02496e-05	444.4	9.79016e-05	444.4	0.00101509	444.4	0.0534663
444.8	3.79274e-06	444.8	2.82514e-06	444.8	4.63936e-05	444.8	1.90951e-05	444.8	3.72855e-05	444.8	8.94735e-05	444.8	0.000977068	444.8	0.0538847
445.2	3.7807e-06	445.2	2.81604e-06	445.2	4.37e-05	445.2	1.83511e-05	445.2	3.48368e-05	445.2	8.2614e-05	445.2	0.000989704	445.2	0.0541996
445.6	3.76871e-06	445.6	2.80707e-06	445.6	4.03378e-05	445.6	1.76705e-05	445.6	3.27869e-05	445.6	7.69901e-05	445.6	0.000945	445.6	0.0544173
446.0	3.75677e-06	446.0	2.79823e-06	446.0	3.69853e-05	446.0	1.70454e-05	446.0	3.10484e-05	446.0	7.2298e-05	446.0	0.0010645	446.0	0.0545511
446.4	3.74487e-06	446.4	2.78951e-06	446.4	3.38803e-05	446.4	1.64693e-05	446.4	2.95553e-05	446.4	0.000100151	446.4	0.00109338	446.4	0.0554229
446.8	3.73301e-06	446.8	2.7809e-06	446.8	3.10947e-05	446.8	1.59364e-05	446.8	2.82569e-05	446.8	0.000128684	446.8	0.00109042	446.8	0.0560247
447.2	3.7212e-06	447.2	2.7724e-06	447.2	2.86348e-05	447.2	1.5442e-05	447.2	2.71146e-05	447.2	0.000116403	447.2	0.000990035	447.2	0.0566825
447.6	3.70943e-06	447.6	2.764e-06	447.6	2.64799e-05	447.6	1.49817e-05	447.6	5.93653e-05	447.6	0.00010363	447.6	0.000964564	447.6	0.0572165
448.0	3.69771e-06	448.0	2.75571e-06	448.0	2.45984e-05	448.0	1.45522e-05	448.0	9.11089e-05	448.0	9.32491e-05	448.0	0.000958349	448.0	0.0578316
448.4	3.53276e-05	448.4	2.7475e-06	448.4	2.29562e-05	448.4	1.41502e-05	448.4	0.000108398	448.4	8.50931e-05	448.4	0.000974804	448.4	0.0583508
448.8	2.79942e-05	448.8	2.73938e-06	448.8	2.152e-05	448.8	1.3773e-05	448.8	9.24808e-05	448.8	7.8645e-05	448.8	0.00102439	448.8	0.0582864
449.2	2.26294e-05	449.2	2.73134e-06	449.2	2.02595e-05	449.2	1.34184e-05	449.2	8.03494e-05	449.2	7.34491e-05	449.2	0.00103569	449.2	0.058666
449.6	1.90694e-05	449.6	2.72338e-06	449.6	1.91483e-05	449.6	1.30842e-05	449.6	7.13253e-05	449.6	6.9165e-05	449.6	0.000935171	449.6	0.0593292
450.0	1.66136e-05	450.0	2.7155e-06	450.0	5.22344e-05	450.0	1.27687e-05	450.0	6.43947e-05	450.0	6.55517e-05	450.0	0.000912413	450.0	0.0598289
450.4	1.48416e-05	450.4	2.70769e-06	450.4	4.69893e-05	450.4	1.24702e-05	450.4	5.88739e-05	450.4	8.7902e-05	450.4	0.000896988	450.4	0.0604529
450.8	1.35097e-05	450.8	2.69995e-06	450.8	4.14188e-05	450.8	1.21873e-05	450.8	5.43382e-05	450.8	7.83576e-05	450.8	0.000866783	450.8	0.0611143
451.2	1.24706e-05	451.2	2.69227e-06	451.2	3.70643e-05	451.2	1.19188e-05	451.2	8.49337e-05	451.2	7.14343e-05	451.2	0.000900629	451.2	0.0613206
451.6	1.16327e-05	451.6	2.68466e-06	451.6	3.37046e-05	451.6	1.16635e-05	451.6	7.34523e-05	451.6	9.06441e-05	451.6	0.000844923	451.6	0.0618181
452.0	1.09374e-05	452.0	2.6771e-06	452.0	3.10194e-05	452.0	1.14204e-05	452.0	6.42994e-05	452.0	8.46625e-05	452.0	0.000878782	452.0	0.0623441
452.4	1.03462e-05	452.4	2.66961e-06	452.4	2.87948e-05	452.4	1.11887e-05	452.4	5.7538e-05	452.4	0.000113349	452.4	0.000990722	452.4	0.0628453
452.8	9.83369e-06	452.8	2.66216e-06	452.8	2.69016e-05	452.8	1.09675e-05	452.8	5.23629e-05	452.8	9.96092e-05	452.8	0.000980838	452.8	0.0635733
453.2	9.38244e-06	453.2	2.65478e-06	453.2	2.52601e-05	453.2	1.07561e-05	453.2	4.82388e-05	453.2	8.94929e-05	453.2	0.00100925	453.2	0.063987
453.6	8.98026e-06	453.6	2.64744e-06	453.6	2.38182e-05	453.6	1.05538e-05	453.6	4.48458e-05	453.6	8.22307e-05	453.6	0.000997406	453.6	0.0646008
454.0	8.6184e-06	454.0	2.64015e-06	454.0	2.25393e-05	454.0	1.036e-05	454.0	4.19856e-05	454.0	7.66716e-05	454.0	0.000986203	454.0	0.0649645
454.4	8.29039e-06	454.4	2.63291e-06	454.4	2.1396e-05	454.4	1.01742e-05	454.4	7.32792e-05	454.4	7.21434e-05	454.4	0.00102531	454.4	0.0655026
454.8	7.99133e-06	454.8	2.62572e-06	454.8	2.03673e-05	454.8	9.99582e-06	454.8	6.39887e-05	454.8	9.99594e-05	454.8	0.000973826	454.8	0.0662826
455.2	7.71737e-06	455.2	2.61857e-06	455.2	1.94362e-05	455.2	9.82446e-06	455.2	5.68281e-05	455.2	9.32379e-05	455.2	0.00102696	455.2	0.0667527
455.6	4.11231e-05	455.6	2.61147e-06	455.6	1.8589e-05	455.6	9.65969e-06	455.6	5.15427e-05	455.6	0.000147263	455.6	0.00107689	455.6	0.0675512
456.0	3.72738e-05	456.0	2.60441e-06	456.0	1.78146e-05	456.0	9.50111e-06	456.0	4.75212e-05	456.0	0.00016407	456.0	0.00117471	456.0	0.0682213
456.4	3.29044e-05	456.4	2.59739e-06	456.4	1.71034e-05	456.4	9.34837e-06	456.4	4.43366e-05	456.4	0.000143275	456.4	0.00115457	456.4	0.0687831
456.8	2.89997e-05	456.8	2.59042e-06	456.8	1.64478e-05	456.8	9.20114e-06	456.8	4.17216e-05	456.8	0.000153073	456.8	0.00117534	456.8	0.0693497
457.2	2.56578e-05	457.2	2.58348e-06	457.2	1.58411e-05	457.2	9.05911e-06	457.2	3.95096e-05	457.2	0.000134244	457.2	0.00108725	457.2	0.0695207
457.6	2.28179e-05	457.6	2.57658e-06	457.6	1.52779e-05	457.6	8.92201e-06	457.6	3.75942e-05	457.6	0.0001198	457.6	0.00109845	457.6	0.0695571
458.0	2.0403e-05	458.0	2.56973e-06	458.0	1.47534e-05	458.0	8.78958e-06	458.0	3.5905e-05	458.0	0.000108633	458.0	0.00107405	458.0	0.0697247
458.4	1.83455e-05	458.4	2.56291e-06	458.4	1.42636e-05	458.4	8.66157e-06	458.4	6.49255e-05	458.4	9.97263e-05	458.4	0.00109103	458.4	0.0699529
458.8	1.65888e-05	458.8	2.55613e-06	458.8	1.38051e-05	458.8	8.53776e-06	458.8	5.95558e-05	458.8	9.24301e-05	458.8	0.00116991	458.8	0.0704187
459.2	1.50857e-05	459.2	2.54938e-06	459.2	1.33749e-05	459.2	8.41794e-06	459.2	5.32139e-05	459.2	8.63222e-05	459.2	0.00120735	459.2	0.07127
459.6	1.37965e-05	459.6	2.54268e-06	459.6	1.29705e-05	459.6	8.30191e-06	459.6	4.84552e-05	459.6	8.11173e-05	459.6	0.00118122	459.6	0.0717251
460.0	1.26877e-05	460.0	2.536e-06	460.0	1.25896e-05	460.0	8.18949e-06	460.0	4.48115e-05	460.0	7.66154e-05	460.0	0.00125961	460.0	0.0720907
460.4	1.17312e-05	460.4	2.52937e-06	460.4	1.22303e-05	460.4	8.0805e-06	460.4	4.18466e-05	460.4	7.26719e-05	460.4	0.00132798	460.4	0.0729581
460.8	1.09032e-05	460.8	2.52277e-06	460.8	1.18908e-05	460.8	7.9748e-06	460.8	3.93232e-05	460.8	6.91802e-05	460.8	0.00132793	460.8	0.0734101
461.2	1.01838e-05	461.2	2.51621e-06	461.2	1.15697e-05	461.2	7.87222e-06	461.2	3.71185e-05	461.2	6.60597e-05	461.2	0.0013147	461.2	0.0739122
461.6	9.55628e-06	461.6	2.50968e-06	461.6	1.12655e-05	461.6	7.77263e-06	461.6	3.51642e-05	461.6	6.32486e-05	461.6	0.00148043	461.6	0.0743237
462.0	9.00658e-06	462.0	2.50319e-06	462.0	1.09772e-05	462.0	7.6759e-06	462.0	3.34177e-05	462.0	6.06986e-05	462.0	0.00141928	462.0	0.0749191
462.4	8.52296e-06	462.4	2.49673e-06	462.4	1.07035e-05	462.4	7.58189e-06	462.4	3.18482e-05	462.4	5.83713e-05	462.4	0.00150801	462.4	0.0751818
462.8	8.0956e-06	462.8	2.49031e-06	462.8	1.04435e-05	462.8	7.4905e-06	462.8	3.04318e-05	462.8	5.62358e-05	462.8	0.00142589	462.8	0.0754536
463.2	7.71629e-06	463.2	2.48392e-06	463.2	1.01964e-05	463.2	7.4016e-06	463.2	2.91487e-05	463.2	5.42668e-05	463.2	0.00134914	463.2	0.0757708
463.6	7.37811e-06	463.6	2.47757e-06	463.6	9.96122e-06	463.6	7.31511e-06	463.6	2.79818e-05	463.6	5.24438e-05	463.6	0.00138854	463.6	0.0764944
464.0	7.0753e-06	464.0	2.47125e-06	464.0	9.73735e-06	464.0	7.23091e-06	464.0	2.69168e-05	464.0	5.07494e-05	464.0	0.00134162	464.0	0.0768681
464.4	6.80298e-06	464.4	2.46496e-06	464.4	9.52407e-06	464.4	7.14891e-06	464.4	2.59409e-05	464.4	4.9169e-05	464.4	0.00130715	464.4	0.0770141
464.8	6.55706e-06	464.8	2.45871e-06	464.8	9.32074e-06	464.8	7.06903e-06	464.8	2.50436e-05	464.8	4.76904e-05	464.8	0.00130387	464.8	0.0775368
465.2	6.33409e-06	465.2	2.45249e-06	465.2	9.12681e-06	465.2	6.99119e-06	465.2	2.42154e-05	465.2	4.63031e-05	465.2	0.00127809	465.2	0.0780325
465.6	6.13114e-06	465.6	2.4463e-06	465.6	8.94172e-06	465.6	6.91529e-06	465.6	2.34483e-05	465.6	4.4998e-05	465.6	0.00128862	465.6	0.0783721
466.0	5.94571e-06	466.0	2.44015e-06	466.0	8.76498e-06	466.0	6.84128e-06	466.0	2.27355e-05	466.0	4.37673e-05	466.0	0.00124953	466.0	0.0793206
466.4	5.7757e-06	466.4	2.43403e-06	466.4	8.59613e-06	466.4	6.76907e-06	466.4	2.2071e-05	466.4	4.26042e-05	466.4	0.00126493	466.4	0.0798276
466.8	5.61928e-06	466.8	2.42794e-06	466.8	8.43474e-06	466.8	6.69861e-06	466.8	2.14497e-05	466.8	4.15028e-05	466.8	0.00116035	466.8	0.0805592
467.2	5.47491e-06	467.2	2.42188e-06	467.2	8.28041e-06	467.2	6.62981e-06	467.2	2.08671e-05	467.2	4.04577e-05	467.2	0.00115448	467.2	0.0810804
467.6	5.34125e-06	467.6	2.41586e-06	467.6	8.13276e-06	467.6	6.56263e-06	467.6	2.03195e-05	467.6	3.94645e-05	467.6	0.00114301	467.6	0.0813155
468.0	5.21713e-06	468.0	2.40986e-06	468.0	7.99142e-06	468.0	6.49701e-06	468.0	1.98034e-05	468.0	3.8519e-05	468.0	0.00116756	468.0	0.0817581
468.4	5.10157e-06	468.4	2.4039e-06	468.4	7.85609e-06	468.4	6.43288e-06	468.4	1.93159e-05	468.4	3.76176e-05	468.4	0.00114972
468.8	4.99368e-06	468.8	2.39797e-06	468.8	7.72643e-06	468.8	6.37021e-06	468.8	1.88544e-05	468.8	7.35101e-05	468.8	0.00110511
469.2	4.89269e-06	469.2	2.39207e-06	469.2	7.60216e-06	469.2	6.30893e-06	469.2	1.84168e-05	469.2	6.69115e-05	469.2	0.00120242
469.6	4.79795e-06	469.6	2.3862e-06	469.6	7.48301e-06	469.6	6.24899e-06	469.6	1.80009e-05	469.6	5.92945e-05	469.6	0.00125715
470.0	4.70887e-06	470.0	2.38036e-06	470.0	7.36871e-06	470.0	6.19036e-06	470.0	1.76051e-05	470.0	5.3767e-05	470.0	0.00118678
470.4	4.62492e-06	470.4	2.37455e-06	470.4	7.25901e-06	470.4	6.13299e-06	470.4	1.72277e-05	470.4	4.97709e-05	470.4	0.00119734
470.8	4.54564e-06	470.8	2.36876e-06	470.8	7.1537e-06	470.8	6.07684e-06	470.8	1.68674e-05	470.8	4.67362e-05	470.8	0.00131103
471.2	4.47062e-06	471.2	2.36301e-06	471.2	7.05254e-06	471.2	6.02186e-06	471.2	1.65229e-05	471.2	4.43187e-05	471.2	0.00127377
471.6	4.39951e-06	471.6	2.35729e-06	471.6	6.95534e-06	471.6	5.96802e-06	471.6	1.61932e-05	471.6	4.23183e-05	471.6	0.00121505
472.0	4.33197e-06	472.0	2.35159e-06	472.0	6.8619e-06	472.0	5.91529e-06	472.0	1.5877e-05	472.0	4.06143e-05	472.0	0.0012206
472.4	4.2677e-06	472.4	2.34592e-06	472.4	6.77203e-06	472.4	5.86362e-06	472.4	1.55737e-05	472.4	3.91302e-05	472.4	0.00118054
472.8	4.20646e-06	472.8	2.34028e-06	472.8	6.68556e-06	472.8	5.81298e-06	472.8	5.48779e-05	472.8	3.78152e-05	472.8	0.00123005
473.2	4.14801e-06	473.2	2.33467e-06	473.2	6.60233e-06	473.2	5.76335e-06	473.2	4.77209e-05	473.2	3.66338e-05	473.2	0.00127608
473.6	4.62168e-05	473.6	2.32908e-06	473.6	6.52218e-06	473.6	5.71468e-06	473.6	3.95681e-05	473.6	3.55606e-05	473.6	0.00127538
474.0	4.03221e-05	474.0	2.32352e-06	474.0	6.44497e-06	474.0	5.66695e-06	474.0	3.38051e-05	474.0	3.45768e-05	474.0	0.00127352
474.4	3.38909e-05	474.4	2.31798e-06	474.4	6.37055e-06	474.4	5.62014e-06	474.4	2.98363e-05	474.4	3.36679e-05	474.4	0.00122361
474.8	2.87778e-05	474.8	2.31247e-06	474.8	6.29879e-06	474.8	5.57421e-06	474.8	2.69906e-05	474.8	3.28228e-05	474.8	0.00118777
475.2	2.47812e-05	475.2	2.30698e-06	475.2	6.22956e-06	475.2	5.52914e-06	475.2	2.48477e-05	475.2	3.20327e-05	475.2	0.00125375
475.6	2.16206e-05	475.6	2.30152e-06	475.6	6.16275e-06	475.6	5.4849e-06	475.6	2.31645e-05	475.6	3.12904e-05	475.6	0.0011929
476.0	1.90909e-05	476.0	2.29608e-06	476.0	6.09825e-06	476.0	5.44147e-06	476.0	2.17981e-05	476.0	3.05903e-05	476.0	0.00125819
476.4	1.7047e-05	476.4	2.29066e-06	476.4	6.03593e-06	476.4	5.39882e-06	476.4	2.06605e-05	476.4	2.99276e-05	476.4	0.00125617
476.8	1.53827e-05	476.8	2.28527e-06	476.8	5.97571e-06	476.8	5.35694e-06	476.8	1.96945e-05	476.8	2.92983e-05	476.8	0.00149992
477.2	1.40172e-05	477.2	2.2799e-06	477.2	5.91749e-06	477.2	5.3158e-06	477.2	1.88608e-05	477.2	2.86993e-05	477.2	0.00161385
477.6	1.28881e-05	477.6	2.27455e-06	477.6	5.86116e-06	477.6	5.27538e-06	477.6	1.81314e-05	477.6	2.81277e-05	477.6	0.0015881
478.0	1.19465e-05	478.0	2.26921e-06	478.0	5.80665e-06	478.0	5.23566e-06	478.0	1.74858e-05	478.0	2.75811e-05	478.0	0.00160829
478.4	1.11542e-05	478.4	2.2639e-06	478.4	5.75387e-06	478.4	5.19662e-06	478.4	1.69084e-05	478.4	2.70576e-05	478.4	0.00160503
478.8	1.04812e-05	478.8	2.25861e-06	478.8	5.70274e-06	478.8	5.15825e-06	478.8	1.63875e-05	478.8	2.65552e-05	478.8	0.00167403
479.2	9.90393e-06	479.2	2.25334e-06	479.2	5.65319e-06	479.2	5.12051e-06	479.2	1.59136e-05	479.2	2.60725e-05	479.2	0.00180447
479.6	9.40387e-06	479.6	2.24809e-06	479.6	4.51829e-05	479.6	5.08341e-06	479.6	1.54795e-05	479.6	9.4021e-05	479.6	0.00182423
480.0	8.96655e-06	480.0	2.24285e-06	480.0	4.25471e-05	480.0	5.04691e-06	480.0	1.50792e-05	480.0	7.82461e-05	480.0	0.00181112
480.4	8.58055e-06	480.4	2.23763e-06	480.4	3.88478e-05	480.4	5.01102e-06	480.4	1.47081e-05	480.4	6.47158e-05	480.4	0.00177477
480.8	8.23687e-06	480.8	2.23243e-06	480.8	3.52486e-05	480.8	4.29247e-05	480.8	1.43623e-05	480.8	5.57382e-05	480.8	0.00174954
481.2	7.92838e-06	481.2	2.22724e-06	481.2	3.20129e-05	481.2	3.50123e-05	481.2	1.40387e-05	481.2	4.96946e-05	481.2	0.00169123
481.6	7.64939e-06	481.6	2.22207e-06	481.6	2.91721e-05	481.6	2.84012e-05	481.6	1.37345e-05	481.6	4.5386e-05	481.6	0.00159066
482.0	7.39536e-06	482.0	2.21692e-06	482.0	2.66956e-05	482.0	2.38943e-05	482.0	1.34476e-05	482.0	4.21347e-05	482.0	0.00162377
482.4	7.16263e-06	482.4	2.21178e-06	482.4	2.45397e-05	482.4	2.07607e-05	482.4	1.31762e-05	482.4	3.95647e-05	482.4	0.00160601
482.8	6.94824e-06	482.8	2.20665e-06	482.8	2.26613e-05	482.8	1.84667e-05	482.8	4.64899e-05	482.8	3.74586e-05	482.8	0.00151977
483.2	6.74978e-06	483.2	2.20154e-06	483.2	2.10213e-05	483.2	1.67064e-05	483.2	3.79233e-05	483.2	3.5684e-05	483.2	0.00158812
483.6	6.56526e-06	483.6	2.19643e-06	483.6	5.65378e-05	483.6	1.53053e-05	483.6	3.14614e-05	483.6	3.41556e-05	483.6	0.00172046
484.0	6.39304e-06	484.0	2.19134e-06	484.0	4.7999e-05	484.0	1.41595e-05	484.0	2.67592e-05	484.0	3.2816e-05	484.0	0.00168235
484.4	6.23174e-06	484.4	2.18627e-06	484.4	4.09312e-05	484.4	1.32029e-05	484.4	2.32892e-05	484.4	3.16249e-05	484.4	0.0016535
484.8	6.08021e-06	484.8	2.1812e-06	484.8	3.59928e-05	484.8	1.23915e-05	484.8	2.06829e-05	484.8	3.05535e-05	484.8	0.00158299
485.2	5.93749e-06	485.2	2.17614e-06	485.2	3.24956e-05	485.2	1.16943e-05	485.2	1.86945e-05	485.2	2.95803e-05	485.2	0.00163389
485.6	5.80273e-06	485.6	2.17109e-06	485.6	2.98895e-05	485.6	1.10886e-05	485.6	1.71568e-05	485.6	2.86891e-05	485.6	0.00164528
486.0	5.67522e-06	486.0	2.16606e-06	486.0	2.784e-05	486.0	1.05576e-05	486.0	1.59527e-05	486.0	2.78677e-05	486.0	0.00171604
486.4	5.55435e-06	486.4	2.16103e-06	486.4	2.61544e-05	486.4	1.00882e-05	486.4	1.49986e-05	486.4	2.71061e-05	486.4	0.00185673
486.8	5.43958e-06	486.8	2.156e-06	486.8	2.47205e-05	486.8	9.67014e-06	486.8	1.42334e-05	486.8	2.63968e-05	486.8	0.0018706
487.2	5.33043e-06	487.2	2.15099e-06	487.2	2.34712e-05	487.2	9.29534e-06	487.2	1.3612e-05	487.2	2.57334e-05	487.2	0.00181659
487.6	5.22649e-06	487.6	2.14598e-06	487.6	2.23641e-05	487.6	8.95728e-06	487.6	1.31008e-05	487.6	6.37498e-05	487.6	0.00171067
488.0	5.12739e-06	488.0	2.14098e-06	488.0	2.13712e-05	488.0	8.65068e-06	488.0	1.26746e-05	488.0	8.95999e-05	488.0	0.00180814
488.4	5.03281e-06	488.4	2.13599e-06	488.4	2.04728e-05	488.4	8.37119e-06	488.4	1.23141e-05	488.4	7.65163e-05	488.4	0.00182314
488.8	4.94245e-06	488.8	2.131e-06	488.8	1.96547e-05	488.8	4.65119e-05	488.8	1.20047e-05	488.8	6.61282e-05	488.8	0.0018372
489.2	4.85603e-06	489.2	2.12601e-06	489.2	1.89055e-05	489.2	3.97101e-05	489.2	1.17354e-05	489.2	8.94595e-05	489.2	0.00180167
489.6	4.77333e-06	489.6	2.12103e-06	489.6	1.82165e-05	489.6	3.28722e-05	489.6	1.14974e-05	489.6	8.2407e-05	489.6	0.00183489
490.0	4.69413e-06	490.0	2.11606e-06	490.0	1.75803e-05	490.0	2.79082e-05	490.0	1.12842e-05	490.0	0.000109631	490.0	0.00171765
490.4	4.61822e-06	490.4	2.11109e-06	490.4	1.6991e-05	490.4	2.44135e-05	490.4	1.10906e-05	490.4	9.57317e-05	490.4	0.00177166
490.8	4.54542e-06	490.8	2.10612e-06	490.8	1.64431e-05	490.8	2.18801e-05	490.8	1.09127e-05	490.8	8.58355e-05	490.8	0.00179562
491.2	4.47557e-06	491.2	2.10115e-06	491.2	1.59325e-05	491.2	1.99607e-05	491.2	1.07474e-05	491.2	7.84447e-05	491.2	0.00170759
491.6	4.40851e-06	491.6	2.09619e-06	491.6	1.54551e-05	491.6	1.84431e-05	491.6	1.05922e-05	491.6	7.25132e-05	491.6	0.00176942
492.0	4.3441e-06	492.0	2.09122e-06	492.0	1.50076e-05	492.0	1.71997e-05	492.0	1.04453e-05	492.0	6.7523e-05	492.0	0.00174377
492.4	4.2822e-06	492.4	2.08626e-06	492.4	1.45871e-05	492.4	1.61526e-05	492.4	1.03053e-05	492.4	6.32126e-05	492.4	0.00181253
492.8	4.22269e-06	492.8	2.0813e-06	492.8	1.41911e-05	492.8	1.52523e-05	492.8	1.01709e-05	492.8	5.94331e-05	492.8	0.0018366
493.2	3.56819e-05	493.2	2.07634e-06	493.2	1.38171e-05	493.2	1.44659e-05	493.2	1.00413e-05	493.2	5.60867e-05	493.2	0.00175139
493.6	3.28758e-05	493.6	2.07138e-06	493.6	1.34633e-05	493.6	1.37709e-05	493.6	9.91584e-06	493.6	5.31022e-05	493.6	0.00170511
494.0	2.83467e-05	494.0	2.06642e-06	494.0	1.31279e-05	494.0	1.31506e-05	494.0	9.79388e-06	494.0	5.04241e-05	494.0	0.00169995
494.4	2.45232e-05	494.4	2.06146e-06	494.4	1.28092e-05	494.4	1.25928e-05	494.4	9.67505e-06	494.4	4.8008e-05	494.4	0.00165245
494.8	2.14709e-05	494.8	2.05649e-06	494.8	1.25058e-05	494.8	1.20879e-05	494.8	9.559e-06	494.8	4.58173e-05	494.8	0.00165855
495.2	1.90336e-05	495.2	2.05153e-06	495.2	1.22165e-05	495.2	1.16284e-05	495.2	9.44549e-06	495.2	4.38221e-05	495.2	0.001594
495.6	1.70599e-05	495.6	2.04656e-06	495.6	1.19403e-05	495.6	1.1208e-05	495.6	9.33431e-06	495.6	4.19971e-05	495.6	0.00151705
496.0	1.54341e-05	496.0	2.04159e-06	496.0	1.16759e-05	496.0	1.08219e-05	496.0	9.2253e-06	496.0	4.03216e-05	496.0	0.001625
496.4	1.40744e-05	496.4	2.03662e-06	496.4	1.14227e-05	496.4	1.04657e-05	496.4	9.11835e-06	496.4	3.87778e-05	496.4	0.001535
496.8	4.91552e-05	496.8	2.03165e-06	496.8	1.11796e-05	496.8	1.01361e-05	496.8	9.01336e-06	496.8	3.73507e-05	496.8	0.00152443
497.2	3.9619e-05	497.2	2.02667e-06	497.2	1.09461e-05	497.2	9.83002e-06	497.2	8.91025e-06	497.2	3.60276e-05	497.2	0.00148287
497.6	3.24123e-05	497.6	2.02169e-06	497.6	1.07214e-05	497.6	9.54496e-06	497.6	8.80897e-06	497.6	3.47975e-05	497.6	0.0014879
498.0	2.7426e-05	498.0	2.01671e-06	498.0	1.05049e-05	498.0	9.27875e-06	498.0	8.70947e-06	498.0	3.36511e-05	498.0	0.00155772
498.4	2.38822e-05	498.4	2.01172e-06	498.4	1.02961e-05	498.4	9.02952e-06	498.4	8.6117e-06	498.4	3.258e-05	498.4	0.00156196
498.8	2.12436e-05	498.8	2.00673e-06	498.8	1.00945e-05	498.8	4.28826e-05	498.8	8.51564e-06	498.8	3.15772e-05	498.8	0.00152169
499.2	1.91937e-05	499.2	2.00174e-06	499.2	9.89965e-06	499.2	4.0032e-05	499.2	8.42126e-06	499.2	3.06363e-05	499.2	0.00168387
499.6	1.75473e-05	499.6	1.99673e-06	499.6	9.7111e-06	499.6	3.6501e-05	499.6	8.32853e-06	499.6	2.97519e-05	499.6	0.00197877
500.0	1.61918e-05	500.0	1.99173e-06	500.0	9.52849e-06	500.0	3.30482e-05	500.0	8.23742e-06	500.0	6.62625e-05	500.0	0.00188275
500.4	1.50544e-05	500.4	1.98672e-06	500.4	9.35148e-06	500.4	2.98978e-05	500.4	8.14792e-06	500.4	0.000127984	500.4	0.00187043
500.8	1.40857e-05	500.8	1.9817e-06	500.8	9.17976e-06	500.8	2.7139e-05	500.8	8.06001e-06	500.8	0.000110585	500.8	0.00177503
501.2	1.32506e-05	501.2	1.97668e-06	501.2	9.01303e-06	501.2	2.47743e-05	501.2	7.97366e-06	501.2	9.30177e-05	501.2	0.00177244
501.6	1.2523e-05	501.6	1.97166e-06	501.6	8.85103e-06	501.6	2.27632e-05	501.6	7.88886e-06	501.6	0.000143166	501.6	0.0017722
502.0	1.18831e-05	502.0	1.96663e-06	502.0	8.69352e-06	502.0	2.10526e-05	502.0	7.80558e-06	502.0	0.000147329	502.0	0.00177798
502.4	1.13159e-05	502.4	1.96159e-06	502.4	8.54028e-06	502.4	1.95903e-05	502.4	7.7238e-06	502.4	0.000159106	502.4	0.00176871
502.8	1.08092e-05	502.8	1.95655e-06	502.8	8.39111e-06	502.8	1.83312e-05	502.8	7.6435e-06	502.8	0.000176378	502.8	0.0016737
503.2	1.03536e-05	503.2	1.9515e-06	503.2	8.24581e-06	503.2	1.72381e-05	503.2	7.56465e-06	503.2	0.000156627	503.2	0.00172028
503.6	9.94146e-06	503.6	1.94644e-06	503.6	8.10423e-06	503.6	1.62813e-05	503.6	7.48724e-06	503.6	0.000171148	503.6	0.00177097
504.0	9.56647e-06	504.0	1.94138e-06	504.0	7.96619e-06	504.0	1.54368e-05	504.0	7.41125e-06	504.0	0.000155879	504.0	0.00178531
504.4	9.22359e-06	504.4	1.93631e-06	504.4	7.83157e-06	504.4	1.46859e-05	504.4	7.33664e-06	504.4	0.00017725	504.4	0.00191856
504.8	8.90859e-06	504.8	1.93124e-06	504.8	7.70022e-06	504.8	1.40134e-05	504.8	7.2634e-06	504.8	0.000158076	504.8	0.00189124
505.2	8.61799e-06	505.2	1.92616e-06	505.2	7.57203e-06	505.2	1.34074e-05	505.2	7.1915e-06	505.2	0.000141951	505.2	0.00203703
505.6	8.34886e-06	505.6	1.92107e-06	505.6	7.44688e-06	505.6	1.2858e-05	505.6	7.12092e-06	505.6	0.000152512	505.6	0.00224103
506.0	8.09872e-06	506.0	1.91598e-06	506.0	7.32467e-06	506.0	1.23575e-05	506.0	7.05163e-06	506.0	0.000140766	506.0	0.00234654
506.4	4.52118e-05	506.4	1.91088e-06	506.4	7.20531e-06	506.4	1.18992e-05	506.4	6.9836e-06	506.4	0.000129507	506.4	0.00222294
506.8	3.95361e-05	506.8	1.90578e-06	506.8	7.08872e-06	506.8	1.14779e-05	506.8	6.91682e-06	506.8	0.000119504	506.8	0.00226662
507.2	3.39331e-05	507.2	1.90067e-06	507.2	6.9748e-06	507.2	1.10889e-05	507.2	6.85126e-06	507.2	0.000148999	507.2	0.0023786
507.6	3.003e-05	507.6	1.89555e-06	507.6	6.86349e-06	507.6	1.07286e-05	507.6	6.78689e-06	507.6	0.000135408	507.6	0.00247433
508.0	2.71771e-05	508.0	1.89043e-06	508.0	6.75472e-06	508.0	1.03937e-05	508.0	6.7237e-06	508.0	0.000120576	508.0	0.002449
508.4	2.49273e-05	508.4	1.8853e-06	508.4	6.64842e-06	508.4	1.00815e-05	508.4	6.66164e-06	508.4	0.000109185	508.4	0.002446
508.8	2.30582e-05	508.8	1.88016e-06	508.8	6.54454e-06	508.8	9.78975e-06	508.8	6.60071e-06	508.8	0.000100487	508.8	0.00227741
509.2	2.14582e-05	509.2	1.87502e-06	509.2	6.44301e-06	509.2	9.51635e-06	509.2	6.54088e-06	509.2	9.35282e-05	509.2	0.00209729
509.6	2.00653e-05	509.6	1.86988e-06	509.6	6.3438e-06	509.6	9.25959e-06	509.6	6.48212e-06	509.6	8.76994e-05	509.6	0.00215185
510.0	1.88397e-05	510.0	1.86473e-06	510.0	6.24685e-06	510.0	9.01794e-06	510.0	6.42442e-06	510.0	8.26485e-05	510.0	0.00211914
510.4	1.77534e-05	510.4	1.85957e-06	510.4	6.15211e-06	510.4	8.79007e-06	510.4	6.36774e-06	510.4	7.81714e-05	510.4	0.00217802
510.8	1.6785e-05	510.8	1.85441e-06	510.8	6.05954e-06	510.8	8.57481e-06	510.8	6.31206e-06	510.8	7.41446e-05	510.8	0.00212349
511.2	1.59173e-05	511.2	1.84924e-06	511.2	5.96909e-06	511.2	8.37112e-06	511.2	6.25737e-06	511.2	7.04879e-05	511.2	0.00216771
511.6	1.51363e-05	511.6	1.84407e-06	511.6	5.88073e-06	511.6	8.17807e-06	511.6	6.20364e-06	511.6	0.000100413	511.6	0.0022738
512.0	1.44304e-05	512.0	1.83889e-06	512.0	5.79442e-06	512.0	7.99486e-06	512.0	6.15085e-06	512.0	9.46016e-05	512.0	0.0022902
512.4	1.37899e-05	512.4	1.83371e-06	512.4	5.71011e-06	512.4	7.82074e-06	512.4	6.09897e-06	512.4	8.79374e-05	512.4	0.0022984
512.8	1.32066e-05	512.8	1.82852e-06	512.8	5.62777e-06	512.8	7.65506e-06	512.8	6.048e-06	512.8	8.18737e-05	512.8	0.00230949
513.2	1.26734e-05	513.2	1.82333e-06	513.2	5.54737e-06	513.2	7.49721e-06	513.2	5.9979e-06	513.2	7.65663e-05	513.2	0.00221607
513.6	1.21843e-05	513.6	1.81814e-06	513.6	5.46887e-06	513.6	7.34666e-06	513.6	5.94866e-06	513.6	0.000102912	513.6	0.00225951
514.0	1.17343e-05	514.0	1.81294e-06	514.0	5.39222e-06	514.0	7.20292e-06	514.0	5.90025e-06	514.0	9.47263e-05	514.0	0.00231555
514.4	1.13189e-05	514.4	1.80774e-06	514.4	5.31741e-06	514.4	7.06555e-06	514.4	5.85267e-06	514.4	8.76644e-05	514.4	0.00232091
514.8	1.09344e-05	514.8	1.80254e-06	514.8	5.24438e-06	514.8	6.93414e-06	514.8	5.80588e-06	514.8	8.17749e-05	514.8	0.00230994
515.2	1.05773e-05	515.2	1.79733e-06	515.2	5.17311e-06	515.2	6.80831e-06	515.2	5.75988e-06	515.2	7.6799e-05	515.2	0.00231869
515.6	1.02448e-05	515.6	1.79213e-06	515.6	5.10356e-06	515.6	6.68774e-06	515.6	5.71464e-06	515.6	7.25186e-05	515.6	0.00241113
516.0	9.93452e-06	516.0	1.78692e-06	516.0	4.34406e-05	516.0	6.5721e-06	516.0	5.67015e-06	516.0	6.87756e-05	516.0	0.00250111
516.4	9.64412e-06	516.4	1.7817e-06	516.4	3.65023e-05	516.4	6.46111e-06	516.4	5.62638e-06	516.4	0.000100258	516.4	0.00245471
516.8	9.37173e-06	516.8	1.77649e-06	516.8	2.86873e-05	516.8	6.3545e-06	516.8	5.58333e-06	516.8	0.000168629	516.8	0.00245567
517.2	9.11565e-06	517.2	1.77128e-06	517.2	2.31574e-05	517.2	6.25203e-06	517.2	5.54098e-06	517.2	0.000148431	517.2	0.00251266
517.6	8.8744e-06	517.6	1.76606e-06	517.6	1.93809e-05	517.6	6.15346e-06	517.6	5.49931e-06	517.6	0.000130074	517.6	0.00255152
518.0	8.64666e-06	518.0	1.76085e-06	518.0	1.6727e-05	518.0	6.05859e-06	518.0	5.4583e-06	518.0	0.0001153	518.0	0.00263685
518.4	8.43126e-06	518.4	1.75563e-06	518.4	1.47892e-05	518.4	5.96721e-06	518.4	5.41794e-06	518.4	0.000103592	518.4	0.00260649
518.8	8.22718e-06	518.8	1.75042e-06	518.8	1.33232e-05	518.8	5.87915e-06	518.8	5.37822e-06	518.8	0.000131781	518.8	0.00294605
519.2	8.03348e-06	519.2	1.7452e-06	519.2	1.218e-05	519.2	5.79422e-06	519.2	5.33912e-06	519.2	0.000236925	519.2	0.002785
519.6	7.84935e-06	519.6	1.73999e-06	519.6	1.12651e-05	519.6	5.71228e-06	519.6	5.30062e-06	519.6	0.000212029	519.6	0.0028109
520.0	7.67406e-06	520.0	1.73478e-06	520.0	1.05166e-05	520.0	5.63318e-06	520.0	5.26272e-06	520.0	0.000186642	520.0	0.00292326
520.4	7.50694e-06	520.4	1.72957e-06	520.4	9.89249e-06	520.4	5.55676e-06	520.4	5.2254e-06	520.4	0.000165347	520.4	0.00298319
520.8	7.3474e-06	520.8	1.72436e-06	520.8	9.36351e-06	520.8	5.4829e-06	520.8	5.18865e-06	520.8	0.000183264	520.8	0.00302015
521.2	7.19491e-06	521.2	1.71916e-06	521.2	8.90871e-06	521.2	5.41148e-06	521.2	5.15245e-06	521.2	0.000194787	521.2	0.00299084
521.6	7.04899e-06	521.6	1.71396e-06	521.6	8.5128e-06	521.6	5.34238e-06	521.6	5.11679e-06	521.6	0.000200398	521.6	0.00292175
522.0	6.9092e-06	522.0	1.70876e-06	522.0	8.16442e-06	522.0	5.2755e-06	522.0	5.08166e-06	522.0	0.000210288	522.0	0.00291542
522.4	6.77514e-06	522.4	1.70357e-06	522.4	7.85494e-06	522.4	5.21072e-06	522.4	3.64092e-05	522.4	0.000185323	522.4	0.00285539
522.8	6.64645e-06	522.8	1.69838e-06	522.8	7.57771e-06	522.8	5.14795e-06	522.8	3.239e-05	522.8	0.000164299	522.8	0.00277604
523.2	6.5228e-06	523.2	1.6932e-06	523.2	7.32751e-06	523.2	5.08711e-06	523.2	2.8326e-05	523.2	0.000147634	523.2	0.00296045
523.6	6.40391e-06	523.6	1.68802e-06	523.6	7.1002e-06	523.6	5.0281e-06	523.6	2.53276e-05	523.6	0.000168975	523.6	0.0028805
524.0	6.28947e-06	524.0	1.68285e-06	524.0	6.89247e-06	524.0	4.97084e-06	524.0	2.3117e-05	524.0	0.000147722	524.0	0.00287554
524.4	6.17926e-06	524.4	1.67769e-06	524.4	6.70161e-06	524.4	4.91526e-06	524.4	2.14077e-05	524.4	0.000132643	524.4	0.00295619
524.8	6.07303e-06	524.8	1.67253e-06	524.8	6.5254e-06	524.8	4.86129e-06	524.8	2.00239e-05	524.8	0.000121344	524.8	0.00291208
525.2	5.97057e-06	525.2	1.66738e-06	525.2	6.36199e-06	525.2	4.80885e-06	525.2	1.88641e-05	525.2	0.00014996	525.2	0.00291792
525.6	5.87169e-06	525.6	1.66223e-06	525.6	6.20985e-06	525.6	4.75788e-06	525.6	1.78675e-05	525.6	0.000134614	525.6	0.00279001
526.0	5.77619e-06	526.0	1.6571e-06	526.0	6.06769e-06	526.0	4.70833e-06	526.0	1.69955e-05	526.0	0.000157834	526.0	0.00305086
526.4	5.68391e-06	526.4	1.65197e-06	526.4	5.93441e-06	526.4	4.66012e-06	526.4	1.62216e-05	526.4	0.000144818	526.4	0.00304203
526.8	5.59469e-06	526.8	1.64686e-06	526.8	5.80907e-06	526.8	4.61321e-06	526.8	1.55272e-05	526.8	0.000132668	526.8	0.00304735
527.2	5.50839e-06	527.2	1.64175e-06	527.2	5.69088e-06	527.2	4.56754e-06	527.2	1.48985e-05	527.2	0.000159302	527.2	0.00308158
527.6	5.42486e-06	527.6	1.63665e-06	527.6	5.57915e-06	527.6	4.52306e-06	527.6	1.43249e-05	527.6	0.000144342	527.6	0.0033053
528.0	5.34398e-06	528.0	1.63157e-06	528.0	5.47327e-06	528.0	4.47973e-06	528.0	1.37984e-05	528.0	0.000130227	528.0	0.00332343
528.4	5.26563e-06	528.4	1.62649e-06	528.4	5.37273e-06	528.4	4.4375e-06	528.4	1.33126e-05	528.4	0.000118733	528.4	0.00343134
528.8	5.1897e-06	528.8	1.62143e-06	528.8	3.96098e-05	528.8	4.39632e-06	528.8	1.28624e-05	528.8	0.000109289	528.8	0.00330053
529.2	5.11608e-06	529.2	1.61637e-06	529.2	5.87365e-05	529.2	4.35616e-06	529.2	1.24438e-05	529.2	0.000101377	529.2	0.00324492
529.6	5.04467e-06	529.6	1.61133e-06	529.6	4.69152e-05	529.6	4.31698e-06	529.6	1.20532e-05	529.6	9.46407e-05	529.6	0.00322229
530.0	4.97538e-06	530.0	1.60631e-06	530.0	3.77863e-05	530.0	4.27874e-06	530.0	1.16878e-05	530.0	8.88277e-05	530.0	0.00332915
530.4	4.90812e-06	530.4	1.60129e-06	530.4	3.13243e-05	530.4	4.2414e-06	530.4	1.13452e-05	530.4	8.37553e-05	530.4	0.0031933
530.8	4.84281e-06	530.8	1.59629e-06	530.8	2.67591e-05	530.8	4.20494e-06	530.8	1.10234e-05	530.8	0.000105188	530.8	0.00331213
531.2	4.77936e-06	531.2	1.5913e-06	531.2	2.34685e-05	531.2	4.16932e-06	531.2	1.07206e-05	531.2	0.000101851	531.2	0.00371908
531.6	4.71771e-06	531.6	1.58633e-06	531.6	2.10331e-05	531.6	4.1345e-06	531.6	1.04352e-05	531.6	9.52818e-05	531.6	0.00360535
532.0	4.65779e-06	532.0	1.58138e-06	532.0	1.91807e-05	532.0	4.10047e-06	532.0	1.01659e-05	532.0	0.000143674	532.0	0.00374152
532.4	4.59952e-06	532.4	1.57643e-06	532.4	1.77349e-05	532.4	4.06718e-06	532.4	9.91145e-06	532.4	0.000202257	532.4	0.00387574
532.8	4.54284e-06	532.8	1.57151e-06	532.8	1.65792e-05	532.8	4.03463e-06	532.8	9.67073e-06	532.8	0.000217965	532.8	0.00381081
533.2	4.4877e-06	533.2	1.5666e-06	533.2	1.56351e-05	533.2	3.00337e-05	533.2	9.44278e-06	533.2	0.000229024	533.2	0.00384748
533.6	4.43403e-06	533.6	1.5617e-06	533.6	1.48486e-05	533.6	2.53647e-05	533.6	9.22671e-06	533.6	0.000205303	533.6	0.00390297
534.0	4.38178e-06	534.0	1.55682e-06	534.0	1.41816e-05	534.0	2.16857e-05	534.0	9.0217e-06	534.0	0.000185089	534.0	0.00387933
534.4	4.33091e-06	534.4	1.55196e-06	534.4	1.36068e-05	534.4	1.89464e-05	534.4	8.82703e-06	534.4	0.000168599	534.4	0.00380911
534.8	4.28135e-06	534.8	1.54712e-06	534.8	1.31043e-05	534.8	1.6867e-05	534.8	8.642e-06	534.8	0.000155011	534.8	0.0037746
535.2	4.23306e-06	535.2	1.5423e-06	535.2	1.26591e-05	535.2	4.94333e-05	535.2	8.466e-06	535.2	0.00018254	535.2	0.00394951
535.6	4.186e-06	535.6	1.53749e-06	535.6	1.22601e-05	535.6	4.45236e-05	535.6	8.29845e-06	535.6	0.000185643	535.6	0.00418888
536.0	4.14012e-06	536.0	1.5327e-06	536.0	4.77923e-05	536.0	3.88226e-05	536.0	8.13881e-06	536.0	0.00016828	536.0	0.00418206
536.4	4.09539e-06	536.4	1.52793e-06	536.4	3.89055e-05	536.4	3.44421e-05	536.4	7.98659e-06	536.4	0.000153485	536.4	0.00418612
536.8	4.05176e-06	536.8	1.52318e-06	536.8	3.32284e-05	536.8	3.11401e-05	536.8	7.84133e-06	536.8	0.000141252	536.8	0.00454922
537.2	4.00919e-06	537.2	1.51845e-06	537.2	2.93512e-05	537.2	2.85365e-05	537.2	7.70261e-06	537.2	0.000131005	537.2	0.00457044
537.6	3.96765e-06	537.6	1.51374e-06	537.6	2.64617e-05	537.6	5.90812e-05	537.6	7.57003e-06	537.6	0.000122289	537.6	0.00475883
538.0	3.9271e-06	538.0	1.50904e-06	538.0	2.41883e-05	538.0	5.32051e-05	538.0	7.44323e-06	538.0	0.000114773	538.0	0.00477433
538.4	3.88751e-06	538.4	1.50437e-06	538.4	2.23413e-05	538.4	4.77712e-05	538.4	7.32184e-06	538.4	0.000108217	538.4	0.00473927
538.8	3.84886e-06	538.8	1.49972e-06	538.8	2.08077e-05	538.8	4.31934e-05	538.8	7.20557e-06	538.8	0.000185209	538.8	0.0047777
539.2	3.81109e-06	539.2	1.49509e-06	539.2	1.95127e-05	539.2	3.93987e-05	539.2	7.0941e-06	539.2	0.00016826	539.2	0.00484906
539.6	3.7742e-06	539.6	1.49048e-06	539.6	1.8403e-05	539.6	3.62433e-05	539.6	6.98716e-06	539.6	0.00014936	539.6	0.00480249
540.0	3.73815e-06	540.0	1.48589e-06	540.0	1.74399e-05	540.0	3.35923e-05	540.0	6.88448e-06	540.0	0.000134967	540.0	0.0046783
540.4	3.70291e-06	540.4	1.48132e-06	540.4	1.65942e-05	540.4	3.13359e-05	540.4	6.78582e-06	540.4	0.000124135	540.4	0.00500926
540.8	3.66845e-06	540.8	1.47677e-06	540.8	1.58439e-05	540.8	2.9389e-05	540.8	6.69095e-06	540.8	0.000115657	540.8	0.00530011
541.2	3.63476e-06	541.2	1.47225e-06	541.2	1.5172e-05	541.2	2.7687e-05	541.2	6.59966e-06	541.2	0.00014185	541.2	0.00525606
541.6	3.6018e-06	541.6	1.46775e-06	541.6	1.45653e-05	541.6	2.61809e-05	541.6	6.51174e-06	541.6	0.000167833	541.6	0.00534436
542.0	3.56955e-06	542.0	1.46326e-06	542.0	1.40133e-05	542.0	2.48338e-05	542.0	6.42701e-06	542.0	0.000153736	542.0	0.00515993
542.4	3.538e-06	542.4	1.4588e-06	542.4	1.35077e-05	542.4	2.36179e-05	542.4	6.34529e-06	542.4	0.000141683	542.4	0.00524857
542.8	3.50712e-06	542.8	1.45437e-06	542.8	1.30419e-05	542.8	2.25117e-05	542.8	6.26642e-06	542.8	0.000150931	542.8	0.00530553
543.2	3.47688e-06	543.2	1.44995e-06	543.2	1.26105e-05	543.2	2.14988e-05	543.2	6.19023e-06	543.2	0.000136676	543.2	0.00535715
543.6	3.44728e-06	543.6	1.44556e-06	543.6	1.2209e-05	543.6	2.05663e-05	543.6	6.1166e-06	543.6	0.000126098	543.6	0.00541336
544.0	3.41828e-06	544.0	1.44119e-06	544.0	1.18338e-05	544.0	1.9704e-05	544.0	6.04537e-06	544.0	0.000117835	544.0	0.00527861
544.4	3.38987e-06	544.4	1.43684e-06	544.4	1.14819e-05	544.4	1.89036e-05	544.4	5.97642e-06	544.4	0.00014535	544.4	0.00520971
544.8	3.36204e-06	544.8	1.43251e-06	544.8	1.11507e-05	544.8	1.81585e-05	544.8	5.90964e-06	544.8	0.000134523	544.8	0.00511121
545.2	3.33477e-06	545.2	1.42821e-06	545.2	1.08382e-05	545.2	5.12859e-05	545.2	3.87756e-05	545.2	0.0001255	545.2	0.00507948
545.6	3.30803e-06	545.6	1.42393e-06	545.6	1.05426e-05	545.6	4.58435e-05	545.6	6.91131e-05	545.6	0.000117945	545.6	0.00498696
546.0	3.28181e-06	546.0	1.41968e-06	546.0	1.02622e-05	546.0	3.94524e-05	546.0	5.72724e-05	546.0	0.000111459	546.0	0.00482581
546.4	3.25611e-06	546.4	1.41544e-06	546.4	9.99586e-06	546.4	3.51043e-05	546.4	4.80166e-05	546.4	0.000105785	546.4	0.00479646
546.8	3.23089e-06	546.8	1.41123e-06	546.8	9.74233e-06	546.8	3.21744e-05	546.8	4.12507e-05	546.8	0.000130782	546.8	0.00459296
547.2	3.20615e-06	547.2	1.40704e-06	547.2	9.50064e-06	547.2	3.00283e-05	547.2	3.62073e-05	547.2	0.000118343	547.2	0.00467519
547.6	3.18188e-06	547.6	1.40288e-06	547.6	9.26991e-06	547.6	2.83112e-05	547.6	3.23269e-05	547.6	0.000109373	547.6	0.00480437
548.0	3.15806e-06	548.0	1.39873e-06	548.0	9.04938e-06	548.0	2.68457e-05	548.0	2.92541e-05	548.0	0.000145631	548.0	0.00524339
548.4	3.13468e-06	548.4	1.39461e-06	548.4	8.83835e-06	548.4	2.55433e-05	548.4	2.67624e-05	548.4	0.000131578	548.4	0.00501346
548.8	3.11172e-06	548.8	1.39052e-06	548.8	8.6362e-06	548.8	2.43581e-05	548.8	2.47029e-05	548.8	0.00011883	548.8	0.00507513
549.2	3.08917e-06	549.2	1.38644e-06	549.2	8.44237e-06	549.2	2.32645e-05	549.2	2.29733e-05	549.2	0.000178414	549.2	0.00517508
549.6	3.06703e-06	549.6	1.38239e-06	549.6	8.25637e-06	549.6	2.22467e-05	549.6	2.15008e-05	549.6	0.000163092	549.6	0.00528656
550.0	3.04527e-06	550.0	1.37836e-06	550.0	8.07774e-06	550.0	2.12946e-05	550.0	5.4673e-05	550.0	0.000145264	550.0	0.00533871
550.4	3.0239e-06	550.4	1.37435e-06	550.4	7.90605e-06	550.4	2.0401e-05	550.4	4.86458e-05	550.4	0.000131093	550.4	0.00552952
550.8	3.00289e-06	550.8	1.37037e-06	550.8	7.74093e-06	550.8	1.95604e-05	550.8	6.97838e-05	550.8	0.00012018	550.8	0.00546408
551.2	2.98225e-06	551.2	1.36641e-06	551.2	7.58203e-06	551.2	1.87687e-05	551.2	6.05305e-05	551.2	0.000111569	551.2	0.00568456
551.6	2.96195e-06	551.6	1.36247e-06	551.6	7.42901e-06	551.6	1.80224e-05	551.6	5.13688e-05	551.6	0.000132898	551.6	0.00559924
552.0	2.94199e-06	552.0	1.35856e-06	552.0	7.28158e-06	552.0	1.73183e-05	552.0	4.36897e-05	552.0	0.000182172	552.0	0.00563618
552.4	2.92236e-06	552.4	1.35466e-06	552.4	7.13945e-06	552.4	1.66539e-05	552.4	3.74808e-05	552.4	0.000188748	552.4	0.00591018
552.8	2.90305e-06	552.8	1.35079e-06	552.8	7.00237e-06	552.8	1.60268e-05	552.8	5.46404e-05	552.8	0.000162492	552.8	0.00612457
553.2	2.88406e-06	553.2	1.34694e-06	553.2	6.87008e-06	553.2	1.54348e-05	553.2	9.02537e-05	553.2	0.000141957	553.2	0.00630288
553.6	2.86537e-06	553.6	1.34311e-06	553.6	6.74237e-06	553.6	1.48757e-05	553.6	7.62288e-05	553.6	0.000126612	553.6	0.00620742
554.0	2.84697e-06	554.0	1.33931e-06	554.0	6.61902e-06	554.0	1.43478e-05	554.0	6.47234e-05	554.0	0.000114947	554.0	0.00649635
554.4	2.82887e-06	554.4	1.33552e-06	554.4	6.49983e-06	554.4	1.38491e-05	554.4	5.64019e-05	554.4	0.000105818	554.4	0.00662603
554.8	2.81105e-06	554.8	1.33176e-06	554.8	6.38461e-06	554.8	1.33779e-05	554.8	5.02283e-05	554.8	9.84632e-05	554.8	0.00662346
555.2	2.7935e-06	555.2	1.32802e-06	555.2	6.27318e-06	555.2	1.29327e-05	555.2	4.54277e-05	555.2	0.000120603	555.2	0.00662706
555.6	2.77621e-06	555.6	1.3243e-06	555.6	6.16537e-06	555.6	1.25118e-05	555.6	4.15356e-05	555.6	0.000153924	555.6	0.00682111
556.0	2.75919e-06	556.0	1.3206e-06	556.0	6.06104e-06	556.0	1.21138e-05	556.0	3.82784e-05	556.0	0.000168097	556.0	0.0069544
556.4	2.74242e-06	556.4	1.31693e-06	556.4	5.96002e-06	556.4	1.17373e-05	556.4	3.54893e-05	556.4	0.000149602	556.4	0.00711153
556.8	2.7259e-06	556.8	1.31327e-06	556.8	5.86219e-06	556.8	1.1381e-05	556.8	3.30611e-05	556.8	0.000134878	556.8	0.0071919
557.2	2.70962e-06	557.2	1.30964e-06	557.2	5.76739e-06	557.2	1.10437e-05	557.2	3.0921e-05	557.2	0.000123278	557.2	0.00727233
557.6	2.69357e-06	557.6	1.30602e-06	557.6	5.67552e-06	557.6	1.07241e-05	557.6	2.90171e-05	557.6	0.000113914	557.6	0.00727467
558.0	2.67776e-06	558.0	1.30243e-06	558.0	5.58645e-06	558.0	1.04213e-05	558.0	2.73108e-05	558.0	0.000106164	558.0	0.00740003
558.4	2.66217e-06	558.4	1.29886e-06	558.4	5.50006e-06	558.4	1.01341e-05	558.4	6.27956e-05	558.4	9.96127e-05	558.4	0.00738554
558.8	2.6468e-06	558.8	1.2953e-06	558.8	5.41625e-06	558.8	9.86161e-06	558.8	5.63268e-05	558.8	9.39757e-05	558.8	0.00762186
559.2	2.63164e-06	559.2	1.29177e-06	559.2	5.33492e-06	559.2	9.60291e-06	559.2	4.98448e-05	559.2	0.000117382	559.2	0.00779814
559.6	2.61669e-06	559.6	1.28826e-06	559.6	5.25597e-06	559.6	9.35715e-06	559.6	4.44374e-05	559.6	0.000112108	559.6	0.00774541
560.0	2.60195e-06	560.0	1.28477e-06	560.0	5.1793e-06	560.0	9.12352e-06	560.0	4.01012e-05	560.0	0.000102513	560.0	0.00760027
560.4	2.5874e-06	560.4	1.28129e-06	560.4	5.10484e-06	560.4	8.90129e-06	560.4	3.66108e-05	560.4	9.45083e-05	560.4	0.00765615
560.8	2.57305e-06	560.8	1.27784e-06	560.8	5.03249e-06	560.8	8.68975e-06	560.8	3.37498e-05	560.8	0.000114082	560.8	0.00751463
561.2	2.5589e-06	561.2	1.27441e-06	561.2	4.96217e-06	561.2	8.48825e-06	561.2	3.13537e-05	561.2	0.000102112	561.2	0.00776545
561.6	2.54492e-06	561.6	1.27099e-06	561.6	4.89381e-06	561.6	8.29617e-06	561.6	2.93055e-05	561.6	0.000124509	561.6	0.00825345
562.0	2.53113e-06	562.0	1.26759e-06	562.0	4.82734e-06	562.0	8.11296e-06	562.0	2.75235e-05	562.0	0.000118314	562.0	0.00818646
562.4	2.51752e-06	562.4	1.26422e-06	562.4	4.76269e-06	562.4	7.93807e-06	562.4	2.59502e-05	562.4	0.00010778	562.4	0.00809024
562.8	2.50409e-06	562.8	1.26086e-06	562.8	4.69978e-06	562.8	7.771e-06	562.8	2.45447e-05	562.8	9.84772e-05	562.8	0.00814264
563.2	2.49082e-06	563.2	1.25752e-06	563.2	4.63857e-06	563.2	7.6113e-06	563.2	2.32771e-05	563.2	9.08103e-05	563.2	0.00831588
563.6	2.47773e-06	563.6	1.2542e-06	563.6	4.57898e-06	563.6	7.45853e-06	563.6	2.21254e-05	563.6	0.000119181	563.6	0.008481
564.0	2.46479e-06	564.0	1.2509e-06	564.0	4.52097e-06	564.0	7.31228e-06	564.0	5.87474e-05	564.0	0.000106109	564.0	0.00864908
564.4	2.45202e-06	564.4	1.24761e-06	564.4	4.46446e-06	564.4	7.17218e-06	564.4	5.56303e-05	564.4	9.57073e-05	564.4	0.00871205
564.8	2.43941e-06	564.8	1.24434e-06	564.8	4.40942e-06	564.8	7.03787e-06	564.8	5.06264e-05	564.8	8.80429e-05	564.8	0.00884237
565.2	2.42695e-06	565.2	1.2411e-06	565.2	4.35579e-06	565.2	6.90902e-06	565.2	4.55775e-05	565.2	8.20625e-05	565.2	0.00857431
565.6	2.41465e-06	565.6	1.23786e-06	565.6	4.30353e-06	565.6	6.78533e-06	565.6	4.10523e-05	565.6	7.71314e-05	565.6	0.00885299
566.0	2.40249e-06	566.0	1.23465e-06	566.0	4.25258e-06	566.0	6.6665e-06	566.0	6.95076e-05	566.0	0.000146886	566.0	0.00902107
566.4	2.39048e-06	566.4	1.23145e-06	566.4	4.2029e-06	566.4	6.55228e-06	566.4	5.99698e-05	566.4	0.00016216	566.4	0.00913235
566.8	2.37862e-06	566.8	1.22827e-06	566.8	4.15445e-06	566.8	6.4424e-06	566.8	8.44296e-05	566.8	0.000145588	566.8	0.0090668
567.2	2.36689e-06	567.2	1.22511e-06	567.2	4.10719e-06	567.2	6.33664e-06	567.2	7.56136e-05	567.2	0.000130417	567.2	0.00921309
567.6	2.35531e-06	567.6	1.22197e-06	567.6	4.06108e-06	567.6	6.23477e-06	567.6	6.65812e-05	567.6	0.000117916	567.6	0.0092956
568.0	2.87571e-05	568.0	1.21884e-06	568.0	4.01609e-06	568.0	6.13659e-06	568.0	5.914e-05	568.0	0.000107679	568.0	0.00944769
568.4	2.07649e-05	568.4	1.21572e-06	568.4	3.97216e-06	568.4	6.0419e-06	568.4	5.31528e-05	568.4	9.92254e-05	568.4	0.00927921
568.8	1.52678e-05	568.8	1.21263e-06	568.8	3.92928e-06	568.8	5.95053e-06	568.8	4.82953e-05	568.8	9.21627e-05	568.8	0.00935492
569.2	3.19834e-05	569.2	1.20955e-06	569.2	3.88741e-06	569.2	5.86231e-06	569.2	4.42947e-05	569.2	8.61869e-05	569.2	0.00928587
569.6	2.40161e-05	569.6	1.20649e-06	569.6	3.84651e-06	569.6	5.77707e-06	569.6	4.09458e-05	569.6	8.10662e-05	569.6	0.00953576
570.0	1.88137e-05	570.0	1.20344e-06	570.0	3.80656e-06	570.0	5.69468e-06	570.0	3.80974e-05	570.0	0.000107196	570.0	0.00976736
570.4	1.54349e-05	570.4	1.20041e-06	570.4	3.76752e-06	570.4	5.61499e-06	570.4	3.56385e-05	570.4	9.90437e-05	570.4	0.00982436
570.8	1.31018e-05	570.8	1.19739e-06	570.8	3.72937e-06	570.8	5.53787e-06	570.8	3.34869e-05	570.8	9.06696e-05	570.8	0.00983463
571.2	1.13985e-05	571.2	1.19439e-06	571.2	3.69208e-06	571.2	5.4632e-06	571.2	3.15816e-05	571.2	8.40398e-05	571.2	0.00971938
571.6	1.01049e-05	571.6	1.19141e-06	571.6	3.65562e-06	571.6	5.39086e-06	571.6	6.83615e-05	571.6	7.87336e-05	571.6	0.00960955
572.0	9.09513e-06	572.0	1.18844e-06	572.0	3.61997e-06	572.0	5.32075e-06	572.0	5.97731e-05	572.0	7.43171e-05	572.0	0.00964932
572.4	8.29116e-06	572.4	1.18548e-06	572.4	3.58511e-06	572.4	5.25276e-06	572.4	5.31199e-05	572.4	7.05134e-05	572.4	0.00977742
572.8	7.64065e-06	572.8	1.18254e-06	572.8	3.551e-06	572.8	5.1868e-06	572.8	4.80727e-05	572.8	9.81697e-05	572.8	0.00996931
573.2	7.10683e-06	573.2	1.17962e-06	573.2	3.51763e-06	573.2	5.12278e-06	573.2	4.40787e-05	573.2	9.1915e-05	573.2	0.0100033
573.6	6.66298e-06	573.6	1.17671e-06	573.6	3.48498e-06	573.6	5.06061e-06	573.6	4.07873e-05	573.6	8.59281e-05	573.6	0.0101418
574.0	6.28929e-06	574.0	1.17381e-06	574.0	3.45302e-06	574.0	5.00021e-06	574.0	3.79919e-05	574.0	8.05858e-05	574.0	0.0102233
574.4	5.9709e-06	574.4	1.17093e-06	574.4	3.42173e-06	574.4	4.94151e-06	574.4	3.55665e-05	574.4	7.58407e-05	574.4	0.0104455
574.8	5.69651e-06	574.8	1.16807e-06	574.8	3.3911e-06	574.8	4.88444e-06	574.8	3.34297e-05	574.8	0.000108412	574.8	0.0104829
575.2	5.45749e-06	575.2	1.16521e-06	575.2	3.3611e-06	575.2	4.82892e-06	575.2	3.15253e-05	575.2	0.000100403	575.2	0.0106858
575.6	5.24719e-06	575.6	1.16238e-06	575.6	3.33173e-06	575.6	4.7749e-06	575.6	5.59537e-05	575.6	9.17799e-05	575.6	0.0109449
576.0	5.06045e-06	576.0	1.15955e-06	576.0	3.30295e-06	576.0	4.7223e-06	576.0	5.11845e-05	576.0	8.44446e-05	576.0	0.0109315
576.4	4.8932e-06	576.4	1.15674e-06	576.4	3.27475e-06	576.4	4.67109e-06	576.4	4.63427e-05	576.4	7.83626e-05	576.4	0.0108902
576.8	4.74227e-06	576.8	1.15395e-06	576.8	3.24712e-06	576.8	4.6212e-06	576.8	4.21884e-05	576.8	7.3273e-05	576.8	0.0109093
577.2	4.60509e-06	577.2	1.15116e-06	577.2	3.22004e-06	577.2	4.57257e-06	577.2	3.87068e-05	577.2	6.89429e-05	577.2	0.0107842
577.6	4.47965e-06	577.6	1.1484e-06	577.6	3.1935e-06	577.6	4.52517e-06	577.6	3.57799e-05	577.6	6.5197e-05	577.6	0.0110753
578.0	4.36428e-06	578.0	1.14564e-06	578.0	3.16748e-06	578.0	4.47894e-06	578.0	3.32963e-05	578.0	6.19076e-05	578.0	0.0112227
578.4	4.25763e-06	578.4	1.1429e-06	578.4	3.14196e-06	578.4	4.43385e-06	578.4	3.11657e-05	578.4	5.8982e-05	578.4	0.0113807
578.8	4.1586e-06	578.8	1.14017e-06	578.8	3.11694e-06	578.8	4.38984e-06	578.8	2.93178e-05	578.8	5.63525e-05	578.8	0.0114788
579.2	4.06626e-06	579.2	1.13745e-06	579.2	3.09239e-06	579.2	4.34689e-06	579.2	2.76984e-05	579.2	5.39684e-05	579.2	0.0117705
579.6	3.97986e-06	579.6	1.13475e-06	579.6	3.06832e-06	579.6	4.30495e-06	579.6	2.62652e-05	579.6	5.17915e-05	579.6	0.0116973
580.0	3.89873e-06	580.0	1.13206e-06	580.0	3.04469e-06	580.0	4.26398e-06	580.0	2.49855e-05	580.0	6.87762e-05	580.0	0.011865
580.4	3.82233e-06	580.4	1.12938e-06	580.4	3.02151e-06	580.4	4.22396e-06	580.4	2.38335e-05	580.4	6.34026e-05	580.4	0.0121881
580.8	3.75019e-06	580.8	1.12672e-06	580.8	2.99876e-06	580.8	4.18484e-06	580.8	2.2789e-05	580.8	6.04461e-05	580.8	0.0122592
581.2	3.68191e-06	581.2	1.12407e-06	581.2	2.97643e-06	581.2	4.1466e-06	581.2	2.1836e-05	581.2	5.80018e-05	581.2	0.0125973
581.6	3.61714e-06	581.6	1.12143e-06	581.6	2.9545e-06	581.6	4.10922e-06	581.6	2.09615e-05	581.6	5.57059e-05	581.6	0.0125536
582.0	3.55557e-06	582.0	1.1188e-06	582.0	2.93298e-06	582.0	4.07265e-06	582.0	2.01551e-05	582.0	5.35254e-05	582.0	0.0128078
582.4	3.49693e-06	582.4	1.11619e-06	582.4	2.91184e-06	582.4	4.03687e-06	582.4	1.94082e-05	582.4	5.14742e-05	582.4	0.013181
582.8	3.441e-06	582.8	1.11359e-06	582.8	2.89108e-06	582.8	4.00187e-06	582.8	5.13582e-05	582.8	4.95601e-05	582.8	0.0135127
583.2	3.38756e-06	583.2	1.111e-06	583.2	2.87068e-06	583.2	3.9676e-06	583.2	4.32181e-05	583.2	4.77805e-05	583.2	0.0137819
583.6	3.33644e-06	583.6	1.10842e-06	583.6	2.85065e-06	583.6	3.93406e-06	583.6	3.79313e-05	583.6	4.61271e-05	583.6	0.0140243
584.0	3.28747e-06	584.0	1.10585e-06	584.0	2.83096e-06	584.0	4.81315e-05	584.0	3.43395e-05	584.0	4.4589e-05	584.0	0.0144564
584.4	3.2405e-06	584.4	1.1033e-06	584.4	2.81162e-06	584.4	4.05874e-05	584.4	3.16531e-05	584.4	4.31546e-05	584.4	0.0143356
584.8	3.1954e-06	584.8	1.10076e-06	584.8	2.79261e-06	584.8	3.27552e-05	584.8	2.9492e-05	584.8	4.18133e-05	584.8	0.0146832
585.2	3.15205e-06	585.2	1.09822e-06	585.2	2.77392e-06	585.2	2.69191e-05	585.2	2.76757e-05	585.2	4.05551e-05	585.2	0.0148904
585.6	3.11035e-06	585.6	1.09571e-06	585.6	2.75555e-06	585.6	2.2664e-05	585.6	2.61112e-05	585.6	3.93715e-05	585.6	0.0150211
586.0	3.0702e-06	586.0	1.0932e-06	586.0	2.73748e-06	586.0	1.94666e-05	586.0	5.72476e-05	586.0	3.82547e-05	586.0	0.0150879
586.4	3.03151e-06	586.4	1.0907e-06	586.4	2.71972e-06	586.4	1.69805e-05	586.4	5.5884e-05	586.4	7.19953e-05	586.4	0.0152714
586.8	2.9942e-06	586.8	1.08822e-06	586.8	2.70225e-06	586.8	1.49944e-05	586.8	7.71731e-05	586.8	6.50906e-05	586.8	0.0156175
587.2	2.95818e-06	587.2	1.08574e-06	587.2	2.68507e-06	587.2	1.33767e-05	587.2	6.64034e-05	587.2	0.000129769	587.2	0.0158586
587.6	2.9234e-06	587.6	1.08328e-06	587.6	2.66817e-06	587.6	1.20409e-05	587.6	5.75147e-05	587.6	0.000114432	587.6	0.0156561
588.0	2.8898e-06	588.0	1.08083e-06	588.0	2.65154e-06	588.0	1.09268e-05	588.0	5.09202e-05	588.0	0.000101398	588.0	0.0159674
588.4	2.8573e-06	588.4	1.07839e-06	588.4	2.63518e-06	588.4	9.99056e-06	588.4	4.60065e-05	588.4	9.10207e-05	588.4	0.0160769
588.8	2.82587e-06	588.8	1.07596e-06	588.8	2.61908e-06	588.8	9.19887e-06	588.8	4.22241e-05	588.8	8.27182e-05	588.8	0.0162248
589.2	2.79544e-06	589.2	1.07355e-06	589.2	2.60324e-06	589.2	8.52577e-06	589.2	3.91997e-05	589.2	7.59527e-05	589.2	0.0164298
589.6	2.76597e-06	589.6	1.07114e-06	589.6	2.58764e-06	589.6	7.95067e-06	589.6	3.66966e-05	589.6	7.03342e-05	589.6	0.016594
590.0	2.73741e-06	590.0	1.06874e-06	590.0	2.57229e-06	590.0	7.45701e-06	590.0	3.45664e-05	590.0	6.55896e-05	590.0	0.0166332
590.4	2.70973e-06	590.4	1.06636e-06	590.4	2.55717e-06	590.4	7.0313e-06	590.4	3.27143e-05	590.4	6.15257e-05	590.4	0.0170564
590.8	2.68289e-06	590.8	1.06398e-06	590.8	2.54229e-06	590.8	6.66253e-06	590.8	3.1078e-05	590.8	5.80023e-05	590.8	0.0171307
591.2	2.65685e-06	591.2	1.06162e-06	591.2	2.52764e-06	591.2	6.34163e-06	591.2	2.96145e-05	591.2	5.49155e-05	591.2	0.0176433
591.6	2.63157e-06	591.6	1.05926e-06	591.6	2.5132e-06	591.6	6.0611e-06	591.6	2.82931e-05	591.6	5.21863e-05	591.6	0.0179259
592.0	2.60703e-06	592.0	1.05692e-06	592.0	2.49898e-06	592.0	5.81473e-06	592.0	2.70912e-05	592.0	8.46457e-05	592.0	0.018237
592.4	2.58319e-06	592.4	1.05459e-06	592.4	2.48498e-06	592.4	5.59735e-06	592.4	2.59911e-05	592.4	0.00010207	592.4	0.0180709
592.8	2.56002e-06	592.8	1.05226e-06	592.8	2.47118e-06	592.8	5.40464e-06	592.8	2.4979e-05	592.8	0.000159381	592.8	0.018308
593.2	2.53751e-06	593.2	1.04995e-06	593.2	2.45759e-06	593.2	5.233e-06	593.2	2.40437e-05	593.2	0.00016754	593.2	0.0185527
593.6	2.51561e-06	593.6	1.04765e-06	593.6	2.44419e-06	593.6	5.07941e-06	593.6	2.31761e-05	593.6	0.000152745	593.6	0.0187877
594.0	2.49431e-06	594.0	1.04536e-06	594.0	2.43099e-06	594.0	4.94132e-06	594.0	2.23685e-05	594.0	0.000134301	594.0	0.0188506
594.4	2.47358e-06	594.4	1.04308e-06	594.4	2.41798e-06	594.4	4.81659e-06	594.4	2.16143e-05	594.4	0.000119222	594.4	0.0190703
594.8	2.45341e-06	594.8	1.0408e-06	594.8	2.40516e-06	594.8	4.70343e-06	594.8	2.09082e-05	594.8	0.000141789	594.8	0.0194032
595.2	2.43376e-06	595.2	1.03854e-06	595.2	2.39251e-06	595.2	4.60029e-06	595.2	2.02453e-05	595.2	0.000168548	595.2	0.0200889
595.6	2.41462e-06	595.6	1.03629e-06	595.6	2.38005e-06	595.6	4.50589e-06	595.6	1.96216e-05	595.6	0.000154805	595.6	0.0201931
596.0	2.39598e-06	596.0	1.03405e-06	596.0	2.36776e-06	596.0	4.41911e-06	596.0	5.04378e-05	596.0	0.000138755	596.0	0.0206846
596.4	2.3778e-06	596.4	1.03181e-06	596.4	2.35564e-06	596.4	4.33902e-06	596.4	4.19732e-05	596.4	0.000125186	596.4	0.020604
596.8	2.36008e-06	596.8	1.02959e-06	596.8	2.34369e-06	596.8	4.26481e-06	596.8	3.65858e-05	596.8	0.00011424	596.8	0.0207213
597.2	2.3428e-06	597.2	1.02738e-06	597.2	2.3319e-06	597.2	4.19579e-06	597.2	3.34023e-05	597.2	0.000105355	597.2	0.0207527
597.6	2.32594e-06	597.6	1.02517e-06	597.6	2.32027e-06	597.6	4.13136e-06	597.6	3.14116e-05	597.6	9.80028e-05	597.6	0.0213687
598.0	2.30948e-06	598.0	1.02298e-06	598.0	2.3088e-06	598.0	4.07102e-06	598.0	3.00209e-05	598.0	9.17891e-05	598.0	0.0217193
598.4	2.29341e-06	598.4	1.02079e-06	598.4	2.29748e-06	598.4	4.01431e-06	598.4	6.55725e-05	598.4	8.64375e-05	598.4	0.0215384
598.8	2.27773e-06	598.8	1.01862e-06	598.8	2.28632e-06	598.8	3.96087e-06	598.8	6.38928e-05	598.8	8.17542e-05	598.8	0.0219817
599.2	2.2624e-06	599.2	1.01645e-06	599.2	2.2753e-06	599.2	3.91035e-06	599.2	5.72563e-05	599.2	7.76022e-05	599.2	0.0221887
599.6	2.24743e-06	599.6	1.01429e-06	599.6	2.26442e-06	599.6	3.86247e-06	599.6	5.14653e-05	599.6	7.38822e-05	599.6	0.0222856
600.0	2.23279e-06	600.0	1.01215e-06	600.0	2.25369e-06	600.0	3.81696e-06	600.0	4.70058e-05	600.0	0.000134705	600.0	0.0221959
600.4	2.21848e-06	600.4	1.01001e-06	600.4	2.2431e-06	600.4	3.77362e-06	600.4	4.35688e-05	600.4	0.000123432	600.4	0.0219307
600.8	2.20448e-06	600.8	1.00788e-06	600.8	2.23265e-06	600.8	3.73223e-06	600.8	4.084e-05	600.8	0.000111393	600.8	0.0219862
601.2	2.19078e-06	601.2	1.00576e-06	601.2	2.22232e-06	601.2	3.69263e-06	601.2	3.8601e-05	601.2	0.000135607	601.2	0.0218606
601.6	2.17738e-06	601.6	1.00364e-06	601.6	2.21213e-06	601.6	3.65467e-06	601.6	3.67101e-05	601.6	0.000122952	601.6	0.0221565
602.0	2.16426e-06	602.0	1.00154e-06	602.0	2.20207e-06	602.0	3.61822e-06	602.0	3.50757e-05	602.0	0.000112871	602.0	0.022324
602.4	2.15141e-06	602.4	9.99448e-07	602.4	2.19214e-06	602.4	3.58314e-06	602.4	3.36367e-05	602.4	0.000119892	602.4	0.0227442
602.8	2.13883e-06	602.8	9.97363e-07	602.8	2.18232e-06	602.8	3.54934e-06	602.8	3.23511e-05	602.8	0.000110777	602.8	0.0229764
603.2	2.1265e-06	603.2	9.95286e-07	603.2	2.17263e-06	603.2	3.51672e-06	603.2	3.11888e-05	603.2	0.000103343	603.2	0.0234029
603.6	2.11441e-06	603.6	9.93219e-07	603.6	2.16306e-06	603.6	3.4852e-06	603.6	3.01278e-05	603.6	0.000134461	603.6	0.0238798
604.0	2.10256e-06	604.0	9.9116e-07	604.0	2.15361e-06	604.0	3.45469e-06	604.0	2.91515e-05	604.0	0.000124238	604.0	0.0241927
604.4	2.09094e-06	604.4	9.8911e-07	604.4	2.14427e-06	604.4	3.42514e-06	604.4	2.82469e-05	604.4	0.000186803	604.4	0.0245881
604.8	2.07953e-06	604.8	9.87068e-07	604.8	2.13504e-06	604.8	3.39647e-06	604.8	2.7404e-05	604.8	0.00016904	604.8	0.0245295
605.2	2.06835e-06	605.2	9.85035e-07	605.2	2.12592e-06	605.2	3.36864e-06	605.2	2.66147e-05	605.2	0.000151201	605.2	0.0249584
605.6	2.05736e-06	605.6	9.83011e-07	605.6	2.11691e-06	605.6	3.34158e-06	605.6	2.58724e-05	605.6	0.000137005	605.6	0.0250781
606.0	2.04658e-06	606.0	9.80994e-07	606.0	2.10801e-06	606.0	3.31527e-06	606.0	2.51717e-05	606.0	0.000125646	606.0	0.0250391
606.4	2.03599e-06	606.4	9.78987e-07	606.4	2.09921e-06	606.4	3.28965e-06	606.4	2.45084e-05	606.4	0.000116271	606.4	0.025666
606.8	2.02558e-06	606.8	9.76987e-07	606.8	2.09052e-06	606.8	3.26468e-06	606.8	2.38786e-05	606.8	0.00010833	606.8	0.0258839
607.2	2.01535e-06	607.2	9.74996e-07	607.2	2.08192e-06	607.2	3.24034e-06	607.2	2.32791e-05	607.2	0.000101481	607.2	0.0263365
607.6	2.0053e-06	607.6	9.73013e-07	607.6	2.07343e-06	607.6	3.21659e-06	607.6	2.27074e-05	607.6	9.54988e-05	607.6	0.0267002
608.0	1.99541e-06	608.0	9.71038e-07	608.0	2.06503e-06	608.0	3.1934e-06	608.0	5.34328e-05	608.0	9.02261e-05	608.0	0.0270008
608.4	1.98569e-06	608.4	9.69071e-07	608.4	2.05672e-06	608.4	3.17074e-06	608.4	4.43987e-05	608.4	8.55435e-05	608.4	0.0273417
608.8	1.97612e-06	608.8	9.67113e-07	608.8	2.04852e-06	608.8	3.14859e-06	608.8	3.80419e-05	608.8	8.13575e-05	608.8	0.0274798
609.2	1.96671e-06	609.2	9.65162e-07	609.2	2.0404e-06	609.2	3.12693e-06	609.2	3.35305e-05	609.2	7.75931e-05	609.2	0.0279149
609.6	1.95744e-06	609.6	9.6322e-07	609.6	2.03237e-06	609.6	3.10574e-06	609.6	3.01835e-05	609.6	7.41887e-05	609.6	0.0278093
610.0	1.94831e-06	610.0	9.61285e-07	610.0	2.02443e-06	610.0	3.08499e-06	610.0	2.76258e-05	610.0	7.10935e-05	610.0	0.0282611
610.4	1.93932e-06	610.4	9.59359e-07	610.4	2.01658e-06	610.4	3.06467e-06	610.4	2.56275e-05	610.4	6.82653e-05	610.4	0.0286148
610.8	1.93046e-06	610.8	9.5744e-07	610.8	2.00882e-06	610.8	7.87781e-05	610.8	2.40343e-05	610.8	6.56689e-05	610.8	0.0291921
611.2	1.92173e-06	611.2	9.55529e-07	611.2	2.00114e-06	611.2	5.97667e-05	611.2	2.27381e-05	611.2	6.32747e-05	611.2	0.029629
611.6	1.91312e-06	611.6	9.53626e-07	611.6	1.99354e-06	611.6	4.76967e-05	611.6	2.16623e-05	611.6	6.1058e-05	611.6	0.0300554
612.0	1.90464e-06	612.0	9.5173e-07	612.0	1.98602e-06	612.0	0.000102156	612.0	2.07515e-05	612.0	5.89978e-05	612.0	0.0308803
612.4	1.89627e-06	612.4	9.49842e-07	612.4	1.97859e-06	612.4	8.71646e-05	612.4	1.99662e-05	612.4	5.70763e-05	612.4	0.031485
612.8	1.88801e-06	612.8	9.47962e-07	612.8	1.97123e-06	612.8	7.22919e-05	612.8	1.92773e-05	612.8	5.52785e-05	612.8	0.0317598
613.2	1.87986e-06	613.2	9.4609e-07	613.2	1.96395e-06	613.2	6.03166e-05	613.2	1.86638e-05	613.2	5.35913e-05	613.2	0.0315593
613.6	1.87182e-06	613.6	9.44224e-07	613.6	1.95674e-06	613.6	5.11425e-05	613.6	1.811e-05	613.6	8.71199e-05	613.6	0.0319987
614.0	1.86388e-06	614.0	9.42367e-07	614.0	3.81229e-05	614.0	4.41516e-05	614.0	1.76043e-05	614.0	8.16822e-05	614.0	0.0321456
614.4	1.85604e-06	614.4	9.40517e-07	614.4	2.998e-05	614.4	3.87626e-05	614.4	1.71382e-05	614.4	0.00011163	614.4	0.0320143
614.8	3.7891e-05	614.8	9.38674e-07	614.8	2.46004e-05	614.8	3.45337e-05	614.8	1.67048e-05	614.8	0.0001285	614.8	0.0319973
615.2	3.28303e-05	615.2	9.36839e-07	615.2	2.10133e-05	615.2	3.115e-05	615.2	1.62993e-05	615.2	0.000145252	615.2	0.032825
615.6	2.64931e-05	615.6	9.35011e-07	615.6	1.84711e-05	615.6	2.83915e-05	615.6	1.59176e-05	615.6	0.000127745	615.6	0.0330772
616.0	2.1975e-05	616.0	9.3319e-07	616.0	1.65556e-05	616.0	2.6104e-05	616.0	1.55566e-05	616.0	0.000113441	616.0	0.0332171
616.4	1.88648e-05	616.4	9.31377e-07	616.4	1.504e-05	616.4	2.41781e-05	616.4	1.52138e-05	616.4	0.000102537	616.4	0.0337668
616.8	1.66151e-05	616.8	9.2957e-07	616.8	1.37969e-05	616.8	2.25352e-05	616.8	1.48873e-05	616.8	9.4095e-05	616.8	0.0341823
617.2	1.48862e-05	617.2	9.27771e-07	617.2	1.2751e-05	617.2	2.11173e-05	617.2	1.45755e-05	617.2	8.73309e-05	617.2	0.0346687
617.6	1.3491e-05	617.6	9.25979e-07	617.6	1.18548e-05	617.6	1.98814e-05	617.6	1.42769e-05	617.6	8.17302e-05	617.6	0.0350895
618.0	1.23264e-05	618.0	9.24194e-07	618.0	1.10763e-05	618.0	1.87944e-05	618.0	1.39904e-05	618.0	0.000139045	618.0	0.035455
618.4	1.13329e-05	618.4	9.22417e-07	618.4	1.03932e-05	618.4	1.7831e-05	618.4	1.37151e-05	618.4	0.000127868	618.4	0.0356628
618.8	1.04734e-05	618.8	9.20646e-07	618.8	9.78877e-06	618.8	1.69713e-05	618.8	1.34502e-05	618.8	0.000114534	618.8	0.0361921
619.2	9.7227e-06	619.2	9.18882e-07	619.2	9.25032e-06	619.2	1.61992e-05	619.2	1.31949e-05	619.2	0.000103714	619.2	0.0364093
619.6	9.06246e-06	619.6	9.17125e-07	619.6	8.76779e-06	619.6	1.55019e-05	619.6	1.29485e-05	619.6	9.51267e-05	619.6	0.0363058
620.0	8.4785e-06	620.0	9.15375e-07	620.0	8.33312e-06	620.0	1.48689e-05	620.0	1.27107e-05	620.0	8.81837e-05	620.0	0.036782
620.4	7.9595e-06	620.4	9.13631e-07	620.4	7.93973e-06	620.4	1.42918e-05	620.4	1.24807e-05	620.4	8.24415e-05	620.4	0.0371022
620.8	7.49617e-06	620.8	9.11895e-07	620.8	7.58217e-06	620.8	1.37632e-05	620.8	1.22583e-05	620.8	7.75938e-05	620.8	0.0371905
621.2	7.08084e-06	621.2	9.10165e-07	621.2	7.25593e-06	621.2	1.32772e-05	621.2	1.20429e-05	621.2	7.34284e-05	621.2	0.0377066
621.6	6.70705e-06	621.6	9.08442e-07	621.6	6.95718e-06	621.6	1.28287e-05	621.6	1.18342e-05	621.6	6.97955e-05	621.6	0.0385574
622.0	6.36936e-06	622.0	9.06726e-07	622.0	6.6827e-06	622.0	1.24135e-05	622.0	1.1632e-05	622.0	6.65867e-05	622.0	0.0389203
622.4	6.06319e-06	622.4	9.05016e-07	622.4	6.42972e-06	622.4	1.20278e-05	622.4	1.14358e-05	622.4	6.3722e-05	622.4	0.0393939
622.8	5.78461e-06	622.8	9.03313e-07	622.8	6.1959e-06	622.8	1.16686e-05	622.8	1.12454e-05	622.8	8.27305e-05	622.8	0.0398556
623.2	5.53032e-06	623.2	9.01616e-07	623.2	5.97918e-06	623.2	1.13331e-05	623.2	1.10606e-05	623.2	8.99546e-05	623.2	0.0401593
623.6	5.29745e-06	623.6	8.99926e-07	623.6	5.77781e-06	623.6	1.1019e-05	623.6	1.0881e-05	623.6	0.000114289	623.6	0.0401567
624.0	5.08356e-06	624.0	8.98243e-07	624.0	5.59024e-06	624.0	1.07241e-05	624.0	1.07065e-05	624.0	0.000139384	624.0	0.0404553
624.4	4.88656e-06	624.4	8.96566e-07	624.4	5.41515e-06	624.4	1.04467e-05	624.4	1.05368e-05	624.4	0.000123699	624.4	0.0411303
624.8	4.70464e-06	624.8	8.94895e-07	624.8	5.25134e-06	624.8	1.01853e-05	624.8	8.34481e-05	624.8	0.00010942	624.8	0.0413483
625.2	4.53621e-06	625.2	8.93231e-07	625.2	5.09777e-06	625.2	9.93831e-06	625.2	0.00010366	625.2	0.000171914	625.2	0.0415954
625.6	4.37993e-06	625.6	8.91573e-07	625.6	4.07022e-05	625.6	9.70463e-06	625.6	0.000115527	625.6	0.000181736	625.6	0.042155
626.0	4.23458e-06	626.0	8.89921e-07	626.0	3.70922e-05	626.0	9.48312e-06	626.0	9.89889e-05	626.0	0.000158529	626.0	0.0425438
626.4	4.09913e-06	626.4	8.88276e-07	626.4	3.28486e-05	626.4	9.2728e-06	626.4	0.000125312	626.4	0.000140369	626.4	0.0428581
626.8	3.97266e-06	626.8	8.86637e-07	626.8	2.92388e-05	626.8	9.07279e-06	626.8	0.000137603	626.8	0.000126504	626.8	0.0435995
627.2	3.85436e-06	627.2	8.85004e-07	627.2	2.62749e-05	627.2	8.88232e-06	627.2	0.000117598	627.2	0.000115662	627.2	0.0438325
627.6	3.74352e-06	627.6	8.83377e-07	627.6	2.38257e-05	627.6	8.70067e-06	627.6	0.000101124	627.6	0.000106903	627.6	0.0442239
628.0	3.63949e-06	628.0	8.81756e-07	628.0	2.17739e-05	628.0	8.52721e-06	628.0	8.83819e-05	628.0	9.96193e-05	628.0	0.0447012
628.4	3.54172e-06	628.4	8.80142e-07	628.4	2.00312e-05	628.4	8.36135e-06	628.4	7.84792e-05	628.4	0.000121126	628.4	0.0454363
628.8	3.44968e-06	628.8	8.78533e-07	628.8	1.85333e-05	628.8	8.20258e-06	628.8	7.06222e-05	628.8	0.000111459	628.8	0.046025
629.2	3.36294e-06	629.2	8.76931e-07	629.2	1.72324e-05	629.2	8.05042e-06	629.2	6.42417e-05	629.2	0.000102482	629.2	0.0463135
629.6	3.28107e-06	629.6	8.75334e-07	629.6	1.6093e-05	629.6	7.90444e-06	629.6	5.89468e-05	629.6	0.000130183	629.6	0.0466613
630.0	3.20371e-06	630.0	8.73743e-07	630.0	1.50876e-05	630.0	7.76424e-06	630.0	5.44688e-05	630.0	0.000181034	630.0	0.0472166
630.4	3.13052e-06	630.4	8.72159e-07	630.4	1.41949e-05	630.4	7.62948e-06	630.4	5.06204e-05	630.4	0.000162023	630.4	0.0477094
630.8	3.06121e-06	630.8	8.7058e-07	630.8	1.3398e-05	630.8	7.4998e-06	630.8	4.72677e-05	630.8	0.00014685	630.8	0.0480649
631.2	2.99549e-06	631.2	8.69007e-07	631.2	1.26833e-05	631.2	7.37492e-06	631.2	4.43136e-05	631.2	0.000177201	631.2	0.0484537
631.6	2.93311e-06	631.6	8.6744e-07	631.6	1.20397e-05	631.6	7.25456e-06	631.6	4.16856e-05	631.6	0.000160232	631.6	0.0490655
632.0	2.87385e-06	632.0	8.65878e-07	632.0	1.14579e-05	632.0	7.13846e-06	632.0	3.93291e-05	632.0	0.000144679	632.0	0.0495863
632.4	2.81749e-06	632.4	8.64323e-07	632.4	1.09301e-05	632.4	7.02638e-06	632.4	5.96617e-05	632.4	0.000165032	632.4	0.050153
632.8	2.76385e-06	632.8	8.62773e-07	632.8	1.04498e-05	632.8	6.91811e-06	632.8	5.20307e-05	632.8	0.000181491	632.8	0.0506992
633.2	2.71274e-06	633.2	8.61229e-07	633.2	1.00113e-05	633.2	6.81344e-06	633.2	4.64646e-05	633.2	0.000161806	633.2	0.0511097
633.6	2.66401e-06	633.6	8.5969e-07	633.6	9.60975e-06	633.6	6.71219e-06	633.6	4.23206e-05	633.6	0.000146947	633.6	0.0513167
634.0	2.61749e-06	634.0	8.58157e-07	634.0	9.24109e-06	634.0	6.61419e-06	634.0	3.90877e-05	634.0	0.000180105	634.0	0.0519289
634.4	2.57307e-06	634.4	8.5663e-07	634.4	8.90162e-06	634.4	6.51926e-06	634.4	3.64616e-05	634.4	0.000158222	634.4	0.0526032
634.8	2.53059e-06	634.8	8.55108e-07	634.8	8.58821e-06	634.8	6.42728e-06	634.8	3.42615e-05	634.8	0.000142151	634.8	0.0530571
635.2	2.48996e-06	635.2	8.53591e-07	635.2	8.29809e-06	635.2	6.33808e-06	635.2	3.2375e-05	635.2	0.000130341	635.2	0.0532929
635.6	2.45106e-06	635.6	8.52081e-07	635.6	8.02885e-06	635.6	6.25155e-06	635.6	3.07282e-05	635.6	0.00012119	635.6	0.0541729
636.0	2.41378e-06	636.0	8.50575e-07	636.0	7.77835e-06	636.0	6.16756e-06	636.0	2.92701e-05	636.0	0.000113727	636.0	0.0545469
636.4	2.37804e-06	636.4	8.49075e-07	636.4	7.54475e-06	636.4	6.086e-06	636.4	2.79639e-05	636.4	0.000107407	636.4	0.0547021
636.8	2.34374e-06	636.8	8.47581e-07	636.8	7.32638e-06	636.8	6.00675e-06	636.8	2.67822e-05	636.8	0.000101916	636.8	0.0548968
637.2	2.3108e-06	637.2	8.46091e-07	637.2	7.12181e-06	637.2	5.92973e-06	637.2	2.57042e-05	637.2	9.70646e-05	637.2	0.0555331
637.6	2.27915e-06	637.6	8.44607e-07	637.6	6.92973e-06	637.6	5.85484e-06	637.6	2.47137e-05	637.6	9.27262e-05	637.6	0.0558338
638.0	2.24871e-06	638.0	8.43129e-07	638.0	6.74902e-06	638.0	5.78198e-06	638.0	2.37981e-05	638.0	8.88111e-05	638.0	0.0562501
638.4	2.21943e-06	638.4	8.41655e-07	638.4	6.57867e-06	638.4	5.71108e-06	638.4	2.29473e-05	638.4	8.5252e-05	638.4	0.0567478
638.8	2.19123e-06	638.8	8.40187e-07	638.8	6.41777e-06	638.8	5.64206e-06	638.8	2.21532e-05	638.8	8.19962e-05	638.8	0.0571861
639.2	2.16406e-06	639.2	8.38725e-07	639.2	6.26552e-06	639.2	5.57484e-06	639.2	2.14092e-05	639.2	0.000118215	639.2	0.0576084
639.6	2.13786e-06	639.6	8.37267e-07	639.6	6.12122e-06	639.6	5.50935e-06	639.6	2.07099e-05	639.6	0.000131977	639.6	0.0575995
640.0	2.11259e-06	640.0	8.35814e-07	640.0	5.98421e-06	640.0	5.44553e-06	640.0	2.00507e-05	640.0	0.000121393	640.0	0.058
640.4	2.08819e-06	640.4	8.34367e-07	640.4	5.85393e-06	640.4	5.38331e-06	640.4	1.94281e-05	640.4	0.000110807	640.4	0.0587029
640.8	2.06463e-06	640.8	8.32925e-07	640.8	5.72986e-06	640.8	3.25863e-05	640.8	1.88386e-05	640.8	0.000102044	640.8	0.0590356
641.2	2.04185e-06	641.2	8.31487e-07	641.2	5.61154e-06	641.2	2.77205e-05	641.2	1.82796e-05	641.2	0.000126433	641.2	0.0600269
641.6	2.01983e-06	641.6	8.30055e-07	641.6	5.49855e-06	641.6	2.44997e-05	641.6	1.77486e-05	641.6	0.000115098	641.6	0.0602446
642.0	1.99852e-06	642.0	8.28628e-07	642.0	5.39052e-06	642.0	2.24992e-05	642.0	1.72437e-05	642.0	0.000138073	642.0	0.0608559
642.4	1.97788e-06	642.4	8.27206e-07	642.4	5.28711e-06	642.4	2.10046e-05	642.4	1.67629e-05	642.4	0.000129345	642.4	0.061109
642.8	1.95789e-06	642.8	8.25788e-07	642.8	5.18799e-06	642.8	1.97095e-05	642.8	1.63045e-05	642.8	0.000119358	642.8	0.0619089
643.2	1.93852e-06	643.2	8.24376e-07	643.2	5.0929e-06	643.2	1.85163e-05	643.2	1.58672e-05	643.2	0.00011082	643.2	0.0623373
643.6	1.91973e-06	643.6	8.22969e-07	643.6	5.00158e-06	643.6	1.74022e-05	643.6	1.54496e-05	643.6	0.000142354	643.6	0.062754
644.0	1.9015e-06	644.0	8.21566e-07	644.0	4.91379e-06	644.0	1.63649e-05	644.0	1.50505e-05	644.0	0.000128919	644.0	0.0633603
644.4	1.8838e-06	644.4	8.20168e-07	644.4	4.82931e-06	644.4	1.54052e-05	644.4	1.46687e-05	644.4	0.000151483	644.4	0.0639347
644.8	1.86661e-06	644.8	8.18775e-07	644.8	4.74796e-06	644.8	1.45221e-05	644.8	1.43034e-05	644.8	0.000172773	644.8	0.0641784
645.2	1.84991e-06	645.2	8.17387e-07	645.2	4.66955e-06	645.2	1.37127e-05	645.2	1.39534e-05	645.2	0.000163542	645.2	0.0644273
645.6	1.83367e-06	645.6	8.16004e-07	645.6	4.59391e-06	645.6	1.29725e-05	645.6	1.36181e-05	645.6	0.000148171	645.6	0.0653395
646.0	1.81787e-06	646.0	8.14625e-07	646.0	4.52089e-06	646.0	4.80609e-05	646.0	1.32965e-05	646.0	0.000134859	646.0	0.0655723
646.4	1.80249e-06	646.4	8.13251e-07	646.4	4.45036e-06	646.4	4.03408e-05	646.4	1.2988e-05	646.4	0.000124086	646.4	0.0661193
646.8	1.78752e-06	646.8	8.11882e-07	646.8	4.38218e-06	646.8	3.34809e-05	646.8	1.26919e-05	646.8	0.000148724	646.8	0.0667173
647.2	1.77293e-06	647.2	8.10517e-07	647.2	4.31622e-06	647.2	2.82737e-05	647.2	1.24075e-05	647.2	0.00013448	647.2	0.0672816
647.6	1.75872e-06	647.6	8.09158e-07	647.6	4.25238e-06	647.6	2.43934e-05	647.6	1.21342e-05	647.6	0.000122803	647.6	0.0674614
648.0	1.74486e-06	648.0	8.07802e-07	648.0	4.19056e-06	648.0	2.14548e-05	648.0	1.18714e-05	648.0	0.000113384	648.0	0.0678299
648.4	1.73134e-06	648.4	8.06451e-07	648.4	4.13064e-06	648.4	1.91724e-05	648.4	1.16187e-05	648.4	0.00014029	648.4	0.0679476
648.8	1.71815e-06	648.8	8.05105e-07	648.8	4.07256e-06	648.8	1.7354e-05	648.8	1.13755e-05	648.8	0.000128409	648.8	0.0685078
649.2	1.70527e-06	649.2	8.03764e-07	649.2	4.01621e-06	649.2	1.58722e-05	649.2	1.11414e-05	649.2	0.000149376	649.2	0.0687884
649.6	1.69269e-06	649.6	8.02427e-07	649.6	3.96152e-06	649.6	1.46411e-05	649.6	1.09159e-05	649.6	0.000135261	649.6	0.0693277
650.0	1.68039e-06	650.0	8.01094e-07	650.0	3.90842e-06	650.0	1.36019e-05	650.0	1.06986e-05	650.0	0.000190305	650.0	0.0696229
650.4	1.66838e-06	650.4	7.99766e-07	650.4	3.85683e-06	650.4	1.27129e-05	650.4	1.04891e-05	650.4	0.000199929	650.4	0.070291
650.8	1.65663e-06	650.8	7.98442e-07	650.8	3.80669e-06	650.8	1.1944e-05	650.8	1.0287e-05	650.8	0.000175239	650.8	0.0709775
651.2	1.64514e-06	651.2	7.97123e-07	651.2	3.75794e-06	651.2	1.12727e-05	651.2	1.00921e-05	651.2	0.000156982	651.2	0.0715657
651.6	1.63389e-06	651.6	7.95808e-07	651.6	3.71052e-06	651.6	1.06818e-05	651.6	9.9039e-06	651.6	0.000143324	651.6	0.072048
652.0	1.62289e-06	652.0	7.94497e-07	652.0	3.66438e-06	652.0	1.01581e-05	652.0	9.72217e-06	652.0	0.000132622	652.0	0.0724083
652.4	1.6121e-06	652.4	7.93191e-07	652.4	3.61946e-06	652.4	9.69108e-06	652.4	9.54659e-06	652.4	0.000161004	652.4	0.073235
652.8	1.60154e-06	652.8	7.91889e-07	652.8	3.57572e-06	652.8	9.27225e-06	652.8	9.37688e-06	652.8	0.000178056	652.8	0.0736909
653.2	1.59119e-06	653.2	7.90592e-07	653.2	3.53311e-06	653.2	8.89476e-06	653.2	9.21279e-06	653.2	0.00016285	653.2	0.0742874
653.6	1.58105e-06	653.6	7.89298e-07	653.6	3.49158e-06	653.6	8.55298e-06	653.6	9.05406e-06	653.6	0.000175094	653.6	0.074917
654.0	1.5711e-06	654.0	7.88009e-07	654.0	3.4511e-06	654.0	8.24222e-06	654.0	8.90046e-06	654.0	0.000195976	654.0	0.0752467
654.4	1.56134e-06	654.4	7.86724e-07	654.4	3.41163e-06	654.4	7.95856e-06	654.4	8.75175e-06	654.4	0.000173991	654.4	0.0754599
654.8	1.55176e-06	654.8	7.85444e-07	654.8	3.37313e-06	654.8	4.18357e-05	654.8	8.60773e-06	654.8	0.000157483	654.8	0.0757335
655.2	1.54236e-06	655.2	7.84167e-07	655.2	3.33556e-06	655.2	3.29732e-05	655.2	8.46819e-06	655.2	0.000182886	655.2	0.0763126
655.6	1.53313e-06	655.6	7.82895e-07	655.6	3.29889e-06	655.6	2.64031e-05	655.6	8.33294e-06	655.6	0.000166881	655.6	0.0767162
656.0	1.52407e-06	656.0	7.81627e-07	656.0	3.26309e-06	656.0	2.16697e-05	656.0	8.20179e-06	656.0	0.000150521	656.0	0.0771079
656.4	1.51517e-06	656.4	7.80363e-07	656.4	3.22813e-06	656.4	1.81568e-05	656.4	8.07457e-06	656.4	0.000174779	656.4	0.0773525
656.8	1.50642e-06	656.8	7.79103e-07	656.8	3.19398e-06	656.8	1.54949e-05	656.8	4.21505e-05	656.8	0.000156071	656.8	0.0779669
657.2	1.49782e-06	657.2	7.77847e-07	657.2	3.16062e-06	657.2	1.34514e-05	657.2	3.71776e-05	657.2	0.000182857	657.2	0.0781598
657.6	1.48936e-06	657.6	7.76596e-07	657.6	3.12801e-06	657.6	1.18671e-05	657.6	3.31887e-05	657.6	0.000231588	657.6	0.0783377
658.0	1.48105e-06	658.0	7.75348e-07	658.0	3.09613e-06	658.0	1.06278e-05	658.0	3.01047e-05	658.0	0.000208812	658.0	0.0786703
658.4	1.47287e-06	658.4	7.74104e-07	658.4	3.06496e-06	658.4	9.64918e-06	658.4	2.76191e-05	658.4	0.000228384
658.8	1.46482e-06	658.8	7.72865e-07	658.8	3.03447e-06	658.8	8.86875e-06	658.8	2.55346e-05	658.8	0.000206053
659.2	1.4569e-06	659.2	7.71629e-07	659.2	3.00465e-06	659.2	8.23963e-06	659.2	2.37368e-05	659.2	0.000184746
659.6	1.4491e-06	659.6	7.70397e-07	659.6	2.97547e-06	659.6	7.72664e-06	659.6	2.21581e-05	659.6	0.000202625
660.0	1.44143e-06	660.0	7.6917e-07	660.0	2.94691e-06	660.0	7.30324e-06	660.0	2.0756e-05	660.0	0.00018717
660.4	1.43387e-06	660.4	7.67946e-07	660.4	3.50647e-05	660.4	6.9494e-06	660.4	1.95019e-05	660.4	0.000171138
660.8	1.42642e-06	660.8	7.66726e-07	660.8	3.61684e-05	660.8	6.64992e-06	660.8	1.83751e-05	660.8	0.000198797
661.2	1.41908e-06	661.2	7.6551e-07	661.2	3.22862e-05	661.2	6.39326e-06	661.2	1.73593e-05	661.2	0.000179715
661.6	1.41185e-06	661.6	7.64298e-07	661.6	2.81524e-05	661.6	6.17059e-06	661.6	1.64413e-05	661.6	0.000192454
662.0	1.40473e-06	662.0	7.63089e-07	662.0	2.46489e-05	662.0	5.97514e-06	662.0	9.20459e-05	662.0	0.000176838
662.4	1.3977e-06	662.4	7.61885e-07	662.4	2.18121e-05	662.4	5.80171e-06	662.4	0.000114313	662.4	0.000161169
662.8	1.39077e-06	662.8	7.60684e-07	662.8	1.95151e-05	662.8	5.64627e-06	662.8	9.48086e-05	662.8	0.00014836
663.2	1.38394e-06	663.2	7.59487e-07	663.2	1.76306e-05	663.2	5.50568e-06	663.2	7.83266e-05	663.2	0.000137936
663.6	1.3772e-06	663.6	7.58294e-07	663.6	1.60598e-05	663.6	5.37749e-06	663.6	6.64304e-05	663.6	0.000129248
664.0	1.37055e-06	664.0	7.57105e-07	664.0	1.47309e-05	664.0	5.25975e-06	664.0	5.79021e-05	664.0	0.000121832
664.4	1.36399e-06	664.4	7.55919e-07	664.4	1.35921e-05	664.4	5.15094e-06	664.4	5.16028e-05	664.4	0.000115383
664.8	1.35752e-06	664.8	7.54737e-07	664.8	1.2605e-05	664.8	5.04981e-06	664.8	4.67644e-05	664.8	0.000136756
665.2	1.35113e-06	665.2	7.53559e-07	665.2	1.17414e-05	665.2	4.95538e-06	665.2	4.29048e-05	665.2	0.000128187
665.6	1.34482e-06	665.6	7.52385e-07	665.6	1.09797e-05	665.6	4.86683e-06	665.6	3.9724e-05	665.6	0.00015247
666.0	1.33859e-06	666.0	7.51214e-07	666.0	1.0303e-05	666.0	4.78351e-06	666.0	3.70327e-05	666.0	0.000140197
666.4	1.33244e-06	666.4	7.50047e-07	666.4	9.69824e-06	666.4	4.70487e-06	666.4	7.15671e-05	666.4	0.000128124
666.8	1.32637e-06	666.8	7.48883e-07	666.8	9.15492e-06	666.8	4.63043e-06	666.8	6.44883e-05	666.8	0.000152927
667.2	1.32037e-06	667.2	7.47723e-07	667.2	8.66453e-06	667.2	4.55982e-06	667.2	5.65302e-05	667.2	0.000169799
667.6	1.31444e-06	667.6	7.46567e-07	667.6	8.22011e-06	667.6	4.4927e-06	667.6	5.01147e-05	667.6	0.000181179
668.0	1.30858e-06	668.0	7.45414e-07	668.0	7.81588e-06	668.0	4.42879e-06	668.0	4.50865e-05	668.0	0.000199192
668.4	1.3028e-06	668.4	7.44265e-07	668.4	7.44702e-06	668.4	4.36783e-06	668.4	4.10777e-05	668.4	0.000177481
668.8	1.29707e-06	668.8	7.43119e-07	668.8	7.10945e-06	668.8	4.30961e-06	668.8	7.64315e-05	668.8	0.000159608
669.2	1.29142e-06	669.2	7.41977e-07	669.2	6.79968e-06	669.2	4.25394e-06	669.2	6.62519e-05	669.2	0.000145744
669.6	1.28583e-06	669.6	7.40839e-07	669.6	6.51472e-06	669.6	4.20064e-06	669.6	5.82861e-05	669.6	0.000134737
670.0	1.2803e-06	670.0	7.39704e-07	670.0	6.25199e-06	670.0	4.14956e-06	670.0	5.21785e-05	670.0	0.000125724
670.4	1.27484e-06	670.4	7.38572e-07	670.4	6.00923e-06	670.4	4.10056e-06	670.4	4.7403e-05	670.4	0.000118151
670.8	1.26944e-06	670.8	7.37444e-07	670.8	5.78448e-06	670.8	4.05352e-06	670.8	4.35701e-05	670.8	0.000144723
671.2	1.26409e-06	671.2	7.3632e-07	671.2	5.57601e-06	671.2	4.00832e-06	671.2	4.0414e-05	671.2	0.000171412
671.6	1.2588e-06	671.6	7.35199e-07	671.6	5.38228e-06	671.6	3.96486e-06	671.6	3.7755e-05	671.6	0.000157618
672.0	1.25357e-06	672.0	7.34081e-07	672.0	5.20196e-06	672.0	3.92304e-06	672.0	3.54705e-05	672.0	0.000143703
672.4	1.2484e-06	672.4	7.32967e-07	672.4	5.03383e-06	672.4	3.88278e-06	672.4	3.34755e-05	672.4	0.000132359
672.8	1.24328e-06	672.8	7.31856e-07	672.8	4.87682e-06	672.8	3.84398e-06	672.8	3.17094e-05	672.8	0.000123194
673.2	1.23821e-06	673.2	7.30748e-07	673.2	4.72998e-06	673.2	3.80658e-06	673.2	3.01286e-05	673.2	0.000115612
673.6	1.2332e-06	673.6	7.29644e-07	673.6	4.59245e-06	673.6	3.7705e-06	673.6	2.87006e-05	673.6	0.000145194
674.0	1.22824e-06	674.0	7.28543e-07	674.0	4.46345e-06	674.0	3.73568e-06	674.0	2.74008e-05	674.0	0.000131357
674.4	1.22333e-06	674.4	7.27446e-07	674.4	4.34229e-06	674.4	3.70206e-06	674.4	2.621e-05	674.4	0.000120514
674.8	1.21846e-06	674.8	7.26352e-07	674.8	4.22834e-06	674.8	3.66957e-06	674.8	2.51133e-05	674.8	0.000112547
675.2	1.21365e-06	675.2	7.25261e-07	675.2	4.12103e-06	675.2	3.63817e-06	675.2	2.40987e-05	675.2	0.000106316
675.6	1.20888e-06	675.6	7.24174e-07	675.6	4.01986e-06	675.6	3.60781e-06	675.6	2.31563e-05	675.6	0.000101123
676.0	1.20417e-06	676.0	7.23089e-07	676.0	3.92435e-06	676.0	3.57843e-06	676.0	2.22781e-05	676.0	9.66076e-05
676.4	1.19949e-06	676.4	7.22008e-07	676.4	3.08827e-05	676.4	3.55e-06	676.4	2.14573e-05	676.4	9.25786e-05
676.8	1.19486e-06	676.8	7.20931e-07	676.8	2.61515e-05	676.8	3.52246e-06	676.8	2.06882e-05	676.8	8.8928e-05
677.2	1.19028e-06	677.2	7.19856e-07	677.2	2.22376e-05	677.2	3.49579e-06	677.2	1.99659e-05	677.2	8.55874e-05
677.6	1.18574e-06	677.6	7.18785e-07	677.6	1.92955e-05	677.6	3.46994e-06	677.6	1.92862e-05	677.6	8.25092e-05
678.0	1.18124e-06	678.0	7.17717e-07	678.0	1.70571e-05	678.0	3.44488e-06	678.0	1.86454e-05	678.0	7.96577e-05
678.4	1.17679e-06	678.4	7.16653e-07	678.4	1.53086e-05	678.4	3.42058e-06	678.4	1.80404e-05	678.4	7.70046e-05
678.8	1.17237e-06	678.8	7.15591e-07	678.8	1.39117e-05	678.8	3.397e-06	678.8	1.74681e-05	678.8	7.4527e-05
679.2	1.168e-06	679.2	7.14533e-07	679.2	1.27762e-05	679.2	3.37411e-06	679.2	1.69262e-05	679.2	0.000110789
679.6	1.16367e-06	679.6	7.13478e-07	679.6	1.18406e-05	679.6	3.35189e-06	679.6	1.64124e-05	679.6	0.00013736
680.0	1.15937e-06	680.0	7.12426e-07	680.0	1.10602e-05	680.0	3.33031e-06	680.0	1.59246e-05	680.0	0.000154035
680.4	1.15512e-06	680.4	3.34798e-05	680.4	1.04018e-05	680.4	3.30934e-06	680.4	1.5461e-05	680.4	0.000140125
680.8	1.1509e-06	680.8	2.96261e-05	680.8	9.83995e-06	680.8	3.28896e-06	680.8	1.502e-05	680.8	0.000155364
681.2	1.14672e-06	681.2	2.51002e-05	681.2	9.35489e-06	681.2	3.26915e-06	681.2	1.46e-05	681.2	0.000164956
681.6	1.14258e-06	681.6	2.17512e-05	681.6	8.93127e-06	681.6	3.24988e-06	681.6	1.41997e-05	681.6	0.000147317
682.0	1.13847e-06	682.0	1.93932e-05	682.0	8.55711e-06	682.0	3.23114e-06	682.0	1.38179e-05	682.0	0.000134031
682.4	1.1344e-06	682.4	1.76827e-05	682.4	8.22306e-06	682.4	3.21291e-06	682.4	1.34532e-05	682.4	0.000156885
682.8	1.13037e-06	682.8	1.63781e-05	682.8	7.9218e-06	682.8	3.19516e-06	682.8	1.31048e-05	682.8	0.000145076
683.2	1.12636e-06	683.2	1.53335e-05	683.2	7.64761e-06	683.2	3.17788e-06	683.2	1.27716e-05	683.2	0.000132624
683.6	1.1224e-06	683.6	1.4463e-05	683.6	7.39599e-06	683.6	3.16105e-06	683.6	1.24528e-05	683.6	0.000121703
684.0	1.11846e-06	684.0	1.37157e-05	684.0	7.16342e-06	684.0	3.14466e-06	684.0	1.21474e-05	684.0	0.000112528
684.4	1.11456e-06	684.4	1.30599e-05	684.4	6.94709e-06	684.4	3.12868e-06	684.4	1.18547e-05	684.4	0.000137915
684.8	1.11069e-06	684.8	1.24754e-05	684.8	6.7448e-06	684.8	3.11312e-06	684.8	1.15741e-05	684.8	0.00015388
685.2	1.10686e-06	685.2	1.19483e-05	685.2	6.55475e-06	685.2	3.09794e-06	685.2	1.13048e-05	685.2	0.000137791
685.6	1.10305e-06	685.6	1.14689e-05	685.6	6.37553e-06	685.6	3.08314e-06	685.6	1.10462e-05	685.6	0.000150735
686.0	1.09928e-06	686.0	1.10298e-05	686.0	6.20596e-06	686.0	3.06871e-06	686.0	1.07977e-05	686.0	0.000139526
686.4	1.09554e-06	686.4	1.06255e-05	686.4	6.04509e-06	686.4	3.05463e-06	686.4	1.05589e-05	686.4	0.000165514
686.8	1.09182e-06	686.8	1.02515e-05	686.8	5.89211e-06	686.8	3.04089e-06	686.8	1.03292e-05	686.8	0.000152923
687.2	1.08814e-06	687.2	9.90423e-06	687.2	5.74635e-06	687.2	3.02748e-06	687.2	1.01081e-05	687.2	0.00016551
687.6	1.08449e-06	687.6	9.58066e-06	687.6	5.60724e-06	687.6	3.01439e-06	687.6	9.89515e-06	687.6	0.000183278
688.0	1.08086e-06	688.0	9.27828e-06	688.0	5.47428e-06	688.0	3.00161e-06	688.0	9.69003e-06	688.0	0.000197614
688.4	1.07727e-06	688.4	8.99494e-06	688.4	5.34706e-06	688.4	3.11837e-05	688.4	9.4923e-06	688.4	0.000181545
688.8	1.0737e-06	688.8	8.72878e-06	688.8	5.22519e-06	688.8	2.57747e-05	688.8	9.30162e-06	688.8	0.000168105
689.2	1.07016e-06	689.2	8.47818e-06	689.2	5.10833e-06	689.2	2.05892e-05	689.2	9.11762e-06	689.2	0.000156696
689.6	1.06665e-06	689.6	8.24174e-06	689.6	4.99619e-06	689.6	1.70259e-05	689.6	8.94001e-06	689.6	0.000146824
690.0	1.06316e-06	690.0	8.01821e-06	690.0	4.8885e-06	690.0	1.46904e-05	690.0	8.76847e-06	690.0	0.000138173
690.4	1.0597e-06	690.4	7.80647e-06	690.4	4.785e-06	690.4	1.31226e-05	690.4	8.60273e-06	690.4	0.000130522
690.8	1.05627e-06	690.8	7.60556e-06	690.8	4.68548e-06	690.8	1.20104e-05	690.8	8.44251e-06	690.8	0.000123708
691.2	1.05286e-06	691.2	7.41458e-06	691.2	4.58972e-06	691.2	1.11677e-05	691.2	8.28757e-06	691.2	0.000147844
691.6	1.04948e-06	691.6	7.23275e-06	691.6	4.49753e-06	691.6	1.04892e-05	691.6	8.13767e-06	691.6	0.000173989
692.0	1.04612e-06	692.0	7.05937e-06	692.0	4.40874e-06	692.0	9.91606e-06	692.0	7.99259e-06	692.0	0.000161479
692.4	1.04279e-06	692.4	6.89379e-06	692.4	4.32317e-06	692.4	9.41572e-06	692.4	7.85211e-06	692.4	0.000149637
692.8	1.03949e-06	692.8	6.73546e-06	692.8	4.24068e-06	692.8	8.96946e-06	692.8	7.71603e-06	692.8	0.000139774
693.2	1.0362e-06	693.2	6.58384e-06	693.2	4.16111e-06	693.2	8.56614e-06	693.2	7.58417e-06	693.2	0.000164576
693.6	1.03295e-06	693.6	6.43848e-06	693.6	4.08434e-06	693.6	8.1987e-06	693.6	7.45634e-06	693.6	0.000150958
694.0	1.02971e-06	694.0	6.29894e-06	694.0	4.01023e-06	694.0	7.86226e-06	694.0	7.33238e-06	694.0	0.000175227
694.4	1.0265e-06	694.4	6.16484e-06	694.4	3.93866e-06	694.4	7.55323e-06	694.4	7.21212e-06	694.4	0.000160036
694.8	1.02331e-06	694.8	6.03583e-06	694.8	3.86953e-06	694.8	7.26872e-06	694.8	7.09542e-06	694.8	0.000204625
695.2	1.02015e-06	695.2	5.9116e-06	695.2	3.80271e-06	695.2	3.72914e-05	695.2	6.98213e-06	695.2	0.000185525
695.6	1.01701e-06	695.6	5.79184e-06	695.6	3.73811e-06	695.6	3.77861e-05	695.6	6.87211e-06	695.6	0.000201618
696.0	1.01389e-06	696.0	5.6763e-06	696.0	3.67564e-06	696.0	3.22717e-05	696.0	6.76522e-06	696.0	0.00018209
696.4	1.01079e-06	696.4	5.56472e-06	696.4	3.61521e-06	696.4	2.71872e-05	696.4	6.66136e-06	696.4	0.000166527
696.8	1.00771e-06	696.8	5.45689e-06	696.8	3.55672e-06	696.8	2.31947e-05	696.8	6.56039e-06	696.8	0.000154039
697.2	1.00466e-06	697.2	5.35261e-06	697.2	3.50009e-06	697.2	2.01192e-05	697.2	6.46221e-06	697.2	0.000143677
697.6	1.00162e-06	697.6	5.25168e-06	697.6	3.44526e-06	697.6	1.77257e-05	697.6	6.3667e-06	697.6	0.000134826
698.0	9.98608e-07	698.0	5.15393e-06	698.0	3.39214e-06	698.0	1.58321e-05	698.0	6.27378e-06	698.0	0.000127105
698.4	9.95616e-07	698.4	5.0592e-06	698.4	3.34067e-06	698.4	1.43086e-05	698.4	6.18333e-06	698.4	0.000151261
698.8	9.92644e-07	698.8	4.96734e-06	698.8	3.29077e-06	698.8	1.30639e-05	698.8	6.09528e-06	698.8	0.00014768
699.2	9.89692e-07	699.2	4.87821e-06	699.2	3.24239e-06	699.2	1.20325e-05	699.2	6.00952e-06	699.2	0.000136436
699.6	9.8676e-07	699.6	4.7917e-06	699.6	3.19547e-06	699.6	1.11672e-05	699.6	5.92598e-06	699.6	0.000126736
700.0	9.83848e-07	700.0	4.70767e-06	700.0	3.14994e-06	700.0	1.0433e-05	700.0	5.84458e-06	700.0	0.000136966
700.4	9.80956e-07	700.4	4.62602e-06	700.4	3.10576e-06	700.4	9.8038e-06	700.4	5.76523e-06	700.4	0.000129389
700.8	9.78082e-07	700.8	4.54665e-06	700.8	3.06287e-06	700.8	9.2596e-06	700.8	5.68787e-06	700.8	0.000122025
701.2	9.75228e-07	701.2	4.46946e-06	701.2	3.02123e-06	701.2	8.78506e-06	701.2	5.61243e-06	701.2	0.000115305
701.6	9.72393e-07	701.6	4.39436e-06	701.6	2.98077e-06	701.6	8.36817e-06	701.6	5.53884e-06	701.6	0.000109279
702.0	9.69576e-07	702.0	4.32127e-06	702.0	2.94147e-06	702.0	7.99941e-06	702.0	5.46703e-06	702.0	0.00010387
702.4	9.66778e-07	702.4	4.25011e-06	702.4	2.90328e-06	702.4	7.67117e-06	702.4	5.39695e-06	702.4	0.000134371
702.8	9.63997e-07	702.8	4.1808e-06	702.8	2.86615e-06	702.8	7.3773e-06	702.8	5.32853e-06	702.8	0.000157425
703.2	9.61235e-07	703.2	4.11328e-06	703.2	2.83004e-06	703.2	7.11279e-06	703.2	5.26172e-06	703.2	0.000139898
703.6	9.58491e-07	703.6	4.04747e-06	703.6	2.79493e-06	703.6	6.87348e-06	703.6	5.19646e-06	703.6	0.00012675
704.0	9.55764e-07	704.0	3.98332e-06	704.0	2.76076e-06	704.0	6.65597e-06	704.0	5.13271e-06	704.0	0.00011677
704.4	9.53054e-07	704.4	3.92077e-06	704.4	2.72752e-06	704.4	6.45739e-06	704.4	5.07042e-06	704.4	0.000181388
704.8	9.50362e-07	704.8	3.85975e-06	704.8	2.69516e-06	704.8	6.27533e-06	704.8	5.00953e-06	704.8	0.000160532
705.2	9.47687e-07	705.2	3.80023e-06	705.2	2.66365e-06	705.2	6.10777e-06	705.2	4.95e-06	705.2	0.000142864
705.6	9.45029e-07	705.6	3.74214e-06	705.6	2.63297e-06	705.6	5.95297e-06	705.6	4.8918e-06	705.6	0.000129304
706.0	9.42387e-07	706.0	3.68545e-06	706.0	2.60308e-06	706.0	5.80947e-06	706.0	4.83486e-06	706.0	0.000118868
706.4	9.39762e-07	706.4	3.63009e-06	706.4	2.57395e-06	706.4	5.67599e-06	706.4	4.77917e-06	706.4	0.000110627
706.8	9.37153e-07	706.8	3.57604e-06	706.8	2.54557e-06	706.8	5.55146e-06	706.8	4.72467e-06	706.8	0.000103921
707.2	9.3456e-07	707.2	3.52325e-06	707.2	2.5179e-06	707.2	5.43492e-06	707.2	4.67134e-06	707.2	9.83076e-05
707.6	9.31983e-07	707.6	3.47168e-06	707.6	2.49092e-06	707.6	5.32557e-06	707.6	4.61913e-06	707.6	0.000129444
708.0	9.29422e-07	708.0	3.42129e-06	708.0	2.46461e-06	708.0	5.22268e-06	708.0	4.56801e-06	708.0	0.000150162
708.4	9.26876e-07	708.4	3.37205e-06	708.4	2.43893e-06	708.4	5.12565e-06	708.4	4.51795e-06	708.4	0.000168831
708.8	9.24346e-07	708.8	3.32391e-06	708.8	2.41389e-06	708.8	5.03391e-06	708.8	4.46892e-06	708.8	0.000155199
709.2	9.21831e-07	709.2	3.27686e-06	709.2	2.38944e-06	709.2	4.947e-06	709.2	4.42088e-06	709.2	0.000141305
709.6	9.19332e-07	709.6	3.23085e-06	709.6	2.36557e-06	709.6	4.86448e-06	709.6	4.37381e-06	709.6	0.00012956
710.0	9.16847e-07	710.0	3.18586e-06	710.0	2.34227e-06	710.0	4.78599e-06	710.0	4.32768e-06	710.0	0.000163557
710.4	9.14377e-07	710.4	3.14185e-06	710.4	2.31951e-06	710.4	4.71119e-06	710.4	4.28246e-06	710.4	0.000146857
710.8	9.11922e-07	710.8	3.09881e-06	710.8	2.29727e-06	710.8	4.63978e-06	710.8	4.23813e-06	710.8	0.000132602
711.2	9.09481e-07	711.2	3.05669e-06	711.2	2.27555e-06	711.2	4.57151e-06	711.2	4.19466e-06	711.2	0.000121346
711.6	9.07055e-07	711.6	3.01548e-06	711.6	2.25432e-06	711.6	4.50613e-06	711.6	4.15202e-06	711.6	0.000150934
712.0	9.04642e-07	712.0	2.97514e-06	712.0	2.23356e-06	712.0	4.44343e-06	712.0	4.1102e-06	712.0	0.000133069
712.4	9.02244e-07	712.4	2.93567e-06	712.4	2.21327e-06	712.4	4.38322e-06	712.4	4.06917e-06	712.4	0.00014792
712.8	8.9986e-07	712.8	2.89702e-06	712.8	2.19342e-06	712.8	4.32533e-06	712.8	4.0289e-06	712.8	0.00013297
713.2	8.9749e-07	713.2	2.85918e-06	713.2	2.174e-06	713.2	4.2696e-06	713.2	3.98938e-06	713.2	0.000155056
713.6	8.95133e-07	713.6	2.82214e-06	713.6	2.15501e-06	713.6	4.21589e-06	713.6	3.95059e-06	713.6	0.000141505
714.0	8.9279e-07	714.0	2.78585e-06	714.0	2.13642e-06	714.0	4.16407e-06	714.0	3.91251e-06	714.0	0.000129404
714.4	8.9046e-07	714.4	2.75032e-06	714.4	2.11823e-06	714.4	4.11402e-06	714.4	3.87512e-06	714.4	0.000119361
714.8	8.88143e-07	714.8	2.71551e-06	714.8	2.10042e-06	714.8	4.06564e-06	714.8	3.83839e-06	714.8	0.00011111
715.2	8.8584e-07	715.2	2.68141e-06	715.2	2.08298e-06	715.2	4.01883e-06	715.2	3.80232e-06	715.2	0.000135536
715.6	8.83549e-07	715.6	2.64799e-06	715.6	2.0659e-06	715.6	3.97349e-06	715.6	3.76689e-06	715.6	0.000193868
716.0	8.81271e-07	716.0	2.61525e-06	716.0	2.04916e-06	716.0	3.92955e-06	716.0	3.73208e-06	716.0	0.000171603
716.4	8.79006e-07	716.4	2.58316e-06	716.4	2.03277e-06	716.4	3.88692e-06	716.4	3.69787e-06	716.4	0.00015263
716.8	8.76754e-07	716.8	2.55171e-06	716.8	2.0167e-06	716.8	3.84554e-06	716.8	3.66425e-06	716.8	0.000138236
717.2	8.74514e-07	717.2	2.52089e-06	717.2	2.00096e-06	717.2	3.80533e-06	717.2	3.6312e-06	717.2	0.000127158
717.6	8.72287e-07	717.6	2.49066e-06	717.6	1.98552e-06	717.6	3.76625e-06	717.6	3.59871e-06	717.6	0.000118346
718.0	8.70071e-07	718.0	2.46103e-06	718.0	1.97039e-06	718.0	3.72823e-06	718.0	3.56677e-06	718.0	0.00011112
718.4	8.67868e-07	718.4	2.43198e-06	718.4	1.95554e-06	718.4	3.69121e-06	718.4	3.53536e-06	718.4	0.000105043
718.8	8.65677e-07	718.8	2.40348e-06	718.8	1.94098e-06	718.8	3.65516e-06	718.8	3.50446e-06	718.8	9.98263e-05
719.2	8.63498e-07	719.2	2.37554e-06	719.2	1.9267e-06	719.2	3.62002e-06	719.2	3.47408e-06	719.2	9.52752e-05
719.6	8.6133e-07	719.6	2.34813e-06	719.6	1.91268e-06	719.6	3.58575e-06	719.6	3.44419e-06	719.6	9.12498e-05
720.0	8.59175e-07	720.0	2.32124e-06	720.0	1.89892e-06	720.0	3.55231e-06	720.0	4.14389e-05	720.0	8.76486e-05
720.4	8.57031e-07	720.4	2.29486e-06	720.4	1.88542e-06	720.4	3.51966e-06	720.4	3.31543e-05	720.4	0.000121271
720.8	8.54898e-07	720.8	2.26897e-06	720.8	1.87217e-06	720.8	3.48777e-06	720.8	2.62177e-05	720.8	0.000112124
721.2	8.52776e-07	721.2	2.24358e-06	721.2	1.85915e-06	721.2	3.45661e-06	721.2	2.17192e-05	721.2	0.000103108
721.6	8.50666e-07	721.6	2.21865e-06	721.6	1.84637e-06	721.6	3.42613e-06	721.6	1.87206e-05	721.6	9.59187e-05
722.0	8.48567e-07	722.0	2.19419e-06	722.0	1.83381e-06	722.0	3.39632e-06	722.0	1.65708e-05	722.0	9.02038e-05
722.4	8.46479e-07	722.4	2.17018e-06	722.4	1.82148e-06	722.4	3.36714e-06	722.4	5.2659e-05	722.4	8.55265e-05
722.8	8.44402e-07	722.8	2.14662e-06	722.8	1.80936e-06	722.8	3.33857e-06	722.8	4.38161e-05	722.8	8.15822e-05
723.2	8.42336e-07	723.2	2.12348e-06	723.2	1.79745e-06	723.2	3.31058e-06	723.2	3.6979e-05	723.2	7.81735e-05
723.6	8.40281e-07	723.6	2.10076e-06	723.6	1.78574e-06	723.6	3.28315e-06	723.6	3.18942e-05	723.6	7.51704e-05
724.0	8.38236e-07	724.0	2.07846e-06	724.0	1.77423e-06	724.0	3.25625e-06	724.0	2.80608e-05	724.0	7.24843e-05
724.4	8.36202e-07	724.4	2.05655e-06	724.4	1.76292e-06	724.4	3.22988e-06	724.4	2.51045e-05	724.4	7.00526e-05
724.8	8.34178e-07	724.8	2.03504e-06	724.8	1.75179e-06	724.8	3.204e-06	724.8	2.27676e-05	724.8	6.78294e-05
725.2	8.32165e-07	725.2	2.01392e-06	725.2	1.74085e-06	725.2	3.1786e-06	725.2	2.08747e-05	725.2	6.57808e-05
725.6	8.30162e-07	725.6	1.99317e-06	725.6	1.73009e-06	725.6	3.15366e-06	725.6	1.93066e-05	725.6	6.38805e-05
726.0	8.28169e-07	726.0	1.97278e-06	726.0	1.7195e-06	726.0	3.12916e-06	726.0	5.48721e-05	726.0	9.8143e-05
726.4	8.26186e-07	726.4	1.95275e-06	726.4	1.70909e-06	726.4	3.10509e-06	726.4	4.74616e-05	726.4	0.000158209
726.8	8.24213e-07	726.8	1.93308e-06	726.8	1.69884e-06	726.8	3.08143e-06	726.8	4.15359e-05	726.8	0.000159543
727.2	8.2225e-07	727.2	1.91375e-06	727.2	1.68875e-06	727.2	3.05817e-06	727.2	3.6968e-05	727.2	0.000135566
727.6	8.20297e-07	727.6	1.89475e-06	727.6	1.67882e-06	727.6	3.03529e-06	727.6	3.33755e-05	727.6	0.000119862
728.0	8.18353e-07	728.0	1.87608e-06	728.0	1.66905e-06	728.0	3.01279e-06	728.0	3.0479e-05	728.0	0.00010877
728.4	8.1642e-07	728.4	1.85773e-06	728.4	1.65942e-06	728.4	2.99064e-06	728.4	2.80916e-05	728.4	0.000100394
728.8	8.14495e-07	728.8	1.8397e-06	728.8	1.64995e-06	728.8	2.96885e-06	728.8	2.60868e-05	728.8	9.37453e-05
729.2	8.12581e-07	729.2	1.82197e-06	729.2	1.64062e-06	729.2	2.94739e-06	729.2	2.43763e-05	729.2	8.82672e-05
729.6	8.10675e-07	729.6	1.80454e-06	729.6	1.63143e-06	729.6	2.92626e-06	729.6	2.28967e-05	729.6	8.36253e-05
730.0	8.08779e-07	730.0	1.78741e-06	730.0	1.62237e-06	730.0	2.90544e-06	730.0	2.16013e-05	730.0	7.96066e-05
730.4	8.06893e-07	730.4	1.77056e-06	730.4	1.61345e-06	730.4	2.88493e-06	730.4	2.04553e-05	730.4	7.60694e-05
730.8	8.05015e-07	730.8	1.754e-06	730.8	1.60466e-06	730.8	2.86472e-06	730.8	1.94321e-05	730.8	0.000109526
731.2	8.03147e-07	731.2	1.73771e-06	731.2	1.596e-06	731.2	2.84481e-06	731.2	5.69519e-05	731.2	0.000100633
731.6	8.01287e-07	731.6	1.72169e-06	731.6	1.58747e-06	731.6	2.82517e-06	731.6	4.86773e-05	731.6	0.000118887
732.0	7.99437e-07	732.0	1.70594e-06	732.0	1.57905e-06	732.0	2.80581e-06	732.0	7.77548e-05	732.0	0.00014472
732.4	7.97595e-07	732.4	1.69044e-06	732.4	1.57076e-06	732.4	2.78672e-06	732.4	6.37981e-05	732.4	0.000130371
732.8	7.95762e-07	732.8	1.6752e-06	732.8	1.56259e-06	732.8	2.76788e-06	732.8	5.33171e-05	732.8	0.000148626
733.2	7.93938e-07	733.2	1.6602e-06	733.2	1.55452e-06	733.2	2.7493e-06	733.2	4.62346e-05	733.2	0.000163599
733.6	7.92123e-07	733.6	1.64545e-06	733.6	1.54657e-06	733.6	2.73097e-06	733.6	4.12059e-05	733.6	0.000146048
734.0	7.90316e-07	734.0	1.63094e-06	734.0	1.53873e-06	734.0	2.71288e-06	734.0	3.73904e-05	734.0	0.000199758
734.4	7.88518e-07	734.4	1.61666e-06	734.4	1.531e-06	734.4	2.69503e-06	734.4	3.43306e-05	734.4	0.000214731
734.8	7.86728e-07	734.8	1.6026e-06	734.8	1.52337e-06	734.8	2.67741e-06	734.8	3.17774e-05	734.8	0.000193312
735.2	7.84946e-07	735.2	1.58878e-06	735.2	1.51585e-06	735.2	2.66001e-06	735.2	2.95886e-05	735.2	0.00024382
735.6	7.83173e-07	735.6	1.57517e-06	735.6	1.50842e-06	735.6	2.64283e-06	735.6	2.76778e-05	735.6	0.000260111
736.0	7.81408e-07	736.0	1.56177e-06	736.0	1.5011e-06	736.0	2.62587e-06	736.0	2.59886e-05	736.0	0.000225648
736.4	7.79651e-07	736.4	1.54859e-06	736.4	1.49387e-06	736.4	2.60912e-06	736.4	2.44817e-05	736.4	0.000227293
736.8	7.77902e-07	736.8	1.53561e-06	736.8	1.48673e-06	736.8	2.59258e-06	736.8	2.31281e-05	736.8	0.000200066
737.2	7.76162e-07	737.2	1.52283e-06	737.2	1.47969e-06	737.2	2.57624e-06	737.2	2.19054e-05	737.2	0.000180186
737.6	7.74429e-07	737.6	1.51025e-06	737.6	1.47274e-06	737.6	2.56011e-06	737.6	2.07958e-05	737.6	0.000165441
738.0	7.72704e-07	738.0	1.49787e-06	738.0	1.46587e-06	738.0	2.54416e-06	738.0	1.97847e-05	738.0	0.000263767
738.4	7.70987e-07	738.4	1.48567e-06	738.4	1.45909e-06	738.4	2.52841e-06	738.4	1.88602e-05	738.4	0.000267399
738.8	7.69278e-07	738.8	1.47367e-06	738.8	1.4524e-06	738.8	2.51285e-06	738.8	1.80119e-05	738.8	0.000237993
739.2	7.67576e-07	739.2	1.46184e-06	739.2	1.44579e-06	739.2	2.49748e-06	739.2	1.72313e-05	739.2	0.000214588
739.6	7.65883e-07	739.6	1.4502e-06	739.6	1.43926e-06	739.6	2.48229e-06	739.6	1.6511e-05	739.6	0.000239109
740.0	7.64197e-07	740.0	1.43873e-06	740.0	1.43282e-06	740.0	2.46728e-06	740.0	1.58445e-05	740.0	0.000256928
740.4	7.62518e-07	740.4	1.42743e-06	740.4	1.42645e-06	740.4	2.45245e-06	740.4	1.52263e-05	740.4	0.000235023
740.8	7.60847e-07	740.8	1.41631e-06	740.8	1.42016e-06	740.8	2.43779e-06	740.8	1.46516e-05	740.8	0.00021285
741.2	7.59183e-07	741.2	1.40535e-06	741.2	1.41394e-06	741.2	2.42331e-06	741.2	1.41162e-05	741.2	0.000223912
741.6	7.57527e-07	741.6	1.39455e-06	741.6	1.4078e-06	741.6	2.409e-06	741.6	1.36162e-05	741.6	0.000205847
742.0	7.55878e-07	742.0	1.38391e-06	742.0	1.40172e-06	742.0	2.39486e-06	742.0	1.31486e-05	742.0	0.000190271
742.4	7.54236e-07	742.4	1.37343e-06	742.4	1.39573e-06	742.4	2.38088e-06	742.4	1.27103e-05	742.4	0.000244989
742.8	7.52602e-07	742.8	1.3631e-06	742.8	1.3898e-06	742.8	2.36707e-06	742.8	1.22988e-05	742.8	0.000229874
743.2	7.50974e-07	743.2	1.35292e-06	743.2	1.38393e-06	743.2	2.35343e-06	743.2	1.19118e-05	743.2	0.000239968
743.6	7.49354e-07	743.6	1.34289e-06	743.6	1.37814e-06	743.6	2.33995e-06	743.6	1.15472e-05	743.6	0.000214642
744.0	7.47741e-07	744.0	1.33301e-06	744.0	1.37241e-06	744.0	2.32664e-06	744.0	1.12033e-05	744.0	0.000193734
744.4	7.46135e-07	744.4	1.32327e-06	744.4	1.36674e-06	744.4	2.31348e-06	744.4	1.08783e-05	744.4	0.000178142
744.8	7.44536e-07	744.8	1.31367e-06	744.8	1.36114e-06	744.8	2.30049e-06	744.8	1.05707e-05	744.8	0.000166145
745.2	7.42943e-07	745.2	1.30421e-06	745.2	1.3556e-06	745.2	2.28765e-06	745.2	1.02794e-05	745.2	0.000156475
745.6	7.41358e-07	745.6	1.29488e-06	745.6	1.35013e-06	745.6	2.27498e-06	745.6	1.00029e-05	745.6	0.000148353
746.0	7.39779e-07	746.0	1.28568e-06	746.0	1.34471e-06	746.0	2.26246e-06	746.0	9.74036e-06	746.0	0.000141317
746.4	7.38208e-07	746.4	1.27661e-06	746.4	1.33935e-06	746.4	2.2501e-06	746.4	9.49063e-06	746.4	0.000135083
746.8	7.36642e-07	746.8	1.26767e-06	746.8	1.33404e-06	746.8	2.2379e-06	746.8	9.25285e-06	746.8	0.000129471
747.2	7.35084e-07	747.2	1.25886e-06	747.2	1.3288e-06	747.2	2.22586e-06	747.2	9.0262e-06	747.2	0.000124364
747.6	7.33532e-07	747.6	1.25017e-06	747.6	1.32361e-06	747.6	2.21397e-06	747.6	8.80993e-06	747.6	0.000119677
748.0	7.31987e-07	748.0	1.2416e-06	748.0	1.31847e-06	748.0	2.20225e-06	748.0	8.60335e-06	748.0	0.000178635
748.4	7.30448e-07	748.4	1.23315e-06	748.4	1.31339e-06	748.4	2.19068e-06	748.4	8.40584e-06	748.4	0.000166296
748.8	7.28916e-07	748.8	1.22481e-06	748.8	1.30836e-06	748.8	2.17927e-06	748.8	8.21681e-06	748.8	0.000153948
749.2	7.2739e-07	749.2	1.21659e-06	749.2	1.30338e-06	749.2	2.16801e-06	749.2	8.03575e-06	749.2	0.000180223
749.6	7.2587e-07	749.6	1.20849e-06	749.6	1.29845e-06	749.6	2.15692e-06	749.6	7.86216e-06	749.6	0.000206213
750.0	7.24357e-07	750.0	1.20049e-06	750.0	1.29358e-06	750.0	2.14599e-06	750.0	7.69559e-06	750.0	0.000225324
750.4	7.2285e-07	750.4	1.1926e-06	750.4	1.28875e-06	750.4	2.13522e-06	750.4	7.53563e-06	750.4	0.000205526
750.8	7.2135e-07	750.8	1.18482e-06	750.8	1.28397e-06	750.8	2.12461e-06	750.8	7.3819e-06	750.8	0.00022936
751.2	7.19855e-07	751.2	1.17714e-06	751.2	1.27923e-06	751.2	2.11416e-06	751.2	7.23405e-06	751.2	0.00020756
751.6	7.18367e-07	751.6	1.16957e-06	751.6	1.27454e-06	751.6	2.10387e-06	751.6	7.09174e-06	751.6	0.000305351
752.0	7.16885e-07	752.0	1.16209e-06	752.0	1.2699e-06	752.0	2.09374e-06	752.0	4.50321e-05	752.0	0.00026158
752.4	7.15409e-07	752.4	3.49681e-05	752.4	1.2653e-06	752.4	2.08378e-06	752.4	3.66546e-05	752.4	0.00022985
752.8	7.13939e-07	752.8	2.92289e-05	752.8	1.26075e-06	752.8	2.07399e-06	752.8	2.97149e-05	752.8	0.000244228
753.2	7.12475e-07	753.2	2.29489e-05	753.2	1.25624e-06	753.2	2.06436e-06	753.2	2.46654e-05	753.2	0.000256998
753.6	7.11017e-07	753.6	1.83588e-05	753.6	1.25177e-06	753.6	4.01395e-05	753.6	2.1064e-05	753.6	0.000233167
754.0	7.09565e-07	754.0	1.51507e-05	754.0	1.24735e-06	754.0	3.55972e-05	754.0	1.84734e-05	754.0	0.000249749
754.4	7.08119e-07	754.4	1.28736e-05	754.4	1.24296e-06	754.4	3.03075e-05	754.4	1.65762e-05	754.4	0.000226914
754.8	7.06678e-07	754.8	1.1209e-05	754.8	1.23862e-06	754.8	2.57854e-05	754.8	1.51559e-05	754.8	0.000284842
755.2	7.05244e-07	755.2	9.9541e-06	755.2	1.23431e-06	755.2	2.21177e-05	755.2	1.40662e-05	755.2	0.000262123
755.6	7.03815e-07	755.6	8.98066e-06	755.6	1.23005e-06	755.6	1.91579e-05	755.6	1.32083e-05	755.6	0.000236191
756.0	7.02392e-07	756.0	8.20637e-06	756.0	1.22582e-06	756.0	1.67554e-05	756.0	5.35982e-05	756.0	0.00029095
756.4	7.00975e-07	756.4	7.57684e-06	756.4	1.22163e-06	756.4	1.47901e-05	756.4	4.45606e-05	756.4	0.00032489
756.8	6.99563e-07	756.8	7.05508e-06	756.8	1.21748e-06	756.8	1.31701e-05	756.8	3.71912e-05	756.8	0.00028578
757.2	6.98157e-07	757.2	6.61528e-06	757.2	1.21337e-06	757.2	1.18251e-05	757.2	3.17754e-05	757.2	0.000322441
757.6	6.96757e-07	757.6	6.23896e-06	757.6	1.20929e-06	757.6	1.0701e-05	757.6	2.77309e-05	757.6	0.000333853
758.0	6.95362e-07	758.0	5.91266e-06	758.0	1.20524e-06	758.0	9.75545e-06	758.0	2.46002e-05	758.0	0.000336614
758.4	6.93972e-07	758.4	5.62639e-06	758.4	1.20123e-06	758.4	8.95509e-06	758.4	2.20976e-05	758.4	0.00037721
758.8	6.92588e-07	758.8	5.37263e-06	758.8	1.19726e-06	758.8	8.2735e-06	758.8	2.00477e-05	758.8	0.000333658
759.2	6.9121e-07	759.2	5.14561e-06	759.2	1.19332e-06	759.2	7.68959e-06	759.2	1.83386e-05	759.2	0.000329438
759.6	6.89837e-07	759.6	4.94088e-06	759.6	1.18941e-06	759.6	7.18646e-06	759.6	1.68944e-05	759.6	0.000319996
760.0	6.8847e-07	760.0	4.75497e-06	760.0	1.18554e-06	760.0	6.75045e-06	760.0	1.56615e-05	760.0	0.000342893
760.4	6.87107e-07	760.4	4.58509e-06	760.4	1.18169e-06	760.4	6.37052e-06	760.4	1.46e-05	760.4	0.000307199
760.8	6.8575e-07	760.8	4.42904e-06	760.8	1.17788e-06	760.8	6.03767e-06	760.8	1.36791e-05	760.8	0.000278443
761.2	6.84399e-07	761.2	4.285e-06	761.2	1.1741e-06	761.2	5.74455e-06	761.2	1.28749e-05	761.2	0.000255311
761.6	6.83052e-07	761.6	4.15151e-06	761.6	1.17036e-06	761.6	5.48512e-06	761.6	1.21681e-05	761.6	0.000236133
762.0	6.81711e-07	762.0	4.02732e-06	762.0	1.16664e-06	762.0	5.25439e-06	762.0	1.15434e-05	762.0	0.000291921
762.4	6.80375e-07	762.4	3.91141e-06	762.4	1.16295e-06	762.4	5.04825e-06	762.4	1.09879e-05	762.4	0.000340984
762.8	6.79045e-07	762.8	3.80291e-06	762.8	1.15929e-06	762.8	4.86325e-06	762.8	1.04914e-05	762.8	0.000343045
763.2	6.77719e-07	763.2	3.70107e-06	763.2	1.15566e-06	763.2	4.69653e-06	763.2	1.00452e-05	763.2	0.000348001
763.6	6.76398e-07	763.6	3.60526e-06	763.6	1.15206e-06	763.6	4.54567e-06	763.6	9.64221e-06	763.6	0.00036924
764.0	6.75083e-07	764.0	3.51491e-06	764.0	1.14849e-06	764.0	4.40866e-06	764.0	9.27645e-06	764.0	0.000362526
764.4	6.73772e-07	764.4	3.42955e-06	764.4	1.14494e-06	764.4	4.28376e-06	764.4	8.94292e-06	764.4	0.000360569
764.8	6.72467e-07	764.8	3.34874e-06	764.8	1.14143e-06	764.8	4.16951e-06	764.8	8.63742e-06	764.8	0.000324326
765.2	6.71167e-07	765.2	3.27211e-06	765.2	1.13794e-06	765.2	4.06467e-06	765.2	8.35643e-06	765.2	0.000320194
765.6	6.69871e-07	765.6	3.19932e-06	765.6	1.13447e-06	765.6	3.96816e-06	765.6	8.09693e-06	765.6	0.00029411
766.0	6.68581e-07	766.0	3.13008e-06	766.0	1.13104e-06	766.0	3.87907e-06	766.0	7.85638e-06	766.0	0.000270763
766.4	6.67295e-07	766.4	3.06412e-06	766.4	1.12763e-06	766.4	3.7966e-06	766.4	7.6326e-06	766.4	0.000250742
766.8	6.66014e-07	766.8	3.00119e-06	766.8	1.12424e-06	766.8	3.72006e-06	766.8	7.42373e-06	766.8	0.000295803
767.2	6.64738e-07	767.2	2.94108e-06	767.2	1.12088e-06	767.2	3.64885e-06	767.2	7.22817e-06	767.2	0.000313381
767.6	6.63467e-07	767.6	2.8836e-06	767.6	1.11755e-06	767.6	3.58244e-06	767.6	7.04455e-06	767.6	0.000308891
768.0	6.62201e-07	768.0	2.82856e-06	768.0	1.11424e-06	768.0	3.52038e-06	768.0	6.87167e-06	768.0	0.000279176
768.4	6.60939e-07	768.4	2.77581e-06	768.4	1.11095e-06	768.4	3.46225e-06	768.4	6.7085e-06	768.4	0.000291443
768.8	6.59682e-07	768.8	2.72519e-06	768.8	1.10769e-06	768.8	3.4077e-06	768.8	6.55414e-06	768.8	0.000265392
769.2	6.5843e-07	769.2	2.67657e-06	769.2	1.10445e-06	769.2	3.35642e-06	769.2	6.40779e-06	769.2	0.00027449
769.6	6.57183e-07	769.6	2.62984e-06	769.6	1.10123e-06	769.6	3.30812e-06	769.6	6.26877e-06	769.6	0.000252739
770.0	6.5594e-07	770.0	2.58486e-06	770.0	1.09804e-06	770.0	3.26256e-06	770.0	6.13646e-06	770.0	0.000234192
770.4	6.54702e-07	770.4	2.54155e-06	770.4	1.09487e-06	770.4	3.2195e-06	770.4	6.01032e-06	770.4	0.000247306
770.8	6.53469e-07	770.8	2.4998e-06	770.8	1.09173e-06	770.8	3.17875e-06	770.8	5.88988e-06	770.8	0.00029836
771.2	6.5224e-07	771.2	2.45952e-06	771.2	1.0886e-06	771.2	3.14013e-06	771.2	5.7747e-06	771.2	0.000272438
771.6	6.51015e-07	771.6	2.42064e-06	771.6	1.0855e-06	771.6	3.10347e-06	771.6	5.6644e-06	771.6	0.00024821
772.0	6.49795e-07	772.0	2.38308e-06	772.0	1.08242e-06	772.0	3.34954e-05	772.0	5.55864e-06	772.0	0.000262039
772.4	6.4858e-07	772.4	2.34676e-06	772.4	1.07936e-06	772.4	2.8697e-05	772.4	5.45711e-06	772.4	0.000240918
772.8	6.47369e-07	772.8	2.31162e-06	772.8	1.07633e-06	772.8	2.37628e-05	772.8	5.35953e-06	772.8	0.000222437
773.2	6.46163e-07	773.2	2.27761e-06	773.2	1.07331e-06	773.2	2.02911e-05	773.2	5.26565e-06	773.2	0.000206919
773.6	6.44961e-07	773.6	2.24466e-06	773.6	1.07031e-06	773.6	1.77787e-05	773.6	5.17524e-06	773.6	0.000193834
774.0	6.43763e-07	774.0	2.21272e-06	774.0	1.06734e-06	774.0	1.58302e-05	774.0	5.08808e-06	774.0	0.000182652
774.4	6.4257e-07	774.4	2.18175e-06	774.4	1.06438e-06	774.4	1.42381e-05	774.4	5.004e-06	774.4	0.000203555
774.8	6.41381e-07	774.8	2.15169e-06	774.8	1.06145e-06	774.8	1.28972e-05	774.8	4.92281e-06	774.8	0.000293908
775.2	6.40197e-07	775.2	2.12251e-06	775.2	1.05853e-06	775.2	1.17499e-05	775.2	4.84435e-06	775.2	0.000257826
775.6	6.39017e-07	775.6	2.09416e-06	775.6	1.05564e-06	775.6	1.07605e-05	775.6	4.76847e-06	775.6	0.000230852
776.0	6.37841e-07	776.0	2.06661e-06	776.0	1.05276e-06	776.0	9.9037e-06	776.0	4.69505e-06	776.0	0.00024537
776.4	6.3667e-07	776.4	2.03982e-06	776.4	1.04991e-06	776.4	9.15959e-06	776.4	4.62395e-06	776.4	0.000226549
776.8	6.35502e-07	776.8	2.01376e-06	776.8	1.04707e-06	776.8	8.51181e-06	776.8	4.55506e-06	776.8	0.000210101
777.2	6.34339e-07	777.2	1.9884e-06	777.2	1.04425e-06	777.2	7.94649e-06	777.2	4.48826e-06	777.2	0.000196138
777.6	6.3318e-07	777.6	1.96371e-06	777.6	1.04145e-06	777.6	7.4518e-06	777.6	4.42346e-06	777.6	0.00027939
778.0	6.32026e-07	778.0	1.93965e-06	778.0	1.03867e-06	778.0	7.01761e-06	778.0	4.36057e-06	778.0	0.000248527
778.4	6.30875e-07	778.4	1.91621e-06	778.4	1.0359e-06	778.4	6.63527e-06	778.4	4.29949e-06	778.4	0.000255684
778.8	6.29729e-07	778.8	1.89336e-06	778.8	1.03316e-06	778.8	6.29745e-06	778.8	4.24014e-06	778.8	0.000228813
779.2	6.28587e-07	779.2	1.87108e-06	779.2	1.03043e-06	779.2	5.99788e-06	779.2	4.18246e-06	779.2	0.000237229
779.6	6.27449e-07	779.6	1.84934e-06	779.6	1.02772e-06	779.6	5.73128e-06	779.6	4.12636e-06	779.6	0.000216686
780.0	6.26315e-07	780.0	1.82813e-06	780.0	1.02503e-06	780.0	5.49314e-06	780.0	4.07178e-06	780.0	0.000199469
780.4	6.25185e-07	780.4	1.80742e-06	780.4	1.02235e-06	780.4	5.27965e-06	780.4	4.01866e-06	780.4	0.000184994
780.8	6.24059e-07	780.8	1.7872e-06	780.8	1.0197e-06	780.8	5.08758e-06	780.8	3.96694e-06	780.8	0.000172716
781.2	6.22937e-07	781.2	1.76744e-06	781.2	1.01706e-06	781.2	4.91417e-06	781.2	3.91656e-06	781.2	0.000162193
781.6	6.21819e-07	781.6	1.74814e-06	781.6	1.01443e-06	781.6	4.75706e-06	781.6	3.86746e-06	781.6	0.000153074
782.0	6.20705e-07	782.0	1.72928e-06	782.0	1.01183e-06	782.0	4.61426e-06	782.0	3.81961e-06	782.0	0.000181075
782.4	6.19595e-07	782.4	1.71083e-06	782.4	1.00923e-06	782.4	4.48404e-06	782.4	3.77295e-06	782.4	0.000172633
782.8	6.18489e-07	782.8	1.69279e-06	782.8	1.00666e-06	782.8	4.36493e-06	782.8	3.72744e-06	782.8	0.000162878
783.2	6.17387e-07	783.2	1.67514e-06	783.2	1.0041e-06	783.2	4.25564e-06	783.2	3.68303e-06	783.2	0.000153751
783.6	6.16289e-07	783.6	1.65788e-06	783.6	1.00156e-06	783.6	4.15509e-06	783.6	3.91133e-05	783.6	0.000184383
784.0	6.15195e-07	784.0	1.64098e-06	784.0	9.99035e-07	784.0	4.0623e-06	784.0	3.21987e-05	784.0	0.000168838
784.4	6.14104e-07	784.4	1.62443e-06	784.4	9.96526e-07	784.4	3.97646e-06	784.4	2.6486e-05	784.4	0.000156007
784.8	6.13018e-07	784.8	1.60823e-06	784.8	9.94031e-07	784.8	3.89683e-06	784.8	2.24823e-05	784.8	0.000174272
785.2	6.11935e-07	785.2	1.59236e-06	785.2	9.91553e-07	785.2	3.82277e-06	785.2	1.96322e-05	785.2	0.000279979
785.6	6.10856e-07	785.6	1.57682e-06	785.6	9.8909e-07	785.6	3.75374e-06	785.6	1.75068e-05	785.6	0.00024586
786.0	6.09781e-07	786.0	1.56158e-06	786.0	9.86642e-07	786.0	3.68923e-06	786.0	1.58493e-05	786.0	0.000216858
786.4	6.0871e-07	786.4	1.54665e-06	786.4	9.8421e-07	786.4	3.62881e-06	786.4	1.45099e-05	786.4	0.000194653
786.8	6.07642e-07	786.8	1.53202e-06	786.8	9.81792e-07	786.8	3.57211e-06	786.8	1.33977e-05	786.8	0.000177583
787.2	6.06578e-07	787.2	1.51767e-06	787.2	9.7939e-07	787.2	3.51876e-06	787.2	1.24554e-05	787.2	0.000236344
787.6	6.05518e-07	787.6	1.5036e-06	787.6	9.77002e-07	787.6	3.46849e-06	787.6	1.16445e-05	787.6	0.00021265
788.0	6.04462e-07	788.0	1.48979e-06	788.0	9.7463e-07	788.0	3.421e-06	788.0	1.09382e-05	788.0	0.000192342
788.4	6.03409e-07	788.4	1.47625e-06	788.4	4.40515e-05	788.4	3.37607e-06	788.4	1.03168e-05	788.4	0.000218191
788.8	6.0236e-07	788.8	1.46296e-06	788.8	3.5898e-05	788.8	3.33346e-06	788.8	9.76558e-06	788.8	0.000198478
789.2	6.01314e-07	789.2	1.44992e-06	789.2	2.97428e-05	789.2	3.293e-06	789.2	9.27317e-06	789.2	0.000214664
789.6	6.00272e-07	789.6	1.43712e-06	789.6	2.55273e-05	789.6	3.2545e-06	789.6	4.6904e-05	789.6	0.000194342
790.0	5.99234e-07	790.0	1.42455e-06	790.0	2.24692e-05	790.0	3.21781e-06	790.0	3.67405e-05	790.0	0.000177874
790.4	5.98199e-07	790.4	1.41221e-06	790.4	2.00987e-05	790.4	3.18277e-06	790.4	3.04544e-05	790.4	0.000164621
790.8	5.97168e-07	790.8	1.90159e-05	790.8	1.81692e-05	790.8	3.14928e-06	790.8	2.64447e-05	790.8	0.000195901
791.2	5.96141e-07	791.2	1.86686e-05	791.2	1.6548e-05	791.2	3.1172e-06	791.2	2.36022e-05	791.2	0.000196757
791.6	5.95117e-07	791.6	1.75119e-05	791.6	1.51583e-05	791.6	3.08643e-06	791.6	2.13901e-05	791.6	0.000253425
792.0	5.94096e-07	792.0	1.61221e-05	792.0	1.39515e-05	792.0	3.05688e-06	792.0	1.95619e-05	792.0	0.000236536
792.4	5.93079e-07	792.4	1.47354e-05	792.4	1.28941e-05	792.4	3.02846e-06	792.4	1.80011e-05	792.4	0.000243854
792.8	5.92066e-07	792.8	1.34469e-05	792.8	1.19617e-05	792.8	3.00108e-06	792.8	1.66463e-05	792.8	0.000216853
793.2	5.91056e-07	793.2	1.22906e-05	793.2	1.1135e-05	793.2	2.97469e-06	793.2	1.54601e-05	793.2	0.000196595
793.6	5.90049e-07	793.6	1.12725e-05	793.6	1.03987e-05	793.6	2.9492e-06	793.6	1.44157e-05	793.6	0.000180902
794.0	5.89046e-07	794.0	1.03851e-05	794.0	9.74014e-06	794.0	2.92456e-06	794.0	1.34922e-05	794.0	0.000231008
794.4	5.88047e-07	794.4	9.61516e-06	794.4	9.14882e-06	794.4	2.90072e-06	794.4	1.26724e-05	794.4	0.000211965
794.8	5.8705e-07	794.8	8.94773e-06	794.8	8.61589e-06	794.8	2.87762e-06	794.8	1.19419e-05	794.8	0.000222807
795.2	5.86058e-07	795.2	8.36818e-06	795.2	8.13386e-06	795.2	2.85521e-06	795.2	5.17592e-05	795.2	0.000208255
795.6	5.85068e-07	795.6	7.8632e-06	795.6	7.69639e-06	795.6	2.83346e-06	795.6	4.5099e-05	795.6	0.00025434
796.0	5.84082e-07	796.0	7.42108e-06	796.0	7.29805e-06	796.0	2.81232e-06	796.0	7.49911e-05	796.0	0.000267871
796.4	5.83099e-07	796.4	7.03184e-06	796.4	6.93422e-06	796.4	2.79175e-06	796.4	0.000105486	796.4	0.000238964
796.8	5.8212e-07	796.8	6.68706e-06	796.8	6.60094e-06	796.8	2.77173e-06	796.8	8.6389e-05	796.8	0.000246278
797.2	5.81143e-07	797.2	6.37972e-06	797.2	6.2948e-06	797.2	2.75222e-06	797.2	6.95362e-05	797.2	0.000263219
797.6	5.80171e-07	797.6	6.10399e-06	797.6	6.01285e-06	797.6	2.73319e-06	797.6	5.80295e-05	797.6	0.000241078
798.0	5.79201e-07	798.0	5.85505e-06	798.0	5.75254e-06	798.0	2.71462e-06	798.0	9.19356e-05	798.0	0.000257645
798.4	5.78235e-07	798.4	5.62893e-06	798.4	5.51167e-06	798.4	2.69648e-06	798.4	0.000110583	798.4	0.000237505
798.8	5.77272e-07	798.8	5.42233e-06	798.8	5.2883e-06	798.8	2.67875e-06	798.8	9.2976e-05	798.8	0.000297804
799.2	5.76312e-07	799.2	5.23254e-06	799.2	5.08075e-06	799.2	2.6614e-06	799.2	0.000120516	799.2	0.000266661
799.6	5.75355e-07	799.6	5.05732e-06	799.6	4.88754e-06	799.6	2.64442e-06	799.6	0.00010125	799.6	0.000240429
[truncated: 248,001 more rows]
