# Supplementary material for: Viscoelasticity and elastoplasticity in the power law creep and yielding of gels and fibre network materials under stress
Source: Soft Matter. 2026 May 7;22(23):4034–44. doi: 10.1039/d6sm00053c (PMC13430415; doi:10.1039/d6sm00053c)
Supplement: SM-022-D6SM00053C-s001 [file SM-022-D6SM00053C-s001.zip › Supplemental Data/data_fig5/fig_5c_data.csv]

0.03	0.03	0.0305	0.0305	0.031	0.031	0.0315	0.0315	0.032	0.032	0.0325	0.0325	0.033	0.033	0.0335	0.0335	0.034	0.034	0.0345	0.0345	0.035	0.035
0.000109071	0.000584631	0.000110889	0.000594375	0.000112707	0.000604119	0.000114525	0.000613863	0.000116343	0.000623607	0.000118161	0.000633351	0.000119979	0.000643095	0.000121797	0.000652839	0.000123615	0.000662583	0.000125433	0.000672326	0.000127251	0.00068207
0.000851433	0.00411576	0.000865623	0.00418436	0.000879814	0.00425295	0.000894005	0.00432155	0.000908195	0.00439015	0.000922386	0.00445874	0.000936577	0.00452734	0.000950767	0.00459593	0.000964958	0.00466453	0.000979149	0.00473313	0.000993339	0.00480172
0.00571276	0.0249503	0.00580797	0.0253662	0.00590318	0.025782	0.0059984	0.0261978	0.00609361	0.0266137	0.00618882	0.0270295	0.00628403	0.0274454	0.00637925	0.0278612	0.00647446	0.028277	0.00656967	0.0286929	0.00666488	0.0291087
0.0258418	0.0749147	0.0262724	0.0761629	0.0267031	0.0774112	0.0271338	0.0786594	0.0275644	0.0799076	0.0279951	0.0811558	0.0284257	0.0824039	0.0288564	0.0836521	0.029287	0.0849002	0.0297177	0.0861483	0.0301483	0.0873964
0.0589868	0.0801479	0.0599692	0.08148	0.0609516	0.0828118	0.0619339	0.0841435	0.0629162	0.085475	0.0638985	0.0868062	0.0648807	0.0881373	0.0658629	0.0894682	0.066845	0.0907988	0.0678271	0.0921293	0.0688092	0.0934595
0.0860501	0.055607	0.0874807	0.0565235	0.0889112	0.0574395	0.0903415	0.058355	0.0917716	0.0592699	0.0932015	0.0601843	0.0946313	0.0610981	0.0960608	0.0620115	0.0974902	0.0629242	0.0989193	0.0638364	0.100348	0.064748
0.104265	0.0374796	0.105994	0.038088	0.107723	0.0386957	0.109451	0.0393026	0.111178	0.0399086	0.112905	0.0405138	0.114632	0.0411182	0.116358	0.0417217	0.118083	0.0423244	0.119809	0.0429261	0.121533	0.043527
0.116916	0.0269981	0.118848	0.0274273	0.12078	0.0278556	0.12271	0.0282828	0.12464	0.028709	0.126569	0.0291342	0.128497	0.0295583	0.130425	0.0299813	0.132351	0.0304032	0.134276	0.0308241	0.136201	0.0312438
0.126343	0.0207944	0.128424	0.0211168	0.130503	0.021438	0.132581	0.0217581	0.134657	0.0220769	0.136733	0.0223946	0.138807	0.022711	0.140879	0.0230263	0.142951	0.0233402	0.14502	0.0236529	0.147089	0.0239644
0.133795	0.01683	0.135989	0.0170836	0.138182	0.0173359	0.140373	0.0175869	0.142562	0.0178366	0.144749	0.018085	0.146934	0.0183321	0.149118	0.0185778	0.1513	0.0188222	0.153479	0.0190652	0.155657	0.0193068
0.139936	0.014096	0.142221	0.0143018	0.144504	0.0145063	0.146785	0.0147095	0.149064	0.0149112	0.15134	0.0151116	0.153614	0.0153106	0.155885	0.0155082	0.158154	0.0157043	0.160421	0.0158991	0.162685	0.0160923
0.145144	0.0120906	0.147504	0.0122614	0.149862	0.0124308	0.152217	0.0125987	0.154568	0.0127653	0.156917	0.0129304	0.159263	0.0130941	0.161606	0.0132564	0.163946	0.0134172	0.166283	0.0135765	0.168616	0.0137343
0.149652	0.0105499	0.152075	0.0106938	0.154494	0.0108362	0.15691	0.0109773	0.159323	0.0111168	0.161732	0.011255	0.164138	0.0113917	0.16654	0.0115269	0.168938	0.0116606	0.171333	0.0117928	0.173724	0.0119236
0.153612	0.00932483	0.156088	0.00944744	0.15856	0.00956861	0.161028	0.00968834	0.163492	0.00980662	0.165952	0.00992345	0.168407	0.0100388	0.170859	0.0101527	0.173306	0.0102651	0.17575	0.010376	0.178188	0.0104855
0.157131	0.00832552	0.159652	0.00843089	0.162169	0.00853484	0.164681	0.00863734	0.167189	0.00873841	0.169691	0.00883803	0.17219	0.0089362	0.174683	0.0090329	0.177172	0.00912815	0.179656	0.00922193	0.182135	0.00931423
0.160286	0.00749417	0.162846	0.00758535	0.165401	0.00767511	0.167952	0.00776345	0.170497	0.00785037	0.173036	0.00793586	0.175571	0.00801992	0.1781	0.00810254	0.180624	0.00818373	0.183143	0.00826348	0.185656	0.0083418
0.163136	0.00679175	0.16573	0.00687107	0.168319	0.006949	0.170902	0.00702553	0.173479	0.00710066	0.176051	0.00717439	0.178616	0.00724672	0.181176	0.00731765	0.18373	0.00738718	0.186278	0.00745531	0.18882	0.00752204
0.165726	0.00619073	0.16835	0.00626004	0.170968	0.00632798	0.173579	0.00639455	0.176185	0.00645976	0.178784	0.0065236	0.181376	0.00658608	0.183962	0.0066472	0.186542	0.00670695	0.189115	0.00676534	0.191682	0.00682238
0.168093	0.00567103	0.170743	0.00573181	0.173387	0.00579125	0.176023	0.00584935	0.178653	0.00590613	0.181275	0.00596158	0.183891	0.0060157	0.1865	0.00606851	0.189102	0.00611999	0.191697	0.00620716	0.194294	0.00625951
0.170267	0.00521761	0.17294	0.00527105	0.175605	0.0053232	0.178263	0.00537405	0.180914	0.00542361	0.183557	0.00547188	0.186193	0.00551887	0.188822	0.00556458	0.191448	0.00564889	0.194072	0.00569188	0.196688	0.00573145
0.172271	0.00481892	0.174963	0.00486602	0.177648	0.00491187	0.180325	0.00495646	0.182995	0.0049998	0.185656	0.00504189	0.188309	0.00508275	0.190965	0.00516267	0.193614	0.0051992	0.196253	0.00523357	0.198883	0.00526708
0.174124	0.00446595	0.176835	0.00450755	0.179537	0.00454792	0.182231	0.00458708	0.184916	0.00462503	0.187594	0.00469896	0.190276	0.00473723	0.192948	0.00476876	0.19561	0.00479903	0.198262	0.00482852	0.200905	0.00488546
0.175845	0.00415158	0.178571	0.00418835	0.181288	0.00422394	0.183997	0.00425837	0.186699	0.00432994	0.189404	0.00436304	0.192098	0.00439065	0.194782	0.00441728	0.197455	0.00444349	0.200118	0.00446903	0.202784	0.0045256
0.177447	0.00387004	0.180187	0.00390259	0.182918	0.00393399	0.185642	0.00400297	0.188369	0.00403232	0.191085	0.00405656	0.19379	0.00408019	0.196484	0.00410343	0.199166	0.00412622	0.201849	0.00418015	0.204551	0.00430898
0.178942	0.0036167	0.181694	0.00364551	0.184439	0.00371145	0.187188	0.00373849	0.189925	0.00375998	0.192651	0.00378091	0.195364	0.00380165	0.198066	0.00382195	0.200761	0.00387221	0.203486	0.00400086	0.206212	0.00400534
0.180341	0.00338771	0.183105	0.00344988	0.185875	0.00347644	0.188633	0.00349534	0.191378	0.00351401	0.194111	0.0035325	0.196832	0.0035507	0.199542	0.00356837	0.202278	0.00372641	0.20503	0.00372839	0.207756	0.00372578
0.181653	0.0031799	0.184442	0.00324163	0.18722	0.00325844	0.189985	0.00327487	0.192737	0.00329145	0.195477	0.00330776	0.198205	0.00332366	0.200944	0.00344871	0.203719	0.00348282	0.206469	0.00347619	0.209194	0.00347454
0.182898	0.00303033	0.185698	0.00304546	0.188482	0.00305994	0.191254	0.00307464	0.194012	0.00308934	0.196758	0.00310364	0.1995	0.00319437	0.20229	0.00326449	0.205064	0.00325403	0.207812	0.00324889	0.210543	0.00329194
0.184074	0.00285345	0.186878	0.00286599	0.189669	0.00287905	0.192446	0.00289218	0.195209	0.00290513	0.197962	0.00295439	0.200749	0.00306698	0.203553	0.00305627	0.206323	0.0030471	0.20907	0.00308705	0.211817	0.00308273
0.185181	0.00269054	0.187991	0.00270194	0.190786	0.00271369	0.193568	0.00272533	0.196336	0.00273667	0.19912	0.00282312	0.201938	0.0028807	0.204736	0.00286664	0.207503	0.00286008	0.210266	0.00289836	0.213021	0.00296072
0.186226	0.00254118	0.18904	0.00255156	0.19184	0.00256205	0.194626	0.00257229	0.197411	0.00265786	0.200227	0.00268984	0.203054	0.00270611	0.205846	0.00269495	0.208623	0.00273276	0.21139	0.00275813	0.214183	0.00284761
0.187214	0.00240393	0.190032	0.00241329	0.192836	0.00242257	0.195629	0.00246911	0.198447	0.00254306	0.201279	0.0025634	0.204103	0.0025473	0.206893	0.00258196	0.209683	0.00257213	0.212464	0.00263152	0.215296	0.00271186
0.18815	0.00227743	0.190971	0.00228579	0.193778	0.00229393	0.196595	0.00237674	0.199435	0.00240074	0.202274	0.00241686	0.205092	0.00240283	0.207896	0.00243661	0.210685	0.00245948	0.213494	0.00251107	0.216386	0.00265139
0.189036	0.00216053	0.191861	0.00216791	0.194679	0.0022132	0.197521	0.00228033	0.200367	0.00226602	0.203213	0.00228207	0.20603	0.00231426	0.208842	0.00229992	0.211644	0.00235682	0.214495	0.00246095	0.217432	0.00255927
0.189878	0.00205222	0.192705	0.00205867	0.195548	0.00213791	0.198409	0.00215839	0.20125	0.00217252	0.2041	0.0021587	0.20693	0.00218862	0.209739	0.00220913	0.212565	0.00225861	0.215466	0.00235738	0.21844	0.00250708
0.190678	0.00195164	0.193517	0.00199522	0.19638	0.00202549	0.199248	0.00204242	0.202096	0.00206146	0.204945	0.00208891	0.207781	0.00207112	0.210598	0.00208985	0.213462	0.00219522	0.216394	0.00225945	0.219411	0.00235457
0.191439	0.00185804	0.194301	0.00193521	0.19718	0.00195414	0.200043	0.00193622	0.202899	0.00195509	0.205758	0.00198022	0.208587	0.00196323	0.211426	0.00203693	0.214332	0.00214472	0.217297	0.00227103	0.220347	0.00227454
0.192172	0.00180899	0.195055	0.00183772	0.197941	0.00185348	0.200797	0.00183888	0.20366	0.00185645	0.206529	0.00187789	0.209365	0.00189525	0.212235	0.00200201	0.215166	0.00202665	0.21819	0.00219496	0.221229	0.00214073
0.19288	0.00176122	0.195773	0.00177816	0.198663	0.00176056	0.201514	0.00174919	0.204399	0.00180633	0.20726	0.00178374	0.210109	0.00186021	0.213016	0.00193456	0.215954	0.00194105	0.219041	0.00206474	0.222068	0.00208849
0.193568	0.00167791	0.196467	0.00169382	0.199349	0.00167525	0.202196	0.00166614	0.205103	0.00171577	0.207962	0.00173052	0.210834	0.00176633	0.213768	0.00182878	0.216746	0.00198668	0.219842	0.00194522	0.222913	0.00208629
0.194222	0.00159607	0.197127	0.00161152	0.200003	0.00159654	0.202858	0.00166371	0.205772	0.0016321	0.208637	0.00167015	0.211538	0.00174713	0.214486	0.00178923	0.217529	0.00193516	0.220598	0.00183778	0.223735	0.00202882
0.194845	0.00152069	0.197756	0.00153554	0.200627	0.00152354	0.203508	0.00158593	0.206409	0.00155497	0.209292	0.00162888	0.212224	0.00169643	0.215185	0.00170261	0.218281	0.00182526	0.221313	0.0017406	0.224524	0.00193965
0.19545	0.00148561	0.198356	0.00146549	0.201222	0.00145557	0.204126	0.00150948	0.207024	0.00151658	0.209927	0.00154831	0.212891	0.00163358	0.215855	0.00168765	0.21899	0.00172256	0.222006	0.00175509	0.225285	0.001862
0.196031	0.00141751	0.198929	0.00140055	0.201792	0.00143511	0.204715	0.00143871	0.207623	0.00147233	0.21053	0.00147121	0.213527	0.00154926	0.216514	0.00167024	0.219659	0.00163006	0.222698	0.00169773	0.226016	0.00179042
0.196584	0.0013539	0.199476	0.00134007	0.202353	0.00137269	0.205277	0.0013734	0.208198	0.00140421	0.211142	0.0015378	0.214131	0.00147204	0.217168	0.00161757	0.220294	0.00154643	0.223358	0.00160504	0.226715	0.00171707
0.197114	0.00129507	0.200001	0.00128352	0.20289	0.00131086	0.205818	0.001372	0.208751	0.00137582	0.211741	0.00145828	0.214705	0.0014016	0.21781	0.00156577	0.2209	0.00150652	0.223987	0.00155718	0.227389	0.00166382
0.19762	0.00124043	0.200503	0.00123049	0.203402	0.00125348	0.206355	0.00131278	0.209296	0.00133688	0.212309	0.00138393	0.215256	0.0014394	0.218419	0.00148054	0.221496	0.00150089	0.224605	0.00150884	0.228054	0.00164175
0.198106	0.00118943	0.200991	0.00122395	0.203892	0.00120031	0.206868	0.00125302	0.209817	0.00127297	0.212848	0.0013166	0.21582	0.00137664	0.218995	0.00140316	0.222081	0.00142464	0.225201	0.00146856	0.228705	0.00164767
0.198572	0.00114164	0.20147	0.0011719	0.204364	0.00117652	0.207362	0.00122417	0.210335	0.00132641	0.213362	0.00125534	0.216356	0.00130649	0.219542	0.00133342	0.222636	0.00135299	0.225795	0.00148317	0.229366	0.00165662
0.199019	0.00109672	0.201928	0.00112187	0.20483	0.00116444	0.207841	0.00117096	0.210852	0.00126167	0.213853	0.00119914	0.216871	0.0012792	0.220062	0.00127	0.223175	0.00131933	0.226396	0.00147704	0.23001	0.00159109
0.199449	0.0010544	0.202368	0.00107556	0.205286	0.00111378	0.208307	0.00115546	0.211344	0.00119932	0.214321	0.00114719	0.217391	0.00128865	0.220581	0.0012747	0.22369	0.00125552	0.226992	0.00153618	0.230635	0.00153016
0.199863	0.00101446	0.202789	0.00103257	0.205731	0.00109206	0.208758	0.0011022	0.211812	0.00114278	0.214777	0.00113575	0.217895	0.00125813	0.22108	0.00124887	0.224183	0.00122835	0.227586	0.00143306	0.231241	0.00147442
0.200277	0.0010171	0.203203	0.00101953	0.206158	0.00104512	0.209191	0.00109385	0.212258	0.00109143	0.215221	0.001086	0.218386	0.00119576	0.221568	0.00119018	0.224681	0.00131842	0.228141	0.00137619	0.231824	0.00143043
0.200675	0.000975278	0.203604	0.00100557	0.206567	0.00100158	0.209619	0.00104548	0.212685	0.00104438	0.215651	0.00107489	0.218851	0.00113572	0.222032	0.00113388	0.225222	0.001358	0.228697	0.00136244	0.232387	0.00145388
0.201058	0.000936407	0.20401	0.000998568	0.206959	0.000961375	0.210046	0.00107117	0.213094	0.00100095	0.21607	0.00102384	0.2193	0.00111372	0.222475	0.0010821	0.225745	0.00126394	0.229232	0.00136513	0.232994	0.00159056
0.201427	0.000926813	0.2044	0.000955231	0.207336	0.00092399	0.210464	0.00102137	0.213486	0.000960604	0.21647	0.000977541	0.219741	0.00109449	0.222898	0.00103445	0.226242	0.00125576	0.229768	0.00132471	0.233619	0.00153024
0.201791	0.000918856	0.204774	0.00091537	0.207698	0.000889006	0.210863	0.000973939	0.213862	0.000922944	0.216859	0.000997773	0.220168	0.00104072	0.223335	0.00116871	0.226729	0.00118062	0.230296	0.00129097	0.234211	0.00143231
0.202153	0.000885854	0.205133	0.000878912	0.208061	0.00088821	0.211243	0.000930973	0.214232	0.000924426	0.217259	0.00100005	0.220574	0.000992596	0.223798	0.00113921	0.227188	0.0011476	0.2308	0.00125305	0.234801	0.00147448
0.2025	0.000851082	0.205477	0.000845225	0.208424	0.000888185	0.211608	0.000891905	0.214594	0.000886251	0.21765	0.000955292	0.220974	0.00098662	0.224239	0.00106854	0.227656	0.00115776	0.231295	0.00128628	0.235376	0.00142637
0.202839	0.000851288	0.205809	0.000813823	0.208771	0.000849319	0.211957	0.000856054	0.214941	0.000849757	0.218027	0.00094944	0.221369	0.000980361	0.224661	0.00104042	0.228106	0.00109355	0.231822	0.00131773	0.235944	0.0013758
0.203172	0.000816553	0.206128	0.000784373	0.209104	0.000814018	0.212292	0.000822889	0.215274	0.00081625	0.218405	0.000940173	0.221776	0.00103936	0.225076	0.00105225	0.228548	0.00111453	0.232341	0.00129792	0.236508	0.00142208
0.203492	0.000784098	0.206436	0.00075664	0.209426	0.000816592	0.212615	0.000792011	0.215594	0.000785363	0.218771	0.000892155	0.222178	0.000972826	0.225486	0.000997115	0.228982	0.0010553	0.232869	0.00132938	0.237089	0.00147349
0.2038	0.000754347	0.206734	0.000730444	0.209746	0.000785436	0.212926	0.000763118	0.215902	0.00075664	0.219132	0.000915845	0.222571	0.000989696	0.225888	0.000978541	0.229418	0.00109921	0.233396	0.00129189	0.237668	0.00141291
0.204096	0.000726813	0.207024	0.000746263	0.210054	0.000753631	0.213226	0.000735973	0.216199	0.000729736	0.219504	0.000908242	0.222956	0.000935392	0.226268	0.000925885	0.22985	0.0010924	0.233896	0.00121219	0.238234	0.00141991
0.204381	0.00070111	0.207317	0.000718854	0.210354	0.000760507	0.213515	0.000710389	0.216486	0.000704404	0.21987	0.000935238	0.22332	0.000885146	0.226652	0.000990991	0.230297	0.00110331	0.234398	0.0012372	0.238814	0.00143114
0.204657	0.000676976	0.207599	0.000692066	0.210652	0.000729923	0.213807	0.000721789	0.216765	0.000709864	0.220235	0.000912675	0.223665	0.000841028	0.227038	0.000938047	0.230727	0.00107615	0.234879	0.0011965	0.239398	0.00147017
0.204923	0.00065422	0.207876	0.000702068	0.210938	0.000699958	0.214089	0.000693238	0.217045	0.000688376	0.22059	0.000893263	0.223993	0.000802036	0.227403	0.000921447	0.231144	0.00101242	0.235359	0.00118889	0.239999	0.00154788
0.20518	0.000632698	0.208151	0.000672326	0.211212	0.000672552	0.214361	0.000666579	0.217326	0.000701271	0.220937	0.000844315	0.224306	0.000767074	0.227779	0.000977673	0.231547	0.000992679	0.235829	0.00119036	0.2406	0.0014706
0.205429	0.000612294	0.208414	0.000644195	0.211476	0.000647483	0.214623	0.000642241	0.217601	0.00070359	0.22127	0.000830877	0.224607	0.000735316	0.228159	0.000923306	0.231943	0.000969832	0.236289	0.00111634	0.241171	0.00140076
0.20567	0.00059291	0.208667	0.00061914	0.21173	0.000624362	0.214875	0.000619826	0.217889	0.000704538	0.221602	0.000832506	0.224895	0.000744832	0.22852	0.000903877	0.232341	0.00102943	0.236741	0.00116336	0.241725	0.00140038
0.205909	0.000614641	0.20891	0.000596586	0.211976	0.00060287	0.215119	0.000598957	0.218194	0.0007731	0.221926	0.000788826	0.2252	0.000747235	0.228882	0.000920045	0.232746	0.00101277	0.237192	0.00108901	0.242272	0.00136952
0.20615	0.000592895	0.209144	0.000575942	0.212213	0.000582762	0.215357	0.000619755	0.218493	0.000725603	0.222233	0.00074807	0.225504	0.000778914	0.229241	0.000896304	0.233155	0.00101687	0.237629	0.00108716	0.242802	0.00130166
0.206383	0.00057172	0.209383	0.00059136	0.212442	0.000563851	0.2156	0.000594875	0.218781	0.000719745	0.222525	0.000711992	0.225809	0.000744247	0.229595	0.000877978	0.233561	0.00099127	0.238061	0.00109535	0.24333	0.00128949
0.206607	0.00055189	0.209615	0.000569328	0.212664	0.000545991	0.215832	0.000570353	0.219074	0.000718203	0.222803	0.000679959	0.226118	0.000775389	0.229947	0.000866548	0.233953	0.000969337	0.238526	0.00121339	0.243858	0.00133721
0.206824	0.000533399	0.209838	0.000548519	0.212879	0.000529068	0.21607	0.000584808	0.21936	0.000714638	0.223069	0.000651177	0.226433	0.000767717	0.230283	0.000815472	0.234331	0.000937493	0.239004	0.00116219	0.244388	0.00130979
0.207034	0.000516104	0.210053	0.000529418	0.21309	0.000550086	0.216304	0.000597673	0.219646	0.000706444	0.223339	0.000693162	0.226731	0.000724869	0.2306	0.000771763	0.234707	0.000921148	0.239473	0.00118867	0.244913	0.00132066
0.207237	0.000499857	0.210262	0.000511754	0.213307	0.000531412	0.216536	0.000564671	0.219921	0.000668757	0.22361	0.000662522	0.227021	0.000759206	0.230912	0.000771693	0.235084	0.000968385	0.239969	0.00128804	0.245429	0.00127026
0.207434	0.000484531	0.210463	0.00049527	0.213525	0.000548941	0.216756	0.000537824	0.220189	0.000665017	0.223869	0.000631453	0.227322	0.000751458	0.231224	0.000768576	0.23546	0.000911572	0.24047	0.00123552	0.245942	0.00124794
0.207625	0.000470022	0.210658	0.000479781	0.213739	0.000522915	0.216974	0.00054661	0.220448	0.000632754	0.224116	0.000603163	0.227625	0.00077442	0.231534	0.000768415	0.235835	0.000925551	0.240946	0.00116455	0.246439	0.00121997
0.20781	0.000456249	0.210847	0.000465156	0.213944	0.000500208	0.217188	0.000525403	0.22072	0.000708362	0.224352	0.000577681	0.227925	0.00072412	0.231844	0.000764096	0.236212	0.000984995	0.24142	0.0012085	0.24694	0.00120507
0.20799	0.00044314	0.21103	0.000451293	0.214154	0.000517023	0.217394	0.000504477	0.220995	0.000669315	0.224578	0.000554594	0.228218	0.000716773	0.232141	0.000722777	0.236609	0.00100382	0.241885	0.00115303	0.24743	0.00119504
0.208164	0.000430639	0.211208	0.000438116	0.214356	0.000494214	0.217613	0.000583603	0.221255	0.000631463	0.22481	0.000609112	0.228496	0.000675121	0.232429	0.000721148	0.237013	0.00105123	0.242338	0.00109519	0.247903	0.00121503
0.208334	0.000418697	0.21138	0.000425561	0.214553	0.000512463	0.21784	0.000548783	0.221505	0.000638019	0.225048	0.000581241	0.228759	0.000639534	0.232718	0.000724054	0.237424	0.00101474	0.24277	0.00109173	0.248406	0.0012861
0.208499	0.000407272	0.211554	0.000453151	0.214752	0.00048394	0.218053	0.000519696	0.221753	0.000605667	0.22529	0.000611938	0.229012	0.000689156	0.232999	0.000680975	0.237828	0.000984208	0.243203	0.00112321	0.248912	0.00123339
0.20866	0.000396325	0.211732	0.000434422	0.21494	0.000460833	0.218256	0.000495664	0.221993	0.000607462	0.22554	0.000608616	0.229282	0.000688366	0.233264	0.000644338	0.238217	0.000954024	0.243662	0.00111599	0.249399	0.00117876
0.208816	0.000385825	0.211902	0.000416884	0.215121	0.000441922	0.21846	0.000502834	0.222229	0.000576425	0.225788	0.000603125	0.22955	0.000648879	0.233527	0.000670215	0.238585	0.000890487	0.244096	0.00106985	0.249853	0.00109351
0.208969	0.000375743	0.212066	0.00043747	0.215294	0.000425608	0.218657	0.000481325	0.222454	0.000547173	0.226022	0.000569451	0.229808	0.000645341	0.2338	0.00067847	0.238942	0.000899439	0.244512	0.00102469	0.250283	0.00106196
0.209117	0.000366053	0.212238	0.000424298	0.215461	0.000410989	0.218845	0.000461418	0.222667	0.000521791	0.226256	0.000577611	0.230065	0.000645967	0.234073	0.000669985	0.239289	0.000838213	0.24492	0.00102563	0.250704	0.00105794
0.209261	0.000356731	0.212404	0.000406518	0.215623	0.00039759	0.21903	0.000473974	0.222871	0.000499504	0.226507	0.000650439	0.230316	0.000610697	0.234351	0.000697444	0.239642	0.000887297	0.24532	0.000990541	0.251119	0.00106357
0.209415	0.00038193	0.212575	0.000426719	0.215779	0.000385143	0.219216	0.000455791	0.223072	0.000509495	0.226759	0.000612007	0.230559	0.000614944	0.234635	0.000725591	0.23999	0.000866936	0.245728	0.000998065	0.25153	0.000992196
0.209566	0.000369064	0.212742	0.000407024	0.215933	0.000402279	0.219395	0.00043773	0.223274	0.000521	0.226997	0.000577715	0.230809	0.00062297	0.234936	0.000763703	0.240353	0.000940997	0.246134	0.000998173	0.251932	0.00100169
0.209725	0.000392446	0.212908	0.000425146	0.216092	0.000389636	0.219574	0.000460409	0.223477	0.000495242	0.227222	0.000548443	0.231056	0.000634667	0.235249	0.000790346	0.240719	0.000906804	0.246539	0.00111141	0.252319	0.000934734
0.20988	0.000409008	0.213073	0.000400092	0.216245	0.000376263	0.219778	0.000554983	0.22367	0.000502853	0.227447	0.000560487	0.231302	0.000595544	0.235568	0.000780496	0.241068	0.000841972	0.246982	0.00110991	0.252691	0.000912788
0.21004	0.000388695	0.213229	0.000380555	0.216393	0.000363485	0.219994	0.000523364	0.223866	0.000478133	0.227665	0.000531788	0.231533	0.000561445	0.235888	0.000842165	0.241406	0.000855747	0.247405	0.0010129	0.253055	0.000890773
0.210191	0.000368726	0.213378	0.000364742	0.216538	0.000387513	0.220196	0.000489199	0.224053	0.000454532	0.227873	0.000505664	0.231751	0.000532431	0.236226	0.000857902	0.241739	0.000845392	0.247806	0.00104485	0.25343	0.00102242
0.210348	0.000388875	0.213521	0.000351217	0.21669	0.00036897	0.220386	0.000460352	0.224243	0.000473705	0.22807	0.000482566	0.231959	0.000507218	0.236556	0.000794528	0.242066	0.000787454	0.248206	0.000962287	0.253846	0.00103943
0.2105	0.000369416	0.21366	0.000367771	0.216834	0.00035265	0.220565	0.00043625	0.224428	0.000451906	0.228259	0.000461961	0.232168	0.00054429	0.236876	0.000776596	0.242398	0.000841703	0.248576	0.000892169	0.254299	0.00113216
0.210644	0.00035231	0.213804	0.000355632	0.216972	0.000338815	0.220743	0.000444472	0.224605	0.000431946	0.228452	0.000475969	0.232388	0.000555203	0.237175	0.000720238	0.242723	0.000784341	0.24893	0.000880456	0.254757	0.00110603
0.210782	0.000337879	0.213944	0.000342571	0.217115	0.000357569	0.22092	0.000457692	0.224774	0.000414374	0.228651	0.000491969	0.232612	0.000555597	0.237453	0.000672788	0.243037	0.00080773	0.249271	0.000827152	0.255207	0.00111691
0.210915	0.00032545	0.214079	0.000330215	0.217261	0.000380133	0.221098	0.000433536	0.224936	0.000398695	0.228842	0.000465348	0.232838	0.000559408	0.23772	0.0006716	0.243363	0.000856879	0.249606	0.000817221	0.255655	0.00113482
0.211042	0.000314446	0.214208	0.000318667	0.217409	0.000361132	0.221266	0.000410876	0.225099	0.000426263	0.229024	0.000442145	0.233067	0.000593321	0.238001	0.000694681	0.243712	0.000868982	0.249925	0.000799691	0.256116	0.00117317
0.211166	0.000304485	0.214333	0.000307927	0.217552	0.000383409	0.221427	0.00039129	0.225265	0.000404596	0.229196	0.000421988	0.233299	0.000562724	0.238289	0.000720692	0.244063	0.000864778	0.250254	0.000803487	0.256579	0.00114651
0.211289	0.000334208	0.214455	0.000297958	0.217702	0.000366631	0.22158	0.000374286	0.225445	0.000479729	0.229361	0.000404186	0.233527	0.000572993	0.238567	0.000708089	0.244396	0.000832869	0.250584	0.000818998	0.257047	0.00120812
0.211422	0.000343775	0.214572	0.000288698	0.217845	0.00034805	0.221734	0.000395043	0.225641	0.000488668	0.229531	0.000427334	0.233765	0.000602084	0.238858	0.000733228	0.244727	0.000803444	0.250906	0.00078524	0.257546	0.00132192
0.211556	0.000326777	0.214685	0.000280073	0.217981	0.000331579	0.221895	0.000408924	0.22583	0.000459013	0.229698	0.000436624	0.234012	0.000601566	0.23914	0.000678891	0.245046	0.000842253	0.251209	0.000731535	0.258058	0.00123812
0.211688	0.000349293	0.214796	0.000272012	0.218118	0.000348054	0.222054	0.00038606	0.226015	0.000472469	0.229881	0.000456669	0.234244	0.000561948	0.239407	0.000696476	0.245375	0.000816343	0.251494	0.000726791	0.258553	0.00122313
0.211824	0.00033237	0.214903	0.000264447	0.218258	0.000363815	0.222204	0.000366461	0.226199	0.000447512	0.230072	0.000472334	0.234464	0.000559006	0.239685	0.000689189	0.245719	0.000863285	0.251821	0.000808779	0.259027	0.00116004
0.211953	0.000315096	0.215007	0.000257319	0.2184	0.000344445	0.222348	0.000350185	0.226373	0.00042391	0.230255	0.000447046	0.234681	0.000525242	0.239951	0.000641187	0.246055	0.000831769	0.252162	0.000852554	0.25949	0.00114349
0.212076	0.000300214	0.215109	0.000250579	0.218533	0.000325297	0.222485	0.000336246	0.226544	0.00043728	0.230429	0.000422996	0.234888	0.000536747	0.240202	0.000638122	0.246375	0.000783776	0.252495	0.000824015	0.259948	0.00117114
0.212194	0.000287471	0.215208	0.000244184	0.21866	0.000309046	0.222617	0.000323921	0.226714	0.000414381	0.230603	0.000435299	0.235097	0.000507817	0.24045	0.000601476	0.246692	0.000798664	0.252816	0.000801554	0.260412	0.00118332
0.212306	0.000276368	0.215304	0.000238098	0.218781	0.000295359	0.222744	0.000312767	0.226876	0.000392371	0.230792	0.000480294	0.235294	0.000479682	0.240683	0.000567242	0.247002	0.000780626	0.253161	0.000919934	0.260889	0.00120065
0.212415	0.000266512	0.215398	0.00023229	0.218896	0.000283607	0.222867	0.00030251	0.227028	0.000372861	0.230978	0.000450477	0.235484	0.000490349	0.240904	0.000537116	0.247312	0.000761318	0.253554	0.000976992	0.261358	0.00117701
0.21252	0.000257626	0.21549	0.000226734	0.219008	0.000273283	0.222986	0.000292976	0.227174	0.000355721	0.231152	0.000423179	0.235675	0.00046665	0.241124	0.000578125	0.247613	0.000738802	0.253935	0.000957441	0.261845	0.00121315
0.212621	0.000249516	0.21558	0.000221408	0.21913	0.000303278	0.223101	0.000284047	0.227317	0.000374749	0.231356	0.000529806	0.235857	0.000442814	0.24135	0.000550196	0.2479	0.000705486	0.254323	0.000999913	0.262318	0.0011454
0.212719	0.00024204	0.21568	0.000255006	0.219248	0.000287383	0.223213	0.000275638	0.227465	0.000360472	0.231571	0.000517406	0.236034	0.000459584	0.241563	0.000520284	0.248189	0.00072218	0.254706	0.000918848	0.262757	0.00105194
0.212815	0.000235095	0.21578	0.000244564	0.21936	0.000273583	0.223326	0.000306383	0.227605	0.00034423	0.231774	0.000519526	0.236225	0.000501478	0.241766	0.000522973	0.248466	0.000701687	0.255109	0.00102126	0.263161	0.000974759
0.212907	0.0002286	0.215876	0.000234489	0.219467	0.000262124	0.223446	0.000294601	0.227751	0.000359272	0.231974	0.00048148	0.23645	0.000547631	0.241971	0.000498595	0.248738	0.000656558	0.255516	0.000998761	0.263557	0.00105467
0.212998	0.000222495	0.215974	0.000254975	0.219569	0.000252394	0.223561	0.000281342	0.227891	0.000342309	0.23216	0.000448701	0.236661	0.000508185	0.242166	0.000510129	0.248991	0.000613528	0.255918	0.000975647	0.263993	0.00112196
0.213085	0.000216729	0.216073	0.000240923	0.21967	0.00027714	0.223677	0.00031178	0.228041	0.000363567	0.232337	0.000460472	0.236857	0.000474038	0.242377	0.000519295	0.249235	0.000612694	0.256317	0.00100151	0.264438	0.0010948
0.213171	0.000211264	0.216167	0.000228305	0.219779	0.000266138	0.22382	0.000366348	0.228194	0.000381042	0.232516	0.000436764	0.237066	0.000548815	0.24258	0.000520751	0.249472	0.000573576	0.256725	0.00100162	0.264877	0.00108129
0.213254	0.000206065	0.216256	0.000218227	0.219883	0.000254248	0.223962	0.000344626	0.228342	0.000357739	0.232686	0.00041215	0.237277	0.000507159	0.242789	0.00051198	0.249696	0.000566259	0.257118	0.000956438	0.265336	0.00117177
0.213336	0.000201107	0.216342	0.000210077	0.219985	0.000279579	0.224096	0.000323601	0.228491	0.000376614	0.232846	0.000389702	0.237489	0.000543463	0.243015	0.0006203	0.249937	0.000618719	0.257506	0.000951883	0.265787	0.00109881
0.213415	0.000196367	0.216424	0.000203233	0.220095	0.000267815	0.224221	0.000305631	0.228637	0.000355947	0.232998	0.000369851	0.237708	0.00054244	0.243262	0.000606898	0.250198	0.000666836	0.25789	0.00096873	0.26624	0.00114046
0.213493	0.000191825	0.216504	0.000197261	0.220202	0.000287036	0.224345	0.000314551	0.228776	0.000337324	0.233142	0.000352351	0.237917	0.000504937	0.243508	0.000588429	0.250454	0.000616641	0.258277	0.000933371	0.266705	0.0011467
0.213569	0.000187465	0.216582	0.000219555	0.220313	0.000268822	0.224486	0.000402695	0.228923	0.00039163	0.23328	0.000336822	0.238134	0.000547613	0.243742	0.00057015	0.250711	0.000706859	0.258639	0.000901455	0.267163	0.00114201
0.213643	0.000183272	0.21667	0.000217489	0.220418	0.000255144	0.224643	0.000379489	0.229076	0.000372136	0.233411	0.000322909	0.238348	0.000537884	0.24397	0.000566198	0.250988	0.000690584	0.258988	0.00087602	0.267619	0.00111213
0.213715	0.000179235	0.216756	0.000209952	0.220517	0.000244126	0.22479	0.000353285	0.229229	0.000420824	0.233542	0.000338821	0.238555	0.000499969	0.244188	0.000521726	0.251273	0.000755318	0.259363	0.00100718	0.268058	0.00108465
0.213786	0.000175342	0.216838	0.000202076	0.220619	0.000274054	0.224938	0.000360514	0.229393	0.000397912	0.233683	0.000364621	0.238754	0.000495133	0.244394	0.000558667	0.251566	0.000733883	0.259755	0.000949931	0.268492	0.00110848
0.213867	0.000210618	0.216917	0.000194836	0.220727	0.000263132	0.225078	0.000337742	0.229547	0.000372048	0.233826	0.00034765	0.238952	0.0004994	0.24462	0.000579842	0.251853	0.000694496	0.260124	0.000905479	0.26895	0.00118593
0.213952	0.000231573	0.216994	0.000188329	0.22083	0.000249996	0.225209	0.000319046	0.229695	0.000378618	0.233969	0.000369987	0.239145	0.000464285	0.244848	0.000570664	0.252121	0.000648076	0.260491	0.000955106	0.269437	0.00123318
0.214042	0.000217798	0.217068	0.000182454	0.220927	0.000238334	0.225333	0.000303142	0.229842	0.000355329	0.234112	0.000348246	0.239324	0.000433684	0.245067	0.000528239	0.252377	0.000645671	0.260871	0.000945635	0.269914	0.00116021
0.214126	0.000203624	0.21714	0.000177093	0.22102	0.000228253	0.225451	0.00028918	0.229989	0.000375511	0.234247	0.000328173	0.239492	0.000408438	0.245275	0.000516729	0.252636	0.000636793	0.261241	0.000948841	0.27037	0.00119108
0.214205	0.000192428	0.21721	0.000172147	0.221121	0.00025686	0.225564	0.000276678	0.230136	0.000383197	0.234375	0.000311183	0.239653	0.000404974	0.245475	0.000483091	0.252896	0.000663819	0.261628	0.000969445	0.270841	0.00119712
0.21428	0.000183715	0.217277	0.000167541	0.221221	0.000242921	0.225673	0.000265349	0.230285	0.000359223	0.234496	0.000296678	0.239816	0.000419281	0.24569	0.000521009	0.253153	0.000650541	0.262018	0.000951519	0.271345	0.00132608
0.214352	0.000176712	0.217344	0.000163221	0.221316	0.000230174	0.225777	0.000255001	0.230424	0.000336947	0.234622	0.000320781	0.239982	0.000433869	0.245897	0.000512042	0.253408	0.000677935	0.262402	0.000937268	0.271868	0.00128065
0.214421	0.000170844	0.217411	0.000189861	0.221405	0.000219297	0.225891	0.000322673	0.230555	0.000317877	0.234748	0.000304969	0.240157	0.000450999	0.246093	0.000472697	0.25368	0.00065998	0.262775	0.000898794	0.272397	0.00135894
0.214489	0.000165738	0.217497	0.000216109	0.221492	0.000241708	0.226017	0.000306521	0.230678	0.00030144	0.234878	0.000355573	0.240344	0.000451372	0.246276	0.000443532	0.253936	0.000642343	0.26312	0.000830395	0.272916	0.00123879
0.214554	0.000161163	0.217581	0.000204984	0.221588	0.000236026	0.226136	0.000288837	0.230796	0.000287079	0.235016	0.000336986	0.240517	0.000415095	0.246449	0.000466179	0.254184	0.000635371	0.263463	0.000871291	0.273428	0.00130693
0.214617	0.000156972	0.217661	0.000194798	0.221692	0.000261895	0.226248	0.000273129	0.230922	0.000314344	0.235147	0.000317468	0.240693	0.000458743	0.246638	0.000473514	0.254456	0.00068954	0.263809	0.000884222	0.273959	0.00134221
0.214679	0.000153075	0.217737	0.000186053	0.221794	0.000247234	0.226362	0.000300953	0.231045	0.000299268	0.23527	0.000300112	0.240873	0.00046523	0.246832	0.000470978	0.254725	0.00066219	0.264158	0.000871505	0.274493	0.00137368
0.21474	0.000149409	0.21781	0.000178503	0.22189	0.000233603	0.226478	0.000280376	0.231172	0.000311967	0.235389	0.000319084	0.241061	0.000461934	0.247018	0.0004559	0.254991	0.000680371	0.264497	0.000843331	0.275035	0.00131612
0.214799	0.000145935	0.21788	0.000171874	0.221986	0.00025583	0.226587	0.000263678	0.231293	0.000294022	0.235541	0.000364868	0.241239	0.000427493	0.247195	0.00043163	0.25528	0.000698277	0.264832	0.000839203	0.275572	0.00138355
0.214857	0.000142624	0.217947	0.000165954	0.222086	0.000241015	0.226689	0.00025014	0.231408	0.000278906	0.235681	0.000336398	0.241404	0.000398728	0.247375	0.000485478	0.255578	0.000745842	0.265183	0.000870148	0.276119	0.00135352
0.214913	0.000139456	0.218013	0.000160594	0.222179	0.000226353	0.226787	0.000238739	0.231516	0.000265892	0.235821	0.000346368	0.241571	0.000445117	0.247575	0.000485049	0.255897	0.000795097	0.265517	0.000801576	0.27666	0.00137672
0.214968	0.000136415	0.218076	0.000155687	0.222267	0.00021362	0.226886	0.0002618	0.23162	0.000254458	0.235955	0.00032408	0.241759	0.000483083	0.247772	0.000535626	0.256201	0.000725588	0.265845	0.00083827	0.277229	0.00142726
0.215022	0.00013349	0.218137	0.000151155	0.22236	0.000242825	0.226988	0.000247485	0.23172	0.000244271	0.23608	0.000304395	0.241943	0.000440725	0.247994	0.000595089	0.25648	0.00069965	0.266178	0.000816189	0.277802	0.0015089
0.215075	0.000130671	0.218197	0.000146941	0.222453	0.000225149	0.227092	0.000268027	0.231821	0.000274859	0.236207	0.000356098	0.242112	0.000407117	0.248223	0.000551632	0.256767	0.00075371	0.266536	0.000887079	0.278425	0.00155974
0.215127	0.000127952	0.218255	0.000142999	0.22254	0.0002113	0.227196	0.000254524	0.231944	0.000332088	0.236345	0.000333609	0.242281	0.000439995	0.248459	0.000612697	0.257068	0.000793036	0.266899	0.000916228	0.279048	0.00152843
0.215177	0.000125325	0.218313	0.000173911	0.222622	0.000200292	0.227295	0.000241548	0.232072	0.000308294	0.236479	0.000331255	0.242451	0.000412515	0.248692	0.000558091	0.257371	0.00072359	0.267252	0.000906112	0.279666	0.00154844
0.215227	0.000122785	0.218382	0.000168433	0.222701	0.000191107	0.22739	0.000230079	0.23219	0.000285633	0.236607	0.000311726	0.242611	0.000388346	0.248918	0.000546552	0.25766	0.000738614	0.267626	0.000922905	0.280264	0.00146725
0.215276	0.000120328	0.218447	0.000159041	0.222775	0.000183178	0.22748	0.000220003	0.232301	0.000267022	0.236728	0.000293369	0.242771	0.000401046	0.249128	0.000505536	0.257952	0.000725229	0.26801	0.000975531	0.280854	0.00146428
0.215323	0.00011795	0.218514	0.000185416	0.222847	0.000176186	0.227566	0.000211088	0.232404	0.000251811	0.236871	0.000380426	0.242926	0.000379285	0.249333	0.000506706	0.258228	0.000659196	0.268382	0.000888557	0.281437	0.00146232
0.21537	0.000115646	0.218587	0.000178286	0.222916	0.000169931	0.227649	0.000203124	0.232502	0.000239129	0.237017	0.000349944	0.243085	0.000398877	0.249536	0.000509297	0.258483	0.000645864	0.268755	0.0010302	0.282036	0.00151245
0.215416	0.000113413	0.218663	0.000207643	0.222983	0.000164275	0.227759	0.000313379	0.232596	0.000228312	0.237151	0.000323595	0.243248	0.000397788	0.249742	0.000536296	0.258732	0.000599105	0.269175	0.00106201	0.282649	0.0015115
0.215461	0.000111249	0.218743	0.00019413	0.223059	0.00019709	0.22788	0.000292188	0.232685	0.000218897	0.237276	0.000302547	0.243404	0.000406846	0.249951	0.000540052	0.258977	0.000591352	0.269599	0.00106827	0.28326	0.0015722
0.215517	0.000139584	0.218818	0.00018089	0.223136	0.000187857	0.227993	0.000270983	0.232771	0.000210567	0.237393	0.000285425	0.24357	0.000428182	0.25016	0.000541891	0.259229	0.000623467	0.270034	0.00106849	0.283865	0.00148508
0.215572	0.0001326	0.21889	0.000211839	0.22321	0.00017904	0.228097	0.000252974	0.232854	0.000203098	0.237504	0.000271067	0.243746	0.000467268	0.250367	0.000497102	0.259468	0.000572709	0.270449	0.00100342	0.28443	0.00135061
0.215623	0.000126917	0.218972	0.000197891	0.223292	0.000206211	0.228195	0.000237825	0.232933	0.000196329	0.237619	0.000328964	0.243929	0.000449656	0.25056	0.000496631	0.259697	0.000600862	0.270856	0.00102404	0.284982	0.00139425
0.215673	0.000122438	0.219048	0.000182742	0.223372	0.000194292	0.228291	0.000262927	0.233011	0.00019014	0.237747	0.000311608	0.244115	0.000456034	0.250764	0.00049321	0.259945	0.000660508	0.271248	0.000939019	0.285555	0.00145214
0.215721	0.000118731	0.219119	0.000170461	0.223454	0.000215286	0.228394	0.000251446	0.233085	0.00018444	0.237868	0.000291965	0.244291	0.000424288	0.250957	0.00049728	0.26022	0.000685056	0.271617	0.000963126	0.286134	0.0014925
0.215768	0.0001155	0.219185	0.000160715	0.223538	0.000202518	0.228492	0.000237329	0.233158	0.000179159	0.238006	0.000341616	0.244463	0.000433008	0.251149	0.000463518	0.260511	0.000754949	0.271996	0.000957504	0.286741	0.00148476
0.215814	0.000112574	0.219247	0.000152789	0.223617	0.000192188	0.228593	0.00026153	0.233229	0.000174239	0.238146	0.000380811	0.24463	0.000406041	0.251335	0.000463628	0.260797	0.000678404	0.272373	0.000966282	0.287363	0.00156026
0.215859	0.000138014	0.219307	0.000146141	0.223692	0.000183692	0.228694	0.000246154	0.233309	0.000201765	0.238292	0.000348303	0.244788	0.000381703	0.251514	0.000433471	0.261058	0.000689885	0.272797	0.00107127	0.287981	0.00154499
0.215915	0.000137708	0.219364	0.000140409	0.223764	0.000176329	0.228792	0.000260794	0.2334	0.000222205	0.238437	0.000341769	0.244936	0.000360084	0.251688	0.000437531	0.261328	0.000672607	0.273246	0.00114786	0.288605	0.00155362
0.215969	0.000132284	0.219419	0.000135355	0.223833	0.000169733	0.228893	0.000245317	0.233486	0.000207796	0.238567	0.000313161	0.24508	0.000352367	0.251857	0.000409477	0.261602	0.000720107	0.273687	0.00107338	0.289237	0.00161951
0.21602	0.000126478	0.219473	0.000130824	0.223901	0.000200604	0.228988	0.000229496	0.233567	0.000196179	0.238699	0.000322058	0.245217	0.000334823	0.252016	0.000385539	0.261879	0.000688855	0.274116	0.00108098	0.289871	0.00156237
0.216073	0.000154822	0.219524	0.00012671	0.22398	0.000193133	0.229077	0.000216507	0.233652	0.000218922	0.238823	0.000299207	0.245348	0.000318952	0.252166	0.000365177	0.262147	0.000701124	0.274544	0.00104972	0.290471	0.0014501
0.216134	0.000150322	0.219574	0.000122937	0.224074	0.000245949	0.229162	0.000236987	0.233737	0.000203845	0.238947	0.000316106	0.245472	0.000304527	0.252308	0.000347381	0.262419	0.00068788	0.274987	0.00111856	0.291054	0.00144093
0.216193	0.000142427	0.219622	0.000119449	0.224169	0.00022971	0.229255	0.000225633	0.233827	0.000272195	0.23907	0.000299278	0.245602	0.0003246	0.252444	0.000331479	0.262695	0.000711186	0.275419	0.00104588	0.291659	0.00152252
0.216248	0.000135026	0.219669	0.000116206	0.224258	0.0002149	0.229354	0.000253456	0.233931	0.000248335	0.239186	0.000282995	0.245728	0.000308938	0.252574	0.000317054	0.262981	0.000752355	0.27584	0.0010539	0.292262	0.00145635
0.216301	0.000128538	0.219715	0.000113175	0.224342	0.000202704	0.229452	0.00023939	0.234026	0.000226053	0.239309	0.00030042	0.245849	0.000294207	0.252723	0.000369218	0.263269	0.000686039	0.276278	0.00118742	0.292845	0.00149225
0.216351	0.000122876	0.21976	0.000110331	0.224421	0.000192539	0.229549	0.000265085	0.234117	0.000247529	0.239426	0.00028358	0.245986	0.000340564	0.252872	0.000358928	0.26353	0.000625268	0.27673	0.00107426	0.29344	0.00149418
0.216399	0.0001179	0.219804	0.000107652	0.224506	0.000215509	0.229652	0.000246875	0.234223	0.000259499	0.239537	0.00026963	0.246117	0.000317047	0.25301	0.000333205	0.26379	0.00065208	0.277154	0.00111794	0.294076	0.00157778
0.216446	0.000113486	0.219849	0.000139388	0.224589	0.000201917	0.229747	0.00022907	0.234323	0.000243522	0.239652	0.00028806	0.246247	0.000315428	0.253169	0.000409693	0.26404	0.000600915	0.2776	0.00115983	0.294688	0.00156923
0.21649	0.000109533	0.219904	0.000133403	0.224677	0.000231164	0.229835	0.000214423	0.234417	0.000228931	0.239764	0.000272703	0.246381	0.000327242	0.253329	0.000416175	0.264271	0.000555861	0.278063	0.00118157	0.295349	0.00170083
0.216533	0.000105965	0.219955	0.000125643	0.224765	0.000213142	0.229919	0.000202428	0.234509	0.000252352	0.239875	0.000324312	0.246517	0.000375688	0.25351	0.000485243	0.26451	0.000623132	0.278512	0.00107065	0.296014	0.00172244
0.216575	0.000102719	0.220004	0.000118793	0.224848	0.000199162	0.229998	0.000192391	0.234607	0.000237668	0.240012	0.000385402	0.246663	0.000353562	0.253711	0.000530278	0.26476	0.000608834	0.278921	0.00101469	0.296684	0.00163205
0.216628	0.000136724	0.22005	0.000113113	0.224925	0.000188232	0.230073	0.000183802	0.234703	0.000287971	0.24016	0.000352466	0.246814	0.000400064	0.253914	0.000486578	0.265019	0.00071958	0.279339	0.00104158	0.297303	0.00147391
0.216681	0.000127804	0.220096	0.000146633	0.224998	0.00017929	0.230156	0.00020006	0.234813	0.000261653	0.240308	0.000357098	0.246969	0.000397672	0.254121	0.000517149	0.265309	0.000731494	0.279768	0.00108475	0.297901	0.00149947
0.21673	0.000119756	0.220154	0.000141104	0.225068	0.000171688	0.230233	0.000188438	0.234913	0.000241868	0.240455	0.000363022	0.247122	0.000371118	0.254318	0.000469677	0.265614	0.000788801	0.280182	0.000991478	0.298511	0.00154136
0.216777	0.000113168	0.220208	0.000132971	0.225145	0.000198657	0.230307	0.000180511	0.235007	0.000226552	0.240599	0.000350295	0.247289	0.000410339	0.254512	0.000513622	0.265914	0.000712432	0.280584	0.000985251	0.299132	0.00159081
0.216821	0.000107733	0.22026	0.000125799	0.225223	0.000189924	0.230381	0.000207703	0.235095	0.000213987	0.240734	0.000327713	0.247449	0.000412455	0.254709	0.000471493	0.266193	0.000754065	0.280959	0.000899014	0.299752	0.00153212
0.216863	0.00010315	0.220309	0.000119753	0.225308	0.000222361	0.230463	0.000198616	0.235178	0.000203289	0.240868	0.000338531	0.247608	0.000381248	0.254889	0.0004302	0.266497	0.000750738	0.281304	0.000830865	0.300364	0.0014895
0.216904	9.92045e-05	0.220356	0.000114616	0.225394	0.000208153	0.23054	0.000188767	0.235258	0.000193962	0.240999	0.000315601	0.247754	0.000352435	0.25507	0.000468384	0.266795	0.00071678	0.281641	0.000872248	0.300948	0.00142798
0.216942	9.57504e-05	0.220401	0.000110181	0.225474	0.000195146	0.230614	0.000179772	0.235334	0.000185696	0.241127	0.000322072	0.247907	0.00039795	0.255261	0.000493811	0.267091	0.000748814	0.281993	0.000848563	0.301538	0.00160746
0.21698	9.26839e-05	0.220444	0.000106298	0.22555	0.000183979	0.230684	0.000171797	0.235414	0.000211127	0.241251	0.000303109	0.24806	0.000366734	0.255458	0.000494094	0.267393	0.000779075	0.282319	0.000786324	0.302203	0.00164208
0.217017	8.99301e-05	0.220486	0.000102854	0.225621	0.000174445	0.230763	0.000196576	0.235496	0.000200972	0.241379	0.000321961	0.248201	0.000339356	0.255652	0.00049061	0.267706	0.000746875	0.28265	0.000871508	0.302864	0.0016043
0.217066	0.000120855	0.220526	9.9768e-05	0.22569	0.000166242	0.23085	0.000218625	0.235582	0.000226709	0.241507	0.000341768	0.248349	0.000388055	0.255862	0.000518541	0.268003	0.000749961	0.283002	0.000885558	0.303494	0.0016275
0.217112	0.000112458	0.220566	9.69772e-05	0.225755	0.000159104	0.230933	0.000196585	0.23567	0.000213995	0.241639	0.00031862	0.248498	0.000355051	0.256088	0.000597851	0.268303	0.00071686	0.283366	0.000949425	0.304171	0.00176295
0.217156	0.000105437	0.220604	9.44337e-05	0.225817	0.000152818	0.231008	0.000180532	0.235765	0.000231252	0.241766	0.000308583	0.248634	0.000326907	0.256323	0.000567256	0.268577	0.000654949	0.28375	0.00100011	0.304876	0.00182778
0.217197	9.99913e-05	0.220641	9.20996e-05	0.225877	0.000147218	0.231077	0.00016885	0.235854	0.000214195	0.241889	0.000309223	0.24876	0.000304195	0.256558	0.000562939	0.268828	0.000604234	0.284149	0.000968183	0.305654	0.00198907
0.217236	9.56368e-05	0.220678	8.99443e-05	0.225935	0.000142175	0.231154	0.000189497	0.235937	0.00020087	0.242008	0.000288083	0.248886	0.000320635	0.256775	0.000541934	0.269095	0.0007346	0.284562	0.0011024	0.306432	0.00195066
0.217273	9.20168e-05	0.220713	8.79431e-05	0.225991	0.000137591	0.231227	0.00017637	0.236015	0.000190109	0.24212	0.000270837	0.24901	0.000300929	0.25699	0.000561885	0.269383	0.000726479	0.285021	0.00115126	0.307212	0.00189146
0.217309	8.89127e-05	0.220757	0.000122911	0.226045	0.000133386	0.231296	0.000166211	0.236089	0.000181122	0.242225	0.000256105	0.24914	0.000353321	0.257236	0.000622194	0.269687	0.000773632	0.285464	0.00112023	0.307967	0.00189176
0.217344	8.61896e-05	0.220805	0.00011669	0.226101	0.000167033	0.231361	0.000158014	0.236171	0.000207258	0.242325	0.000243237	0.249287	0.000356678	0.257473	0.000566839	0.270021	0.00086049	0.285901	0.00112836	0.308706	0.00179045
0.217378	8.37595e-05	0.22085	0.000110168	0.226167	0.000161146	0.231422	0.000151059	0.236251	0.000194092	0.24242	0.000231856	0.249424	0.000329377	0.25769	0.000554485	0.27036	0.000820582	0.28634	0.00104025	0.309418	0.00184346
0.217411	8.15621e-05	0.220893	0.000104549	0.22623	0.000153732	0.231489	0.000196662	0.236327	0.000182295	0.24251	0.000221693	0.249554	0.000342533	0.25792	0.000584182	0.270692	0.00081597	0.28675	0.0010322	0.310145	0.00178702
0.217444	7.95542e-05	0.220934	9.98327e-05	0.22629	0.000146526	0.231565	0.000184844	0.236397	0.000172639	0.242597	0.000212538	0.249687	0.000321998	0.258151	0.000562356	0.271003	0.000743812	0.287161	0.00104109	0.310858	0.00174916
0.217475	7.77038e-05	0.220973	9.58503e-05	0.226347	0.000139942	0.231636	0.000170965	0.236465	0.000164618	0.242691	0.000244279	0.249812	0.000332073	0.258379	0.000545745	0.271291	0.000715757	0.287579	0.00102755	0.311572	0.00184123
0.217506	7.59866e-05	0.221022	0.000131774	0.226402	0.000134032	0.231702	0.000159326	0.236539	0.000195028	0.242785	0.000228566	0.24994	0.000309007	0.258588	0.00049997	0.271575	0.00072171	0.287975	0.000959684	0.312282	0.00172496
0.217536	7.43837e-05	0.221072	0.000120505	0.226455	0.00016355	0.231764	0.000149939	0.236615	0.000181929	0.242885	0.000278963	0.25006	0.000288612	0.258794	0.00057321	0.271857	0.000707056	0.288356	0.000950123	0.31299	0.00175664
0.217565	7.28801e-05	0.221118	0.000112244	0.226517	0.000147115	0.231822	0.000142263	0.236701	0.000248465	0.242992	0.000258854	0.250172	0.000272112	0.259014	0.00053008	0.272136	0.000725895	0.288736	0.000972684	0.313711	0.00179488
0.217594	7.14636e-05	0.221162	0.000106071	0.226574	0.000138187	0.231878	0.000135829	0.236796	0.000225991	0.243092	0.000241749	0.250278	0.000258364	0.259217	0.00048735	0.272436	0.00076774	0.289141	0.00115298	0.314419	0.00173136
0.217623	7.01244e-05	0.221203	0.000101135	0.226628	0.000132423	0.231931	0.000130302	0.236882	0.000205366	0.243186	0.000228165	0.250383	0.000288142	0.259413	0.000522336	0.27275	0.00076306	0.28959	0.00111517	0.315116	0.00173705
0.21765	6.88541e-05	0.221243	9.69938e-05	0.22668	0.000127851	0.231982	0.000125456	0.236961	0.000189758	0.243275	0.000216864	0.250495	0.000271218	0.259614	0.000485669	0.273058	0.000753268	0.29004	0.00115728	0.315791	0.00166312
0.217678	6.76456e-05	0.221281	9.34176e-05	0.22673	0.000123779	0.232031	0.000121137	0.237035	0.000177757	0.243359	0.000207042	0.250609	0.000291528	0.259815	0.000487098	0.273357	0.000780746	0.290483	0.00105721	0.31645	0.00168825
0.217704	6.64927e-05	0.221318	9.02709e-05	0.226779	0.000119982	0.232079	0.000117236	0.237104	0.000168119	0.243452	0.000230621	0.250732	0.000330236	0.260003	0.000479233	0.273681	0.000804716	0.290901	0.00107216	0.317124	0.00165126
0.217744	0.000102906	0.221353	8.7464e-05	0.226832	0.000153212	0.232125	0.000113675	0.237175	0.000178838	0.243541	0.000217932	0.250857	0.00032774	0.260202	0.000482289	0.273996	0.000822716	0.291349	0.00108468	0.317789	0.00163944
0.217784	9.71834e-05	0.221388	8.49314e-05	0.226892	0.000183123	0.23217	0.000110397	0.237246	0.000173747	0.243626	0.000206132	0.250984	0.000305451	0.260398	0.000484322	0.274311	0.000750009	0.291775	0.00105906	0.318442	0.00161579
0.217822	9.1791e-05	0.221421	8.2623e-05	0.226963	0.000170076	0.232213	0.000107358	0.237314	0.000167943	0.243707	0.000234728	0.251101	0.000282268	0.26061	0.000558386	0.274608	0.000760485	0.292191	0.00103974	0.319059	0.00147533
0.217858	8.72441e-05	0.221454	8.04994e-05	0.227029	0.000192163	0.232256	0.000104525	0.23738	0.000161975	0.243797	0.000219353	0.251215	0.00029997	0.260827	0.000591863	0.2749	0.000737102	0.292602	0.00100797	0.319655	0.00152564
0.217892	8.34153e-05	0.22149	0.000115241	0.227104	0.000181441	0.232297	0.000101869	0.237451	0.000172794	0.243882	0.000204795	0.251352	0.000406202	0.261062	0.000622909	0.275191	0.000704584	0.29304	0.00114058	0.320271	0.00153594
0.217925	8.01421e-05	0.221547	0.000137935	0.227179	0.00020598	0.232337	9.93688e-05	0.237518	0.000163564	0.243962	0.000193089	0.251509	0.00037579	0.261303	0.000603547	0.275463	0.00072351	0.293478	0.00107476	0.32087	0.00146021
0.217956	7.72994e-05	0.2216	0.000127889	0.227256	0.000181165	0.232377	9.70073e-05	0.237582	0.00015586	0.244037	0.000183352	0.251652	0.000343358	0.261545	0.00061556	0.275754	0.000787919	0.293901	0.001024	0.321453	0.00143156
0.217986	7.47959e-05	0.22166	0.000152291	0.227324	0.000162658	0.232415	9.47695e-05	0.237643	0.000149043	0.244108	0.000174961	0.251784	0.000315628	0.261778	0.000556422	0.276058	0.000739774	0.29433	0.00116636	0.32201	0.00137134
0.218016	7.25647e-05	0.221718	0.000140134	0.227396	0.000187794	0.232452	9.26428e-05	0.23771	0.00017121	0.244177	0.000167558	0.251923	0.000357578	0.261991	0.000509285	0.27634	0.000702335	0.294799	0.00118742	0.322596	0.00150409
0.218044	7.0555e-05	0.221772	0.000130065	0.227468	0.000174091	0.232489	9.06168e-05	0.237776	0.000160127	0.244251	0.00022303	0.25206	0.000331526	0.262187	0.000471314	0.276624	0.000703872	0.295267	0.00113754	0.323222	0.00158784
0.218072	6.87276e-05	0.221823	0.000121976	0.227535	0.000161626	0.232525	8.86826e-05	0.23784	0.000183669	0.244337	0.000208106	0.252188	0.000305311	0.26238	0.000542509	0.276904	0.000678714	0.295699	0.00102827	0.323863	0.00163049
0.218099	6.70516e-05	0.22187	0.000115305	0.227597	0.000151193	0.23256	8.68323e-05	0.237912	0.000176144	0.244417	0.000193588	0.252313	0.000312539	0.262595	0.000546105	0.277167	0.000656522	0.296144	0.00111795	0.324524	0.00162069
0.218126	6.55021e-05	0.221915	0.00010966	0.227661	0.000183558	0.232594	8.50592e-05	0.237981	0.000166024	0.244492	0.000181733	0.252434	0.000289249	0.262805	0.000503734	0.277429	0.000686946	0.296602	0.00116013	0.325156	0.00156455
0.218152	6.40595e-05	0.221958	0.000104785	0.227731	0.000170268	0.232631	0.000119485	0.238048	0.000197659	0.244563	0.000172131	0.252554	0.00034057	0.263004	0.000503107	0.277713	0.000708873	0.297057	0.00116874	0.325788	0.00155117
0.218177	6.27075e-05	0.221999	0.000100509	0.227797	0.000158351	0.232693	0.000180155	0.238133	0.000223907	0.24463	0.000164167	0.25271	0.000411313	0.263197	0.000463666	0.277987	0.000686444	0.297546	0.00122419	0.326389	0.00145344
0.218202	6.1433e-05	0.222038	9.67103e-05	0.227858	0.000148551	0.232761	0.000162281	0.238219	0.000206984	0.244694	0.000157367	0.252866	0.000369019	0.26338	0.000470676	0.278274	0.000703078	0.298021	0.00117189	0.326945	0.00133213
0.218236	0.000131615	0.222076	9.32988e-05	0.227929	0.000210654	0.232823	0.00014684	0.238306	0.000242998	0.244756	0.000151407	0.253006	0.00033525	0.26356	0.000434117	0.278564	0.000732707	0.298508	0.00123562	0.327493	0.00140126
0.218287	0.000122575	0.222113	9.02068e-05	0.228012	0.000199788	0.232889	0.000159013	0.238403	0.000250547	0.244815	0.000146073	0.253135	0.000309042	0.263727	0.000404361	0.278843	0.000667335	0.298986	0.00115156	0.328058	0.00141723
0.218334	0.000111017	0.222148	8.73814e-05	0.228095	0.00022185	0.232951	0.000162417	0.238498	0.000228333	0.244873	0.000170527	0.253254	0.000287804	0.263896	0.000443804	0.279107	0.000646102	0.299435	0.00111089	0.328615	0.00140898
0.218376	0.000101122	0.222183	8.47813e-05	0.22818	0.00020468	0.233015	0.000158121	0.238586	0.000246733	0.244941	0.000168656	0.253373	0.000301357	0.264078	0.000519698	0.279376	0.000770791	0.29988	0.00112171	0.329163	0.00139276
0.218415	9.31828e-05	0.222216	8.23735e-05	0.228258	0.000188166	0.233077	0.000151871	0.238695	0.00026607	0.245007	0.000159263	0.253494	0.0003128	0.264278	0.000479813	0.279668	0.000694939	0.30035	0.00119751	0.329708	0.00134825
0.218451	8.6839e-05	0.222249	8.01313e-05	0.228337	0.000203523	0.233136	0.000145513	0.238803	0.000279231	0.245069	0.000150719	0.253615	0.000291453	0.264477	0.000495395	0.279957	0.000783589	0.300832	0.00125179	0.330255	0.00138448
0.218484	8.17071e-05	0.222287	0.000106036	0.228422	0.000218784	0.233193	0.000139343	0.23891	0.000253988	0.245146	0.00020964	0.253749	0.000346677	0.264691	0.000588663	0.280264	0.000735239	0.301359	0.00136417	0.330833	0.00150621
0.218516	7.74853e-05	0.222327	9.63951e-05	0.228505	0.000197879	0.233248	0.000133476	0.239006	0.000232081	0.245228	0.000196884	0.253886	0.000355693	0.264937	0.000599272	0.280545	0.00069902	0.30196	0.00152191	0.331465	0.00168471
0.218552	0.000104524	0.222364	9.15998e-05	0.228581	0.000181551	0.233311	0.000156415	0.239096	0.000214371	0.245304	0.000184765	0.254027	0.000356905	0.265168	0.000570787	0.280844	0.000769779	0.302548	0.00146457	0.332126	0.00165504
0.218593	9.99291e-05	0.2224	8.85267e-05	0.22865	0.000168749	0.233384	0.000192431	0.239178	0.00019984	0.245376	0.000174522	0.254162	0.000320199	0.265385	0.00051538	0.281146	0.000752882	0.303116	0.00135746	0.332803	0.00165413
0.218632	9.47403e-05	0.222435	8.60134e-05	0.228716	0.000158234	0.233457	0.000176377	0.239256	0.000187621	0.245472	0.000268656	0.254284	0.000291076	0.265586	0.000533238	0.281434	0.000735558	0.30365	0.00137529	0.333459	0.0016554
0.218669	8.96357e-05	0.222469	8.3688e-05	0.228777	0.000149291	0.233525	0.000161828	0.239346	0.000239064	0.245577	0.000251586	0.254396	0.000268856	0.265792	0.000495466	0.281714	0.000668733	0.304195	0.00134012	0.334127	0.00164414
0.218704	8.4951e-05	0.222502	8.14476e-05	0.228835	0.000141515	0.233592	0.00016778	0.239452	0.000259524	0.245686	0.000264755	0.254503	0.000270597	0.265982	0.000455193	0.281973	0.000685403	0.304741	0.00134603	0.334786	0.00168744
0.218737	8.07962e-05	0.222534	7.92739e-05	0.22889	0.000134654	0.233656	0.000154236	0.239555	0.000275659	0.245786	0.000240305	0.254619	0.00031738	0.266175	0.00048394	0.282256	0.000743879	0.305282	0.00141135	0.33543	0.00158818
0.218768	7.71581e-05	0.222566	0.000120323	0.228943	0.000128536	0.233723	0.00017435	0.23966	0.000251778	0.245878	0.0002203	0.254775	0.000440559	0.266365	0.000480982	0.282552	0.000714011	0.305834	0.0013522	0.336047	0.0015946
0.218799	7.39758e-05	0.222613	0.000114073	0.228994	0.000158379	0.233791	0.000165205	0.239763	0.000256999	0.245963	0.000203947	0.254944	0.000432995	0.266562	0.000475487	0.282832	0.000683478	0.306376	0.00134333	0.336689	0.00154429
0.218828	7.11783e-05	0.222669	0.000179329	0.229056	0.00014732	0.233855	0.000155203	0.239861	0.000232905	0.246042	0.000190247	0.255108	0.000391155	0.266767	0.000539161	0.283115	0.000733172	0.306901	0.00131233	0.337327	0.00158659
0.218856	6.87006e-05	0.222738	0.000163269	0.229112	0.000136447	0.233927	0.000175395	0.23995	0.000214398	0.246118	0.000220172	0.255263	0.000393869	0.26698	0.000535501	0.283402	0.000739119	0.307432	0.00131737	0.337966	0.00158709
0.218883	6.64869e-05	0.2228	0.000147958	0.229165	0.00012784	0.233994	0.000161067	0.240033	0.000199836	0.246211	0.000238725	0.255426	0.000391658	0.267202	0.000553327	0.283695	0.000707178	0.307938	0.00123444	0.338594	0.00156191
0.218909	6.4492e-05	0.222856	0.000135518	0.229215	0.000120909	0.234056	0.000149625	0.240114	0.00022101	0.246302	0.000213865	0.255575	0.000356314	0.267425	0.000548894	0.283977	0.000679749	0.308412	0.00119969	0.339215	0.00158141
0.218934	6.26792e-05	0.222908	0.000125427	0.229262	0.000115102	0.234114	0.000140432	0.2402	0.000209011	0.246383	0.000193648	0.255711	0.00032895	0.267636	0.000533424	0.284246	0.000696026	0.308891	0.00119418	0.339872	0.00163275
0.218959	6.10192e-05	0.222957	0.000117088	0.229313	0.000128847	0.234168	0.000132753	0.240281	0.000196189	0.246468	0.000255261	0.255838	0.000307236	0.267852	0.000522251	0.284528	0.000744721	0.309364	0.00113044	0.340507	0.00154712
0.218983	5.94885e-05	0.223002	0.000110066	0.229363	0.000121956	0.23422	0.000126139	0.240357	0.000184923	0.24657	0.000262036	0.255957	0.000289284	0.268055	0.000490952	0.284823	0.000749898	0.309816	0.00110615	0.341105	0.0014503
0.219006	5.80679e-05	0.223045	0.000104059	0.229411	0.000114711	0.234269	0.000120325	0.240429	0.000175083	0.246678	0.000266288	0.256081	0.000311596	0.268244	0.000457692	0.285138	0.000779631	0.310264	0.00117424	0.341683	0.00141704
0.219029	5.67421e-05	0.223086	9.88486e-05	0.229455	0.000108422	0.234316	0.000115141	0.240497	0.000166383	0.246779	0.000240967	0.256201	0.00029199	0.26843	0.000492496	0.285451	0.000774754	0.310759	0.0012522	0.342305	0.00163977
0.219052	5.54986e-05	0.223124	9.42769e-05	0.229498	0.000103155	0.234362	0.000110474	0.240569	0.000193144	0.246871	0.000221562	0.256315	0.000274525	0.268618	0.000451815	0.285757	0.000794522	0.311242	0.00117896	0.342939	0.0015127
0.219074	5.4327e-05	0.223161	9.02245e-05	0.229538	9.87153e-05	0.234405	0.000106236	0.240643	0.00018114	0.246957	0.000206316	0.256436	0.000313492	0.268792	0.000417394	0.286069	0.000769266	0.311729	0.00127284	0.343549	0.001585
0.219095	5.32187e-05	0.223206	0.000120365	0.229577	9.49029e-05	0.234447	0.000102363	0.240714	0.000171524	0.247053	0.000263968	0.256559	0.00029883	0.268953	0.000389718	0.286375	0.000739909	0.312251	0.00132367	0.3442	0.00161475
0.219125	9.33721e-05	0.223251	0.00010495	0.229614	9.15618e-05	0.234487	9.88044e-05	0.240781	0.000163478	0.24716	0.00029934	0.256675	0.00027991	0.269113	0.000440692	0.286676	0.000754204	0.312764	0.00128644	0.344851	0.00163802
0.219161	8.51465e-05	0.22329	9.45765e-05	0.22965	8.85803e-05	0.23453	0.000130234	0.240845	0.000156372	0.247284	0.000318095	0.256794	0.000295718	0.269294	0.000445565	0.286968	0.000727559	0.313276	0.00126736	0.345489	0.0015727
0.219193	7.73932e-05	0.223327	8.77452e-05	0.229685	8.58801e-05	0.234581	0.000123285	0.240906	0.000149919	0.247404	0.000287697	0.256908	0.000277081	0.269502	0.000511691	0.287259	0.00073753	0.313768	0.00120722	0.346116	0.00156609
0.219223	7.16056e-05	0.223361	8.29293e-05	0.229719	0.000123423	0.234628	0.000114035	0.240965	0.000143984	0.247514	0.000263276	0.257045	0.000369859	0.269701	0.000508497	0.287546	0.000715283	0.314244	0.00121491	0.346743	0.00153775
0.219251	6.73449e-05	0.223393	7.92487e-05	0.229767	0.000114904	0.234672	0.000106493	0.241021	0.000138494	0.247615	0.000243143	0.257187	0.00034027	0.269896	0.000465033	0.28782	0.000658805	0.314736	0.00121768	0.347337	0.0014837
0.219277	6.40973e-05	0.223424	7.62368e-05	0.229811	0.000104734	0.234713	0.000100558	0.241075	0.000133399	0.247722	0.000261013	0.257324	0.000371448	0.270095	0.000496403	0.288082	0.000641584	0.315214	0.00115702	0.347927	0.00146422
0.219309	8.8606e-05	0.223458	0.000107788	0.229851	0.000110331	0.234753	9.57635e-05	0.241128	0.000128659	0.247826	0.000270036	0.257467	0.000342546	0.270302	0.000524854	0.288351	0.000698046	0.315666	0.00112607	0.348518	0.00146538
0.219343	7.93261e-05	0.223501	0.000104186	0.229896	0.000110356	0.23479	9.17574e-05	0.241178	0.000124241	0.247931	0.000253359	0.257598	0.000316953	0.270516	0.000573739	0.288635	0.000691988	0.316102	0.00111446	0.349111	0.00148971
0.219377	0.000106001	0.223541	9.84004e-05	0.229939	0.000107542	0.234826	8.83107e-05	0.241227	0.000120115	0.248028	0.000234052	0.257725	0.00033167	0.270747	0.000577121	0.288921	0.000713878	0.316543	0.00108753	0.349718	0.00158768
0.219418	9.94169e-05	0.223579	9.29089e-05	0.229982	0.000104122	0.234863	9.6855e-05	0.241274	0.000116255	0.24813	0.000251109	0.257854	0.000343071	0.270967	0.000544677	0.289193	0.000648986	0.316961	0.00102546	0.35034	0.00153398
0.219456	9.40232e-05	0.223616	8.7965e-05	0.230022	0.000100496	0.234901	9.37154e-05	0.241324	0.000144967	0.248234	0.000264486	0.257988	0.000325943	0.271179	0.000528101	0.289442	0.000595627	0.317367	0.000989463	0.350978	0.00168614
0.219493	8.98834e-05	0.22365	8.35605e-05	0.230073	0.000126678	0.234938	9.0691e-05	0.241381	0.000139696	0.248336	0.000245982	0.258114	0.000305833	0.271381	0.000482319	0.28969	0.000610742	0.317758	0.000953208	0.351642	0.00167163
0.219528	8.63553e-05	0.223682	7.96501e-05	0.230121	0.000115881	0.234974	8.77654e-05	0.241436	0.000131155	0.24844	0.000258315	0.258232	0.000287027	0.271573	0.000522086	0.289948	0.00062959	0.318135	0.000921387	0.352287	0.00157108
0.219562	8.31291e-05	0.223714	7.61791e-05	0.230166	0.000107737	0.235009	8.50069e-05	0.241492	0.000156567	0.24854	0.000238972	0.258358	0.000306564	0.271786	0.000512815	0.290198	0.000648258	0.318535	0.00105422	0.352939	0.00168124
0.219595	8.00935e-05	0.223743	7.30914e-05	0.23021	0.000121144	0.235042	8.24442e-05	0.241552	0.000145772	0.248642	0.000259145	0.258476	0.000285115	0.271982	0.000468714	0.290448	0.000599934	0.318946	0.00100152	0.353604	0.00168351
0.219626	7.72171e-05	0.223772	7.03337e-05	0.230256	0.000111173	0.235074	8.00709e-05	0.241618	0.000163329	0.24874	0.000233132	0.258591	0.000296755	0.272173	0.000465891	0.290678	0.000554906	0.31937	0.00108961	0.354263	0.00161897
0.21966	0.000108876	0.2238	0.000107305	0.230299	0.00010405	0.235106	7.78671e-05	0.241681	0.000150911	0.248832	0.000247793	0.258705	0.000272702	0.272352	0.000430865	0.290902	0.000574732	0.319815	0.0011383	0.354951	0.00170779
0.219702	0.000101265	0.223853	0.000141124	0.23034	9.83846e-05	0.235137	7.58104e-05	0.241742	0.000179383	0.248927	0.000225366	0.25882	0.000285742	0.272519	0.000401049	0.291132	0.000563186	0.320268	0.00119765	0.35564	0.0016919
0.219741	9.31477e-05	0.223906	0.000127757	0.230378	9.36026e-05	0.235167	7.38807e-05	0.241811	0.000164124	0.249018	0.000245735	0.258931	0.000286564	0.272674	0.000375398	0.291366	0.00059387	0.320725	0.00109005	0.356302	0.00167229
0.219777	8.66915e-05	0.223955	0.000115512	0.230418	0.000136389	0.235196	7.20617e-05	0.241874	0.000151388	0.24913	0.000289616	0.259041	0.000262583	0.27284	0.000455083	0.291616	0.000607431	0.321158	0.00104854	0.356959	0.0016083
0.21981	8.15737e-05	0.223999	0.000105958	0.230471	0.00012764	0.235224	7.03404e-05	0.241932	0.000141607	0.249241	0.000265742	0.259142	0.000243729	0.273022	0.00044113	0.291862	0.000627592	0.321571	0.000990179	0.357601	0.00161483
0.219842	7.73962e-05	0.22404	9.84908e-05	0.23052	0.000116043	0.235255	8.97691e-05	0.241987	0.000133746	0.249352	0.000267697	0.259251	0.000303587	0.273201	0.000439445	0.292119	0.00064353	0.321994	0.00112223	0.358248	0.00162789
0.219872	7.38873e-05	0.224078	9.24763e-05	0.230564	0.000106469	0.235296	0.000120988	0.242039	0.000127154	0.249462	0.000280822	0.259379	0.000311517	0.273369	0.000403156	0.292388	0.000686561	0.322437	0.00106915	0.358905	0.00164974
0.219901	7.08694e-05	0.224114	8.74817e-05	0.230605	9.89865e-05	0.235343	0.000110772	0.242089	0.000121463	0.249569	0.000255439	0.259499	0.000321107	0.273529	0.00040978	0.292661	0.000662868	0.32285	0.00103625	0.359553	0.00160378
0.219929	6.82233e-05	0.224148	8.32284e-05	0.230643	9.30594e-05	0.235385	0.000101667	0.242137	0.000116453	0.249667	0.000233303	0.259623	0.000300234	0.273687	0.000402016	0.292927	0.000667005	0.323284	0.00112594	0.360192	0.00158954
0.219956	6.5866e-05	0.224181	7.9534e-05	0.23068	8.82288e-05	0.235424	9.4773e-05	0.242193	0.000142224	0.249756	0.000215449	0.259739	0.000319329	0.27385	0.000397053	0.293182	0.000611262	0.323719	0.00108297	0.360854	0.00170812
0.219982	6.37384e-05	0.224212	7.62743e-05	0.230714	8.41763e-05	0.235461	8.94772e-05	0.242248	0.000133933	0.249839	0.000200941	0.259862	0.000293635	0.274024	0.000474766	0.293417	0.00056449	0.324136	0.001022	0.361583	0.00189668
0.220007	6.17976e-05	0.224242	7.33622e-05	0.230747	8.06901e-05	0.235496	8.52292e-05	0.2423	0.000126582	0.249917	0.000188892	0.259974	0.000270551	0.274205	0.000430731	0.293634	0.000525501	0.324535	0.00104096	0.362332	0.00183352
0.220031	6.00113e-05	0.224276	0.000108436	0.230779	7.7629e-05	0.235529	8.16739e-05	0.24235	0.000120509	0.24999	0.000178662	0.260078	0.000251641	0.274369	0.000392432	0.293855	0.000592803	0.324961	0.00105432	0.363066	0.00182681
0.220055	5.83552e-05	0.224318	0.000102958	0.230809	7.48967e-05	0.235561	7.85947e-05	0.242397	0.000115368	0.25006	0.000169815	0.260189	0.000271687	0.27452	0.00036265	0.294102	0.000613423	0.325393	0.00111092	0.363821	0.00192393
0.220078	5.68107e-05	0.224358	9.64429e-05	0.230839	7.2426e-05	0.235592	7.58597e-05	0.24245	0.000144054	0.250126	0.000162046	0.260294	0.00025269	0.274671	0.000377518	0.29434	0.000648943	0.325823	0.00106952	0.364599	0.00196859
0.2201	5.53631e-05	0.224396	9.05868e-05	0.230867	7.01686e-05	0.235622	7.33867e-05	0.242506	0.000133336	0.25019	0.000155136	0.260392	0.000267077	0.274821	0.000389799	0.294602	0.000705343	0.326267	0.00110482	0.365368	0.0018598
0.220122	5.40005e-05	0.224431	8.55105e-05	0.230895	6.80886e-05	0.235651	7.11221e-05	0.24256	0.000166859	0.25025	0.000148925	0.260506	0.000353037	0.274972	0.000383726	0.294905	0.000759067	0.326694	0.00104008	0.366095	0.00179262
0.220157	8.70505e-05	0.224464	8.11132e-05	0.230921	6.6159e-05	0.235679	6.90296e-05	0.242624	0.00015521	0.250309	0.000143294	0.260664	0.000396842	0.275129	0.000416112	0.295209	0.000792962	0.327121	0.00111796	0.366809	0.00177068
0.220199	0.000115785	0.224496	7.72831e-05	0.230948	6.4359e-05	0.235714	9.75513e-05	0.242684	0.000141853	0.250369	0.000177104	0.260819	0.000376716	0.275296	0.000416402	0.295511	0.000714419	0.327548	0.00109298	0.367525	0.00177558
0.220241	9.79753e-05	0.224526	7.39259e-05	0.230973	6.26721e-05	0.235751	8.98485e-05	0.242741	0.00016491	0.250442	0.000196406	0.26097	0.000380217	0.275455	0.000381567	0.295794	0.000674817	0.327987	0.00110874	0.368228	0.00171975
0.220278	8.58795e-05	0.224555	7.09637e-05	0.23101	9.64473e-05	0.235786	8.39737e-05	0.242806	0.000155572	0.250522	0.000213226	0.261114	0.000342282	0.275619	0.000422522	0.296058	0.000637712	0.32842	0.00106589	0.368901	0.00171174
0.22031	7.79155e-05	0.224583	6.83318e-05	0.231047	8.9817e-05	0.235818	7.95229e-05	0.242866	0.00014515	0.250603	0.000192792	0.261256	0.000346739	0.275783	0.000432826	0.29633	0.000673232	0.328851	0.0011144	0.369589	0.00183391
0.22034	7.23453e-05	0.22461	6.59766e-05	0.231082	8.45374e-05	0.235849	7.59457e-05	0.242922	0.000135986	0.250677	0.000177249	0.261404	0.000386364	0.275947	0.00039034	0.296597	0.000686527	0.329294	0.00111068	0.370327	0.00177979
0.220368	6.81618e-05	0.224636	6.38539e-05	0.231115	8.02833e-05	0.235879	7.29236e-05	0.242974	0.000128089	0.250746	0.000165599	0.261563	0.000383037	0.276096	0.000358099	0.296884	0.000788087	0.329733	0.00109561	0.371055	0.00181224
0.220395	6.48251e-05	0.224661	6.19269e-05	0.231146	7.67505e-05	0.235908	7.02806e-05	0.243024	0.000121263	0.25081	0.000156385	0.26172	0.000383569	0.276234	0.000332401	0.297202	0.000849296	0.330169	0.00109429	0.371823	0.00202937
0.22042	6.20416e-05	0.224685	6.01655e-05	0.231176	7.3733e-05	0.235935	6.7916e-05	0.243072	0.000115324	0.250871	0.000148735	0.261873	0.000383985	0.276377	0.000411168	0.297536	0.000844674	0.330617	0.00113707	0.372628	0.00195887
0.220445	5.96448e-05	0.224712	9.15773e-05	0.231205	7.10928e-05	0.235962	6.57689e-05	0.243117	0.000110122	0.250929	0.000142157	0.262019	0.000348076	0.276537	0.000385969	0.297882	0.000927872	0.331056	0.00109401	0.373418	0.00192777
0.220468	5.75343e-05	0.224747	8.36145e-05	0.231233	6.87366e-05	0.235999	8.82608e-05	0.24316	0.00010553	0.250985	0.000136359	0.262175	0.000383217	0.276698	0.000415597	0.29824	0.000900391	0.331482	0.00107476	0.374204	0.00197224
0.220491	5.56456e-05	0.224779	7.7096e-05	0.23126	6.66004e-05	0.236033	8.11626e-05	0.243201	0.000101446	0.251043	0.00017508	0.262323	0.0003742	0.276866	0.0004136	0.29858	0.000805969	0.331924	0.00109345	0.374981	0.00190483
0.220512	5.39351e-05	0.224809	7.23947e-05	0.231287	6.464e-05	0.236064	7.62433e-05	0.243241	9.77855e-05	0.251111	0.000162254	0.262478	0.000370477	0.277024	0.00037668	0.298889	0.000763312	0.332374	0.00116599	0.375739	0.00192261
0.220534	5.23715e-05	0.224848	0.000100832	0.231312	6.2824e-05	0.236094	7.25833e-05	0.243279	9.44799e-05	0.251173	0.000150007	0.26262	0.00033792	0.277177	0.00038758	0.299217	0.000820784	0.332856	0.00120362	0.376498	0.00194558
0.220554	5.09312e-05	0.224886	9.34841e-05	0.231337	8.33919e-05	0.236122	6.96062e-05	0.243316	9.14741e-05	0.251231	0.000139901	0.262753	0.000384323	0.277343	0.000412624	0.29954	0.000814375	0.333338	0.00122787	0.377262	0.00189503
0.220574	4.95963e-05	0.224922	8.61778e-05	0.231371	8.33249e-05	0.236149	6.7029e-05	0.243352	8.8723e-05	0.251287	0.000170238	0.262902	0.000357732	0.277508	0.000410627	0.299861	0.000847692	0.333817	0.00115024	0.377999	0.00181647
0.220594	4.83523e-05	0.224955	7.99515e-05	0.231404	8.00226e-05	0.236176	6.47187e-05	0.243387	8.61899e-05	0.251353	0.000157846	0.263053	0.000369016	0.277668	0.00039336	0.300196	0.000809812	0.334257	0.00108862	0.378715	0.00181721
0.220613	4.71876e-05	0.224986	7.47776e-05	0.231435	7.66467e-05	0.236201	6.26111e-05	0.243432	0.000120144	0.251413	0.000145404	0.263194	0.000340739	0.277833	0.000422635	0.300539	0.000837547	0.334674	0.0010375	0.379439	0.00181036
0.220632	4.60927e-05	0.225015	7.04542e-05	0.231476	0.00010842	0.236226	6.06715e-05	0.243478	0.000113124	0.251469	0.000135846	0.263325	0.000315473	0.278008	0.000424542	0.300865	0.000825522	0.335096	0.00108395	0.38015	0.00180908
0.22065	4.50598e-05	0.225043	6.67917e-05	0.231517	9.98962e-05	0.236255	9.23653e-05	0.243522	0.000105724	0.251529	0.000161019	0.263447	0.00029382	0.27817	0.000387231	0.301202	0.000849031	0.335525	0.00108561	0.380862	0.00178131
0.220671	7.79385e-05	0.225069	6.3644e-05	0.231556	9.18377e-05	0.236291	8.79792e-05	0.243563	9.94494e-05	0.251591	0.000150388	0.263567	0.00031113	0.278318	0.000356156	0.301532	0.000803792	0.335951	0.00110207	0.381577	0.0017305
0.220702	7.62559e-05	0.225094	6.09034e-05	0.231591	8.51974e-05	0.236325	8.24666e-05	0.243602	9.43116e-05	0.251649	0.000140947	0.263687	0.000289073	0.278466	0.000391405	0.301841	0.000775197	0.336373	0.00101069	0.382299	0.00176452
0.220731	7.17102e-05	0.225118	5.84905e-05	0.231624	7.98172e-05	0.236369	0.000107934	0.24364	0.000126528	0.251704	0.000133423	0.2638	0.00030159	0.278623	0.000401499	0.302151	0.000808381	0.336769	0.000965142	0.382996	0.00168213
0.220773	0.000107422	0.22514	5.63456e-05	0.231657	0.000108828	0.236411	9.94493e-05	0.243701	0.00015139	0.251756	0.000127321	0.26393	0.000356508	0.278787	0.000410892	0.302462	0.000767643	0.337173	0.00104008	0.383662	0.00168387
0.220814	9.71301e-05	0.225163	5.44224e-05	0.231704	0.000134338	0.236449	9.22197e-05	0.243759	0.000139228	0.251809	0.000161583	0.264069	0.000333775	0.278954	0.000401122	0.302764	0.00076962	0.337601	0.00108119	0.384365	0.00180446
0.220851	8.80074e-05	0.225184	5.2685e-05	0.231757	0.000132156	0.236496	0.000115844	0.243812	0.000127891	0.251872	0.000154182	0.264197	0.000308417	0.279108	0.000370477	0.303059	0.000707985	0.338045	0.00110133	0.385102	0.00184336
0.220884	8.04294e-05	0.225205	5.11045e-05	0.231807	0.000119838	0.23654	0.000105833	0.243862	0.000118305	0.251932	0.000145084	0.264316	0.000286241	0.27925	0.000343464	0.303354	0.000816446	0.338481	0.00109284	0.385845	0.001771
0.220915	7.41975e-05	0.225227	6.50171e-05	0.231853	0.000110193	0.236581	9.79582e-05	0.243919	0.000141382	0.251996	0.000175626	0.264426	0.000267383	0.279383	0.000320069	0.303675	0.000775948	0.338912	0.00108498	0.386556	0.00185663
0.220946	0.000113265	0.225253	6.77783e-05	0.231895	0.000102407	0.236619	9.18142e-05	0.243973	0.000130458	0.252071	0.000179303	0.26453	0.000251278	0.279515	0.000341383	0.304031	0.000880754	0.339335	0.00104695	0.387303	0.00187426
0.220989	0.000100322	0.225281	6.76916e-05	0.231935	9.59615e-05	0.236655	8.68515e-05	0.244023	0.000120368	0.252149	0.000196854	0.264627	0.000237368	0.279679	0.000425594	0.304388	0.000884633	0.339752	0.00106656	0.388064	0.00191046
0.221029	0.000133267	0.22532	0.00014297	0.231972	9.05303e-05	0.236689	8.27023e-05	0.24407	0.000112127	0.252231	0.000201189	0.26472	0.000225206	0.279842	0.000389346	0.304735	0.000854996	0.340171	0.00101317	0.388854	0.00201012
0.221079	0.000116898	0.225375	0.000132466	0.232007	8.58842e-05	0.236721	7.91387e-05	0.244113	0.000105422	0.252319	0.000218521	0.264808	0.000214451	0.279994	0.000385874	0.305081	0.000883722	0.340559	0.00096447	0.389643	0.00199467
0.221123	0.000103983	0.225426	0.000140358	0.232041	8.18532e-05	0.236752	7.60171e-05	0.24416	0.000130805	0.252401	0.000195485	0.264891	0.000204839	0.280156	0.000414393	0.305429	0.000839859	0.34095	0.000958731	0.39046	0.00212689
0.221163	9.46215e-05	0.225479	0.000123833	0.232073	7.83099e-05	0.236782	7.3243e-05	0.244211	0.000122818	0.252476	0.000177838	0.264971	0.00019617	0.28032	0.000444543	0.305791	0.000893382	0.341345	0.00102287	0.391304	0.00210185
0.221199	8.74279e-05	0.225526	0.000111815	0.232103	7.51581e-05	0.236812	0.00010154	0.244259	0.000114826	0.252546	0.000202524	0.265048	0.000188289	0.280491	0.000407976	0.306139	0.000845436	0.341759	0.00103116	0.392172	0.00218478
0.221233	8.15977e-05	0.225575	0.000136264	0.232133	7.23248e-05	0.236853	9.98158e-05	0.244303	0.000107828	0.252624	0.000186187	0.265122	0.000181071	0.28065	0.000408383	0.306482	0.000879837	0.342183	0.00106888	0.393005	0.001988
0.22127	0.000110421	0.225626	0.000121878	0.232161	6.97547e-05	0.236891	9.2419e-05	0.244352	0.000141965	0.252696	0.000171718	0.265193	0.000174421	0.28081	0.000412371	0.306833	0.000892719	0.342598	0.00100609	0.393785	0.00201957
0.221313	0.000104223	0.225672	0.000109991	0.232189	6.74049e-05	0.236927	8.5996e-05	0.24441	0.000166517	0.252772	0.000188564	0.265262	0.00016826	0.280989	0.000486428	0.307199	0.000935182	0.343017	0.00112582	0.394616	0.00218466
0.221354	9.70278e-05	0.225714	0.000100722	0.232215	6.52424e-05	0.23696	8.09686e-05	0.244487	0.000182801	0.25285	0.000211567	0.265328	0.000162525	0.281187	0.000507277	0.307574	0.000932703	0.343481	0.00116476	0.395477	0.00211846
0.221391	9.04876e-05	0.225753	9.32931e-05	0.232241	6.32407e-05	0.236992	7.69686e-05	0.244556	0.000160995	0.252941	0.000228798	0.265392	0.000157164	0.281392	0.00048992	0.307939	0.000890378	0.343932	0.00110997	0.396334	0.00222159
0.221426	8.47702e-05	0.225789	8.71472e-05	0.232266	6.13789e-05	0.237024	0.000107204	0.244628	0.000173399	0.253028	0.000207941	0.265453	0.000152134	0.281578	0.000443591	0.308296	0.000881877	0.344385	0.00113236	0.397206	0.00220768
0.221459	7.97977e-05	0.225823	8.19366e-05	0.23229	5.964e-05	0.237067	0.000104454	0.244694	0.000156588	0.253107	0.000190356	0.265513	0.000147399	0.281779	0.000499267	0.308656	0.000870172	0.344862	0.00127305	0.398109	0.00240196
0.22149	7.54591e-05	0.225861	9.62267e-05	0.232314	5.80099e-05	0.237107	9.80526e-05	0.244771	0.000205944	0.253189	0.000216823	0.265571	0.000142929	0.281968	0.000448509	0.308991	0.000820947	0.345407	0.00138106	0.399124	0.00251925
0.221519	7.16512e-05	0.225898	9.00232e-05	0.232336	5.64769e-05	0.237151	0.000126038	0.244857	0.000225719	0.253272	0.000201112	0.265641	0.000202713	0.282155	0.000450343	0.309306	0.000791333	0.345955	0.00131469	0.400122	0.00241702
0.221547	6.82863e-05	0.225933	8.33076e-05	0.232359	5.50314e-05	0.237199	0.000113861	0.244943	0.000202984	0.253376	0.000269955	0.265719	0.000189573	0.282333	0.000447975	0.309609	0.000727784	0.3465	0.00139306	0.401113	0.00249339
0.221574	6.52917e-05	0.225965	7.75199e-05	0.23238	5.36649e-05	0.237243	0.00010428	0.24502	0.000183564	0.253487	0.000311298	0.265803	0.00021817	0.282527	0.000471339	0.309889	0.000674029	0.347046	0.00133304	0.402145	0.00258939
0.2216	6.26078e-05	0.225995	7.27596e-05	0.232402	5.23703e-05	0.237283	9.72201e-05	0.24509	0.000168041	0.253608	0.000311107	0.265898	0.000230456	0.282707	0.000430113	0.310177	0.000734716	0.347576	0.0012904	0.403213	0.00262961
0.221624	6.01862e-05	0.226023	6.8838e-05	0.232422	5.11414e-05	0.237325	0.000122443	0.245155	0.000155402	0.253726	0.00027896	0.265986	0.000211913	0.282872	0.000396	0.310475	0.000760993	0.348084	0.00131686	0.404267	0.00264203
0.221648	5.79876e-05	0.22605	6.55518e-05	0.232443	4.99728e-05	0.237373	0.000114563	0.245224	0.000188958	0.253853	0.000306017	0.266073	0.000224665	0.283051	0.000495061	0.310768	0.000707343	0.348618	0.00135868	0.405357	0.00276787
0.22167	5.59797e-05	0.226076	6.27412e-05	0.232462	4.88598e-05	0.237417	0.000105967	0.245296	0.000172176	0.253984	0.000337727	0.266169	0.000282152	0.283267	0.000536767	0.311041	0.000655066	0.349188	0.00145729	0.406454	0.00269011
0.221692	5.41361e-05	0.2261	6.02908e-05	0.232482	4.77981e-05	0.237458	9.88119e-05	0.245372	0.00018611	0.254111	0.000302597	0.266278	0.000261097	0.283471	0.000485355	0.311295	0.000636741	0.349763	0.00144551	0.407579	0.00287669
0.221714	5.24353e-05	0.226124	5.81193e-05	0.23251	7.77259e-05	0.237496	9.29012e-05	0.245442	0.000167046	0.254226	0.000274235	0.266378	0.000238646	0.283678	0.000542291	0.311565	0.00069315	0.350312	0.0013417	0.408724	0.00279752
0.221734	5.08591e-05	0.226147	8.44916e-05	0.232541	7.52926e-05	0.237532	8.78965e-05	0.245506	0.000152478	0.254331	0.000251655	0.26647	0.000243707	0.283889	0.000527302	0.311852	0.000750647	0.350859	0.00133754	0.409863	0.0028958
0.221754	4.93926e-05	0.22619	0.000112481	0.23257	7.13906e-05	0.237569	0.000121228	0.245564	0.000140984	0.254428	0.000233191	0.266574	0.000255759	0.284091	0.000515908	0.312148	0.000726702	0.351394	0.0013299	0.410996	0.00273791
0.221774	4.80231e-05	0.226234	0.000104229	0.232598	6.74862e-05	0.237616	0.000113147	0.245619	0.000131571	0.254518	0.000217695	0.266678	0.000274402	0.284288	0.000470274	0.312446	0.00076343	0.35192	0.00131954	0.412112	0.00285687
0.221793	4.67401e-05	0.226273	9.58232e-05	0.232624	6.39531e-05	0.237664	0.000136273	0.245681	0.000153741	0.254602	0.000204421	0.266783	0.000249445	0.28448	0.000497076	0.312742	0.000742009	0.352476	0.00141388	0.413278	0.00299671
0.221811	4.55345e-05	0.22631	8.86702e-05	0.232649	6.08421e-05	0.237715	0.000123475	0.24574	0.000142003	0.254682	0.00019287	0.266878	0.000228198	0.284684	0.000565044	0.313036	0.000726648	0.353036	0.00139226	0.414513	0.00317732
0.221829	4.43985e-05	0.226345	8.2697e-05	0.232673	5.81131e-05	0.237762	0.000112336	0.245795	0.000131335	0.254757	0.000182693	0.26697	0.000241922	0.284917	0.0006061	0.313314	0.000663399	0.353578	0.00132951	0.41579	0.00318358
0.221847	4.33255e-05	0.226377	7.76612e-05	0.232696	5.57078e-05	0.237806	0.000103631	0.245845	0.000122413	0.254828	0.000173636	0.267062	0.000221494	0.285155	0.000574294	0.313571	0.000647302	0.35411	0.00135673	0.417035	0.00310646
0.221864	4.23096e-05	0.226407	7.33545e-05	0.232718	5.35716e-05	0.237846	9.68184e-05	0.245901	0.00014402	0.254896	0.000165508	0.267147	0.000204761	0.285376	0.000553933	0.313842	0.000704739	0.35464	0.00128214	0.41826	0.00298612
0.221881	4.13458e-05	0.226435	6.96203e-05	0.232739	5.16588e-05	0.237883	9.13335e-05	0.245957	0.000134466	0.25496	0.00015816	0.26724	0.000226418	0.285595	0.000526858	0.314112	0.000645918	0.355169	0.00136041	0.419446	0.00291962
0.221897	4.04298e-05	0.226462	6.63434e-05	0.232759	4.99325e-05	0.237926	0.000121468	0.246009	0.000125746	0.255022	0.000151475	0.267327	0.000208752	0.285806	0.00051382	0.31438	0.000686305	0.355718	0.00133429	0.420636	0.00300138
0.221913	3.95575e-05	0.226488	6.34379e-05	0.232779	4.83636e-05	0.237973	0.00011292	0.246058	0.000118105	0.255082	0.000145359	0.267408	0.000194684	0.286026	0.000579121	0.314657	0.000667384	0.356244	0.00127425	0.421812	0.00296953
0.221929	3.87256e-05	0.226515	9.99682e-05	0.232798	4.69286e-05	0.238016	0.000103433	0.246103	0.000111497	0.255149	0.000171229	0.267483	0.000183278	0.286247	0.000524772	0.314917	0.000644435	0.356741	0.00124277	0.422992	0.00302937
0.221944	3.79309e-05	0.226555	9.75742e-05	0.232816	4.56086e-05	0.238056	9.59749e-05	0.246156	0.000134989	0.255223	0.000201652	0.267563	0.000202253	0.286467	0.000566961	0.315178	0.000667737	0.357269	0.00139346	0.424227	0.00311121
0.221959	3.71708e-05	0.226608	0.000129783	0.232834	4.43885e-05	0.238093	9.01496e-05	0.246207	0.000123182	0.2553	0.000186333	0.267642	0.000191919	0.286696	0.000569867	0.315443	0.000668861	0.357816	0.00133694	0.425466	0.00307967
0.221974	3.64428e-05	0.226658	0.000117736	0.232852	4.32556e-05	0.238128	8.54011e-05	0.246258	0.000152363	0.255379	0.000206319	0.267717	0.000181354	0.286913	0.000517111	0.3157	0.000621006	0.35835	0.00133578	0.426728	0.00321753
0.221988	3.57446e-05	0.226702	0.00010666	0.232869	4.21995e-05	0.238161	8.1368e-05	0.246327	0.000177062	0.255459	0.000190676	0.267792	0.000206427	0.287111	0.000474097	0.315964	0.000750138	0.358897	0.00139044	0.428014	0.00320452
0.222002	3.50743e-05	0.226752	0.000144208	0.232885	4.12116e-05	0.238195	0.000107436	0.246394	0.000160719	0.255532	0.000176294	0.267886	0.000267331	0.287293	0.000439336	0.316266	0.000723797	0.359478	0.00144996	0.429248	0.00305064
0.222016	3.44301e-05	0.226806	0.000129574	0.232902	4.02845e-05	0.238237	0.000100258	0.246467	0.000177527	0.25561	0.000199493	0.268002	0.000280141	0.287484	0.0004738	0.316556	0.000728146	0.360039	0.00134092	0.430453	0.00295355
0.22203	3.38103e-05	0.226855	0.000115586	0.232918	3.94119e-05	0.238275	9.30455e-05	0.246535	0.000165238	0.255687	0.000186011	0.268108	0.000253707	0.287688	0.000545243	0.316846	0.000695995	0.360572	0.00131589	0.43163	0.00288166
0.222049	6.49414e-05	0.226899	0.000104488	0.232933	3.85885e-05	0.238311	8.712e-05	0.246599	0.000155035	0.255759	0.000174109	0.268205	0.000232717	0.28791	0.000560571	0.317141	0.000750949	0.361085	0.00126804	0.432803	0.00295914
0.222074	5.77467e-05	0.226939	9.58184e-05	0.232949	3.78097e-05	0.238361	0.000119643	0.246659	0.000146339	0.255827	0.000163914	0.268295	0.000215506	0.288157	0.000679452	0.317453	0.000760603	0.361586	0.001223	0.433985	0.00295369
0.222096	5.24808e-05	0.226976	8.89124e-05	0.232964	7.03217e-05	0.238406	0.000107072	0.246716	0.000138663	0.25589	0.000155095	0.268378	0.000200973	0.288447	0.00071665	0.317752	0.000718098	0.362067	0.00115053	0.435171	0.00297054
0.222116	4.88156e-05	0.22701	8.32638e-05	0.232991	6.40779e-05	0.238447	9.67017e-05	0.24677	0.000131742	0.255951	0.000147359	0.268456	0.000188464	0.28874	0.000735249	0.318032	0.000696385	0.362528	0.00122176	0.436357	0.00303921
0.222135	4.60323e-05	0.227043	7.85273e-05	0.233016	5.8847e-05	0.238484	8.87695e-05	0.246822	0.000125436	0.256008	0.000140485	0.268535	0.000216643	0.289028	0.000686966	0.318323	0.000780221	0.363005	0.00114978	0.437564	0.00310407
0.222153	4.3761e-05	0.227073	7.44705e-05	0.233038	5.50145e-05	0.238518	8.2694e-05	0.246871	0.000119664	0.256063	0.000134313	0.268619	0.000202722	0.289291	0.000651621	0.318651	0.000859492	0.363449	0.00107814	0.43882	0.00309216
0.22217	4.18277e-05	0.227102	7.09351e-05	0.23306	5.19635e-05	0.23855	7.79311e-05	0.246918	0.000114373	0.256116	0.000128722	0.268711	0.000218345	0.289553	0.000635432	0.318976	0.000771103	0.363889	0.0011335	0.440071	0.00318545
0.22219	5.72077e-05	0.22713	6.78103e-05	0.23308	4.94049e-05	0.238581	7.40861e-05	0.246962	0.000109517	0.256166	0.000123621	0.268794	0.000197885	0.289795	0.000578808	0.319281	0.000729898	0.364352	0.00114279	0.44138	0.00330151
0.222222	9.76656e-05	0.227156	6.50167e-05	0.233099	4.7208e-05	0.23861	7.08905e-05	0.247005	0.000105055	0.256223	0.000155806	0.268881	0.000257743	0.290017	0.000531911	0.319562	0.000697686	0.364803	0.00117163	0.442726	0.00345488
0.22226	9.01456e-05	0.227182	6.24955e-05	0.233118	4.52974e-05	0.238637	6.81639e-05	0.247046	0.00010095	0.256283	0.000146217	0.269	0.000303383	0.290224	0.000526839	0.319863	0.000768794	0.365284	0.00124085	0.444091	0.00345092
0.222294	8.21792e-05	0.227206	6.02025e-05	0.233135	4.36196e-05	0.238664	6.5785e-05	0.247086	9.71682e-05	0.25634	0.000136326	0.269113	0.000264048	0.290428	0.000493967	0.32016	0.000772526	0.365773	0.00125267	0.445478	0.00349322
0.222325	7.55163e-05	0.22723	5.81035e-05	0.233153	4.21329e-05	0.23869	6.36706e-05	0.247124	9.36762e-05	0.256393	0.000128133	0.269212	0.000234094	0.290635	0.0005345	0.320466	0.00073729	0.366287	0.00131039	0.446875	0.00352271
0.222354	6.99926e-05	0.227253	5.61714e-05	0.233169	4.08042e-05	0.238715	6.17628e-05	0.247161	9.0445e-05	0.256442	0.00012136	0.269301	0.000211571	0.290841	0.000496356	0.320761	0.000710441	0.366802	0.00129477	0.4483	0.00353113
0.222381	6.53273e-05	0.227275	5.43847e-05	0.233185	3.9607e-05	0.238739	6.00205e-05	0.247196	8.74479e-05	0.25649	0.000115594	0.269382	0.000194152	0.291042	0.000503055	0.321054	0.000721371	0.367364	0.00141415	0.44973	0.00358097
0.222407	6.13189e-05	0.227296	5.27256e-05	0.233201	3.85201e-05	0.238763	5.8414e-05	0.247231	8.46608e-05	0.256535	0.00011055	0.26946	0.000238852	0.291259	0.000555611	0.321337	0.000695613	0.367932	0.00138007	0.45119	0.00381684
0.222431	5.78312e-05	0.227317	5.11796e-05	0.233217	7.27986e-05	0.238786	5.69212e-05	0.247275	0.000116584	0.256578	0.000106052	0.269553	0.000225094	0.291485	0.000542791	0.321624	0.000698559	0.36848	0.0013638	0.452729	0.00379233
0.222459	7.21271e-05	0.227337	4.97343e-05	0.233253	9.2965e-05	0.238809	5.55255e-05	0.24732	0.000107993	0.25662	0.000101985	0.269647	0.000241097	0.291692	0.000495644	0.321922	0.000811957	0.369057	0.00145158	0.454218	0.00365931
0.222487	6.56757e-05	0.227357	4.83795e-05	0.233287	8.0261e-05	0.238831	5.42138e-05	0.247362	0.000101245	0.25666	9.82722e-05	0.269751	0.000254084	0.291882	0.000455997	0.322237	0.00078742	0.369636	0.00144968	0.455734	0.00389224
0.222512	6.08802e-05	0.227376	4.71064e-05	0.233326	0.000103218	0.238852	5.29763e-05	0.247401	9.60187e-05	0.256698	9.48595e-05	0.269847	0.000227727	0.292058	0.000423621	0.322535	0.000705624	0.370227	0.00146441	0.457241	0.00374946
0.222535	5.69522e-05	0.227395	4.59072e-05	0.233366	9.35508e-05	0.238873	5.18047e-05	0.247441	0.000114906	0.256736	9.17048e-05	0.269934	0.000207062	0.292222	0.000396753	0.322804	0.000641159	0.370808	0.00152393	0.458782	0.0039466
0.222557	5.3606e-05	0.227413	4.47753e-05	0.233401	8.55034e-05	0.238893	5.06924e-05	0.247485	0.000106592	0.256772	8.8775e-05	0.270014	0.000191227	0.292376	0.000373914	0.323061	0.000666152	0.371399	0.00147124	0.460346	0.00392316
0.222578	5.07054e-05	0.22743	4.3705e-05	0.233434	7.92116e-05	0.238914	4.96339e-05	0.247526	9.80708e-05	0.256807	8.6043e-05	0.270087	0.000178675	0.292531	0.000393258	0.323317	0.000616012	0.371984	0.00151163	0.461911	0.00388721
0.222598	4.81644e-05	0.227448	4.2691e-05	0.233465	7.40986e-05	0.238933	4.86247e-05	0.247563	9.10321e-05	0.256841	8.34865e-05	0.270157	0.000168334	0.292704	0.000451548	0.323596	0.000723438	0.372576	0.00150163	0.463501	0.00417245
0.222617	4.59208e-05	0.227465	4.17289e-05	0.233494	6.97818e-05	0.238952	4.76607e-05	0.247599	8.53197e-05	0.256873	8.10863e-05	0.270222	0.00015954	0.292904	0.000517192	0.323881	0.000690869	0.373175	0.00146209	0.46517	0.00412613
0.222635	4.39262e-05	0.227481	4.08145e-05	0.233535	0.000117685	0.238971	4.67386e-05	0.247632	8.06113e-05	0.256905	7.88263e-05	0.270284	0.000151881	0.293101	0.000469275	0.324157	0.000683161	0.373757	0.00149321	0.466829	0.00416029
0.222652	4.21419e-05	0.227497	3.99443e-05	0.233583	0.000139741	0.23899	4.58554e-05	0.247673	0.000140686	0.256936	7.66927e-05	0.270344	0.000145088	0.293296	0.000498402	0.324424	0.000653989	0.374348	0.00158661	0.468545	0.00438321
0.222668	4.05363e-05	0.227513	3.91149e-05	0.233636	0.000125569	0.239009	8.17357e-05	0.247727	0.000127333	0.256967	7.46733e-05	0.2704	0.000138983	0.293498	0.000484818	0.324675	0.000638024	0.37496	0.00148202	0.470302	0.0043339
0.222684	3.90834e-05	0.227529	3.83235e-05	0.233692	0.000148151	0.239041	7.61244e-05	0.247774	0.000113125	0.256996	7.27578e-05	0.27046	0.000177227	0.293701	0.000507605	0.324944	0.000739805	0.375535	0.001444	0.472096	0.00457789
0.2227	3.77616e-05	0.227544	3.75674e-05	0.233748	0.000132966	0.23907	6.89379e-05	0.247817	0.000101654	0.257025	7.0937e-05	0.270529	0.000166851	0.293906	0.00054729	0.325239	0.000709234	0.376126	0.00146572	0.473947	0.00458849
0.222715	3.6553e-05	0.227559	3.68441e-05	0.233799	0.000119478	0.239096	6.3628e-05	0.247856	9.27242e-05	0.257053	6.92031e-05	0.270602	0.000185171	0.294134	0.000558678	0.325509	0.00064805	0.376696	0.001439	0.475786	0.00453675
0.222729	3.54426e-05	0.227573	3.61515e-05	0.233855	0.000141327	0.239121	5.97624e-05	0.247892	8.57114e-05	0.25708	6.7549e-05	0.270673	0.00016966	0.29435	0.000532475	0.325782	0.000729295	0.3773	0.00149557	0.477591	0.00455035
0.222743	3.44178e-05	0.227588	3.54875e-05	0.233909	0.000127889	0.239144	5.68098e-05	0.247925	8.00871e-05	0.257107	6.59685e-05	0.270738	0.000156081	0.294567	0.00052188	0.32607	0.000736103	0.377889	0.00142725	0.479432	0.00463659
0.222756	3.34682e-05	0.227602	3.48504e-05	0.233957	0.00011598	0.239166	5.44411e-05	0.247956	7.54696e-05	0.257133	6.44562e-05	0.2708	0.000182138	0.294766	0.000475366	0.326364	0.000744613	0.378465	0.00149874	0.481272	0.00459442
0.22277	3.25848e-05	0.227615	3.42384e-05	0.234002	0.000106474	0.239188	5.24649e-05	0.248	0.000148685	0.257159	6.30071e-05	0.270875	0.000199126	0.294948	0.000437616	0.326658	0.000702757	0.379061	0.00145808	0.483116	0.0046319
0.222783	3.17602e-05	0.227629	3.365e-05	0.234043	9.88199e-05	0.239215	8.216e-05	0.248065	0.000172613	0.257183	6.16169e-05	0.27095	0.000179349	0.295117	0.000406743	0.326929	0.000665979	0.379648	0.00150354	0.484955	0.00444298
0.222795	3.09879e-05	0.227642	3.30838e-05	0.234081	9.24913e-05	0.239247	7.84063e-05	0.248131	0.000154616	0.257208	6.02818e-05	0.271019	0.000162707	0.295274	0.000380942	0.327185	0.000652371	0.380261	0.00154988	0.486728	0.0043328
0.222807	3.02624e-05	0.227655	3.25385e-05	0.234117	8.71287e-05	0.239277	7.23465e-05	0.248189	0.000139429	0.257232	5.89981e-05	0.271089	0.0001867	0.295437	0.000421435	0.32744	0.00063152	0.380922	0.00173145	0.488523	0.00463082
0.222819	2.95792e-05	0.227668	3.20128e-05	0.234151	8.24961e-05	0.239305	6.73075e-05	0.248242	0.00012731	0.257255	5.77627e-05	0.271171	0.000203722	0.2956	0.000397002	0.327701	0.000673961	0.38163	0.00186849	0.490351	0.00456504
0.222831	2.8934e-05	0.227681	3.15057e-05	0.234183	7.84349e-05	0.239331	6.33685e-05	0.248291	0.000117421	0.257278	5.65728e-05	0.271249	0.000203853	0.295754	0.000371305	0.327959	0.000619273	0.382344	0.0017438	0.492201	0.00471118
0.222842	2.83234e-05	0.227694	3.10162e-05	0.234213	7.48343e-05	0.239372	0.000136053	0.248342	0.000138564	0.2573	5.54257e-05	0.271329	0.000218775	0.295908	0.000376165	0.328254	0.000853601	0.383031	0.0017115	0.494087	0.00472002
0.222854	2.77443e-05	0.227706	3.05432e-05	0.234243	7.16136e-05	0.239424	0.000121733	0.248416	0.00018968	0.257322	5.4319e-05	0.271413	0.000198404	0.296053	0.000352514	0.328584	0.000809235	0.383699	0.00166615	0.495971	0.00469899
0.222865	2.71939e-05	0.227718	3.0086e-05	0.234271	6.87117e-05	0.23947	0.000108782	0.248487	0.000168024	0.257344	5.32505e-05	0.271488	0.000177828	0.296203	0.000392284	0.328898	0.000788444	0.384387	0.00175706	0.49788	0.00484917
0.222875	2.66699e-05	0.22773	2.96436e-05	0.234298	6.60814e-05	0.239519	0.000135821	0.248551	0.000151533	0.257365	5.22183e-05	0.271556	0.000161759	0.296354	0.000363786	0.329206	0.000777172	0.385092	0.00172431	0.499787	0.0047287
0.222886	2.61701e-05	0.227742	2.92154e-05	0.234324	6.36846e-05	0.239583	0.000155377	0.248609	0.000139089	0.257386	5.12204e-05	0.271618	0.000149335	0.296501	0.000368188	0.329508	0.000726837	0.385778	0.00177198	0.501657	0.00461267
0.222896	2.56928e-05	0.227753	2.88005e-05	0.234349	6.14907e-05	0.239647	0.000165891	0.248662	0.00012932	0.257406	5.02552e-05	0.271675	0.00013947	0.296643	0.000344637	0.32981	0.00081786	0.386507	0.0017911	0.503503	0.00457588
0.222907	2.52361e-05	0.227778	9.05198e-05	0.234373	5.94741e-05	0.239709	0.000149137	0.248712	0.00012133	0.257426	4.93211e-05	0.271745	0.000190763	0.296777	0.0003244	0.330141	0.000798573	0.387246	0.00188774	0.505368	0.0046981
0.222917	2.47987e-05	0.227813	8.4174e-05	0.234396	5.76136e-05	0.239766	0.000135581	0.248766	0.000152294	0.257445	4.84166e-05	0.271817	0.00017101	0.296911	0.000340774	0.330451	0.000779105	0.388003	0.00188599	0.507227	0.00456994
0.222933	6.20557e-05	0.227845	7.68942e-05	0.234419	5.58911e-05	0.239818	0.000124773	0.248824	0.000139387	0.257464	4.75402e-05	0.271882	0.000155299	0.297043	0.000323571	0.33076	0.000782086	0.38873	0.00175915	0.509192	0.00510798
0.222957	5.8231e-05	0.227875	7.08452e-05	0.234441	5.42914e-05	0.239866	0.000115883	0.248877	0.000128073	0.257483	4.66909e-05	0.271942	0.000144058	0.297201	0.000501608	0.331064	0.000772614	0.389425	0.00166732	0.511235	0.00508432
0.22298	5.34451e-05	0.227902	6.58951e-05	0.234462	5.28012e-05	0.239911	0.000108379	0.248937	0.000187464	0.257502	4.58673e-05	0.272005	0.000171742	0.29742	0.000612132	0.331376	0.000768753	0.390088	0.00171697	0.513253	0.00506989
0.223013	8.83625e-05	0.227927	6.17565e-05	0.234483	5.14091e-05	0.239953	0.000101932	0.249009	0.000205115	0.25752	4.50683e-05	0.272071	0.000158432	0.297685	0.000695155	0.331683	0.000759898	0.390777	0.00175859	0.515293	0.00521467
0.223047	8.01168e-05	0.227951	5.82246e-05	0.234503	5.01055e-05	0.239998	0.000133403	0.249087	0.000181515	0.257538	4.42929e-05	0.272132	0.000148169	0.297945	0.000611963	0.331974	0.000728089	0.391481	0.00170556	0.517362	0.00526964
0.223077	7.24674e-05	0.227974	5.51652e-05	0.234523	4.88817e-05	0.240049	0.000125077	0.249154	0.00015931	0.257555	4.354e-05	0.272204	0.000172772	0.298179	0.000576313	0.332257	0.000704998	0.392207	0.00187834	0.519462	0.00525875
0.223105	6.63136e-05	0.227996	5.24864e-05	0.234543	4.77302e-05	0.240097	0.000115308	0.249218	0.000163552	0.257573	4.28088e-05	0.272278	0.000200196	0.29842	0.000618982	0.332526	0.000644833	0.392949	0.00185353	0.521571	0.00518235
0.22313	6.13785e-05	0.228016	5.01213e-05	0.234561	4.66445e-05	0.240142	0.000106796	0.249279	0.000145699	0.25759	4.20984e-05	0.272356	0.000226535	0.298654	0.000551083	0.3328	0.000705544	0.393687	0.00180986	0.523672	0.00539745
0.223158	8.97435e-05	0.228038	5.98725e-05	0.23458	4.56186e-05	0.240196	0.000134274	0.249335	0.000132746	0.257606	4.1408e-05	0.272445	0.000251606	0.298886	0.00063845	0.333074	0.000688478	0.394417	0.00182568	0.52585	0.00551987
0.223193	8.4079e-05	0.228061	5.74899e-05	0.234598	4.46476e-05	0.240248	0.000122972	0.249395	0.000187531	0.257623	4.07367e-05	0.272541	0.000267678	0.299143	0.000654506	0.333351	0.000696276	0.395128	0.00182921	0.528061	0.00544486
0.223225	7.63768e-05	0.228095	8.46331e-05	0.234616	4.37268e-05	0.240302	0.000180296	0.24947	0.000208597	0.257644	7.65893e-05	0.272642	0.000237106	0.299403	0.000669148	0.33363	0.000685035	0.395905	0.00205712	0.530249	0.00531366
0.223254	6.95411e-05	0.228127	7.66218e-05	0.234633	4.28522e-05	0.240372	0.00016664	0.24955	0.000190678	0.257676	0.000101368	0.272731	0.000213897	0.299668	0.000637396	0.333906	0.00072096	0.396714	0.00195101	0.532392	0.00547263
0.22328	6.38544e-05	0.228157	7.04569e-05	0.23465	4.202e-05	0.240435	0.000151297	0.249622	0.00017135	0.257716	9.63217e-05	0.272813	0.000196668	0.29992	0.000636948	0.334189	0.000698487	0.397486	0.00189438	0.534595	0.0054072
0.223305	5.91485e-05	0.228184	6.57253e-05	0.234666	4.12271e-05	0.240493	0.000138196	0.249687	0.00015482	0.257753	8.77059e-05	0.272891	0.000217522	0.300185	0.000693953	0.334465	0.000722391	0.398241	0.00193301	0.536744	0.0053243
0.223328	5.52116e-05	0.228209	6.19401e-05	0.234683	4.04706e-05	0.240546	0.000127287	0.249746	0.000141263	0.257786	7.99134e-05	0.272975	0.000201636	0.300479	0.000736595	0.334748	0.000697721	0.399025	0.00197864	0.538842	0.00518085
0.223349	5.18706e-05	0.228233	5.87913e-05	0.234699	3.97476e-05	0.240595	0.00011816	0.2498	0.000130173	0.257817	7.33866e-05	0.273078	0.000275355	0.300757	0.000658796	0.335042	0.000705362	0.399816	0.00199231	0.540962	0.00535616
0.223369	4.89969e-05	0.228256	5.60903e-05	0.234715	3.90559e-05	0.24064	0.000110442	0.24985	0.000121019	0.257845	6.79807e-05	0.273205	0.000364641	0.301013	0.000627228	0.33533	0.000708322	0.400632	0.00209868	0.543067	0.00518883
0.223388	4.64963e-05	0.228278	5.372e-05	0.23473	3.83932e-05	0.240683	0.000103836	0.249897	0.000113368	0.257871	9.2301e-05	0.273342	0.000322285	0.301264	0.000642515	0.3356	0.000643571	0.401446	0.00199522	0.545134	0.00525894
0.223407	4.42988e-05	0.228299	5.16055e-05	0.234745	3.77575e-05	0.240723	9.81144e-05	0.249942	0.00014735	0.257908	8.74468e-05	0.273463	0.000286028	0.301539	0.00072786	0.335863	0.000648682	0.402247	0.00202271	0.547219	0.00525851
0.223424	4.23512e-05	0.228319	4.96968e-05	0.23476	3.7147e-05	0.240762	9.31033e-05	0.249999	0.00013669	0.257941	7.89617e-05	0.273572	0.000258593	0.301819	0.000704148	0.336112	0.00062309	0.403059	0.00211275	0.549354	0.00541831
0.22344	4.06119e-05	0.228339	4.79588e-05	0.234775	3.65601e-05	0.240798	8.86702e-05	0.250051	0.000125229	0.257997	0.000137965	0.27368	0.000305331	0.302096	0.000677635	0.33641	0.000824489	0.403903	0.00210481	0.551533	0.00550679
0.223456	3.90482e-05	0.228358	4.63658e-05	0.23479	3.59951e-05	0.240842	0.000118364	0.250099	0.00011592	0.258049	0.000124353	0.273824	0.000393125	0.302363	0.000655206	0.336731	0.000763452	0.40476	0.00217205	0.55373	0.00556709
0.223472	3.76337e-05	0.228376	4.48981e-05	0.234804	3.54507e-05	0.240887	0.000110047	0.250144	0.000108475	0.258096	0.000112586	0.273981	0.000389461	0.302619	0.000658154	0.33704	0.000762878	0.405659	0.00219576	0.555976	0.00571405
0.223487	3.6347e-05	0.228394	4.354e-05	0.234829	6.57799e-05	0.240934	0.000136852	0.250186	0.000102386	0.258139	0.000103047	0.274127	0.000340446	0.302898	0.000680056	0.337374	0.000844426	0.406537	0.00214169	0.558254	0.00564602
0.223501	3.51704e-05	0.228411	4.22787e-05	0.234854	6.00154e-05	0.24099	0.000163382	0.250226	9.72744e-05	0.258179	9.52965e-05	0.274255	0.000303942	0.303169	0.000681311	0.337694	0.000789597	0.407404	0.00224322	0.560531	0.00569629
0.223515	3.40893e-05	0.228428	4.11033e-05	0.234877	5.52867e-05	0.241064	0.000177584	0.250264	9.28815e-05	0.258252	0.000197994	0.274371	0.000276426	0.303464	0.000734056	0.338031	0.000838548	0.408347	0.00238684	0.562778	0.00556596
0.223528	3.30916e-05	0.228444	4.00048e-05	0.234898	5.17972e-05	0.241143	0.000187518	0.2503	8.90324e-05	0.25834	0.000208891	0.274477	0.000254785	0.303771	0.00080829	0.338354	0.000807156	0.409284	0.00230568	0.565042	0.00568353
0.22355	6.45542e-05	0.22846	3.89753e-05	0.234919	4.92232e-05	0.241214	0.000167318	0.250335	8.56063e-05	0.258418	0.000184041	0.274581	0.000271747	0.304078	0.000731892	0.338679	0.000844613	0.410246	0.00247345	0.56733	0.00573619
0.223574	5.69755e-05	0.228475	3.8008e-05	0.234938	4.72536e-05	0.241278	0.000150959	0.250369	8.25174e-05	0.258492	0.000203285	0.274696	0.000288237	0.304388	0.000760764	0.339001	0.000764807	0.41125	0.0024957	0.569651	0.00601148
0.223595	5.10066e-05	0.22849	3.7097e-05	0.234956	4.56695e-05	0.241335	0.000137791	0.250401	7.97034e-05	0.258569	0.000178717	0.274806	0.000264129	0.304688	0.000751033	0.339301	0.000791299	0.412237	0.00246268	0.572044	0.00604805
0.223615	4.6629e-05	0.228505	3.62371e-05	0.234974	4.43321e-05	0.241388	0.000127015	0.250437	0.000109166	0.25865	0.000193154	0.274916	0.000266933	0.304979	0.000717767	0.339627	0.000841979	0.413217	0.00239039	0.574473	0.00615293
0.223633	4.33036e-05	0.228531	6.65556e-05	0.234992	4.31569e-05	0.241437	0.000118016	0.25048	0.000103056	0.258723	0.00017036	0.275036	0.000314603	0.305261	0.000708165	0.339957	0.000822861	0.414219	0.00251375	0.57692	0.00612983
0.22365	4.06615e-05	0.228556	5.95602e-05	0.235024	7.70401e-05	0.241483	0.000110356	0.25052	9.59506e-05	0.258787	0.000152868	0.275157	0.000290067	0.305546	0.000716422	0.340292	0.000841909	0.415241	0.0025063	0.579452	0.00665438
0.223665	3.84849e-05	0.228579	5.48909e-05	0.235063	9.92757e-05	0.241525	0.000103728	0.250562	0.000123191	0.258869	0.000237378	0.275268	0.000265434	0.305837	0.000752735	0.340622	0.000822074	0.416207	0.00241163	0.582133	0.0068255
0.22368	3.66445e-05	0.2286	5.16666e-05	0.2351	8.73253e-05	0.241566	9.79159e-05	0.250609	0.000113701	0.25896	0.000214782	0.275379	0.00033939	0.306127	0.000694749	0.340962	0.000846162	0.417188	0.00242637	0.584862	0.00681034
0.223695	3.5059e-05	0.22862	4.9146e-05	0.235135	0.000120085	0.241604	9.27643e-05	0.250653	0.000105942	0.259041	0.00019329	0.27551	0.000312107	0.306397	0.000675162	0.341304	0.000835342	0.418257	0.00282618	0.587578	0.0068088
0.223708	3.36739e-05	0.228639	4.6986e-05	0.235181	0.000108769	0.24164	8.81572e-05	0.250694	9.99985e-05	0.259115	0.000176299	0.275628	0.000281839	0.30668	0.000769728	0.341622	0.000758941	0.41938	0.00274469	0.590341	0.00691605
0.223722	3.24502e-05	0.228658	4.50474e-05	0.235222	9.5659e-05	0.241678	0.000120977	0.250733	9.51979e-05	0.259183	0.000162714	0.275736	0.000256664	0.306983	0.000741834	0.341915	0.000733552	0.420459	0.00268031	0.593128	0.00695244
0.223734	3.13589e-05	0.228675	4.32749e-05	0.235258	8.53392e-05	0.241725	0.000111344	0.25077	9.10859e-05	0.259245	0.000151519	0.275843	0.000263484	0.307284	0.000743773	0.3422	0.000757582	0.421502	0.00253583	0.595877	0.00684628
0.223747	3.03776e-05	0.228692	4.1644e-05	0.23529	7.76464e-05	0.241767	0.000101399	0.250806	8.74178e-05	0.259304	0.000142048	0.275944	0.000242043	0.307586	0.000776972	0.342501	0.000760646	0.422528	0.00254303	0.598605	0.00683135
0.223759	2.94886e-05	0.228709	4.01407e-05	0.23532	7.18683e-05	0.241806	9.3346e-05	0.25084	8.40671e-05	0.259359	0.000133873	0.276036	0.000222988	0.307901	0.000779303	0.342801	0.000791925	0.423529	0.00253516	0.601323	0.00680827
0.223788	7.20971e-05	0.228724	3.87547e-05	0.235348	6.74123e-05	0.241844	0.000159563	0.250873	8.09668e-05	0.259411	0.000126705	0.276122	0.000207379	0.308197	0.000706705	0.34312	0.00084305	0.424541	0.00249567	0.604095	0.00705339
0.223815	6.29402e-05	0.22874	3.74762e-05	0.235374	6.38652e-05	0.241908	0.000173704	0.250909	0.000120431	0.25946	0.000120341	0.276203	0.000194429	0.308476	0.00066757	0.34346	0.000827585	0.42558	0.00267728	0.606963	0.00732488
0.223838	5.52263e-05	0.228754	3.6296e-05	0.235399	6.09518e-05	0.241975	0.000156775	0.250954	0.000103822	0.259507	0.000114634	0.276285	0.000222186	0.308733	0.00065469	0.343785	0.00082109	0.426647	0.00269735	0.609869	0.0072336
0.223859	4.94667e-05	0.228769	3.52055e-05	0.235423	5.849e-05	0.242034	0.000141257	0.250993	9.28228e-05	0.259552	0.000109476	0.276371	0.000260882	0.309001	0.000677512	0.344107	0.000782793	0.427768	0.00291386	0.612799	0.00738914
0.223878	4.51828e-05	0.228783	3.41963e-05	0.235446	5.63583e-05	0.242096	0.00017293	0.251029	8.575e-05	0.259595	0.000104783	0.276483	0.000280855	0.309263	0.000697341	0.344425	0.000781026	0.428925	0.00291101	0.615767	0.00745926
0.223895	4.19136e-05	0.228796	3.32608e-05	0.235468	5.44746e-05	0.242162	0.000154842	0.251063	0.000113567	0.259636	0.000100487	0.276603	0.000284973	0.30953	0.0006374	0.344726	0.000722671	0.430135	0.00306891	0.618836	0.00763477
0.223912	3.93363e-05	0.228809	3.2392e-05	0.235489	5.2782e-05	0.242221	0.000139194	0.251107	0.00010366	0.259677	0.000127468	0.276719	0.000297962	0.309773	0.000582602	0.345023	0.000746518	0.431361	0.00308344	0.62189	0.00751973
0.223927	3.72399e-05	0.228834	6.6971e-05	0.235519	7.87735e-05	0.242273	0.000126432	0.251146	9.52498e-05	0.259726	0.000118098	0.276834	0.000303277	0.309997	0.00053748	0.345329	0.000768061	0.432566	0.00301519	0.624942	0.00771824
0.223944	5.35004e-05	0.22886	6.111e-05	0.235549	7.27276e-05	0.242322	0.000116024	0.251183	8.89674e-05	0.259771	0.000109291	0.276949	0.000272575	0.310247	0.000625178	0.345654	0.000810981	0.433769	0.00299556	0.628098	0.0081345
0.223965	5.18226e-05	0.228883	5.6536e-05	0.235577	6.76662e-05	0.242366	0.000107438	0.251218	8.41124e-05	0.259828	0.000138003	0.277053	0.000248264	0.310485	0.000571459	0.345995	0.00093997	0.434977	0.00304493	0.631301	0.00797829
0.223985	4.73558e-05	0.228905	5.2951e-05	0.235603	6.36262e-05	0.242408	0.000100252	0.25125	8.01652e-05	0.25988	0.000124579	0.277159	0.000260048	0.310704	0.000526019	0.346384	0.000973984	0.436208	0.0030304	0.634505	0.0080994
0.224003	4.31917e-05	0.228925	5.0063e-05	0.235628	6.03351e-05	0.242453	0.000125361	0.251282	7.68185e-05	0.259932	0.000152346	0.277272	0.000275684	0.31093	0.000586233	0.346767	0.000986803	0.43745	0.0031399	0.637793	0.00839238
0.224025	7.87779e-05	0.228945	4.76712e-05	0.235651	5.75799e-05	0.242509	0.000148147	0.251312	7.38923e-05	0.25999	0.000137138	0.277386	0.000277433	0.311172	0.000611014	0.34715	0.00091632	0.438721	0.00323637	0.641185	0.00850228
0.224056	7.4373e-05	0.228964	4.56392e-05	0.235674	5.52167e-05	0.242565	0.000132725	0.251341	7.1277e-05	0.260054	0.000152961	0.277492	0.000251486	0.311425	0.000669204	0.347519	0.000898714	0.439983	0.00312181	0.644581	0.00850611
0.224089	0.000104635	0.228981	4.38743e-05	0.235696	5.31489e-05	0.242615	0.000121009	0.25137	0.000103112	0.260112	0.000137191	0.277588	0.000230071	0.311684	0.000649928	0.347882	0.000909409	0.44125	0.00319393	0.647961	0.00845368
0.224129	9.28465e-05	0.228999	4.23129e-05	0.235717	5.13107e-05	0.242662	0.000112022	0.251411	9.94153e-05	0.260164	0.000124441	0.277681	0.000251654	0.31195	0.000644665	0.348254	0.000932404	0.442544	0.00336498	0.651323	0.00845971
0.224164	8.16195e-05	0.229015	4.09107e-05	0.235737	4.96553e-05	0.242717	0.000138564	0.251449	9.34569e-05	0.260212	0.000114312	0.277778	0.000231762	0.31221	0.00069187	0.348627	0.000898345	0.443893	0.0033499	0.654751	0.0088511
0.224194	7.28822e-05	0.229031	3.96369e-05	0.235756	4.81486e-05	0.24277	0.000125161	0.251485	8.80563e-05	0.260256	0.000106181	0.277876	0.000305893	0.312478	0.000702406	0.348995	0.000912757	0.445238	0.00328714	0.658298	0.00891758
0.224222	6.61902e-05	0.229047	3.84689e-05	0.235775	4.67653e-05	0.242818	0.000114782	0.25152	8.34343e-05	0.260298	0.000143568	0.277999	0.00035965	0.312758	0.000694035	0.349376	0.000983906	0.446561	0.00326173	0.661915	0.00928037
0.224247	6.09508e-05	0.229062	3.73903e-05	0.235794	4.54855e-05	0.242862	0.000106493	0.251552	7.94691e-05	0.260355	0.000137695	0.278137	0.000324931	0.313027	0.000662867	0.349769	0.00100165	0.447853	0.00323042	0.665643	0.0094118
0.224271	5.67252e-05	0.229077	3.63888e-05	0.235812	4.42941e-05	0.242903	9.95795e-05	0.251583	7.60145e-05	0.260408	0.000125972	0.278272	0.000321078	0.313296	0.000714814	0.350165	0.000978506	0.449177	0.0033007	0.669442	0.00961313
0.224293	5.32217e-05	0.229091	3.54545e-05	0.235829	4.31789e-05	0.242948	0.000128748	0.251613	7.29529e-05	0.260456	0.000115901	0.278404	0.000318928	0.313573	0.000675722	0.350545	0.000945966	0.450531	0.00350133	0.673395	0.0102591
0.224313	5.02501e-05	0.229105	3.45798e-05	0.235846	4.21302e-05	0.242997	0.000116141	0.251642	7.01993e-05	0.260501	0.000107988	0.278525	0.000289275	0.313836	0.000629581	0.35092	0.000903897	0.451956	0.00351358	0.677516	0.010435
0.224333	4.76838e-05	0.229119	3.37584e-05	0.235863	4.11401e-05	0.243041	0.000105498	0.251669	6.76933e-05	0.26057	0.000198501	0.278662	0.000329109	0.314092	0.000646568	0.351281	0.000908106	0.453348	0.00347924	0.681739	0.0106677
0.224352	4.54362e-05	0.229132	3.29852e-05	0.235879	4.02023e-05	0.243081	9.73294e-05	0.251696	6.53921e-05	0.260645	0.000177921	0.278798	0.000333676	0.314344	0.000626405	0.35167	0.000953255	0.454743	0.00355258	0.686017	0.0106053
0.224369	4.34457e-05	0.229145	3.22556e-05	0.235895	3.93115e-05	0.243119	9.09312e-05	0.251722	6.32643e-05	0.260712	0.000157813	0.278925	0.000302554	0.314586	0.000604254	0.352083	0.00104186	0.456157	0.00348991	0.69027	0.0107825
0.224386	4.16669e-05	0.229158	3.1566e-05	0.235911	3.84633e-05	0.243154	8.57136e-05	0.251746	6.12863e-05	0.260772	0.000142123	0.279054	0.000342293	0.314822	0.000593037	0.352484	0.000983233	0.457556	0.00347223	0.694601	0.010793
0.224403	4.00653e-05	0.229171	3.0913e-05	0.235926	3.7654e-05	0.243201	0.000113037	0.251771	5.94397e-05	0.260826	0.000130145	0.279194	0.000353395	0.315049	0.000542582	0.352892	0.00101844	0.458949	0.00349224	0.698983	0.0110757
0.224418	3.86139e-05	0.229183	3.02938e-05	0.235941	3.68807e-05	0.243244	0.000105121	0.251794	5.77095e-05	0.260876	0.000120797	0.279329	0.000323758	0.315261	0.000573857	0.353289	0.000992447	0.460321	0.00339779	0.703469	0.0112735
0.224439	6.72705e-05	0.229195	2.97058e-05	0.235955	3.61405e-05	0.243285	9.81042e-05	0.251817	5.60835e-05	0.260923	0.00011326	0.279454	0.000297842	0.315493	0.000565131	0.353675	0.000939218	0.46168	0.00339702	0.707985	0.0112702
0.224465	6.11932e-05	0.229207	2.91468e-05	0.23597	3.54313e-05	0.243336	0.000127765	0.251839	5.45513e-05	0.260967	0.000106986	0.279574	0.000303865	0.315713	0.000594569	0.354044	0.000889168	0.463099	0.00366596	0.712502	0.0112955
0.224488	5.51941e-05	0.229218	2.86147e-05	0.235984	3.4751e-05	0.243391	0.000146883	0.25186	5.3104e-05	0.26102	0.00012886	0.279691	0.000281612	0.315953	0.000589282	0.354409	0.000920803	0.464522	0.00356294	0.717028	0.0114761
0.224509	5.07558e-05	0.22923	2.81077e-05	0.236004	7.0314e-05	0.243447	0.000134183	0.251881	5.17337e-05	0.261069	0.00011765	0.279807	0.000326224	0.316178	0.000539438	0.35477	0.000886685	0.465975	0.00361099	0.721632	0.0113464
0.224529	4.74036e-05	0.229241	2.7624e-05	0.236031	6.4889e-05	0.243498	0.000122745	0.251902	5.04337e-05	0.261114	0.00010888	0.279934	0.000303971	0.316385	0.000496109	0.355145	0.000940232	0.467483	0.0039425	0.726198	0.0113575
0.224547	4.47317e-05	0.229252	2.71621e-05	0.236056	5.91169e-05	0.243551	0.000142609	0.251922	4.91981e-05	0.261156	0.000102197	0.28005	0.0002795	0.316581	0.000490018	0.355549	0.00111765	0.469048	0.00397172	0.730739	0.0114073
0.224565	4.25042e-05	0.229262	2.67206e-05	0.236088	9.12878e-05	0.243605	0.000127292	0.251941	4.80215e-05	0.261196	9.68821e-05	0.280176	0.000330824	0.31677	0.000455405	0.356034	0.00127688	0.470624	0.00396212	0.735453	0.0119828
0.224583	7.58052e-05	0.229273	2.62981e-05	0.236132	0.000112879	0.243653	0.000115846	0.25196	4.68993e-05	0.26124	0.000125974	0.280315	0.000335077	0.316971	0.000533932	0.356538	0.00127299	0.472236	0.00399799	0.740297	0.0121001
0.224612	6.81676e-05	0.229283	2.58935e-05	0.236174	9.99533e-05	0.243698	0.000145167	0.251979	4.58273e-05	0.261289	0.000118535	0.280445	0.000372443	0.317195	0.000577423	0.357032	0.00121558	0.473788	0.00377919	0.745167	0.0121777
0.224638	6.10822e-05	0.229294	2.55055e-05	0.236212	8.83474e-05	0.243754	0.000133463	0.251997	4.48018e-05	0.261335	0.000134391	0.280601	0.00038257	0.317434	0.000628413	0.35751	0.00116366	0.475309	0.00377271	0.750128	0.0126943
0.224661	5.62775e-05	0.229304	2.51332e-05	0.236245	7.95008e-05	0.243807	0.000138114	0.252014	4.38194e-05	0.261387	0.000124783	0.280746	0.000342455	0.317704	0.000700175	0.357975	0.00121386	0.476793	0.00369997	0.755233	0.0126796
0.224683	5.27541e-05	0.229314	2.47755e-05	0.236276	7.27791e-05	0.243875	0.000196821	0.252032	4.28771e-05	0.261435	0.000113824	0.280888	0.000338904	0.317977	0.000650589	0.358465	0.00123314	0.478273	0.00371905	0.760312	0.0127772
0.224704	4.98814e-05	0.229324	2.44315e-05	0.236304	6.75415e-05	0.243949	0.000177555	0.252049	4.19722e-05	0.261478	0.00010586	0.281016	0.00034179	0.318245	0.000666285	0.35896	0.00120992	0.479741	0.00365124	0.765441	0.0132004
0.224723	4.73778e-05	0.229333	2.41004e-05	0.23633	6.33438e-05	0.244017	0.000160329	0.252065	4.11024e-05	0.261519	9.98743e-05	0.281157	0.000368547	0.318526	0.000776462	0.359425	0.00116036	0.481218	0.00369641	0.770707	0.0130322
0.224742	4.5126e-05	0.229343	2.37812e-05	0.236354	5.9893e-05	0.244078	0.00014634	0.252082	4.02654e-05	0.261558	9.49996e-05	0.281297	0.000332135	0.318837	0.000742863	0.359891	0.00112458	0.482701	0.00379331	0.775944	0.0130501
0.224759	4.30751e-05	0.229352	2.34733e-05	0.236378	5.69929e-05	0.244134	0.000134809	0.252098	3.94591e-05	0.261598	0.000124733	0.281426	0.000369861	0.319119	0.000669025	0.360349	0.00114988	0.484175	0.00361488	0.781161	0.0130277
0.224776	4.11988e-05	0.229362	2.31759e-05	0.2364	5.45091e-05	0.244186	0.000125089	0.252113	3.86819e-05	0.261647	0.000118018	0.281568	0.000338507	0.319393	0.000723928	0.360823	0.00119005	0.48558	0.00356006	0.786432	0.0132452
0.224792	3.94797e-05	0.229371	2.28884e-05	0.236421	5.23467e-05	0.244234	0.000116754	0.252129	3.79321e-05	0.261692	0.000109885	0.281697	0.000308039	0.31967	0.000658564	0.361285	0.00111297	0.486993	0.00352514	0.791758	0.0133353
0.224808	3.79034e-05	0.22938	2.26101e-05	0.236442	5.04372e-05	0.244279	0.000109516	0.252144	3.72081e-05	0.261735	0.000103105	0.281815	0.000282368	0.319939	0.000693745	0.361731	0.00113197	0.48841	0.00361796	0.797154	0.0136097
0.224823	3.64569e-05	0.229389	2.23404e-05	0.236467	8.63168e-05	0.244322	0.000103167	0.252158	3.65085e-05	0.261775	9.75314e-05	0.281923	0.000260868	0.320241	0.000764441	0.362206	0.00116737	0.489897	0.00370147	0.802676	0.014196
0.224837	3.5128e-05	0.229398	2.20787e-05	0.2365	7.91222e-05	0.244371	0.000125735	0.252173	3.58322e-05	0.261813	9.27822e-05	0.282024	0.000242661	0.320541	0.000745863	0.362675	0.001228	0.491401	0.00382392	0.808342	0.014207
0.224851	3.39054e-05	0.229407	2.18245e-05	0.23653	7.14585e-05	0.244422	0.000149524	0.252187	3.51779e-05	0.261849	8.85977e-05	0.282117	0.000227058	0.320851	0.000853555	0.363151	0.00114189	0.492897	0.00361605	0.814054	0.0143316
0.224864	3.27788e-05	0.229415	2.15774e-05	0.236557	6.55309e-05	0.24448	0.000141381	0.252201	3.45445e-05	0.261884	8.48273e-05	0.282218	0.000279137	0.321182	0.000845239	0.363612	0.00118125	0.494357	0.00367718	0.819837	0.0145864
0.224877	3.17386e-05	0.229424	2.13368e-05	0.236582	6.09956e-05	0.244535	0.000130841	0.252215	3.39311e-05	0.261917	8.13847e-05	0.282333	0.000328194	0.321502	0.000756894	0.364104	0.00120228	0.495838	0.00367784	0.825666	0.0145458
0.224889	3.07762e-05	0.229432	2.11024e-05	0.236606	5.73989e-05	0.244585	0.000121017	0.252228	3.33367e-05	0.261949	7.82166e-05	0.282458	0.000294085	0.321801	0.00072111	0.364562	0.0011161	0.497284	0.00355492	0.831473	0.0147054
0.224902	2.98839e-05	0.229441	2.08737e-05	0.236628	5.44347e-05	0.244632	0.000112442	0.252241	3.27605e-05	0.26198	7.52871e-05	0.282578	0.000291933	0.322108	0.000801927	0.365	0.00112473	0.498716	0.00355209	0.83743	0.0150979
0.224913	2.90547e-05	0.22946	5.54555e-05	0.23665	5.19147e-05	0.244675	0.000105075	0.252254	3.22016e-05	0.262013	0.000110476	0.282696	0.000296876	0.322417	0.000765395	0.365453	0.00113183	0.500158	0.00358824	0.843546	0.0154297
0.224925	2.82825e-05	0.229481	4.94504e-05	0.23667	4.97218e-05	0.244716	9.87384e-05	0.252267	3.16594e-05	0.262057	0.000103536	0.28281	0.000271209	0.322716	0.000765342	0.365908	0.00110041	0.5016	0.00363797	0.849871	0.0160826
0.224936	2.75618e-05	0.2295	4.36918e-05	0.236689	4.77804e-05	0.244754	9.32484e-05	0.25228	3.1133e-05	0.262096	9.29667e-05	0.282934	0.000357155	0.323016	0.000741296	0.36634	0.0011091	0.503095	0.00381679	0.856306	0.0160777
0.224947	2.68875e-05	0.229516	3.91352e-05	0.236708	4.60389e-05	0.24479	8.84469e-05	0.252292	3.06219e-05	0.262131	8.47467e-05	0.28307	0.000322937	0.323307	0.000719644	0.366766	0.00104761	0.504614	0.0037091	0.862859	0.0167761
0.224957	2.62554e-05	0.229531	3.56518e-05	0.236737	8.32215e-05	0.244839	0.000122099	0.252304	3.01254e-05	0.262169	9.50481e-05	0.283204	0.000323435	0.323618	0.000830629	0.36722	0.00113123	0.506095	0.00369743	0.869632	0.0170033
0.224968	2.56615e-05	0.229545	3.29749e-05	0.236769	7.50697e-05	0.244886	0.000113105	0.252316	7.13644e-05	0.262205	8.64304e-05	0.283341	0.000330601	0.323956	0.000820042	0.367654	0.00106072	0.50756	0.00372741	0.876546	0.0173373
0.224978	2.51023e-05	0.229558	3.08815e-05	0.236797	6.82174e-05	0.244929	0.000105277	0.252344	6.52753e-05	0.262252	0.000117602	0.283467	0.000300598	0.324285	0.000859997	0.368078	0.00112681	0.509072	0.00381171	0.883512	0.0174861
0.224988	2.45748e-05	0.22957	2.92101e-05	0.236824	6.26836e-05	0.24497	9.88287e-05	0.252369	5.82288e-05	0.262301	0.000141711	0.283582	0.000275881	0.324614	0.000782432	0.368531	0.00109867	0.510625	0.0039767	0.890473	0.0173156
0.224998	2.40762e-05	0.229581	2.7848e-05	0.236848	5.81568e-05	0.245008	9.33566e-05	0.252391	5.26525e-05	0.262355	0.000128041	0.283689	0.000300173	0.324915	0.000745746	0.369001	0.00119461	0.512249	0.00404043	0.897468	0.0175588
0.225007	2.3604e-05	0.229592	2.67161e-05	0.23687	5.43945e-05	0.245045	8.85709e-05	0.252411	4.84815e-05	0.262415	0.000147088	0.283814	0.000298979	0.325204	0.000720954	0.369511	0.00130037	0.513862	0.00409038	0.904483	0.0176377
0.225016	2.3156e-05	0.229602	2.57587e-05	0.236891	5.12256e-05	0.245086	0.000112998	0.252429	4.53407e-05	0.26247	0.000132019	0.283928	0.000271866	0.325493	0.000703741	0.370046	0.00136122	0.515536	0.00419262	0.911616	0.0180564
0.225026	2.27302e-05	0.229622	4.99688e-05	0.236911	4.85253e-05	0.245129	0.00010059	0.252447	4.29075e-05	0.262521	0.000120713	0.28405	0.000353556	0.325775	0.000682544	0.370573	0.00128054	0.51724	0.00430783	0.918877	0.0182236
0.225035	2.23248e-05	0.229641	4.36883e-05	0.23693	4.61993e-05	0.245167	9.10866e-05	0.252464	4.09551e-05	0.262567	0.00011222	0.284187	0.000327794	0.32604	0.000674004	0.371067	0.00121912	0.519013	0.00457622	0.926146	0.0182176
0.225044	2.19383e-05	0.229657	3.96577e-05	0.236948	4.41744e-05	0.245202	8.38052e-05	0.25248	3.93336e-05	0.262611	0.000105493	0.284325	0.00035987	0.326306	0.000680391	0.371547	0.00117587	0.520847	0.00468243	0.933446	0.0183379
0.225052	2.15691e-05	0.229673	3.69223e-05	0.236965	4.23927e-05	0.245235	0.000100723	0.252495	3.79455e-05	0.262662	0.000128383	0.284463	0.000326568	0.32657	0.000637566	0.372007	0.00109888	0.522726	0.00470048	0.940841	0.0185507
0.225061	2.12161e-05	0.229687	3.48598e-05	0.236982	4.08087e-05	0.245273	9.0326e-05	0.252517	5.2818e-05	0.262712	0.000118778	0.284607	0.00037847	0.326827	0.000626702	0.37246	0.00113221	0.524629	0.00481023	0.948479	0.0196566
0.225069	2.08779e-05	0.229702	6.03098e-05	0.236998	3.93863e-05	0.245307	8.25277e-05	0.252537	4.79789e-05	0.262758	0.000111007	0.284757	0.000379048	0.327068	0.000580433	0.372921	0.00112666	0.526491	0.00458891	0.956479	0.0202654
0.225077	2.05535e-05	0.229725	5.66017e-05	0.237014	3.80968e-05	0.245339	7.69071e-05	0.252555	4.42423e-05	0.262801	0.000104559	0.284905	0.000368401	0.327293	0.000575775	0.373361	0.00110215	0.528301	0.00448241	0.96467	0.0205198
0.225086	2.02421e-05	0.229747	5.26496e-05	0.237035	7.13737e-05	0.245369	7.25458e-05	0.252574	7.33617e-05	0.262841	9.90094e-05	0.285045	0.000336518	0.327527	0.000579271	0.373799	0.00110882	0.530098	0.00448443	0.972866	0.0204328
0.225094	1.99426e-05	0.22978	7.99344e-05	0.237063	6.82954e-05	0.245397	6.89497e-05	0.252603	6.99989e-05	0.262887	0.000119859	0.285174	0.000308498	0.327759	0.000573256	0.374224	0.0010148	0.531879	0.00453844	0.981129	0.0206246
0.225102	1.96544e-05	0.22981	7.29507e-05	0.237089	6.35702e-05	0.245424	6.58685e-05	0.25263	6.23746e-05	0.262933	0.000112551	0.285293	0.000285316	0.328027	0.000744424	0.374631	0.00103277	0.533718	0.00460548	0.989377	0.0204829
0.225109	1.93766e-05	0.229838	6.70473e-05	0.237123	8.8311e-05	0.24545	6.31653e-05	0.252653	5.62461e-05	0.262991	0.000142473	0.285403	0.000265962	0.328313	0.00073178	0.375052	0.00103979	0.535552	0.00456682	0.997599	0.0207924
0.225117	1.91086e-05	0.229864	6.23555e-05	0.237156	7.75753e-05	0.245475	6.07563e-05	0.252675	5.16574e-05	0.263046	0.000131081	0.285506	0.000249472	0.328604	0.000731502	0.375479	0.00105807	0.537382	0.00451945	1.0059	0.0208694
0.225125	1.88498e-05	0.229888	5.85094e-05	0.237192	0.000100971	0.245498	5.85846e-05	0.252695	4.81233e-05	0.263096	0.000120678	0.285602	0.000235151	0.328881	0.000658316	0.375921	0.00113675	0.539217	0.00473662	1.01437	0.0214627
0.225132	1.85997e-05	0.229915	8.75521e-05	0.23723	9.06162e-05	0.245521	5.66086e-05	0.252721	8.04106e-05	0.263158	0.000149622	0.285694	0.000222517	0.329136	0.000630347	0.376396	0.00118795	0.541157	0.00490295	1.02299	0.021754
0.22514	1.83578e-05	0.229949	8.2778e-05	0.237264	8.06794e-05	0.245544	5.47969e-05	0.252759	0.000103663	0.263215	0.000135445	0.285794	0.000251299	0.329391	0.000659846	0.376866	0.00118222	0.543147	0.00503966	1.03174	0.0220191
0.225147	1.81235e-05	0.229981	7.49506e-05	0.237295	7.26054e-05	0.245565	5.31249e-05	0.252804	0.00012432	0.263267	0.000124642	0.285891	0.000232522	0.329667	0.000671725	0.377382	0.00132513	0.545182	0.00506699	1.04057	0.0221216
0.225154	1.78965e-05	0.230009	6.84573e-05	0.237322	6.62418e-05	0.245586	5.15729e-05	0.25285	0.000106114	0.263315	0.000116073	0.285985	0.000289442	0.329935	0.000643046	0.377897	0.00128618	0.547205	0.0050587	1.04955	0.0226028
0.225161	1.76763e-05	0.230036	6.33837e-05	0.23736	9.59169e-05	0.245607	5.01251e-05	0.25289	9.25807e-05	0.26336	0.000108956	0.286098	0.000271473	0.330184	0.000619096	0.378405	0.00128538	0.549225	0.0050254	1.05858	0.0225807
0.225168	1.74627e-05	0.23006	5.93321e-05	0.237396	8.53819e-05	0.245626	4.87686e-05	0.252925	8.28948e-05	0.263402	0.00010285	0.28621	0.000285784	0.330443	0.000672161	0.378916	0.00126732	0.551235	0.00502198	1.06772	0.0231773
0.225175	1.72553e-05	0.230083	5.59867e-05	0.237428	7.63671e-05	0.245646	4.74928e-05	0.252956	7.56948e-05	0.263442	9.74976e-05	0.286348	0.000367991	0.330699	0.000609152	0.379406	0.00123552	0.553237	0.00507929	1.07715	0.0239226
0.225182	1.70538e-05	0.230105	5.31424e-05	0.237457	6.95885e-05	0.245664	4.62889e-05	0.252985	7.00922e-05	0.26348	9.27363e-05	0.286486	0.000324983	0.330933	0.00056064	0.379929	0.00138629	0.555319	0.00529116	1.08673	0.0241124
0.225189	1.68578e-05	0.230126	5.06683e-05	0.237484	6.43691e-05	0.245683	4.51495e-05	0.253012	6.55563e-05	0.263521	0.000128909	0.286609	0.000289857	0.331158	0.000546535	0.380484	0.00137443	0.557372	0.00507657	1.09638	0.0241911
0.225195	1.66672e-05	0.230146	4.8479e-05	0.237509	6.01589e-05	0.2457	4.40682e-05	0.253038	6.17656e-05	0.263568	0.000111117	0.286722	0.000296036	0.331374	0.00053732	0.381026	0.00132634	0.559429	0.00512432	1.10614	0.024469
0.225202	1.64818e-05	0.230165	4.65164e-05	0.237532	5.66247e-05	0.245718	4.30399e-05	0.253062	5.85182e-05	0.26361	9.98485e-05	0.286849	0.000308085	0.331605	0.00058531	0.381553	0.00129233	0.561466	0.00514352	1.11597	0.0246129
0.225209	1.63012e-05	0.230183	4.4739e-05	0.237554	5.35723e-05	0.245735	4.20599e-05	0.253085	5.56817e-05	0.263649	9.21432e-05	0.286978	0.000355057	0.331867	0.000689765	0.382086	0.00135659	0.563592	0.00552803	1.12585	0.0248643
0.225215	1.61253e-05	0.2302	4.31166e-05	0.237575	5.08846e-05	0.245751	4.11241e-05	0.253106	5.31663e-05	0.263684	8.63363e-05	0.287114	0.000322888	0.33214	0.000704478	0.382624	0.00136632	0.565796	0.00547227	1.13605	0.0260092
0.225222	1.59539e-05	0.230217	4.16257e-05	0.237595	4.84866e-05	0.245768	4.02292e-05	0.253127	5.09088e-05	0.263718	8.16547e-05	0.287249	0.000327043	0.332405	0.000626951	0.383146	0.00124635	0.568042	0.00580931	1.14648	0.026329
0.225228	1.57868e-05	0.230234	4.02483e-05	0.237614	4.63267e-05	0.245784	3.93721e-05	0.253147	4.88634e-05	0.26375	7.77184e-05	0.28738	0.000332334	0.332643	0.000564455	0.383668	0.00128754	0.570354	0.00586772	1.15707	0.0265631
0.22524	3.94444e-05	0.23025	3.89697e-05	0.237632	4.43673e-05	0.245799	3.85499e-05	0.253166	4.6996e-05	0.26378	7.43192e-05	0.287506	0.000302263	0.33286	0.000584315	0.384218	0.00141838	0.572764	0.00606024	1.16773	0.0266886
0.225255	3.82859e-05	0.230265	3.77781e-05	0.23765	4.25793e-05	0.245815	3.77604e-05	0.253187	7.74611e-05	0.263809	7.13289e-05	0.287627	0.000309414	0.333094	0.000632499	0.384773	0.00136972	0.575194	0.00611072	1.17836	0.0264253
0.22527	3.61661e-05	0.23028	3.66635e-05	0.237666	4.09397e-05	0.245829	3.70014e-05	0.253217	7.2745e-05	0.263837	6.86611e-05	0.287757	0.000343741	0.333335	0.000573933	0.385335	0.00143638	0.577632	0.0061251	1.18901	0.0268692
0.225284	3.42058e-05	0.230294	3.56176e-05	0.237682	3.94298e-05	0.245844	3.62709e-05	0.253245	6.73848e-05	0.263864	6.62535e-05	0.287895	0.00034811	0.333561	0.000563176	0.385908	0.00148976	0.580135	0.00622635	1.19982	0.0270227
0.225297	3.24968e-05	0.230308	3.46336e-05	0.237709	7.12774e-05	0.245858	3.55672e-05	0.253271	6.27526e-05	0.26389	6.40596e-05	0.288028	0.000315588	0.333775	0.000512358	0.386529	0.00170879	0.582595	0.00611776	1.21067	0.0271326
0.22531	3.09984e-05	0.230322	3.37053e-05	0.237736	6.65121e-05	0.245873	3.48887e-05	0.253295	5.89046e-05	0.263923	9.87731e-05	0.288148	0.000288505	0.333971	0.000470736	0.387214	0.00175565	0.585081	0.00629217	1.22166	0.0276686
0.225322	2.96701e-05	0.230335	3.28276e-05	0.237762	6.12517e-05	0.245886	3.42338e-05	0.253318	5.56943e-05	0.263962	9.35201e-05	0.288259	0.000266489	0.334161	0.000471461	0.387913	0.00170203	0.587603	0.00640627	1.23283	0.0279785
0.225334	2.84833e-05	0.230348	3.19961e-05	0.237785	5.64802e-05	0.2459	3.36014e-05	0.25334	5.29712e-05	0.263998	8.62364e-05	0.288376	0.000282304	0.334346	0.000477106	0.388572	0.00162628	0.590183	0.00649486	1.24408	0.0282419
0.225345	2.74174e-05	0.230361	3.12069e-05	0.237807	5.23061e-05	0.245913	3.29903e-05	0.25336	5.0619e-05	0.264031	7.99217e-05	0.288494	0.000293579	0.33453	0.000441262	0.389253	0.0016851	0.592828	0.00657849	1.25549	0.0289849
0.225356	2.64563e-05	0.230373	3.04565e-05	0.237827	4.86735e-05	0.245926	3.23991e-05	0.25338	4.85542e-05	0.264062	7.4786e-05	0.28861	0.000302878	0.334705	0.000447992	0.389915	0.00162652	0.595456	0.00654954	1.26727	0.029639
0.225366	2.55865e-05	0.230385	2.97421e-05	0.237846	4.55065e-05	0.245939	3.18271e-05	0.253399	4.67176e-05	0.264091	7.06011e-05	0.288728	0.000285204	0.334901	0.00048455	0.390552	0.0015781	0.598088	0.00674416	1.27912	0.0297293
0.225376	2.47963e-05	0.230405	6.12955e-05	0.237864	4.27361e-05	0.245952	3.12732e-05	0.253417	4.50665e-05	0.264128	9.04702e-05	0.288837	0.000263076	0.335105	0.00058293	0.391229	0.00169677	0.600761	0.00659958	1.29113	0.0304008
0.225386	2.40756e-05	0.230428	5.53802e-05	0.23788	4.03036e-05	0.245964	3.07365e-05	0.253435	4.3569e-05	0.264162	8.01003e-05	0.288945	0.000276649	0.335348	0.000602579	0.391917	0.00175032	0.603376	0.00647661	1.30347	0.0311418
0.225396	2.34157e-05	0.230449	5.01671e-05	0.237896	3.81594e-05	0.245976	3.02162e-05	0.25346	7.77085e-05	0.264192	7.28804e-05	0.289052	0.000257818	0.335605	0.000679781	0.392603	0.00168591	0.605966	0.00641097	1.31597	0.031581
0.225405	2.28087e-05	0.230468	4.62552e-05	0.237911	3.62615e-05	0.245988	2.97116e-05	0.25349	7.02911e-05	0.264221	6.78647e-05	0.289151	0.000239816	0.335865	0.000636574	0.39329	0.00170613	0.608543	0.00654135	1.32861	0.0317541
0.225414	2.22482e-05	0.230486	4.33619e-05	0.237925	3.45739e-05	0.246	2.9222e-05	0.253516	6.40414e-05	0.264248	8.54295e-05	0.289253	0.000339449	0.336109	0.000628378	0.393963	0.00161995	0.611131	0.00652195	1.34136	0.0319478
0.225423	2.17286e-05	0.230503	4.11556e-05	0.237938	3.30666e-05	0.246012	2.87466e-05	0.253541	5.93192e-05	0.264281	8.24623e-05	0.289383	0.000309599	0.336379	0.0007061	0.39464	0.00170936	0.613828	0.00680734	1.35417	0.0320027
0.225431	2.12449e-05	0.230519	3.93925e-05	0.237951	3.17138e-05	0.246023	2.82849e-05	0.253564	5.56614e-05	0.264313	7.74088e-05	0.289523	0.00033776	0.336648	0.000641123	0.395303	0.00158967	0.616545	0.0067917	1.36699	0.0323939
0.22544	2.07932e-05	0.230535	3.7915e-05	0.237964	3.04937e-05	0.246034	2.78363e-05	0.253586	5.27064e-05	0.264343	7.22532e-05	0.289653	0.000335985	0.336899	0.000649994	0.39594	0.00161376	0.619359	0.00710105	1.38003	0.0325854
0.225448	2.03698e-05	0.23055	3.66262e-05	0.237976	2.93881e-05	0.246045	2.74003e-05	0.253606	5.02281e-05	0.264371	6.76767e-05	0.289788	0.000346081	0.337155	0.000621425	0.396589	0.0016305	0.622183	0.00709987	1.39306	0.032786
0.225456	1.99719e-05	0.230564	3.54675e-05	0.237987	2.83814e-05	0.246056	2.69763e-05	0.253626	4.80884e-05	0.264408	9.44677e-05	0.289921	0.000315616	0.33742	0.000718835	0.397243	0.00162397	0.625039	0.00715061	1.40627	0.0333549
0.225464	1.95968e-05	0.230578	3.44037e-05	0.238005	5.81999e-05	0.246067	2.65638e-05	0.253645	4.62009e-05	0.264444	8.6558e-05	0.290041	0.000288083	0.337727	0.000819311	0.39788	0.00158128	0.627935	0.00743273	1.41976	0.0341051
0.225472	1.92423e-05	0.230592	3.34132e-05	0.238028	5.29025e-05	0.246078	2.61624e-05	0.253663	4.45095e-05	0.264477	7.98678e-05	0.290156	0.000300255	0.33805	0.00080518	0.398489	0.0014855	0.630935	0.00757036	1.43354	0.0347465
0.225479	1.89066e-05	0.230605	3.24826e-05	0.238048	4.79339e-05	0.246099	5.70103e-05	0.25368	4.29759e-05	0.264508	7.47883e-05	0.290273	0.000304915	0.33836	0.000760038	0.399092	0.00147247	0.634011	0.00780424	1.44764	0.0355823
0.225487	1.8588e-05	0.230618	3.16032e-05	0.238077	7.38214e-05	0.246124	8.45556e-05	0.253697	4.15727e-05	0.264537	7.0876e-05	0.290413	0.000343313	0.338653	0.000701385	0.399671	0.00147379	0.637136	0.0079624	1.46191	0.0359324
0.225494	1.8285e-05	0.23063	3.07694e-05	0.238111	0.000101186	0.246156	7.52821e-05	0.253713	4.02797e-05	0.264565	6.77367e-05	0.290552	0.000376479	0.338941	0.000717746	0.400278	0.0015591	0.640287	0.00774857	1.47638	0.0362877
0.225501	1.79963e-05	0.230642	2.99769e-05	0.238149	9.26312e-05	0.246195	0.000104648	0.253729	3.90811e-05	0.264591	6.51108e-05	0.290696	0.000343808	0.339233	0.000765497	0.400886	0.00145564	0.643448	0.0080404	1.491	0.0365892
0.225508	1.77209e-05	0.230654	2.92225e-05	0.238184	8.2865e-05	0.246234	9.31755e-05	0.253756	7.26281e-05	0.264617	6.28383e-05	0.290849	0.000378956	0.339538	0.00079352	0.401459	0.00140016	0.646677	0.00817978	1.50585	0.0376084
0.225515	1.74578e-05	0.230666	2.85039e-05	0.238216	7.42773e-05	0.24627	8.38234e-05	0.253784	6.75048e-05	0.264641	6.08206e-05	0.290994	0.000347104	0.339856	0.000803099	0.402016	0.00139911	0.649966	0.00818845	1.52093	0.0378575
0.225523	2.94377e-05	0.230677	2.78189e-05	0.238247	9.92385e-05	0.246301	7.65079e-05	0.25381	6.26369e-05	0.264665	5.89955e-05	0.291127	0.000319698	0.340177	0.000829848	0.40258	0.00143077	0.653233	0.00831289	1.53614	0.038112
0.225534	2.87199e-05	0.230688	2.71656e-05	0.238283	8.54578e-05	0.246331	7.06685e-05	0.253834	5.84915e-05	0.264689	5.7322e-05	0.29125	0.000296933	0.34052	0.000837608	0.403176	0.00155112	0.656649	0.00865885	1.55146	0.0383193
0.225546	2.78175e-05	0.230699	2.65424e-05	0.238315	7.5141e-05	0.246358	6.58759e-05	0.253857	5.49814e-05	0.264711	5.57724e-05	0.291368	0.000316523	0.340857	0.00085897	0.403791	0.00149828	0.660126	0.00888588	1.56691	0.0389839
0.225556	2.68023e-05	0.230709	2.59477e-05	0.238344	6.75422e-05	0.246384	6.18459e-05	0.253878	5.1975e-05	0.264733	5.43266e-05	0.29149	0.00029417	0.34122	0.000933972	0.404375	0.00147198	0.66369	0.00891436	1.5826	0.0392247
0.225567	2.57973e-05	0.230719	2.538e-05	0.23837	6.16615e-05	0.246408	5.8391e-05	0.253899	4.9365e-05	0.264755	5.29699e-05	0.29161	0.00030321	0.3416	0.000982401	0.405006	0.00164298	0.667369	0.00936606	1.59843	0.0399731
0.22558	6.3362e-05	0.230729	2.4838e-05	0.238393	5.69158e-05	0.24643	5.53831e-05	0.253918	4.70713e-05	0.264776	5.16908e-05	0.291727	0.000282999	0.341979	0.000946856	0.40566	0.00174697	0.671219	0.00974936	1.61449	0.0403402
0.225606	6.1787e-05	0.230739	2.43202e-05	0.238415	5.297e-05	0.246452	5.2732e-05	0.253936	4.50344e-05	0.264796	5.04805e-05	0.291837	0.000265081	0.342338	0.000888476	0.406343	0.00172299	0.675152	0.00992092	1.63068	0.0406699
0.225629	5.5537e-05	0.230749	2.38256e-05	0.238436	4.96206e-05	0.246473	5.03714e-05	0.253954	4.32094e-05	0.264816	4.93316e-05	0.291949	0.000280186	0.342679	0.000846776	0.407081	0.00182832	0.679128	0.0100213	1.64718	0.0413628
0.22565	5.00131e-05	0.230758	2.33528e-05	0.238455	4.67347e-05	0.246499	8.7644e-05	0.253971	4.15616e-05	0.264835	4.82383e-05	0.292058	0.000263288	0.343003	0.000793924	0.407801	0.00183124	0.683118	0.00999953	1.66383	0.0419581
0.225669	4.56278e-05	0.230776	5.62788e-05	0.238473	4.42197e-05	0.246533	7.906e-05	0.253987	4.00643e-05	0.264875	0.000110478	0.292186	0.000320372	0.343329	0.000806044	0.408523	0.00183984	0.687198	0.0103413	1.68082	0.0428432
0.225687	4.21352e-05	0.230803	8.16393e-05	0.23849	4.2008e-05	0.246563	7.12995e-05	0.254003	3.86961e-05	0.264916	9.72766e-05	0.292308	0.000294723	0.343657	0.000806986	0.409237	0.00180377	0.691311	0.0104135	1.69816	0.0437068
0.225703	3.92917e-05	0.230834	7.29998e-05	0.238507	4.00479e-05	0.24659	6.52673e-05	0.254018	3.74397e-05	0.264953	8.6588e-05	0.292443	0.000332457	0.343964	0.000733997	0.409943	0.00170488	0.695506	0.0104547	1.71572	0.0442215
0.225718	3.69255e-05	0.230861	6.52171e-05	0.238522	3.82987e-05	0.246615	6.05675e-05	0.254033	3.6281e-05	0.264986	7.90516e-05	0.29257	0.000302881	0.344257	0.000751165	0.410617	0.00166172	0.699709	0.010575	1.73345	0.0442853
0.225733	3.49194e-05	0.230886	5.89829e-05	0.238537	3.67281e-05	0.246639	5.68053e-05	0.254047	3.52083e-05	0.265027	0.000105127	0.292692	0.000312191	0.34456	0.000766901	0.411267	0.00161761	0.703988	0.0108538	1.75119	0.0446188
0.225746	3.31922e-05	0.230908	5.39518e-05	0.238552	3.53097e-05	0.246661	5.37053e-05	0.254061	3.42115e-05	0.265067	9.32672e-05	0.292814	0.000308666	0.344867	0.000734111	0.411935	0.00174545	0.708402	0.0109667	1.7692	0.0450766
0.225759	3.16857e-05	0.230929	4.98097e-05	0.238566	3.40221e-05	0.246682	5.10853e-05	0.254074	3.32825e-05	0.265102	8.54502e-05	0.292932	0.000283182	0.345172	0.000733362	0.412663	0.00192955	0.712826	0.0109735	1.78729	0.0452989
0.225772	3.03569e-05	0.230948	4.63377e-05	0.238579	3.28472e-05	0.246702	4.88233e-05	0.254088	3.24139e-05	0.265135	7.98237e-05	0.293041	0.00026141	0.345475	0.000732671	0.413451	0.00199211	0.717191	0.0109602	1.80543	0.045586
0.225784	2.91736e-05	0.230966	4.33853e-05	0.238592	3.17702e-05	0.246721	4.68359e-05	0.254116	6.89839e-05	0.265166	7.53619e-05	0.293145	0.000269251	0.345767	0.000746379	0.414229	0.00190223	0.721616	0.0113326	1.82364	0.0455265
0.225795	2.81106e-05	0.230983	4.08459e-05	0.238604	3.07786e-05	0.246739	4.50647e-05	0.254151	9.428e-05	0.265196	7.15973e-05	0.29325	0.000252886	0.346066	0.000763327	0.414986	0.00186418	0.72619	0.0115717	1.84192	0.0460021
0.225806	2.71487e-05	0.230999	3.86411e-05	0.238616	2.98619e-05	0.246757	4.34674e-05	0.254187	8.62958e-05	0.265224	6.8311e-05	0.293347	0.000236868	0.346367	0.00074747	0.415699	0.00175364	0.730857	0.0118981	1.86042	0.0464148
0.225817	2.62723e-05	0.231014	3.67112e-05	0.238628	2.90112e-05	0.246774	4.20129e-05	0.25422	7.78563e-05	0.265259	0.000103707	0.293457	0.000293281	0.346668	0.000755367	0.416422	0.00184528	0.735606	0.0119247	1.87913	0.0474721
0.225827	2.54691e-05	0.231028	3.50101e-05	0.238641	6.55415e-05	0.24679	4.06777e-05	0.25425	7.05306e-05	0.265298	9.43283e-05	0.29357	0.000269007	0.346968	0.000764009	0.417172	0.00189509	0.740447	0.0120806	1.89827	0.0480326
0.225837	2.47292e-05	0.231042	3.3501e-05	0.238666	5.94946e-05	0.246806	3.94438e-05	0.254277	6.43665e-05	0.265334	8.53832e-05	0.293677	0.000278806	0.347286	0.00083511	0.417942	0.00196671	0.74536	0.0124571	1.91764	0.0487216
0.225847	2.40443e-05	0.231055	3.21541e-05	0.238689	5.34627e-05	0.246822	3.82971e-05	0.254301	5.91957e-05	0.265379	0.000114552	0.293788	0.000291404	0.347611	0.000843154	0.418766	0.00207351	0.750424	0.0127236	1.93722	0.0492456
0.225856	2.34078e-05	0.231068	3.09453e-05	0.238709	4.9117e-05	0.246837	3.72263e-05	0.254324	5.48403e-05	0.265423	0.000104537	0.293909	0.00029134	0.34797	0.00089016	0.419599	0.00204253	0.755498	0.0126382	1.95698	0.0495512
0.225866	2.28141e-05	0.231089	7.06977e-05	0.238728	4.58303e-05	0.246852	3.62225e-05	0.254345	5.11468e-05	0.265463	9.56932e-05	0.294032	0.000297383	0.348322	0.000872871	0.420401	0.00198153	0.760533	0.0124875	1.97692	0.0501856
0.225875	2.22582e-05	0.231115	6.17958e-05	0.238746	4.3164e-05	0.246866	3.52782e-05	0.254365	4.79898e-05	0.265505	0.000128884	0.294147	0.000300318	0.348659	0.000811738	0.421231	0.00214661	0.765513	0.0123484	1.99703	0.0503425
0.225883	2.17364e-05	0.231138	5.30776e-05	0.238763	4.08976e-05	0.24688	3.43874e-05	0.254384	4.52688e-05	0.265555	0.000120223	0.294278	0.000350129	0.349023	0.00094198	0.42208	0.00207163	0.770446	0.0125565	2.0173	0.0509803
0.225892	2.12451e-05	0.231158	4.6488e-05	0.238779	3.89194e-05	0.246893	3.35448e-05	0.254401	4.29041e-05	0.265601	0.000109098	0.294418	0.000347002	0.349399	0.000907779	0.422875	0.00194478	0.775536	0.0126824	2.03779	0.0512394
0.2259	2.07814e-05	0.231175	4.17284e-05	0.238794	3.71662e-05	0.246907	3.2746e-05	0.254418	4.08319e-05	0.265645	0.000138482	0.294549	0.000311951	0.349744	0.000835515	0.423663	0.0020118	0.780692	0.0131	2.05841	0.0520707
0.225909	2.03427e-05	0.231191	3.82735e-05	0.238808	3.5597e-05	0.24692	3.19873e-05	0.254434	3.90018e-05	0.265696	0.000121847	0.294668	0.000284539	0.350077	0.000843934	0.424472	0.00199355	0.785958	0.0131836	2.07944	0.0527456
0.225917	1.99268e-05	0.231206	3.57065e-05	0.238822	3.41824e-05	0.246932	3.12655e-05	0.254449	3.73732e-05	0.265752	0.000143053	0.294777	0.000263841	0.350422	0.000950837	0.425246	0.00195669	0.791323	0.0136493	2.10068	0.0534161
0.225925	1.95316e-05	0.23122	3.37399e-05	0.238836	3.28998e-05	0.246945	3.05775e-05	0.254464	3.59137e-05	0.265806	0.000125515	0.29488	0.000247642	0.350825	0.0009977	0.426011	0.00186471	0.796835	0.0139001	2.12221	0.0542396
0.225932	1.91554e-05	0.231233	3.21831e-05	0.238849	3.1731e-05	0.246957	2.9921e-05	0.254478	3.45971e-05	0.265853	0.000111951	0.294976	0.000234383	0.351246	0.00107507	0.426726	0.00171778	0.802401	0.0140235	2.14406	0.0547859
0.22594	1.87967e-05	0.231246	3.09106e-05	0.238861	3.0661e-05	0.246969	2.92936e-05	0.254492	3.34022e-05	0.265899	0.000135833	0.295078	0.000260766	0.351683	0.00107799	0.427429	0.00177051	0.808083	0.0144603	2.16613	0.0554958
0.225947	1.84541e-05	0.231258	2.98399e-05	0.238873	2.96774e-05	0.24698	2.86932e-05	0.254505	3.23114e-05	0.265959	0.000154418	0.295179	0.000244484	0.352112	0.00105986	0.428133	0.00174879	0.813935	0.0146468	2.18843	0.055765
0.225955	1.81262e-05	0.23127	2.89159e-05	0.238885	2.87697e-05	0.246992	2.81182e-05	0.254517	3.13107e-05	0.266017	0.000138632	0.295274	0.00023081	0.35253	0.00107322	0.428863	0.00187872	0.819844	0.0149478	2.21089	0.0564174
0.225962	1.78119e-05	0.231281	2.81011e-05	0.238896	2.79289e-05	0.247014	6.52063e-05	0.25453	3.03881e-05	0.26607	0.000126426	0.295364	0.000219338	0.352956	0.00103613	0.429629	0.00193825	0.825899	0.0153456	2.23368	0.0574392
0.225969	1.75103e-05	0.231292	2.73701e-05	0.238907	2.71473e-05	0.247038	5.66879e-05	0.254542	2.95339e-05	0.266119	0.000117159	0.295449	0.000209405	0.353368	0.00105746	0.430404	0.00200235	0.83203	0.0153074	2.25675	0.0580656
0.225976	1.72203e-05	0.231308	6.30588e-05	0.238918	2.64184e-05	0.247059	4.89877e-05	0.254553	2.87397e-05	0.266164	0.000109568	0.295531	0.000200569	0.35377	0.000956958	0.431217	0.00209406	0.838139	0.0154186	2.28001	0.0587675
0.225983	1.69412e-05	0.231332	5.83839e-05	0.238928	2.57366e-05	0.247078	4.35025e-05	0.254565	2.79988e-05	0.266206	0.000102995	0.29561	0.000192557	0.354154	0.000937763	0.432039	0.00203536	0.844342	0.0154224	2.30369	0.0596002
0.225989	1.6672e-05	0.231354	5.25731e-05	0.238939	2.50969e-05	0.247094	3.96048e-05	0.254576	2.73051e-05	0.266246	9.71398e-05	0.295685	0.000185199	0.354517	0.000869094	0.432841	0.00192321	0.850522	0.0155022	2.32768	0.0601768
0.225996	1.64122e-05	0.231378	8.01057e-05	0.238948	2.44952e-05	0.24711	3.67293e-05	0.254601	6.10315e-05	0.266288	0.000136799	0.295758	0.000178382	0.35485	0.000802985	0.433604	0.00200713	0.856729	0.0154574	2.35189	0.0606357
0.226003	1.61609e-05	0.231417	0.000105157	0.238958	2.39277e-05	0.247124	3.45187e-05	0.254624	5.55975e-05	0.266341	0.000125377	0.295828	0.000172027	0.355171	0.000806932	0.434394	0.00195611	0.863048	0.0161925	2.37635	0.0615554
0.226009	1.59177e-05	0.231456	9.33954e-05	0.238968	2.33912e-05	0.247137	3.27564e-05	0.254645	5.08835e-05	0.266388	0.000114261	0.295895	0.000166075	0.355497	0.000816124	0.435161	0.00198579	0.869613	0.0165613	2.40105	0.062007
0.226015	1.5682e-05	0.231491	8.14975e-05	0.238977	2.28828e-05	0.24715	3.13076e-05	0.254665	4.70637e-05	0.266432	0.000105068	0.295961	0.00016048	0.355818	0.000789645	0.435928	0.00189655	0.876282	0.0166714	2.42597	0.0625865
0.226022	1.54533e-05	0.231522	7.21585e-05	0.238986	2.24e-05	0.247162	3.00859e-05	0.254683	4.39254e-05	0.266473	9.75078e-05	0.296024	0.000155208	0.356138	0.000790604	0.436676	0.00187509	0.882997	0.0167707	2.45105	0.0629507
0.226028	1.5231e-05	0.231549	6.50597e-05	0.238995	2.19407e-05	0.247174	2.90333e-05	0.2547	4.12845e-05	0.266521	0.0001262	0.296085	0.000150228	0.356443	0.000770962	0.437426	0.00186313	0.889685	0.0168274	2.47637	0.0633092
0.226034	1.50148e-05	0.231574	5.96077e-05	0.239003	2.15029e-05	0.247186	2.81103e-05	0.254716	3.90181e-05	0.266583	0.00014764	0.29615	0.000181834	0.356756	0.000788367	0.438152	0.00182068	0.89641	0.0168777	2.50172	0.0633458
0.22604	1.48042e-05	0.231597	5.53317e-05	0.239012	2.10849e-05	0.247197	2.72888e-05	0.254731	3.7045e-05	0.266639	0.000132672	0.296221	0.000172351	0.357077	0.000828824	0.438899	0.00187917	0.90322	0.0172651	2.52719	0.0639186
0.226046	1.4599e-05	0.231627	8.17103e-05	0.23902	2.06851e-05	0.247207	2.65487e-05	0.254746	3.53095e-05	0.266689	0.000121025	0.296288	0.000162513	0.357417	0.000878031	0.43967	0.0019451	0.910132	0.0173247	2.55296	0.0648261
0.226051	1.43988e-05	0.231658	7.36376e-05	0.239029	2.03021e-05	0.247218	2.58748e-05	0.25476	3.37704e-05	0.266736	0.000111826	0.296351	0.000154448	0.357776	0.000886685	0.440465	0.00199338	0.917137	0.0176152	2.57899	0.0655064
0.226057	1.42033e-05	0.231686	6.7663e-05	0.239037	1.99348e-05	0.247228	2.5256e-05	0.254778	7.22017e-05	0.266779	0.000104292	0.29642	0.000184466	0.358141	0.000891767	0.4413	0.00217911	0.924185	0.0177494	2.60533	0.0663051
0.226063	1.40122e-05	0.231712	6.29758e-05	0.239044	1.9582e-05	0.247238	2.46835e-05	0.254807	6.96863e-05	0.266819	9.79237e-05	0.296492	0.000172995	0.358496	0.000870641	0.442194	0.00226761	0.931248	0.0177441	2.632	0.0669439
0.226068	1.38254e-05	0.231737	5.90983e-05	0.239052	1.92427e-05	0.247248	2.41506e-05	0.254833	6.49984e-05	0.266857	9.24103e-05	0.296564	0.000200819	0.358846	0.000928688	0.443087	0.00219349	0.938483	0.0183058	2.65891	0.0677825
0.226074	1.36426e-05	0.23176	5.58021e-05	0.23906	1.89161e-05	0.247257	2.36518e-05	0.254858	6.02557e-05	0.266893	8.75536e-05	0.29664	0.00018213	0.359207	0.000884089	0.444009	0.00244909	0.945853	0.018711	2.68617	0.0685022
0.226079	1.34636e-05	0.231782	5.29568e-05	0.239067	1.86013e-05	0.247267	2.31828e-05	0.254893	8.65512e-05	0.266927	8.32211e-05	0.296734	0.000247828	0.359577	0.00102893	0.444968	0.00234754	0.953432	0.0190253	2.71371	0.069143
0.226085	1.32884e-05	0.231802	5.04728e-05	0.239075	1.82976e-05	0.247276	2.27401e-05	0.254926	7.79834e-05	0.26696	7.93198e-05	0.296829	0.000226712	0.359995	0.00107578	0.445893	0.00239392	0.961036	0.0190522	2.74143	0.0694233
0.22609	1.31166e-05	0.231822	4.82825e-05	0.239082	1.80044e-05	0.247285	2.23207e-05	0.254956	7.07184e-05	0.266991	7.57816e-05	0.296916	0.000243409	0.360409	0.000996173	0.446838	0.00237806	0.968725	0.0193446	2.76933	0.0700438
0.226095	1.29483e-05	0.231841	4.63329e-05	0.239089	1.7721e-05	0.247294	2.19221e-05	0.254983	6.50566e-05	0.26702	7.25545e-05	0.297011	0.000229972	0.360788	0.00090295	0.447781	0.00236492	0.976457	0.0193001	2.79744	0.0705976
0.2261	1.27832e-05	0.231859	4.45826e-05	0.239096	1.74468e-05	0.247302	2.15423e-05	0.255009	8.90424e-05	0.267049	6.95974e-05	0.2971	0.000214153	0.361133	0.000825173	0.448756	0.00246847	0.984109	0.019037	2.82583	0.0711776
0.226105	1.26214e-05	0.231876	4.29985e-05	0.239103	1.71815e-05	0.247311	2.11796e-05	0.255044	8.68435e-05	0.267076	6.6877e-05	0.297188	0.000225357	0.361482	0.000869634	0.449731	0.00240898	0.991898	0.0195004	2.85437	0.071537
0.22611	1.24627e-05	0.231893	4.15545e-05	0.23911	1.69244e-05	0.247319	2.08323e-05	0.255077	7.94311e-05	0.267102	6.43656e-05	0.297274	0.000208629	0.361815	0.000799558	0.450711	0.00243481	0.99969	0.0195736	2.88306	0.0720353
0.226115	1.2307e-05	0.23191	4.02296e-05	0.239117	1.66753e-05	0.247328	2.04993e-05	0.255108	7.22539e-05	0.267133	9.73529e-05	0.297354	0.000193063	0.362122	0.000737162	0.451688	0.00243898	1.00767	0.0200241	2.91206	0.072727
0.22612	1.21544e-05	0.231926	3.90071e-05	0.239123	1.64336e-05	0.247336	2.01793e-05	0.255135	6.62009e-05	0.26717	8.9381e-05	0.297436	0.000215442	0.362406	0.000684823	0.452713	0.0026654	1.01571	0.0201156	2.94133	0.0734159
0.226125	1.20046e-05	0.231941	3.7873e-05	0.23913	1.6199e-05	0.247353	5.62803e-05	0.255161	6.12182e-05	0.267205	8.24512e-05	0.297523	0.000232048	0.362676	0.000676708	0.453789	0.00281909	1.02378	0.0202472	2.9708	0.0740703
0.22613	1.18578e-05	0.231956	3.68162e-05	0.239136	1.59712e-05	0.247374	4.86475e-05	0.255184	5.70893e-05	0.267236	7.71548e-05	0.297613	0.000235698	0.362952	0.000692648	0.454924	0.00283778	1.03193	0.0205983	3.00058	0.0747418
0.226134	1.17138e-05	0.23197	3.58274e-05	0.239143	1.57499e-05	0.247392	4.26185e-05	0.255206	5.36173e-05	0.26727	0.000110025	0.297702	0.000211308	0.363219	0.000643598	0.456023	0.00271724	1.04019	0.0206042	3.03061	0.0754012
0.226139	1.15726e-05	0.231985	3.48987e-05	0.239157	6.01792e-05	0.247409	3.85418e-05	0.255227	5.06526e-05	0.267311	9.65252e-05	0.29779	0.000223086	0.363517	0.000777827	0.457152	0.00281786	1.0485	0.021077	3.06093	0.0760893
0.226144	1.14341e-05	0.231998	3.40236e-05	0.239179	5.2185e-05	0.247423	3.57411e-05	0.255247	4.80861e-05	0.267348	8.68571e-05	0.297875	0.000205393	0.363829	0.000795174	0.45829	0.00291532	1.05697	0.0213547	3.09146	0.0764335
0.226148	1.12984e-05	0.232012	3.31965e-05	0.239198	4.47951e-05	0.247437	3.37045e-05	0.255266	4.58378e-05	0.267381	7.99472e-05	0.297962	0.000222993	0.364139	0.000769107	0.45943	0.00280319	1.06556	0.0216828	3.12214	0.0769266
0.226153	1.11653e-05	0.232025	3.24125e-05	0.239215	3.90007e-05	0.24745	3.21276e-05	0.255284	4.38479e-05	0.26742	0.000106641	0.298051	0.000242425	0.364483	0.000937929	0.460572	0.00290095	1.07422	0.0216798	3.153	0.077579
0.226157	1.10349e-05	0.232038	3.16675e-05	0.23923	3.45694e-05	0.247463	3.08381e-05	0.255301	4.20709e-05	0.267461	9.91824e-05	0.298145	0.000226798	0.364869	0.000978347	0.461736	0.00296115	1.08297	0.0220343	3.18412	0.0778159
0.226162	1.09071e-05	0.23205	3.09578e-05	0.239243	3.11696e-05	0.247475	2.97385e-05	0.255317	4.04716e-05	0.267499	9.08812e-05	0.298241	0.000322126	0.365242	0.000890391	0.462893	0.00286416	1.09177	0.0220116	3.21528	0.07809
0.226166	1.07819e-05	0.232062	3.02803e-05	0.239255	2.85307e-05	0.247487	2.87721e-05	0.255333	3.9022e-05	0.267534	8.39608e-05	0.298375	0.000323349	0.365601	0.000894684	0.464005	0.00266024	1.10067	0.0223459	3.24661	0.0787207
0.22617	1.06592e-05	0.232074	2.96322e-05	0.239266	2.64518e-05	0.247498	2.79049e-05	0.255351	7.569e-05	0.267566	7.83366e-05	0.298497	0.000287592	0.365956	0.000930624	0.465085	0.00274781	1.10963	0.0227469	3.27823	0.0792209
0.226174	1.05391e-05	0.232086	2.90108e-05	0.239276	2.47871e-05	0.247509	2.71151e-05	0.255379	6.46803e-05	0.267597	7.368e-05	0.298629	0.000367014	0.366323	0.000926552	0.466189	0.00276342	1.11868	0.0227766	3.31005	0.0798175
0.226179	1.04214e-05	0.232098	2.8414e-05	0.239286	2.34318e-05	0.24752	2.63885e-05	0.255403	5.68245e-05	0.267625	6.97322e-05	0.298773	0.000367039	0.36668	0.000899346	0.467337	0.00289903	1.1279	0.0231605	3.34211	0.0803764
0.226183	1.03062e-05	0.232109	2.78398e-05	0.239299	4.17636e-05	0.24753	2.5715e-05	0.255425	5.15395e-05	0.267653	6.63178e-05	0.298926	0.000398403	0.367027	0.000864405	0.468488	0.00285032	1.13711	0.0230128	3.37438	0.0808814
0.226187	1.01934e-05	0.23212	2.72863e-05	0.239315	3.97228e-05	0.24754	2.50871e-05	0.255445	4.77137e-05	0.267678	6.33183e-05	0.299079	0.000380132	0.367378	0.000896096	0.469597	0.0027032	1.1464	0.0233849	3.40679	0.0813576
0.226191	1.00829e-05	0.232131	2.67519e-05	0.23933	3.57596e-05	0.24755	2.44991e-05	0.255463	4.47263e-05	0.267703	6.0651e-05	0.299227	0.000375946	0.367732	0.000876982	0.470657	0.00260059	1.15589	0.0241573	3.43938	0.0814747
0.226195	9.9748e-06	0.232141	2.62351e-05	0.239344	3.23831e-05	0.24756	2.39464e-05	0.255481	4.22694e-05	0.267728	8.91526e-05	0.299379	0.00043821	0.368111	0.00101065	0.471673	0.00252294	1.16555	0.0242386	3.47208	0.0821812
0.226199	9.86899e-06	0.232152	2.57346e-05	0.239356	2.9741e-05	0.247571	6.01368e-05	0.255497	4.01852e-05	0.267762	8.06655e-05	0.299545	0.000391666	0.368526	0.00108592	0.472695	0.00262049	1.17525	0.0241532	3.50507	0.0827314
0.226203	9.76543e-06	0.232162	2.52492e-05	0.239368	2.7659e-05	0.247595	5.67194e-05	0.255513	3.83842e-05	0.267792	7.22571e-05	0.299693	0.000348317	0.368962	0.00107412	0.473806	0.00290867	1.18498	0.0243998	3.53827	0.0833893
0.226207	9.66409e-06	0.232172	2.47779e-05	0.239378	2.59752e-05	0.247616	5.13654e-05	0.255528	3.68091e-05	0.26782	6.64066e-05	0.299824	0.000313563	0.369387	0.00105693	0.474958	0.00281292	1.19477	0.024897	3.57168	0.0836618
0.226211	9.56493e-06	0.232182	2.43196e-05	0.239388	2.45771e-05	0.247636	4.68272e-05	0.255542	3.54185e-05	0.267846	6.21356e-05	0.299946	0.000315904	0.369822	0.00107977	0.476086	0.00281118	1.20477	0.0252987	3.60524	0.0841768
0.226214	9.4679e-06	0.232191	2.38736e-05	0.239398	2.339e-05	0.247654	4.31808e-05	0.255556	3.41807e-05	0.26787	5.87537e-05	0.300067	0.000317434	0.370231	0.000970711	0.477173	0.00272739	1.21493	0.0256502	3.63907	0.0849903
0.226218	9.37297e-06	0.232201	2.3439e-05	0.239407	2.23643e-05	0.247671	4.02024e-05	0.25557	3.30704e-05	0.267893	5.59149e-05	0.300189	0.000292439	0.370657	0.00123913	0.478325	0.00289177	1.22522	0.0259138	3.67315	0.0854381
0.226222	9.28009e-06	0.23221	2.30153e-05	0.239416	2.14659e-05	0.247686	3.77088e-05	0.255583	3.20671e-05	0.267915	5.34494e-05	0.300301	0.000268903	0.371148	0.00124862	0.479522	0.00303835	1.23568	0.0263568	3.70738	0.0858666
0.226226	9.18923e-06	0.232219	2.26018e-05	0.239424	2.06707e-05	0.247701	3.55782e-05	0.255595	3.11539e-05	0.267936	5.12661e-05	0.300404	0.000249392	0.371644	0.00118927	0.480747	0.00303324	1.24629	0.0266833	3.74181	0.0862135
0.226229	9.10034e-06	0.232228	2.21979e-05	0.239432	1.99606e-05	0.247715	3.37307e-05	0.255607	3.03171e-05	0.267956	4.93093e-05	0.300501	0.000233047	0.372118	0.00114081	0.481979	0.00313284	1.25716	0.0275084	3.77642	0.0866697
0.226233	9.01338e-06	0.232237	2.18034e-05	0.239443	6.12533e-05	0.247728	3.2111e-05	0.255619	2.95454e-05	0.267975	4.75406e-05	0.300591	0.000219029	0.372572	0.00112261	0.483266	0.00321149	1.26829	0.0280738	3.81116	0.0871027
0.226236	8.92831e-06	0.232246	2.14178e-05	0.239466	5.30367e-05	0.24774	3.06788e-05	0.255631	2.88297e-05	0.267994	4.59311e-05	0.300676	0.000206777	0.373014	0.00108016	0.48459	0.0033293	1.27963	0.028643	3.8461	0.0876487
0.22624	8.84509e-06	0.232254	2.10407e-05	0.239486	4.58774e-05	0.247752	2.94029e-05	0.255642	2.81623e-05	0.268012	4.44577e-05	0.300757	0.000195919	0.373493	0.00123841	0.485959	0.0035173	1.29118	0.0289512	3.8813	0.088355
0.226244	8.76367e-06	0.232262	2.0672e-05	0.239503	4.07784e-05	0.247764	2.82587e-05	0.255654	2.75369e-05	0.268029	4.31016e-05	0.300833	0.000186195	0.373974	0.00124928	0.48735	0.0034487	1.30283	0.0291523	3.91667	0.0885495
0.226247	8.68402e-06	0.232271	2.03113e-05	0.239523	6.39205e-05	0.247775	2.72259e-05	0.255665	2.69485e-05	0.268046	4.18475e-05	0.300919	0.000249775	0.374467	0.00120258	0.488696	0.00336526	1.31458	0.0297748	3.95221	0.0889332
0.22625	8.6061e-06	0.232281	5.97621e-05	0.239547	5.80554e-05	0.247786	2.62883e-05	0.255675	2.63928e-05	0.268063	4.06824e-05	0.301015	0.000229691	0.374954	0.00118587	0.490026	0.00322185	1.32651	0.0299167	3.98791	0.0895409
0.226254	8.52987e-06	0.232304	5.20723e-05	0.23957	9.85337e-05	0.247796	2.54323e-05	0.255686	2.58661e-05	0.268079	3.95957e-05	0.301106	0.000241273	0.375408	0.00109191	0.491279	0.00304416	1.33853	0.030201
0.226257	8.45528e-06	0.232323	4.39511e-05	0.239607	8.79996e-05	0.247817	5.53331e-05	0.255696	2.53656e-05	0.268094	3.85782e-05	0.301199	0.000222216	0.375829	0.0010598	0.492522	0.00318468	1.35059	0.0302123
0.226261	8.3823e-06	0.232339	3.82391e-05	0.23964	7.65261e-05	0.247838	4.95328e-05	0.255706	2.48886e-05	0.268119	6.75262e-05	0.301284	0.000205333	0.376244	0.000997851	0.493824	0.00334916	1.36274	0.0306393
0.226268	4.80319e-05	0.232353	3.43016e-05	0.239668	6.71565e-05	0.247857	4.46071e-05	0.255716	2.4433e-05	0.268145	6.32402e-05	0.301363	0.000191249	0.376627	0.000919106	0.495168	0.00337102	1.37506	0.0311239
0.226287	4.67708e-05	0.232367	3.14696e-05	0.239694	5.9784e-05	0.247874	4.09461e-05	0.255725	2.39971e-05	0.26817	5.88516e-05	0.301437	0.000179392	0.376981	0.000854739	0.49651	0.00345875	1.38765	0.0318273
0.226305	4.19657e-05	0.232379	2.93258e-05	0.239716	5.39595e-05	0.24789	3.81701e-05	0.255735	2.35791e-05	0.268196	9.31046e-05	0.301514	0.0002022	0.377347	0.00101143	0.497913	0.00359235	1.40047	0.0321711
0.226321	3.71274e-05	0.23239	2.76297e-05	0.239747	8.25675e-05	0.247905	3.59564e-05	0.255744	2.31779e-05	0.268245	0.000123044	0.301601	0.000232258	0.377754	0.00103267	0.499329	0.00353956	1.41342	0.0326941
0.226335	3.30336e-05	0.232401	2.62404e-05	0.239778	7.41168e-05	0.247919	3.41045e-05	0.255754	2.2792e-05	0.268297	0.000138589	0.301695	0.00025775	0.378158	0.00101063	0.500709	0.00338479	1.42659	0.0333945
0.226348	2.97307e-05	0.232411	2.50715e-05	0.239807	6.79351e-05	0.247932	3.24983e-05	0.255763	2.24206e-05	0.268349	0.000120513	0.301794	0.000255515	0.378555	0.00096367	0.502087	0.00349317	1.44016	0.0342384
0.226359	2.70844e-05	0.232421	2.40674e-05	0.239833	6.30592e-05	0.247945	3.10705e-05	0.255771	2.20627e-05	0.268394	0.000104754	0.301899	0.000290089	0.378939	0.000950156	0.503457	0.00337517	1.45385	0.0342191
0.226369	2.49437e-05	0.232436	6.09135e-05	0.239857	5.89343e-05	0.247957	2.97811e-05	0.25578	2.17173e-05	0.268433	9.29227e-05	0.302015	0.00029905	0.379343	0.00105922	0.504847	0.00352908	1.46765	0.0348102
0.226386	4.97529e-05	0.232459	5.42837e-05	0.23988	5.53102e-05	0.247968	2.86044e-05	0.255798	5.39755e-05	0.268468	8.3987e-05	0.302128	0.000266676	0.379766	0.00107764	0.506302	0.00369597	1.48167	0.0353725
0.226405	4.21488e-05	0.23248	4.70857e-05	0.239901	5.20674e-05	0.24798	2.75234e-05	0.255819	4.80144e-05	0.268501	7.702e-05	0.302248	0.000313307	0.38019	0.00104112	0.507836	0.00384973	1.49582	0.0353976
0.22642	3.70978e-05	0.232497	4.1756e-05	0.239922	4.91394e-05	0.24799	2.65256e-05	0.255837	4.35395e-05	0.26853	7.14068e-05	0.302367	0.000280615	0.380604	0.00100365	0.509345	0.00377477	1.51008	0.0357137
0.226434	3.36455e-05	0.232513	3.7927e-05	0.239941	4.64818e-05	0.248001	2.56013e-05	0.255854	4.06091e-05	0.268558	6.67559e-05	0.302485	0.000293098	0.381	0.000989283	0.510897	0.00384917	1.52442	0.0360461
0.226457	6.71921e-05	0.232528	3.50764e-05	0.239964	7.64895e-05	0.248011	2.47428e-05	0.255869	3.85815e-05	0.268584	6.28137e-05	0.302604	0.000305776	0.3814	0.00103479	0.512456	0.00402871	1.53886	0.0360833
0.226482	5.98546e-05	0.232541	3.28489e-05	0.239992	6.64375e-05	0.248021	2.39437e-05	0.255885	3.70538e-05	0.268618	9.48258e-05	0.302735	0.000343267	0.381811	0.000989908	0.514115	0.00419998	1.55345	0.0366071
0.226505	5.40257e-05	0.232554	3.10305e-05	0.240017	5.91788e-05	0.24803	2.31984e-05	0.255899	3.58166e-05	0.268655	8.77725e-05	0.302865	0.000308378	0.382197	0.000940663	0.515806	0.0042798	1.56812	0.0367449
0.226526	4.93895e-05	0.232566	2.9494e-05	0.24004	5.39457e-05	0.248039	2.25021e-05	0.255913	3.47616e-05	0.268688	7.98501e-05	0.302996	0.000385136	0.382595	0.00107287	0.517475	0.00417272	1.58285	0.0369839
0.226545	4.56118e-05	0.232578	2.8162e-05	0.24006	4.98923e-05	0.248048	2.18505e-05	0.255927	3.3829e-05	0.268719	7.30048e-05	0.303155	0.000410526	0.38302	0.00108718	0.519161	0.00422863	1.59766	0.0370481
0.226562	4.24617e-05	0.232589	2.69852e-05	0.24008	4.65567e-05	0.248057	2.12399e-05	0.25594	3.29832e-05	0.268747	6.7413e-05	0.303328	0.000448578	0.383458	0.00112447	0.520832	0.00413161	1.61255	0.0373587
0.226579	3.97814e-05	0.232599	2.5931e-05	0.240098	4.36972e-05	0.248065	2.06667e-05	0.255953	3.2201e-05	0.268776	0.000106072	0.30352	0.000449775	0.383915	0.00117927	0.522521	0.00422787	1.62752	0.0375687
0.226594	3.74611e-05	0.232609	2.49765e-05	0.240115	4.11817e-05	0.248073	2.0128e-05	0.255966	3.14668e-05	0.268817	9.78665e-05	0.303703	0.000451502	0.384388	0.00115969	0.524275	0.00446669	1.64262	0.0379601
0.226609	3.54233e-05	0.232619	2.41052e-05	0.240131	3.89331e-05	0.248081	1.9621e-05	0.255978	3.07695e-05	0.268854	8.72769e-05	0.303872	0.00039737	0.384861	0.00115674	0.526074	0.00444384	1.6579	0.0383692
0.226623	3.36126e-05	0.232636	5.05115e-05	0.240146	3.69025e-05	0.248089	1.91431e-05	0.255991	3.01013e-05	0.268887	7.88408e-05	0.304034	0.000415402	0.385327	0.00113155	0.527813	0.00427343	1.6734	0.0390911
0.226636	3.19882e-05	0.232654	4.34732e-05	0.24016	3.50569e-05	0.248097	1.8692e-05	0.256003	2.94567e-05	0.268917	7.23149e-05	0.304207	0.000474399	0.385769	0.00106623	0.529516	0.00419078	1.68912	0.0395583
0.226648	3.05197e-05	0.232671	3.87963e-05	0.240174	3.33718e-05	0.248104	1.82658e-05	0.256014	2.8832e-05	0.268945	6.71327e-05	0.304397	0.00046099	0.386212	0.00111716	0.5312	0.00429544	1.70506	0.0399861
0.22666	2.91836e-05	0.232686	3.55889e-05	0.240187	3.18283e-05	0.248111	1.78624e-05	0.256026	2.82246e-05	0.268971	6.28888e-05	0.304583	0.000444682	0.386673	0.00119601	0.532889	0.0041529	1.72127	0.0408234
0.226671	2.79616e-05	0.232699	3.32049e-05	0.240199	3.04108e-05	0.248118	1.74801e-05	0.256037	2.76331e-05	0.269006	8.60094e-05	0.304752	0.000400169	0.387148	0.0012513	0.534565	0.00434758	1.73769	0.0412403
0.226682	2.68391e-05	0.232712	3.13087e-05	0.240211	2.91062e-05	0.248125	1.71175e-05	0.256048	2.70563e-05	0.269039	7.95165e-05	0.304913	0.000395454	0.387643	0.00120195	0.536302	0.00443029	1.75426	0.041541
0.226693	2.58038e-05	0.232724	2.97282e-05	0.240234	9.05958e-05	0.248132	1.67729e-05	0.256058	2.64939e-05	0.26907	7.33214e-05	0.305063	0.000358678	0.38811	0.00114455	0.538069	0.0044111	1.7709	0.0417388
0.226703	2.4846e-05	0.232736	2.83707e-05	0.240269	8.16285e-05	0.248139	1.64452e-05	0.256069	2.59457e-05	0.269103	0.000104021	0.305215	0.00036258	0.388573	0.00115317	0.539842	0.00446954	1.78782	0.0426132
0.226713	2.39572e-05	0.232747	2.71819e-05	0.240299	7.1222e-05	0.248145	1.61331e-05	0.256079	2.54116e-05	0.269142	9.21298e-05	0.305354	0.000368416	0.38904	0.00115938	0.5416	0.00431151	1.80494	0.0430125
0.226722	2.31302e-05	0.232758	2.61271e-05	0.240326	6.20798e-05	0.248151	1.58355e-05	0.256089	2.48916e-05	0.269177	8.19454e-05	0.305495	0.000335239	0.389519	0.00121468	0.543368	0.00440696	1.82228	0.0434752
0.226731	2.23591e-05	0.232768	2.51825e-05	0.240351	7.64822e-05	0.248158	1.55513e-05	0.256099	2.43859e-05	0.269208	7.41395e-05	0.305628	0.000325815	0.390009	0.00125606	0.545128	0.00443649	1.83979	0.0440407
0.22674	2.16384e-05	0.232778	2.43302e-05	0.240379	6.47285e-05	0.248164	1.52797e-05	0.256109	2.38946e-05	0.269237	6.80527e-05	0.305763	0.000331159	0.390495	0.00120208	0.546892	0.00451423	1.85744	0.0445012
0.226749	2.09637e-05	0.232788	2.35564e-05	0.240403	5.61721e-05	0.24817	1.50198e-05	0.256118	2.34176e-05	0.269263	6.31846e-05	0.305891	0.000308022	0.390964	0.00117064	0.548689	0.00448292	1.87544	0.0453137
0.226763	6.09317e-05	0.232797	2.285e-05	0.240424	5.00232e-05	0.248176	1.47707e-05	0.256127	2.2955e-05	0.269287	5.9205e-05	0.30601	0.000287127	0.391424	0.00111133	0.550531	0.00472414	1.8937	0.0461189
0.226786	5.42052e-05	0.232806	2.22019e-05	0.240452	7.88077e-05	0.248182	1.45319e-05	0.256137	2.25067e-05	0.26931	5.58893e-05	0.306129	0.000297183	0.391873	0.00112215	0.552388	0.00470064	1.91227	0.0469072
0.226807	4.81744e-05	0.232815	2.16046e-05	0.240493	0.0001062	0.248188	1.43025e-05	0.256145	2.20726e-05	0.269332	5.30789e-05	0.306244	0.000315217	0.392317	0.0011348	0.55428	0.00484911	1.93117	0.0476443
0.226825	4.35083e-05	0.232823	2.10517e-05	0.240532	9.24409e-05	0.248193	1.40821e-05	0.256154	2.16525e-05	0.269356	8.7093e-05	0.306365	0.000289228	0.392783	0.00117627	0.556171	0.00465747	1.95028	0.048088
0.226841	3.98318e-05	0.232831	2.05379e-05	0.240567	8.15323e-05	0.248199	1.38699e-05	0.256163	2.12462e-05	0.26939	7.92037e-05	0.306489	0.00029781	0.393273	0.00124108	0.558057	0.00476591	1.96959	0.0484181
0.226857	3.68378e-05	0.23284	2.00588e-05	0.240598	7.33387e-05	0.248204	1.36655e-05	0.256171	2.08535e-05	0.269419	6.97696e-05	0.306603	0.000272442	0.393764	0.00122939	0.559976	0.00477064	1.98895	0.0487227
0.226871	3.43341e-05	0.232847	1.96104e-05	0.240626	6.69433e-05	0.24821	1.34685e-05	0.256179	2.0474e-05	0.269446	6.25114e-05	0.306714	0.000281375	0.394266	0.00129812	0.561846	0.00461125	2.00852	0.0493496
0.226884	3.21996e-05	0.232855	1.91895e-05	0.240651	6.17181e-05	0.248223	4.7747e-05	0.256188	2.01074e-05	0.26947	5.72512e-05	0.306831	0.000299025	0.394771	0.0012068	0.563697	0.00470681	2.02836	0.04981
0.226908	6.26837e-05	0.232863	1.87931e-05	0.240675	5.72989e-05	0.248241	4.36317e-05	0.256196	1.97533e-05	0.269492	5.33859e-05	0.306947	0.000314548	0.39524	0.00120319	0.565601	0.0047998	2.04851	0.0510458
0.226942	8.76325e-05	0.23287	1.8419e-05	0.240697	5.34742e-05	0.248258	3.84431e-05	0.256203	1.94115e-05	0.269512	5.04409e-05	0.307085	0.000359723	0.395724	0.00123066	0.567551	0.0049031	2.06915	0.0518791
0.226983	0.000101784	0.232878	1.80648e-05	0.240718	5.01139e-05	0.248272	3.44048e-05	0.256211	1.90814e-05	0.269532	4.81027e-05	0.307233	0.000390373	0.396247	0.00131664	0.569481	0.00481472	2.09001	0.0524834
0.227021	8.97191e-05	0.232885	1.77289e-05	0.240737	4.71316e-05	0.248285	3.13727e-05	0.256222	5.88931e-05	0.269551	4.61728e-05	0.307381	0.000350975	0.396768	0.00132961	0.571396	0.0048443	2.11105	0.0525485
0.227055	8.08199e-05	0.232892	1.74096e-05	0.240756	4.44654e-05	0.248298	2.90164e-05	0.256243	4.95483e-05	0.269569	4.45259e-05	0.307516	0.000358041	0.397325	0.0014335	0.573347	0.00489737	2.13209	0.0528151
0.227086	7.41661e-05	0.232899	1.71054e-05	0.240773	4.20684e-05	0.248309	2.71089e-05	0.256262	4.26739e-05	0.269587	4.30819e-05	0.307663	0.000402935	0.397869	0.00129227	0.575323	0.00489287	2.15328	0.0531568
0.227115	6.89243e-05	0.232905	1.68151e-05	0.240789	3.99031e-05	0.248319	2.55144e-05	0.256278	3.77486e-05	0.269604	4.17883e-05	0.307816	0.000362619	0.398387	0.00131265	0.577306	0.00501566	2.1746	0.0534749
0.227142	6.45872e-05	0.232912	1.65376e-05	0.240805	3.79392e-05	0.248329	2.41512e-05	0.256292	3.40949e-05	0.26962	4.061e-05	0.307953	0.00032603	0.398896	0.0012261	0.579313	0.00495462	2.19615	0.0540378
0.227167	6.08636e-05	0.232919	1.6272e-05	0.24082	3.61512e-05	0.248339	2.29671e-05	0.256305	3.13008e-05	0.269636	3.95231e-05	0.308082	0.000326702	0.399408	0.00125801	0.581315	0.00503923	2.21796	0.0548305
0.22719	5.75846e-05	0.232925	1.60173e-05	0.240834	3.45179e-05	0.248348	2.19265e-05	0.256317	2.91091e-05	0.26966	7.49262e-05	0.308212	0.000323844	0.399916	0.00122917	0.583328	0.00511608	2.24001	0.0554422
0.227213	5.4648e-05	0.232931	1.57728e-05	0.240847	3.30211e-05	0.248356	2.10034e-05	0.256329	2.73503e-05	0.269688	6.81291e-05	0.308352	0.000364166	0.400392	0.00119948	0.585343	0.00508053	2.26225	0.0557596
0.227234	5.19878e-05	0.232938	1.55378e-05	0.24086	3.16453e-05	0.248364	2.01783e-05	0.256339	2.59086e-05	0.269715	6.26273e-05	0.308492	0.000332759	0.400917	0.00136656	0.587367	0.00504926	2.28465	0.0561504
0.227254	4.95587e-05	0.232944	1.53116e-05	0.240873	3.03769e-05	0.248372	1.94355e-05	0.256349	2.47032e-05	0.269745	8.31557e-05	0.308634	0.000368471	0.401466	0.00137337	0.589411	0.00517226	2.30715	0.0563234
0.227274	4.73277e-05	0.23295	1.50937e-05	0.240885	2.92046e-05	0.24838	1.87626e-05	0.256359	2.36773e-05	0.269776	7.32098e-05	0.308778	0.000371939	0.402018	0.00142155	0.59147	0.0051478	2.32977	0.0569496
0.227292	4.52694e-05	0.232956	1.48835e-05	0.240896	2.81182e-05	0.248387	1.81495e-05	0.256368	2.27897e-05	0.269803	6.6065e-05	0.30892	0.000341262	0.402567	0.00136157	0.593499	0.00507009	2.3526	0.0572728
0.22731	4.33636e-05	0.232962	1.46806e-05	0.240907	2.71089e-05	0.248394	1.75879e-05	0.256377	2.2011e-05	0.269829	6.07786e-05	0.309051	0.000315644	0.403102	0.00135596	0.595554	0.00521567	2.37559	0.0576271
0.227327	4.15935e-05	0.232968	1.44845e-05	0.240918	2.61692e-05	0.248401	1.70708e-05	0.256386	2.13191e-05	0.269852	5.66591e-05	0.309192	0.000362807	0.403654	0.00140455	0.597694	0.00544168	2.39885	0.0584725
0.227343	3.99452e-05	0.232973	1.42949e-05	0.24093	5.5424e-05	0.248408	1.65926e-05	0.256394	2.06977e-05	0.269874	5.33135e-05	0.309342	0.000369136	0.404231	0.0014346	0.599854	0.00534389	2.42232	0.0588217
0.227359	3.84068e-05	0.232979	1.41114e-05	0.240952	5.1929e-05	0.248415	1.61484e-05	0.256402	2.01344e-05	0.269895	5.05146e-05	0.309483	0.000334722	0.404792	0.00140061	0.60205	0.0056298	2.44592	0.0591392
0.227374	3.6968e-05	0.232985	1.39336e-05	0.240972	4.77135e-05	0.248421	1.57343e-05	0.25641	1.96197e-05	0.269926	8.42014e-05	0.309631	0.000374888	0.40539	0.00166643	0.604317	0.00570106	2.4696	0.0593299
0.227388	3.56199e-05	0.23299	1.37613e-05	0.24099	4.37679e-05	0.248427	1.53469e-05	0.256418	1.91462e-05	0.269959	7.68163e-05	0.309776	0.000386822	0.406067	0.00179983	0.606673	0.00607058	2.49336	0.0597643
0.227402	3.43544e-05	0.232996	1.35941e-05	0.241007	4.03354e-05	0.248433	1.49833e-05	0.256426	1.87078e-05	0.269988	7.06675e-05	0.309924	0.000352397	0.406769	0.00169045	0.609139	0.00626532	2.51736	0.0602235
0.227416	3.31649e-05	0.233001	1.34319e-05	0.241022	3.74395e-05	0.248439	1.46411e-05	0.256433	1.83e-05	0.270015	6.58607e-05	0.310075	0.00036424	0.407444	0.00170128	0.611724	0.00667384	2.54153	0.0607627
0.227429	3.2045e-05	0.233007	1.32743e-05	0.241037	3.50227e-05	0.248445	1.43181e-05	0.25644	1.79189e-05	0.270041	6.18987e-05	0.310214	0.00033289	0.408093	0.00157452	0.614406	0.00672297	2.56598	0.0614263
0.227441	3.09894e-05	0.233012	1.31211e-05	0.24105	3.30052e-05	0.248451	1.40127e-05	0.256447	1.75614e-05	0.270065	5.84873e-05	0.310341	0.000307111	0.408729	0.00156192	0.617124	0.00689596	2.59065	0.061957
0.227454	2.9993e-05	0.233017	1.29722e-05	0.241063	3.13094e-05	0.248456	1.37233e-05	0.256454	1.72247e-05	0.270088	5.5479e-05	0.31046	0.000286133	0.409342	0.00148292	0.619881	0.00697993	2.61554	0.0624458
0.227465	2.90516e-05	0.233022	1.28272e-05	0.241075	2.98689e-05	0.248462	1.34484e-05	0.256461	1.69068e-05	0.270109	5.27943e-05	0.310571	0.000268628	0.409948	0.0014938	0.622679	0.00696176	2.64064	0.0629854
0.227477	2.8161e-05	0.233027	1.26861e-05	0.241087	2.86298e-05	0.248467	1.3187e-05	0.256468	1.66057e-05	0.27013	5.03826e-05	0.310675	0.000253621	0.410532	0.00142491	0.625388	0.00664871	2.66586	0.0633727
0.227488	2.73178e-05	0.233032	1.25487e-05	0.241098	2.75498e-05	0.248472	1.29381e-05	0.256474	1.63199e-05	0.27015	4.82056e-05	0.310774	0.000240473	0.411105	0.00137692	0.628036	0.00656746	2.69142	0.0642672
0.227499	2.65187e-05	0.233037	1.24147e-05	0.241109	2.65963e-05	0.248477	1.27007e-05	0.256481	1.60479e-05	0.270168	4.62323e-05	0.310879	0.000294472	0.411655	0.00136639	0.630737	0.00688279	2.7172	0.064703
0.227509	2.57607e-05	0.233042	1.22841e-05	0.241119	2.57441e-05	0.248482	1.24739e-05	0.256487	1.57887e-05	0.270198	7.46235e-05	0.310991	0.000269124	0.412178	0.0012876	0.63352	0.00726602	2.74323	0.0654717
0.227519	2.5041e-05	0.233047	1.21567e-05	0.24113	2.49741e-05	0.248487	1.22572e-05	0.256494	1.55411e-05	0.270226	6.8935e-05	0.311095	0.00026925	0.412689	0.00125002	0.636402	0.00721397	2.76959	0.0663761
0.227529	2.43573e-05	0.233052	1.20323e-05	0.241139	2.42713e-05	0.248492	1.20498e-05	0.2565	1.53041e-05	0.270257	9.65383e-05	0.3112	0.000255328	0.413178	0.001255	0.639322	0.00736877	2.79626	0.0671043
0.227539	2.37072e-05	0.233057	1.19109e-05	0.241149	2.36244e-05	0.248497	1.18512e-05	0.256506	1.50771e-05	0.270299	0.000126131	0.311307	0.000270701	0.413698	0.00137265	0.642302	0.00748897	2.82325	0.0677632
0.227548	2.30887e-05	0.233061	1.17923e-05	0.241158	2.30243e-05	0.248502	1.16609e-05	0.256512	1.48592e-05	0.270347	0.000110469	0.311412	0.000253591	0.414234	0.00132514	0.645341	0.0077231	2.85043	0.0682633
0.227557	2.24999e-05	0.233066	1.16763e-05	0.241167	2.24642e-05	0.248506	1.14783e-05	0.256518	1.46498e-05	0.270388	9.55348e-05	0.311519	0.000271208	0.414796	0.00150869	0.648388	0.00761364	2.87782	0.0686589
0.227566	2.19389e-05	0.233071	1.1563e-05	0.241176	2.19384e-05	0.248511	1.1303e-05	0.256523	1.44484e-05	0.270423	8.38027e-05	0.311624	0.000251617	0.415387	0.00149668	0.651447	0.00780391	2.9054	0.0693188
0.227575	2.14042e-05	0.233075	1.14522e-05	0.241185	2.14425e-05	0.248515	1.11346e-05	0.256529	1.42542e-05	0.270455	7.47836e-05	0.311727	0.000270628	0.415971	0.00143476	0.654655	0.00810664	2.93317	0.0695806
0.227583	2.08942e-05	0.23308	1.13437e-05	0.241197	4.63166e-05	0.24852	1.09728e-05	0.256535	1.4067e-05	0.270483	6.77376e-05	0.311834	0.000271317	0.416532	0.00134254	0.657933	0.00826578	2.96105	0.0698018
0.227592	2.04076e-05	0.233085	1.12376e-05	0.241216	4.65818e-05	0.248524	1.08172e-05	0.25654	1.38862e-05	0.270509	6.20961e-05	0.311939	0.00028611	0.417071	0.00136494	0.661258	0.00836017	2.98913	0.0704329
0.2276	1.99429e-05	0.233089	1.11336e-05	0.241234	4.33229e-05	0.248528	1.06674e-05	0.256546	1.37115e-05	0.270533	5.74699e-05	0.312053	0.000296751	0.417629	0.00141401	0.66466	0.00855874	3.01741	0.0709095
0.227608	1.94992e-05	0.233093	1.10318e-05	0.241251	3.98057e-05	0.248533	1.05233e-05	0.256551	1.35424e-05	0.270555	5.35971e-05	0.31218	0.000310985	0.418202	0.00147505	0.668135	0.00871676	3.04583	0.0711212
0.227615	1.90751e-05	0.233098	1.0932e-05	0.241266	3.65886e-05	0.248537	1.03844e-05	0.256557	1.33786e-05	0.270576	5.02993e-05	0.312299	0.000282256	0.418782	0.00144678	0.671714	0.00916217	3.07446	0.0717791
0.227623	1.86697e-05	0.233102	1.08342e-05	0.24128	3.37696e-05	0.248541	1.02506e-05	0.256562	1.32198e-05	0.270611	9.96568e-05	0.312407	0.000259536	0.419344	0.00150843	0.675402	0.00931064	3.10325	0.0722385
0.22763	1.82819e-05	0.233106	1.07384e-05	0.241293	3.13389e-05	0.248545	1.01216e-05	0.256567	1.30657e-05	0.270648	8.48803e-05	0.312507	0.000241375	0.419929	0.00150002	0.679188	0.00956173	3.13224	0.0727993
0.227637	1.7911e-05	0.233111	1.06443e-05	0.241305	2.92566e-05	0.248549	9.99714e-06	0.256573	1.29161e-05	0.27068	7.44402e-05	0.3126	0.000226302	0.420542	0.00155967	0.682987	0.00950159	3.16149	0.073538
0.227645	1.75559e-05	0.233115	1.0552e-05	0.241316	2.74748e-05	0.248553	9.87705e-06	0.256578	1.27706e-05	0.270708	6.71721e-05	0.312711	0.00027987	0.421156	0.00151826	0.686729	0.00930471	3.191	0.0740864
0.227651	1.72159e-05	0.233119	1.04615e-05	0.241327	2.59472e-05	0.248557	9.76111e-06	0.256583	1.26291e-05	0.270734	6.17195e-05	0.31282	0.000282957	0.421746	0.00142342	0.690603	0.00987156	3.22074	0.0745538
0.227658	1.68903e-05	0.233123	1.03726e-05	0.241337	2.4632e-05	0.248561	9.64912e-06	0.256601	4.87396e-05	0.270758	5.73366e-05	0.312939	0.000295617	0.422321	0.00146107	0.694521	0.00972209	3.2506	0.0748346
0.227668	4.62216e-05	0.233127	1.02853e-05	0.241347	2.34932e-05	0.248565	9.5409e-06	0.256619	4.05614e-05	0.27078	5.36437e-05	0.313064	0.000302209	0.422899	0.00151592	0.698401	0.00959888	3.28069	0.0756192
0.227686	4.18232e-05	0.233132	1.01995e-05	0.241356	2.25004e-05	0.248576	4.04048e-05	0.256634	3.50466e-05	0.270811	8.8878e-05	0.31318	0.000318451	0.423509	0.00150917	0.702234	0.00956224	3.31102	0.0760353
0.227702	3.73065e-05	0.233136	1.01152e-05	0.241365	2.16288e-05	0.248592	3.63756e-05	0.256647	3.13043e-05	0.270848	0.000114239	0.313303	0.000294647	0.424089	0.00143032	0.706088	0.0096879	3.34156	0.0765998
0.227716	3.37788e-05	0.23314	1.00324e-05	0.241373	2.08577e-05	0.248605	3.26194e-05	0.256659	2.8609e-05	0.270893	0.000105275	0.313435	0.000331669	0.424674	0.00148895	0.709922	0.00945194	3.37232	0.0770968
0.227729	3.10517e-05	0.233144	9.95098e-06	0.241381	2.01703e-05	0.248618	2.95857e-05	0.25667	2.65483e-05	0.270932	9.2868e-05	0.313561	0.000302704	0.42528	0.00155135	0.713768	0.00972662	3.40321	0.0773709
0.227741	2.88956e-05	0.233148	9.87092e-06	0.241389	1.95531e-05	0.248629	2.71936e-05	0.256681	2.48957e-05	0.270967	8.27109e-05	0.313685	0.000382072	0.425901	0.00159471	0.717684	0.0097923	3.43426	0.0779368
0.227752	2.71467e-05	0.233152	9.79218e-06	0.241397	1.89949e-05	0.24864	2.52913e-05	0.25669	2.3523e-05	0.270999	7.49811e-05	0.31383	0.000369259	0.426524	0.00148518	0.72162	0.010093	3.46551	0.0782835
0.227762	2.56954e-05	0.233155	9.71471e-06	0.241405	1.84867e-05	0.248649	2.375e-05	0.256699	2.23538e-05	0.271027	6.90269e-05	0.313981	0.000402573	0.427099	0.00143228	0.725683	0.0102058	3.49691	0.0786289
0.227773	2.44676e-05	0.233159	9.63848e-06	0.241412	1.80211e-05	0.248659	2.24761e-05	0.256708	2.13397e-05	0.271054	6.42923e-05	0.31414	0.000410059	0.427686	0.0015159	0.729801	0.0102889	3.52849	0.0791339
0.227782	2.34121e-05	0.233163	9.56345e-06	0.241419	1.75921e-05	0.248678	5.24916e-05	0.256717	2.0448e-05	0.271079	6.04071e-05	0.314307	0.000451017	0.428285	0.00152091	0.733996	0.0106111	3.56024	0.0795691
0.227791	2.24924e-05	0.233167	9.4896e-06	0.241426	1.71947e-05	0.248698	4.68932e-05	0.256725	1.96556e-05	0.271102	5.71349e-05	0.314479	0.000408807	0.428902	0.00152364	0.738288	0.0107832	3.59211	0.0796554
0.2278	2.16815e-05	0.233171	9.41687e-06	0.241433	1.68248e-05	0.248716	4.21004e-05	0.256732	1.89455e-05	0.271124	5.43227e-05	0.314667	0.000535045	0.429515	0.00150408	0.742566	0.0106395	3.62401	0.0798837
0.227809	2.09592e-05	0.233182	3.97591e-05	0.241439	1.64789e-05	0.248732	3.8622e-05	0.25674	1.83044e-05	0.271146	5.1867e-05	0.314878	0.000539228	0.430117	0.00149982	0.746838	0.0108461	3.65611	0.0807675
0.227831	5.43472e-05	0.233196	3.26415e-05	0.241446	1.61542e-05	0.248747	3.60868e-05	0.256747	1.77219e-05	0.271166	4.96956e-05	0.315094	0.000548789	0.430713	0.00153632	0.751174	0.0109009	3.68854	0.0814322
0.227852	4.8448e-05	0.233208	2.76181e-05	0.241452	1.58482e-05	0.248761	3.4154e-05	0.256754	1.71898e-05	0.271185	4.77554e-05	0.315318	0.000590182	0.431333	0.00155152	0.755595	0.0110787	3.72119	0.0816648
0.22787	4.33183e-05	0.233218	2.42306e-05	0.241459	1.5559e-05	0.248774	3.26038e-05	0.256761	1.67011e-05	0.271204	4.60067e-05	0.315548	0.000561859	0.431948	0.00155436	0.760133	0.0112998	3.75393	0.0820062
0.227886	3.92058e-05	0.233227	2.18484e-05	0.241465	1.52848e-05	0.248787	3.13054e-05	0.256767	1.62502e-05	0.271222	4.44189e-05	0.315765	0.000530271	0.432559	0.00150054	0.764667	0.0114419	3.78686	0.0827246
0.227901	3.58873e-05	0.233236	2.00974e-05	0.241471	1.50242e-05	0.248799	3.01813e-05	0.256774	1.58325e-05	0.27124	4.29678e-05	0.315981	0.000574417	0.433165	0.00155527	0.769301	0.011702	3.82004	0.0830817
0.227927	9.4076e-05	0.233244	1.87576e-05	0.241478	4.80268e-05	0.248811	2.91843e-05	0.25678	1.5444e-05	0.271257	4.1634e-05	0.316202	0.000560866	0.433819	0.00179246	0.773985	0.0119003	3.85332	0.0834215
0.227964	8.88135e-05	0.233251	1.76944e-05	0.241496	4.34482e-05	0.248824	6.54711e-05	0.256786	1.50813e-05	0.271273	4.04019e-05	0.31642	0.000540744	0.434558	0.00198511	0.778805	0.0121743	3.88687	0.0842432
0.227997	7.80194e-05	0.233258	1.68232e-05	0.241513	3.8845e-05	0.248849	5.94025e-05	0.256792	1.47414e-05	0.271289	3.92586e-05	0.316632	0.0005263	0.435365	0.00201448	0.7838	0.0126696	3.92066	0.0845352
0.228034	9.96511e-05	0.233264	1.60894e-05	0.241527	3.5609e-05	0.248871	5.2869e-05	0.256801	3.91864e-05	0.271304	3.81935e-05	0.316844	0.000547718	0.436184	0.00205354	0.78886	0.0126464	3.9546	0.0850771
0.228072	9.22655e-05	0.233271	1.54569e-05	0.241547	7.19412e-05	0.248891	4.79616e-05	0.256816	3.38029e-05	0.27132	3.71975e-05	0.317053	0.000496525	0.437001	0.00200371	0.793942	0.0128072	3.98868	0.0852647
0.228108	8.42441e-05	0.233277	1.49018e-05	0.241574	6.15008e-05	0.24891	4.4293e-05	0.256828	2.89326e-05	0.271334	3.62632e-05	0.31725	0.000501425	0.437803	0.00193952	0.799196	0.0134218
0.22814	7.70991e-05	0.233283	1.44074e-05	0.241597	5.3794e-05	0.248932	5.92279e-05	0.256839	2.60716e-05	0.271349	3.53841e-05	0.317456	0.000527053	0.438571	0.00191194	0.80456	0.0135212
0.228169	7.10379e-05	0.233288	1.39619e-05	0.241617	4.80346e-05	0.248955	5.64363e-05	0.256849	2.432e-05	0.271363	3.45547e-05	0.317693	0.000603366	0.439329	0.00197394	0.80997	0.0135805
0.228197	6.59447e-05	0.233294	1.35568e-05	0.241635	4.35653e-05	0.248977	5.32538e-05	0.256862	6.18599e-05	0.271376	3.37702e-05	0.317923	0.00057587	0.440153	0.00208971	0.815443	0.0137868
0.228222	6.1647e-05	0.233299	1.31859e-05	0.241652	3.99908e-05	0.248997	5.01327e-05	0.256886	5.59835e-05	0.27139	3.30265e-05	0.318153	0.000602293	0.440983	0.0020933	0.821019	0.0141688
0.228246	5.79876e-05	0.233304	1.28442e-05	0.241667	3.70619e-05	0.249017	4.72328e-05	0.256907	4.80522e-05	0.271411	6.1516e-05	0.318399	0.000611067	0.441852	0.0022115	0.826696	0.0142806
0.228269	5.48383e-05	0.233309	1.25281e-05	0.241682	3.4612e-05	0.249035	4.46004e-05	0.256926	7.87528e-05	0.271435	5.78602e-05	0.318645	0.000601358	0.442777	0.0023964	0.832473	0.0144207
0.22829	5.2099e-05	0.233316	5.41338e-05	0.241695	3.25261e-05	0.249052	4.22366e-05	0.256957	7.33264e-05	0.271457	5.38551e-05	0.318881	0.00056279	0.443723	0.0023438	0.838289	0.0145881
0.22831	4.96921e-05	0.233337	4.76977e-05	0.241708	3.07227e-05	0.249069	4.01232e-05	0.256984	6.57023e-05	0.271479	8.2696e-05	0.319106	0.000537904	0.444638	0.00223988	0.84412	0.0146506
0.22833	4.75576e-05	0.233354	4.11593e-05	0.24172	2.9143e-05	0.249085	3.82348e-05	0.257009	5.91345e-05	0.271511	7.49276e-05	0.319334	0.000587141	0.445533	0.00220392	0.849991	0.0148684
0.228348	4.56486e-05	0.23337	3.59559e-05	0.241731	2.77438e-05	0.249099	3.6544e-05	0.257032	5.37234e-05	0.271539	6.77299e-05	0.319561	0.000567259	0.446396	0.00211809	0.856045	0.0151788
0.228366	4.39283e-05	0.233383	3.18558e-05	0.241742	2.64927e-05	0.249114	3.50248e-05	0.257052	4.92333e-05	0.271565	6.2119e-05	0.319777	0.000517251	0.447233	0.00212014	0.862211	0.0156563
0.228384	4.23673e-05	0.233395	2.85831e-05	0.241752	2.5365e-05	0.249128	3.36536e-05	0.257071	4.54513e-05	0.271598	8.91854e-05	0.319975	0.00047208	0.448097	0.00215625	0.86845	0.0154786
0.2284	4.09422e-05	0.233406	2.59377e-05	0.241762	2.43417e-05	0.249141	3.24097e-05	0.257089	4.22198e-05	0.271632	7.88436e-05	0.32017	0.000511556	0.448991	0.00224005	0.87461	0.0154623
0.228416	3.9634e-05	0.233416	2.3778e-05	0.241772	2.34077e-05	0.249153	3.12756e-05	0.257105	3.94256e-05	0.271674	0.000105721	0.320367	0.000498188	0.449863	0.00213142	0.880781	0.0154376
0.228432	3.84272e-05	0.233425	2.19993e-05	0.241781	2.25508e-05	0.249166	3.0236e-05	0.25712	3.69856e-05	0.271724	0.000133472	0.320572	0.000540294	0.450712	0.00207031	0.88708	0.0159346
0.228447	3.73089e-05	0.233434	2.0522e-05	0.24179	2.17613e-05	0.249178	2.92784e-05	0.257135	3.48379e-05	0.271786	0.0001528	0.320776	0.000483256	0.451549	0.00208662	0.893443	0.0158784
0.228462	3.62684e-05	0.233442	1.92842e-05	0.241798	2.10311e-05	0.249189	2.8392e-05	0.257148	3.29346e-05	0.271843	0.000133747	0.320959	0.000436823	0.452423	0.00225572	0.899829	0.0160427
0.228476	3.5297e-05	0.233449	1.82375e-05	0.241806	2.03534e-05	0.2492	2.75681e-05	0.257161	3.12379e-05	0.271902	0.000159854	0.321126	0.000400638	0.453322	0.00238522	0.906264	0.0161265
0.22849	3.4387e-05	0.233468	5.06258e-05	0.241815	1.97225e-05	0.249211	2.67991e-05	0.257173	2.97173e-05	0.271977	0.000206441	0.321288	0.000412334	0.454265	0.00231631	0.912749	0.0162049
0.228504	3.35321e-05	0.233488	4.61404e-05	0.241822	1.91336e-05	0.249222	2.60786e-05	0.257185	2.83479e-05	0.272053	0.000175371	0.321486	0.000487484	0.455161	0.00217913	0.919244	0.0163288
0.228517	3.27267e-05	0.233505	4.13747e-05	0.24183	1.85826e-05	0.249232	2.54014e-05	0.257196	2.71088e-05	0.272118	0.000152028	0.321685	0.000480967	0.456042	0.00217877	0.925809	0.0165923
0.22853	3.19662e-05	0.233521	3.71488e-05	0.241837	1.80658e-05	0.249242	2.47629e-05	0.257206	2.59827e-05	0.272189	0.000172388	0.321879	0.000464132	0.456943	0.00238839	0.932477	0.0168952
0.228549	6.38279e-05	0.233535	3.3526e-05	0.241844	1.758e-05	0.249252	2.41592e-05	0.257217	2.49551e-05	0.27226	0.000184283	0.322061	0.000454934	0.457932	0.00247303	0.939249	0.0169043
0.228574	5.86033e-05	0.233548	3.04352e-05	0.241851	1.71226e-05	0.249261	2.35871e-05	0.257226	2.40135e-05	0.272329	0.000164412	0.322245	0.00044814	0.458919	0.00242161	0.946098	0.0172148
0.228596	5.26442e-05	0.233559	2.77943e-05	0.241858	1.6691e-05	0.249271	2.30437e-05	0.257236	2.31474e-05	0.272391	0.00014762	0.322417	0.000414712	0.459859	0.00235974	0.953021	0.0174501
0.228616	4.77455e-05	0.23357	2.55314e-05	0.241865	1.62831e-05	0.24928	2.25265e-05	0.257245	2.23479e-05	0.272448	0.00013418	0.322577	0.000384699	0.460789	0.00223181	0.959994	0.0174372
0.228634	4.39715e-05	0.23358	2.35868e-05	0.241871	1.58969e-05	0.249289	2.20335e-05	0.257254	2.16074e-05	0.272499	0.000123263	0.322733	0.000394537	0.461664	0.00217122	0.967008	0.0177727
0.228651	4.1074e-05	0.233589	2.19105e-05	0.241877	1.55308e-05	0.249297	2.15626e-05	0.257262	2.09192e-05	0.272546	0.000114193	0.322885	0.000364833	0.462506	0.00203302	0.97418	0.0180459
0.228667	3.88053e-05	0.233597	2.04606e-05	0.241883	1.51832e-05	0.249306	2.11123e-05	0.25727	2.02777e-05	0.27259	0.000106509	0.323026	0.00034033	0.463324	0.00204949	0.98146	0.0183809
0.228693	7.19679e-05	0.233605	1.92017e-05	0.241889	1.48526e-05	0.249314	2.0681e-05	0.257278	1.96781e-05	0.272632	9.98935e-05	0.323162	0.000354616	0.464137	0.00199878	0.988902	0.0187158
0.22872	6.46946e-05	0.233613	1.81044e-05	0.241895	1.45379e-05	0.249323	2.02675e-05	0.257286	1.91161e-05	0.27267	9.41239e-05	0.323299	0.000332862	0.464921	0.00194785	0.996363	0.0186828
0.228745	5.782e-05	0.23362	1.71436e-05	0.241901	1.42378e-05	0.249331	1.98705e-05	0.257294	1.85881e-05	0.272723	0.000159213	0.323428	0.000312127	0.465703	0.00201419	1.0039	0.0191349
0.228767	5.23026e-05	0.233645	6.27586e-05	0.241907	1.39513e-05	0.249338	1.94891e-05	0.257301	1.80909e-05	0.272784	0.000143805	0.323549	0.000294224	0.466541	0.00222212	1.01163	0.0193911
0.228787	4.79843e-05	0.233682	8.57584e-05	0.241912	1.36774e-05	0.249346	1.91222e-05	0.257308	1.76218e-05	0.272838	0.000129514	0.323663	0.00027869	0.467419	0.00215577	1.01948	0.0196948
0.228805	4.45717e-05	0.233714	7.52496e-05	0.241918	1.34154e-05	0.249358	5.81959e-05	0.257324	7.64789e-05	0.27289	0.000151575	0.323786	0.000358031	0.468288	0.0021466	1.0274	0.0199338
0.228823	4.18209e-05	0.233742	6.64021e-05	0.241923	1.31644e-05	0.249379	4.99218e-05	0.257353	6.92823e-05	0.272947	0.000137813	0.323927	0.000367954	0.469142	0.00215941	1.03546	0.0202327
0.228839	3.95556e-05	0.233767	5.91144e-05	0.241928	1.29238e-05	0.249398	4.20512e-05	0.257379	6.25379e-05	0.273	0.000125378	0.324087	0.000430773	0.470021	0.00226151	1.04352	0.020176
0.228854	3.76516e-05	0.233789	5.31228e-05	0.241933	1.26927e-05	0.249413	3.65588e-05	0.257403	5.7186e-05	0.273048	0.000115489	0.324255	0.000421864	0.4709	0.00219659	1.05163	0.0203396
0.228869	3.60216e-05	0.233809	4.81633e-05	0.241938	1.24708e-05	0.249427	3.27545e-05	0.257431	9.15279e-05	0.273112	0.000177025	0.324433	0.000445522	0.471771	0.00224354	1.05976	0.0204728
0.228883	3.46032e-05	0.233828	4.40131e-05	0.241943	1.22573e-05	0.24944	3.0001e-05	0.257464	7.48366e-05	0.273184	0.000204116	0.324603	0.000402871	0.472655	0.00224018	1.068	0.0206243
0.228897	3.33511e-05	0.233845	4.04981e-05	0.241948	1.20518e-05	0.249451	2.79078e-05	0.257491	6.45212e-05	0.273261	0.000200533	0.324756	0.000366623	0.473578	0.0023912	1.07632	0.0210409
0.22891	3.22318e-05	0.23386	3.74866e-05	0.241963	4.51971e-05	0.249462	2.62495e-05	0.257516	5.76408e-05	0.273348	0.000217315	0.324903	0.00036932	0.474549	0.00246283	1.08475	0.0210197
0.228922	3.12199e-05	0.233875	3.48792e-05	0.24198	3.99767e-05	0.249472	2.48927e-05	0.257537	5.26162e-05	0.27343	0.000191987	0.325048	0.000370016	0.475496	0.00227039	1.09313	0.0211322
0.228938	7.20814e-05	0.233888	3.2601e-05	0.241995	3.46209e-05	0.249482	2.37548e-05	0.257558	4.8703e-05	0.273502	0.000171147	0.325208	0.000411396	0.476428	0.00238505	1.1016	0.0213722
0.228966	6.52368e-05	0.233901	3.05943e-05	0.242008	3.04059e-05	0.249491	2.27815e-05	0.257583	7.0061e-05	0.273578	0.000185821	0.325382	0.00043327	0.477385	0.00235329	1.11022	0.0216846
0.22899	5.61361e-05	0.233913	2.88145e-05	0.24202	2.71778e-05	0.2495	2.19355e-05	0.25761	6.49694e-05	0.273654	0.000199709	0.32556	0.000429875	0.478345	0.00239541	1.11891	0.0219751
0.229011	4.89609e-05	0.233924	2.72261e-05	0.24203	2.46654e-05	0.249509	2.11901e-05	0.257634	5.91247e-05	0.27373	0.000179673	0.325727	0.000433151	0.479311	0.00244222	1.12774	0.0223315
0.229029	4.37478e-05	0.233934	2.58009e-05	0.242039	2.26651e-05	0.249517	2.05256e-05	0.257657	5.37932e-05	0.273798	0.000161502	0.325901	0.000441346	0.480324	0.00256974	1.13678	0.022819
0.229046	3.99802e-05	0.233945	2.45159e-05	0.242048	2.10395e-05	0.249525	1.99269e-05	0.257678	4.93006e-05	0.27386	0.000146845	0.326079	0.000437886	0.481375	0.0026863	1.14603	0.0232702
0.229061	3.72009e-05	0.233954	2.33523e-05	0.242056	1.96958e-05	0.249533	1.93826e-05	0.257697	4.56039e-05	0.273916	0.00013506	0.326246	0.000400302	0.482494	0.00285737	1.15542	0.0234451
0.229076	3.50858e-05	0.233963	2.22944e-05	0.242064	1.85691e-05	0.249541	1.88838e-05	0.257714	4.25584e-05	0.273968	0.000125387	0.326399	0.000369529	0.483626	0.0028611	1.16476	0.0233742
0.22909	3.34186e-05	0.233972	2.13292e-05	0.242071	1.76127e-05	0.249548	1.84234e-05	0.257731	4.00178e-05	0.274016	0.000117258	0.326548	0.000375097	0.484758	0.00278754	1.17409	0.0234406
0.229103	3.20575e-05	0.23398	2.04456e-05	0.242078	1.67919e-05	0.249556	5.67243e-05	0.257746	3.78628e-05	0.274062	0.000110282	0.326693	0.000352186	0.485913	0.00292513	1.18359	0.0239557
0.229115	3.09094e-05	0.233988	1.96342e-05	0.242085	1.60801e-05	0.249579	5.68306e-05	0.257761	3.60035e-05	0.274104	0.000104192	0.326829	0.000327913	0.487097	0.0029381	1.19315	0.0239357
0.229127	2.99129e-05	0.233996	1.88869e-05	0.242091	1.5457e-05	0.249601	5.3202e-05	0.257775	3.43738e-05	0.274145	9.88026e-05	0.326967	0.000337822	0.488258	0.00285613	1.20276	0.0241818
0.229139	2.90268e-05	0.234003	1.81968e-05	0.242097	1.49067e-05	0.249622	4.91195e-05	0.257788	3.29256e-05	0.274184	9.39807e-05	0.327097	0.000337899	0.489397	0.00281951	1.2125	0.0245195
0.229151	2.82234e-05	0.234011	1.75579e-05	0.242103	1.44166e-05	0.249641	4.53028e-05	0.257801	3.16237e-05	0.27422	8.96279e-05	0.327229	0.000318481	0.490549	0.00299138	1.22231	0.0246594
0.229162	2.74835e-05	0.234017	1.6965e-05	0.242108	1.39768e-05	0.249664	8.01772e-05	0.257814	3.0442e-05	0.274255	8.56697e-05	0.327363	0.000333003	0.491721	0.00286598	1.23221	0.0248486
0.229176	5.97724e-05	0.234024	1.64135e-05	0.242114	1.35791e-05	0.249694	6.89062e-05	0.257826	2.93608e-05	0.274289	8.20483e-05	0.327502	0.000342299	0.492896	0.00299248	1.24225	0.0253064
0.229199	5.36156e-05	0.234031	1.58994e-05	0.242119	1.32173e-05	0.249719	5.85828e-05	0.257837	2.83649e-05	0.274321	7.87176e-05	0.327633	0.000316196	0.494109	0.00308586	1.25241	0.0254958
0.229219	4.76371e-05	0.234037	1.54191e-05	0.242125	1.2886e-05	0.249741	5.11185e-05	0.257848	2.74427e-05	0.274352	7.56406e-05	0.327766	0.000364647	0.495329	0.00304346	1.26259	0.0253752
0.229237	4.32846e-05	0.234043	1.49697e-05	0.24213	1.25811e-05	0.24976	4.57363e-05	0.257859	2.65846e-05	0.274388	0.000100559	0.327908	0.000378082	0.496528	0.00293524	1.27277	0.0255122
0.229254	4.00776e-05	0.234049	1.45483e-05	0.242135	1.22989e-05	0.249777	4.17109e-05	0.25787	2.57831e-05	0.274426	9.04497e-05	0.328065	0.000370609	0.497663	0.00279553	1.28305	0.0256407
0.229269	3.75967e-05	0.234065	4.84756e-05	0.242139	1.20367e-05	0.249793	3.85736e-05	0.25788	2.50319e-05	0.274461	8.2986e-05	0.328205	0.000333483	0.498758	0.00266481	1.29331	0.0257721
0.229284	3.55847e-05	0.234083	4.21209e-05	0.242144	1.17919e-05	0.249808	3.6037e-05	0.25789	2.43258e-05	0.274494	0.000112695	0.328332	0.000305992	0.499837	0.00271919	1.30369	0.0260308
0.229303	6.20976e-05	0.234099	3.75053e-05	0.242149	1.15625e-05	0.249822	3.39231e-05	0.257899	2.36604e-05	0.274537	0.000100436	0.32845	0.000284827	0.500977	0.00291186	1.31415	0.0263364
0.229326	5.3969e-05	0.234113	3.41838e-05	0.242153	1.1347e-05	0.249836	3.21184e-05	0.257909	2.30319e-05	0.274575	8.96734e-05	0.328561	0.000267755	0.50214	0.00285801	1.32474	0.0266385
0.229347	4.83444e-05	0.234126	3.16043e-05	0.242158	1.11437e-05	0.249848	3.05485e-05	0.257918	2.2437e-05	0.274609	8.17001e-05	0.328668	0.000363252	0.503302	0.00298655	1.33541	0.0268457
0.229365	4.43941e-05	0.234139	2.9477e-05	0.242162	1.09516e-05	0.24986	2.91628e-05	0.257927	2.18729e-05	0.27464	7.56445e-05	0.32881	0.000343891	0.504503	0.00297386	1.34623	0.027314
0.229382	4.14028e-05	0.23415	2.76591e-05	0.242167	1.07694e-05	0.249871	2.79255e-05	0.257935	2.13371e-05	0.274669	7.08463e-05	0.328946	0.000347945	0.505701	0.00308164	1.35718	0.0276389
0.229398	3.8991e-05	0.234161	2.60741e-05	0.242171	1.05964e-05	0.249882	2.68108e-05	0.257944	2.08274e-05	0.274697	6.69047e-05	0.329094	0.000378716	0.506945	0.00313748	1.36845	0.0287349
0.229413	3.69617e-05	0.234171	2.46755e-05	0.242175	1.04317e-05	0.249893	2.57991e-05	0.257952	2.03418e-05	0.274723	6.35733e-05	0.329239	0.000374589	0.508198	0.00317423	1.37998	0.0291109
0.229428	3.52069e-05	0.23418	2.34312e-05	0.242179	1.02746e-05	0.249903	2.48753e-05	0.25796	1.98785e-05	0.274761	9.95412e-05	0.329383	0.000344279	0.50951	0.00344788	1.39165	0.0294165
0.229442	3.36623e-05	0.23419	2.23174e-05	0.242183	1.01246e-05	0.249913	2.40275e-05	0.257968	1.9436e-05	0.274799	8.99677e-05	0.32952	0.000344277	0.510903	0.00348895	1.40345	0.0296655
0.229455	3.22863e-05	0.234198	2.13152e-05	0.242187	9.98104e-06	0.249922	2.32461e-05	0.257975	1.90129e-05	0.274833	8.23892e-05	0.329661	0.000356733	0.512315	0.00359553	1.4155	0.0304311
0.229467	3.10491e-05	0.234207	2.04091e-05	0.242191	9.8435e-06	0.249931	2.25232e-05	0.257983	1.86078e-05	0.274865	7.65263e-05	0.329798	0.000327515	0.51371	0.00343986	1.4278	0.0311171
0.22948	2.99289e-05	0.234215	1.95865e-05	0.242195	9.71155e-06	0.24994	2.1852e-05	0.25799	1.82196e-05	0.274894	7.18099e-05	0.329924	0.000302111	0.515097	0.00347217	1.4403	0.0315306
0.229491	2.89083e-05	0.234222	1.88367e-05	0.242199	9.58481e-06	0.249949	2.1227e-05	0.257999	4.69996e-05	0.274922	6.78693e-05	0.33005	0.00031991	0.516509	0.00353288	1.45293	0.0316476
0.229507	6.58551e-05	0.23423	1.81506e-05	0.242203	9.46294e-06	0.249957	2.06433e-05	0.258018	4.48419e-05	0.274949	6.44827e-05	0.330179	0.000331036	0.517938	0.00356357	1.46566	0.0318609
0.229532	6.01723e-05	0.234237	1.75206e-05	0.242207	9.34561e-06	0.249965	2.00969e-05	0.258034	3.94559e-05	0.274979	8.79404e-05	0.330314	0.000373509	0.51937	0.00358983	1.47849	0.0322862
0.229554	5.27152e-05	0.234244	1.69403e-05	0.24221	9.23255e-06	0.249973	1.95841e-05	0.258049	3.48704e-05	0.275013	8.15759e-05	0.330456	0.000339033	0.52081	0.0037305	1.49146	0.0326353
0.229574	4.70731e-05	0.23425	1.64038e-05	0.242214	9.1235e-06	0.249981	1.91018e-05	0.258062	3.14746e-05	0.275045	7.66981e-05	0.330612	0.000416874	0.522302	0.00379899	1.50458	0.0330248
0.229592	4.30104e-05	0.234257	1.59065e-05	0.242218	9.01822e-06	0.249989	1.86472e-05	0.258074	2.90003e-05	0.275074	7.26728e-05	0.330769	0.000373126	0.523795	0.00369826	1.51789	0.0334086
0.229609	3.99909e-05	0.234263	1.5444e-05	0.242221	8.9165e-06	0.249996	1.82178e-05	0.258086	2.71511e-05	0.275103	6.91087e-05	0.330911	0.000335977	0.525241	0.0035529	1.5314	0.0341246
0.229624	3.76349e-05	0.234269	1.50129e-05	0.242225	8.81813e-06	0.250003	1.78117e-05	0.258096	2.57132e-05	0.27513	6.58745e-05	0.331042	0.000344043	0.526686	0.00367587	1.54512	0.0346269
0.229639	3.57113e-05	0.234275	1.46097e-05	0.242228	8.72293e-06	0.25001	1.74267e-05	0.258106	2.45489e-05	0.275165	8.63128e-05	0.331197	0.000424523	0.528165	0.00367922	1.55907	0.0350294
0.229653	3.40832e-05	0.234281	1.42319e-05	0.242232	8.63073e-06	0.250017	1.70612e-05	0.258116	2.35722e-05	0.275198	7.87835e-05	0.331369	0.000410374	0.529623	0.00365347	1.57317	0.035539
0.229666	3.26676e-05	0.234287	1.3877e-05	0.242235	8.54137e-06	0.250024	1.67136e-05	0.258125	2.27289e-05	0.275229	7.237e-05	0.331535	0.00043433	0.531111	0.00378999	1.58752	0.0358136
0.229679	3.14122e-05	0.234292	1.35428e-05	0.242239	8.4547e-06	0.25003	1.63827e-05	0.258134	2.19841e-05	0.275256	6.72192e-05	0.331724	0.000459229	0.532587	0.00364052	1.60193	0.0365002
0.229691	3.02826e-05	0.234297	1.32275e-05	0.242242	8.37057e-06	0.250037	1.60671e-05	0.258143	2.13146e-05	0.275282	6.30494e-05	0.331897	0.000406974	0.534027	0.00354708	1.61666	0.0368656
0.229703	2.9255e-05	0.234303	1.29293e-05	0.242245	8.28887e-06	0.250043	1.57657e-05	0.258151	2.07046e-05	0.275307	5.9601e-05	0.332051	0.000366167	0.535435	0.00343637	1.63151	0.0371953
0.229715	2.83122e-05	0.234308	1.26469e-05	0.242249	8.20947e-06	0.25005	1.54775e-05	0.258159	2.01426e-05	0.27533	5.66851e-05	0.332206	0.000373619	0.536805	0.00345737	1.64651	0.0375633
0.229726	2.74412e-05	0.234313	1.23789e-05	0.242252	8.13226e-06	0.250056	1.52015e-05	0.258167	1.96205e-05	0.275371	0.000111027	0.332359	0.000376242	0.538182	0.0035775	1.66154	0.037707
0.229737	2.66321e-05	0.234318	1.21242e-05	0.242255	8.05712e-06	0.250062	1.49371e-05	0.258175	1.91321e-05	0.275413	0.000100368	0.332512	0.000381347	0.539656	0.00374541	1.67673	0.0383022
0.229747	2.5877e-05	0.234322	1.18817e-05	0.242258	7.98397e-06	0.250068	1.46833e-05	0.258191	5.3587e-05	0.275451	9.09379e-05	0.332659	0.000359703	0.541191	0.0039453	1.69209	0.0385052
0.229757	2.51697e-05	0.234327	1.16504e-05	0.242262	7.9127e-06	0.250073	1.44396e-05	0.25821	4.50115e-05	0.275486	8.30633e-05	0.332797	0.000328827	0.542754	0.00388782	1.70761	0.0389426
0.229767	2.45049e-05	0.234332	1.14297e-05	0.242265	7.84323e-06	0.250079	1.42052e-05	0.258227	3.94097e-05	0.275517	7.6543e-05	0.332923	0.000304876	0.54431	0.00391649	1.72322	0.0391973
0.229777	2.38783e-05	0.234336	1.12186e-05	0.242268	7.77547e-06	0.250085	1.39797e-05	0.258255	6.75076e-05	0.275547	7.11244e-05	0.33305	0.000335759	0.545938	0.00416699	1.73899	0.0397629
0.229786	2.32863e-05	0.234341	1.10165e-05	0.242271	7.70935e-06	0.25009	1.37624e-05	0.25828	5.97283e-05	0.275574	6.65861e-05	0.333182	0.000319469	0.547634	0.00433836	1.75493	0.0401073
0.229796	2.27257e-05	0.234345	1.08229e-05	0.242287	4.13586e-05	0.250096	1.35529e-05	0.258303	5.35012e-05	0.2756	6.2748e-05	0.333306	0.000300843	0.549376	0.004382	1.77104	0.0405893
0.229805	2.21938e-05	0.234349	1.06371e-05	0.242302	3.18972e-05	0.250101	1.33507e-05	0.258323	4.87505e-05	0.275628	9.58172e-05	0.333422	0.000284182	0.551107	0.00435194	1.78731	0.0407292
0.229813	2.16882e-05	0.234354	1.04587e-05	0.242313	2.51218e-05	0.250106	1.31555e-05	0.258342	4.49978e-05	0.275675	0.000123152	0.333533	0.00026958	0.552829	0.00433437	1.80362	0.0407441
0.229822	2.1207e-05	0.234358	1.02872e-05	0.242322	2.05012e-05	0.250112	1.29668e-05	0.258359	4.19004e-05	0.275732	0.000136968	0.333638	0.000256652	0.554595	0.00452697	1.82002	0.041249
0.22983	2.07483e-05	0.234362	1.01222e-05	0.24233	1.73343e-05	0.250117	1.27843e-05	0.258376	3.92552e-05	0.275783	0.000117854	0.333738	0.000245059	0.556364	0.0043033	1.83667	0.0418352
0.229839	2.03103e-05	0.234366	9.96325e-06	0.242336	1.51224e-05	0.250122	1.26078e-05	0.258391	3.69435e-05	0.275827	0.000104484	0.333834	0.000234548	0.558137	0.00449764	1.85352	0.0423201
0.229847	1.98918e-05	0.23437	9.81009e-06	0.242342	1.35403e-05	0.250127	1.24368e-05	0.258405	3.48935e-05	0.275868	0.000132445	0.333927	0.00026725	0.559922	0.00434999	1.87052	0.0427924
0.229855	1.94913e-05	0.234374	9.66238e-06	0.242347	1.23794e-05	0.250132	1.22711e-05	0.258427	6.99343e-05	0.275919	0.000120226	0.334066	0.00041453	0.561669	0.00435454	1.8877	0.0432178
0.229862	1.91076e-05	0.234377	9.5198e-06	0.242352	1.1505e-05	0.250137	1.21104e-05	0.258454	6.39782e-05	0.275964	0.00010771	0.334228	0.000438922	0.563466	0.00448266	1.90511	0.0437217
0.22987	1.87397e-05	0.234381	9.3821e-06	0.242356	1.08289e-05	0.250142	1.19545e-05	0.258484	9.10741e-05	0.276005	9.77047e-05	0.334403	0.000414768	0.565257	0.00447857	1.92273	0.0444148
0.229877	1.83866e-05	0.234385	9.24901e-06	0.24236	1.0293e-05	0.250146	1.18033e-05	0.258518	7.96119e-05	0.276043	8.98369e-05	0.334572	0.000437946	0.567079	0.00454116	1.94062	0.0448985
0.229885	1.80473e-05	0.2344	4.42061e-05	0.242364	9.85787e-06	0.250151	1.16564e-05	0.258548	6.97653e-05	0.276077	8.34984e-05	0.334736	0.000385693	0.568898	0.00459037	1.95861	0.0452476
0.229892	1.7721e-05	0.234417	3.76112e-05	0.242368	9.49683e-06	0.250156	1.15137e-05	0.258578	9.73565e-05	0.276109	7.82469e-05	0.334888	0.000382325	0.570765	0.00463932	1.97678	0.0454333
0.229899	1.7407e-05	0.23443	3.17883e-05	0.242372	9.19134e-06	0.25016	1.1375e-05	0.258616	9.02271e-05	0.27614	7.37924e-05	0.335034	0.000348156	0.572711	0.00493427	1.99508	0.0460397
0.229906	1.71045e-05	0.234442	2.77241e-05	0.242376	8.9284e-06	0.250165	1.12401e-05	0.25865	8.15104e-05	0.276169	6.99431e-05	0.335167	0.0003187	0.574766	0.0051809	2.01354	0.0463529
0.229912	1.6813e-05	0.234453	2.48574e-05	0.242379	8.69873e-06	0.250169	1.11089e-05	0.258681	7.45185e-05	0.276196	6.6568e-05	0.335292	0.000315715	0.576851	0.00529707	2.0321	0.0463784
0.229919	1.65317e-05	0.234462	2.27156e-05	0.242383	8.49558e-06	0.250174	1.09812e-05	0.25871	6.88764e-05	0.276222	6.35736e-05	0.335419	0.000334403	0.57901	0.005439	2.05078	0.0469236
0.229926	1.62602e-05	0.234471	2.10218e-05	0.242386	8.31399e-06	0.250178	1.08569e-05	0.258753	0.000103321	0.276249	8.34152e-05	0.335558	0.000345756	0.581187	0.00547546	2.06963	0.0473403
0.229932	1.59979e-05	0.234479	1.96239e-05	0.242389	8.15021e-06	0.250182	1.07359e-05	0.258792	9.33347e-05	0.276282	7.93744e-05	0.335696	0.000377053	0.583404	0.00552159	2.08864	0.0480364
0.229938	1.57444e-05	0.234487	1.84365e-05	0.242393	8.00137e-06	0.250187	1.0618e-05	0.258828	8.46091e-05	0.276312	7.41353e-05	0.335841	0.000351569	0.585603	0.00554419	2.10794	0.0484421
0.229945	1.54993e-05	0.234494	1.74089e-05	0.242396	7.86523e-06	0.250191	1.05031e-05	0.25886	7.74388e-05	0.276341	6.97961e-05	0.335982	0.000345807	0.587817	0.00552122	2.12749	0.0491316
0.229951	1.5262e-05	0.234501	1.65082e-05	0.242399	7.74e-06	0.250195	1.03911e-05	0.2589	0.000104754	0.276368	6.62657e-05	0.33613	0.000450856	0.589995	0.00532569	2.14736	0.0499328
0.229957	1.50323e-05	0.234507	1.57116e-05	0.242402	7.62425e-06	0.250199	1.02819e-05	0.258939	9.15171e-05	0.276394	6.32789e-05	0.336301	0.000402743	0.592159	0.00535798	2.16741	0.0503072
0.229963	1.48097e-05	0.234513	1.50021e-05	0.242405	7.51678e-06	0.250203	1.01754e-05	0.258973	8.11184e-05	0.276429	8.63427e-05	0.336453	0.00036097	0.594333	0.00544558	2.18763	0.050681
0.229969	1.4594e-05	0.234519	1.43664e-05	0.242408	7.41661e-06	0.250207	1.00715e-05	0.259004	7.33115e-05	0.276463	7.97601e-05	0.336591	0.000329511	0.596552	0.00556931	2.20798	0.0510853
0.229974	1.43848e-05	0.234525	1.3794e-05	0.242411	7.32292e-06	0.250211	9.97007e-06	0.259032	6.72571e-05	0.276493	7.36621e-05	0.336717	0.000304983	0.5988	0.00558834	2.22853	0.0515337
0.22998	1.41819e-05	0.23453	1.32759e-05	0.242414	7.23498e-06	0.250215	9.87109e-06	0.259058	6.23498e-05	0.276522	6.83415e-05	0.336856	0.000380902	0.601098	0.00576483	2.24921	0.0519713
0.229986	1.3985e-05	0.234535	1.2805e-05	0.242417	7.15219e-06	0.250219	9.77446e-06	0.259089	9.19792e-05	0.276548	6.38084e-05	0.336999	0.000340364	0.603388	0.00571034	2.27009	0.0524158
0.229991	1.37938e-05	0.23454	1.23752e-05	0.242419	7.07403e-06	0.250223	9.68009e-06	0.259125	8.54079e-05	0.276573	5.99709e-05	0.33713	0.000329219	0.605687	0.00580949	2.29113	0.0528307
0.229997	1.3608e-05	0.234545	1.19812e-05	0.242422	7.00003e-06	0.250227	9.58791e-06	0.259158	0.000124288	0.276609	9.71737e-05	0.337301	0.000449077	0.608001	0.0057378	2.3124	0.0533744
0.230002	1.34276e-05	0.23455	1.16188e-05	0.242425	6.92979e-06	0.250231	9.49785e-06	0.25921	0.000144239	0.276661	0.000127058	0.337473	0.000410824	0.610334	0.00585361	2.3338	0.053731
0.230008	1.32522e-05	0.234554	1.12842e-05	0.242428	6.86294e-06	0.250235	9.40983e-06	0.259266	0.000166006	0.276708	0.000108778	0.337638	0.000405115	0.612721	0.00601239	2.35539	0.0540239
0.230013	1.30816e-05	0.234559	1.09743e-05	0.242431	6.79918e-06	0.250238	9.32379e-06	0.259329	0.000148139	0.276762	0.000130847	0.337793	0.00036993	0.615143	0.00606327	2.37706	0.0543514
0.230018	1.29158e-05	0.234563	1.06863e-05	0.242433	6.73821e-06	0.250242	9.23966e-06	0.259387	0.000174324	0.276811	0.000113951	0.337937	0.000376955	0.617573	0.00611569	2.39897	0.0548982
0.230023	1.27544e-05	0.234567	1.0418e-05	0.242436	6.6798e-06	0.250246	9.15738e-06	0.259454	0.0001577	0.276863	0.000126019	0.338081	0.000346433	0.620062	0.00624809	2.42104	0.0552118
0.230028	1.25974e-05	0.234572	1.01672e-05	0.242439	6.62372e-06	0.250249	9.07689e-06	0.259513	0.000138709	0.27691	0.000111902	0.338221	0.000360817	0.622605	0.00643078	2.44326	0.0557249
0.230033	1.24445e-05	0.234576	9.93224e-06	0.242441	6.56976e-06	0.250253	8.99813e-06	0.259565	0.000123246	0.276953	0.000100348	0.338364	0.000369945	0.625181	0.00658345	2.46566	0.0562381
0.230038	1.22957e-05	0.23458	9.71161e-06	0.242444	6.51775e-06	0.250256	8.92104e-06	0.259612	0.000111181	0.276991	9.12514e-05	0.338506	0.000339511	0.627788	0.00648733	2.48828	0.0568064
0.230043	1.21507e-05	0.234583	9.50397e-06	0.242446	6.46752e-06	0.25026	8.84557e-06	0.259654	0.000101644	0.277026	8.40192e-05	0.338636	0.000309925	0.630414	0.00664118	2.51109	0.0572113
0.230048	1.20095e-05	0.234587	9.30814e-06	0.242449	6.41893e-06	0.250264	8.77165e-06	0.259693	9.39054e-05	0.27706	0.000114587	0.338754	0.00028542	0.633153	0.00704937	2.53402	0.0575145
0.230053	1.1872e-05	0.234591	9.12311e-06	0.242452	6.37184e-06	0.250267	8.69924e-06	0.259729	8.746e-05	0.277107	0.000140728	0.338867	0.000273221	0.635981	0.00707887	2.55723	0.0582082
0.230057	1.17379e-05	0.234594	8.94797e-06	0.242454	6.32615e-06	0.250271	8.62828e-06	0.259763	8.19689e-05	0.27716	0.000124606	0.338972	0.000254849	0.638813	0.00704045	2.58056	0.0586159
0.230062	1.16072e-05	0.234598	8.78192e-06	0.242457	6.28174e-06	0.250274	8.55873e-06	0.259795	7.72047e-05	0.277207	0.000112091	0.339075	0.000266486	0.641585	0.00692489	2.60407	0.0590181
0.230067	1.14798e-05	0.234601	8.62424e-06	0.242459	6.23851e-06	0.250277	8.49052e-06	0.259825	7.30109e-05	0.277249	0.000102511	0.339179	0.000253494	0.644404	0.00710093	2.62779	0.0594981
0.230071	1.13556e-05	0.234605	8.47429e-06	0.242462	6.19637e-06	0.250281	8.42362e-06	0.259853	6.92769e-05	0.277289	9.48238e-05	0.339294	0.000313642	0.647284	0.00731698	2.6517	0.0600482
0.230076	1.12345e-05	0.234608	8.33151e-06	0.242464	6.15525e-06	0.250284	8.35797e-06	0.25988	6.59217e-05	0.277325	8.84118e-05	0.339415	0.000290425	0.650211	0.00724039	2.67587	0.0608702
0.23008	1.11163e-05	0.234612	8.19538e-06	0.242467	6.11508e-06	0.250287	8.29353e-06	0.25991	9.11813e-05	0.277373	0.000114828	0.339526	0.000268273	0.653098	0.00727757	2.70031	0.0612944
0.230085	1.1001e-05	0.234615	8.06543e-06	0.242469	6.07578e-06	0.250291	8.23024e-06	0.259945	8.39329e-05	0.277417	0.000105918	0.33963	0.000250121	0.655978	0.00715821	2.72496	0.0620091
0.230089	1.08885e-05	0.234618	7.94125e-06	0.242471	6.03729e-06	0.250294	8.16807e-06	0.259978	7.76275e-05	0.277458	9.82941e-05	0.339733	0.000278184	0.658925	0.00758552	2.7499	0.0626066
0.230093	1.07786e-05	0.234621	7.82244e-06	0.242474	5.99957e-06	0.250297	8.10696e-06	0.260008	7.3049e-05	0.277496	9.17203e-05	0.339847	0.000295391	0.661946	0.00767923	2.77504	0.0630614
0.230098	1.06714e-05	0.234624	7.70868e-06	0.242476	5.96257e-06	0.250301	8.04687e-06	0.260036	6.93506e-05	0.277532	0.000128815	0.339965	0.000308187	0.665038	0.00776351	2.80035	0.0635326
0.230102	1.05668e-05	0.234627	7.59963e-06	0.242479	5.92623e-06	0.250304	7.98776e-06	0.260063	6.60855e-05	0.277581	0.000115658	0.340083	0.000281812	0.668131	0.0077322	2.82597	0.0645093
0.230106	1.04646e-05	0.23463	7.49502e-06	0.242481	5.89052e-06	0.250307	7.92958e-06	0.260089	6.3085e-05	0.277625	0.000101933	0.340191	0.00026051	0.671247	0.00785973	2.85193	0.0651244
0.23011	1.03647e-05	0.234633	7.39456e-06	0.242483	5.8554e-06	0.25031	7.87228e-06	0.260114	6.0292e-05	0.277666	0.000119417	0.340294	0.000278649	0.674425	0.00795425	2.87805	0.0655164
0.230114	1.02672e-05	0.234636	7.29803e-06	0.242486	5.82083e-06	0.250313	7.81584e-06	0.260137	5.76856e-05	0.277712	0.000109799	0.340402	0.000256966	0.677621	0.00798992	2.90437	0.0660732
0.230119	1.01719e-05	0.234639	7.20518e-06	0.242488	5.78679e-06	0.250316	7.7602e-06	0.26016	5.52546e-05	0.277754	0.000100266	0.340505	0.000310375	0.680804	0.00797103	2.93093	0.0667618
0.230123	1.00787e-05	0.234642	7.11582e-06	0.24249	5.75324e-06	0.250319	7.70532e-06	0.260181	5.29887e-05	0.277799	0.000126207	0.340624	0.000283711	0.683927	0.00772146	2.95773	0.0671382
0.230127	9.98771e-06	0.234645	7.02975e-06	0.242493	5.72017e-06	0.250322	7.65117e-06	0.260202	5.08772e-05	0.277848	0.000118719	0.340733	0.000259227	0.687064	0.00795566	2.9847	0.0676111
0.230131	9.8987e-06	0.234648	6.94679e-06	0.242495	5.68754e-06	0.250326	7.5977e-06	0.260222	4.89091e-05	0.277893	0.000108684	0.340832	0.00023986	0.690261	0.00806449	3.01193	0.0685905
0.230135	9.81165e-06	0.23465	6.86677e-06	0.242506	3.75033e-05	0.250329	7.54487e-06	0.260241	4.70733e-05	0.277935	9.98243e-05	0.340925	0.000224251	0.69346	0.00783497	3.03945	0.0690803
0.230138	9.72651e-06	0.234653	6.78954e-06	0.24252	3.30097e-05	0.250332	7.49264e-06	0.26026	4.53591e-05	0.277987	0.000125559	0.341013	0.000241017	0.696628	0.0081174	3.06718	0.0694576
0.230142	9.64321e-06	0.234656	6.71496e-06	0.242532	2.8763e-05	0.250335	7.44098e-06	0.260278	4.37563e-05	0.278046	0.000145218	0.341106	0.0002231	0.699954	0.00832266	3.09498	0.0696352
0.230146	9.5617e-06	0.234658	6.64288e-06	0.242543	2.57421e-05	0.250343	4.25493e-05	0.260295	4.22555e-05	0.278102	0.000132307	0.341211	0.000261886	0.703231	0.00818093	3.12293	0.0701576
0.23015	9.48191e-06	0.234661	6.57318e-06	0.242553	2.36395e-05	0.25036	3.9954e-05	0.260311	4.08482e-05	0.278152	0.000121131	0.341312	0.000275983	0.706425	0.00787738	3.15117	0.0707959
0.230154	9.40379e-06	0.234664	6.50574e-06	0.242562	2.21153e-05	0.250375	3.55073e-05	0.260332	7.96225e-05	0.278199	0.000111856	0.341418	0.000255255	0.709644	0.00826065	3.17956	0.0712008
0.230157	9.32728e-06	0.234666	6.44046e-06	0.242571	2.09463e-05	0.250388	3.20553e-05	0.260363	7.63062e-05	0.278242	0.000104077	0.341516	0.000236046	0.713046	0.00868955	3.20823	0.072033
0.230161	9.25233e-06	0.234669	6.37722e-06	0.242579	2.00008e-05	0.250401	2.94026e-05	0.260393	0.000106095	0.278288	0.000132194	0.341625	0.00032448	0.716484	0.00866055	3.23718	0.0728446
0.230165	9.17888e-06	0.234671	6.31592e-06	0.242587	1.92026e-05	0.250412	2.72501e-05	0.260433	9.27552e-05	0.278338	0.000122317	0.341747	0.00028906	0.720021	0.00912371	3.26642	0.0733023
0.230169	9.10688e-06	0.234674	6.25648e-06	0.242594	1.85072e-05	0.250423	2.54252e-05	0.260467	8.01432e-05	0.278385	0.000112471	0.341859	0.000290102	0.723707	0.00932436	3.29576	0.0736566
0.230172	9.03628e-06	0.234676	6.1988e-06	0.242601	1.78876e-05	0.250436	5.96686e-05	0.260497	7.07091e-05	0.278432	0.000136746	0.341969	0.000291555	0.727457	0.00941509	3.32538	0.0743592
0.230176	8.96703e-06	0.234679	6.1428e-06	0.242618	5.35918e-05	0.250459	5.53118e-05	0.260524	6.35555e-05	0.278485	0.000128621	0.342089	0.000304365	0.731274	0.00959607	3.35519	0.0747615
0.230179	8.89907e-06	0.234681	6.0884e-06	0.242638	4.84343e-05	0.250483	9.41432e-05	0.260548	5.79581e-05	0.278547	0.000153222	0.342205	0.000304005	0.735075	0.00942732	3.38514	0.0750539
0.230183	8.83236e-06	0.234684	6.03552e-06	0.242656	4.33592e-05	0.250518	8.13189e-05	0.260571	5.34586e-05	0.278605	0.000136927	0.342328	0.00031688	0.738827	0.00935105	3.41522	0.0753935
0.230186	8.76685e-06	0.234686	5.9841e-06	0.242673	3.92592e-05	0.250548	7.07905e-05	0.260591	4.97608e-05	0.278657	0.000124059	0.342461	0.000322516	0.742634	0.00978542	3.44547	0.0757614
0.23019	8.70249e-06	0.234689	5.93405e-06	0.242688	3.59757e-05	0.250585	0.000114907	0.260611	7.41363e-05	0.278705	0.000114018	0.342584	0.000294125	0.746603	0.0100034	3.47579	0.0759582
0.230193	8.63923e-06	0.234691	5.88533e-06	0.242702	3.3304e-05	0.250628	9.59902e-05	0.260641	7.52602e-05	0.27876	0.000178251	0.342703	0.000306141	0.750654	0.010371	3.50621	0.0761125
0.230197	8.57702e-06	0.234693	5.83786e-06	0.242715	3.10903e-05	0.250663	8.11942e-05	0.26067	6.86375e-05	0.278828	0.000161232	0.34282	0.000281129	0.754837	0.0104249	3.53673	0.0766154
0.2302	8.51581e-06	0.234696	5.79158e-06	0.242727	2.92247e-05	0.250693	7.0831e-05	0.260696	6.23784e-05	0.278889	0.000144002	0.342933	0.000289318	0.759042	0.0106066	3.56743	0.0769651
0.230204	8.45556e-06	0.234698	5.74644e-06	0.242738	2.76276e-05	0.25072	6.34554e-05	0.26072	5.73468e-05	0.278945	0.000156398	0.343054	0.000313368	0.763305	0.0107424	3.5983	0.0773338
0.230207	8.39622e-06	0.2347	5.70238e-06	0.242749	2.62409e-05	0.250744	5.79566e-05	0.260742	5.33178e-05	0.279012	0.000176023	0.343176	0.00029622	0.767626	0.010734	3.62927	0.0776852
0.23021	8.33774e-06	0.234702	5.65934e-06	0.242759	2.50213e-05	0.250766	5.36392e-05	0.260763	5.00074e-05	0.279079	0.000161566	0.3433	0.000352436	0.771948	0.0108216	3.66046	0.0781437
0.230214	8.28008e-06	0.234705	5.61727e-06	0.242769	2.39363e-05	0.250787	5.00894e-05	0.260782	4.72122e-05	0.279141	0.000147239	0.343448	0.000389595	0.776256	0.0106389	3.69181	0.0785261
0.230217	8.22318e-06	0.234707	5.57613e-06	0.242778	2.29615e-05	0.250806	4.70621e-05	0.260801	4.47986e-05	0.279209	0.000163911	0.343608	0.00038637	0.780516	0.0106937	3.72333	0.0791116
0.23022	8.16701e-06	0.234709	5.53586e-06	0.242787	2.20781e-05	0.250825	4.44102e-05	0.260818	4.26786e-05	0.279272	0.000148777	0.343762	0.000382069	0.784774	0.0104893	3.75507	0.0794508
0.230223	8.11151e-06	0.234711	5.49642e-06	0.242796	2.12715e-05	0.250842	4.20431e-05	0.260835	4.07918e-05	0.279328	0.000135899	0.343927	0.000408238	0.788978	0.0104774	3.78697	0.0799566
0.230227	8.05665e-06	0.234714	5.45775e-06	0.242804	2.05304e-05	0.250858	3.99026e-05	0.260851	3.90953e-05	0.27938	0.000125233	0.344093	0.00043139	0.793156	0.0104206	3.81899	0.0800698
0.23023	8.00237e-06	0.234716	5.41982e-06	0.242812	1.98458e-05	0.250874	3.79498e-05	0.260866	3.75575e-05	0.279429	0.000116314	0.34426	0.000444493	0.797287	0.010508	3.85113	0.0807352
0.230233	7.94863e-06	0.234718	5.38258e-06	0.24282	1.92105e-05	0.250889	3.61571e-05	0.260881	3.6154e-05	0.279474	0.00010874	0.34443	0.000406175	0.801566	0.0108931	3.88346	0.0809714
0.230236	7.89538e-06	0.23472	5.34597e-06	0.242828	1.86186e-05	0.250903	3.45039e-05	0.260895	3.48657e-05	0.27953	0.00014031	0.344598	0.00040384	0.805975	0.0111322	3.91596	0.0815849
0.230239	7.84258e-06	0.234722	5.30997e-06	0.242835	1.80651e-05	0.250917	7.19801e-05	0.260909	3.36771e-05	0.279584	0.000129166	0.344751	0.00036552	0.810444	0.0112039	3.94864	0.0818345
0.230243	7.79018e-06	0.234724	5.27453e-06	0.242842	1.7546e-05	0.250944	6.06802e-05	0.260922	3.25757e-05	0.279633	0.000119104	0.344904	0.00037045	0.814943	0.0113507	3.98141	0.0820733
0.230246	7.73815e-06	0.234726	5.23961e-06	0.242849	1.70579e-05	0.250966	5.22977e-05	0.260935	3.15511e-05	0.2797	0.000173273	0.345061	0.000412388	0.819529	0.0116514
0.230249	7.68643e-06	0.234729	5.20516e-06	0.242856	1.65979e-05	0.250986	4.66137e-05	0.260947	3.05945e-05	0.279765	0.000154295	0.345223	0.000395423	0.824201	0.0117234
0.230252	7.63499e-06	0.234731	5.17114e-06	0.242862	1.61633e-05	0.251004	4.24845e-05	0.260959	2.96987e-05	0.279823	0.000137125	0.345379	0.000398794	0.828932	0.0120589
0.230255	7.58379e-06	0.234733	5.13752e-06	0.242869	1.57521e-05	0.25102	3.92507e-05	0.260971	2.88573e-05	0.279875	0.000123732	0.34554	0.000397308	0.833754	0.0120759
0.230258	7.53278e-06	0.234735	5.10426e-06	0.242875	1.53624e-05	0.251035	3.65832e-05	0.260982	2.8065e-05	0.279923	0.000113358	0.345704	0.000430594	0.838635	0.012305
0.230261	7.48194e-06	0.234737	5.07131e-06	0.242881	1.49923e-05	0.251049	3.43139e-05	0.261004	5.73418e-05	0.279984	0.000175346	0.345892	0.000481776	0.843576	0.012357
0.230264	7.43122e-06	0.234739	5.03864e-06	0.242887	1.46405e-05	0.251063	3.23482e-05	0.261026	5.03839e-05	0.280051	0.000159892	0.346078	0.000466752	0.848509	0.012309
0.230267	7.38059e-06	0.234741	5.00621e-06	0.242893	1.43055e-05	0.25108	5.82206e-05	0.261045	4.45677e-05	0.280116	0.000180597	0.346255	0.000417368	0.853419	0.0122775
0.23027	7.33002e-06	0.234743	4.97399e-06	0.242898	1.39863e-05	0.251101	5.05839e-05	0.261062	4.04112e-05	0.280186	0.000166192	0.346425	0.000406989	0.858348	0.0124274
0.230273	7.27949e-06	0.234745	4.94193e-06	0.242904	1.36817e-05	0.25112	4.40268e-05	0.261077	3.73995e-05	0.280263	0.000183543	0.346592	0.000406413	0.863296	0.012256
0.230276	7.22896e-06	0.234747	4.91001e-06	0.242909	1.33908e-05	0.251137	3.91395e-05	0.261092	3.51133e-05	0.280331	0.000160763	0.34675	0.000377943	0.868205	0.012272
0.230278	7.17842e-06	0.234749	4.87818e-06	0.242914	1.31126e-05	0.251152	3.55706e-05	0.261105	3.32922e-05	0.280392	0.000143244	0.346899	0.000375343	0.873177	0.0125068
0.230281	7.12785e-06	0.234751	4.84642e-06	0.24292	1.28463e-05	0.251165	3.29214e-05	0.261118	3.17811e-05	0.280455	0.000163334	0.347043	0.000347353	0.878213	0.0125848
0.230284	7.07724e-06	0.234753	4.81468e-06	0.242931	4.46202e-05	0.251187	6.60555e-05	0.261143	6.27749e-05	0.280517	0.000148367	0.347208	0.000418086	0.8833	0.012796
0.230287	7.02656e-06	0.234754	4.78295e-06	0.242949	4.17844e-05	0.251211	5.65691e-05	0.261166	5.67888e-05	0.280577	0.000166776	0.347381	0.000459264	0.888515	0.0130694
0.23029	6.97583e-06	0.234756	4.75119e-06	0.242965	3.73868e-05	0.251232	5.01682e-05	0.261188	5.13212e-05	0.28064	0.000150177	0.347573	0.000519742	0.893747	0.0131427
0.230293	6.92504e-06	0.234758	4.71937e-06	0.242979	3.33263e-05	0.251251	4.55866e-05	0.261208	4.69875e-05	0.280697	0.000133632	0.347771	0.000471348	0.899178	0.0136872
0.230295	6.8742e-06	0.23476	4.68746e-06	0.242991	2.98758e-05	0.251269	4.20593e-05	0.261226	4.35362e-05	0.280747	0.000120942	0.34795	0.000425829	0.904733	0.0141065
0.230298	6.8233e-06	0.234762	4.65545e-06	0.243003	2.70066e-05	0.251285	3.92117e-05	0.261243	4.07051e-05	0.280801	0.000134702	0.348138	0.000539773	0.910439	0.0144649
0.230301	6.77237e-06	0.234764	4.6233e-06	0.24302	6.24888e-05	0.2513	3.68417e-05	0.261258	3.83164e-05	0.280852	0.000123313	0.34835	0.000520753	0.916224	0.0144239
0.230303	6.72143e-06	0.234766	4.59101e-06	0.243044	5.45298e-05	0.251315	3.48252e-05	0.261273	3.62569e-05	0.280899	0.000113133	0.348565	0.000533729	0.922042	0.0145397
0.230306	6.6705e-06	0.234768	4.55854e-06	0.243064	4.7121e-05	0.251328	3.30791e-05	0.261287	3.44525e-05	0.280954	0.000147988	0.348776	0.000549657	0.927886	0.0148093
0.230309	6.61961e-06	0.234769	4.5259e-06	0.243081	4.12061e-05	0.251341	3.15451e-05	0.261301	3.28527e-05	0.28101	0.000134271	0.349028	0.00070023	0.933904	0.0151395
0.230311	6.56878e-06	0.234771	4.49306e-06	0.243097	3.65455e-05	0.251353	3.01806e-05	0.261314	3.14208e-05	0.281073	0.000151222	0.349292	0.000620023	0.939962	0.0154304
0.230314	6.51806e-06	0.234773	4.46003e-06	0.243123	7.03775e-05	0.251365	2.89541e-05	0.261326	3.01297e-05	0.281131	0.000137217	0.349526	0.000589832	0.946161	0.0155345
0.230317	6.46749e-06	0.234775	4.42678e-06	0.243149	6.07047e-05	0.251384	6.13721e-05	0.261338	2.89579e-05	0.281183	0.000125319	0.349758	0.000561829	0.952459	0.0158934
0.230319	6.41711e-06	0.234776	4.39334e-06	0.243172	5.28389e-05	0.251407	5.47462e-05	0.261349	2.78887e-05	0.281231	0.00011552	0.349971	0.000503878	0.958885	0.0161557
0.230322	6.36696e-06	0.234778	4.35969e-06	0.243203	8.053e-05	0.251428	4.92509e-05	0.26136	2.69084e-05	0.281276	0.000107402	0.350162	0.000458646	0.965359	0.0163597
0.230324	6.31709e-06	0.23478	4.32584e-06	0.243233	6.96628e-05	0.251447	4.54865e-05	0.261383	6.07936e-05	0.281317	0.000100578	0.350338	0.000422382	0.971934	0.0165195
0.230327	6.26756e-06	0.234782	4.2918e-06	0.243259	6.12938e-05	0.251464	4.27839e-05	0.261406	5.4284e-05	0.281356	9.47485e-05	0.350501	0.00039228	0.978593	0.0168426
0.230329	6.2184e-06	0.234783	4.25759e-06	0.243283	5.49559e-05	0.251481	4.06844e-05	0.261426	4.92873e-05	0.281423	0.000161057	0.350652	0.000366648	0.985405	0.0171659
0.230332	6.16967e-06	0.234785	4.22323e-06	0.243303	5.00046e-05	0.251497	3.89452e-05	0.261445	4.54567e-05	0.281494	0.000177093	0.350794	0.000344429	0.992329	0.0175158
0.230334	6.12143e-06	0.234787	4.18873e-06	0.243323	4.60026e-05	0.251512	3.74401e-05	0.261463	4.23377e-05	0.28156	0.000157393	0.350928	0.000324916	0.999365	0.0176577
0.230337	6.0737e-06	0.234788	4.15412e-06	0.24334	4.26739e-05	0.251527	3.60993e-05	0.261479	3.96839e-05	0.28162	0.000141264	0.351054	0.0003076	1.00641	0.0177335
0.230339	6.02656e-06	0.23479	4.11942e-06	0.243357	3.98422e-05	0.251541	3.48808e-05	0.261495	3.73706e-05	0.281674	0.000128319	0.351175	0.000327611	1.01359	0.0180961
0.230342	5.98002e-06	0.234792	4.08467e-06	0.243372	3.73912e-05	0.251555	3.37574e-05	0.261509	3.53291e-05	0.281723	0.000117819	0.351303	0.000308807	1.02094	0.018482
0.230344	5.93415e-06	0.234793	4.0499e-06	0.243387	3.52408e-05	0.251568	3.27097e-05	0.261523	3.35153e-05	0.281768	0.000109164	0.351429	0.000316824	1.02839	0.0186532
0.230346	5.88897e-06	0.234795	4.01515e-06	0.2434	3.33337e-05	0.251581	3.17238e-05	0.261536	3.18966e-05	0.28181	0.00010191	0.351553	0.00030117	1.03596	0.0191251
0.230349	5.84452e-06	0.234797	3.98045e-06	0.243413	3.16275e-05	0.251593	3.07894e-05	0.261548	3.04465e-05	0.28185	9.57321e-05	0.351685	0.000377016	1.04359	0.0192457
0.230351	5.80084e-06	0.234799	3.67449e-05	0.243426	3.009e-05	0.251605	2.98988e-05	0.26156	2.91429e-05	0.28189	0.000124498	0.351853	0.000417185	1.05133	0.0196473
0.230353	5.75794e-06	0.234812	2.79002e-05	0.243438	2.86958e-05	0.251633	6.70624e-05	0.261572	2.79665e-05	0.281938	0.000116092	0.352047	0.000517949	1.05917	0.0195125
0.230356	5.71585e-06	0.234821	2.06066e-05	0.243449	2.74248e-05	0.251658	5.95549e-05	0.261583	2.69007e-05	0.281983	0.000107508	0.352253	0.000498287	1.06704	0.0198201
0.230358	5.67459e-06	0.234829	1.56258e-05	0.243459	2.62606e-05	0.251681	5.26026e-05	0.261593	2.59313e-05	0.282024	0.000100178	0.352472	0.000588295	1.07497	0.0198951
0.23036	5.63418e-06	0.234836	3.40903e-05	0.24347	2.51899e-05	0.251701	4.70784e-05	0.261603	2.50458e-05	0.282063	9.39648e-05	0.352704	0.000585032	1.08291	0.0199261
0.230362	5.59463e-06	0.234848	2.60086e-05	0.24348	2.42015e-05	0.251718	4.27875e-05	0.261613	2.42339e-05	0.282112	0.000122415	0.352944	0.00062547	1.09091	0.0201947
0.230365	5.55594e-06	0.234857	2.0574e-05	0.243489	2.32862e-05	0.251735	3.94204e-05	0.261623	2.34863e-05	0.282159	0.000110969	0.353212	0.000693838	1.09903	0.0204862
0.230367	5.51812e-06	0.234865	1.7102e-05	0.243498	2.2436e-05	0.251757	8.04645e-05	0.261632	2.27954e-05	0.282201	0.000101769	0.353486	0.000737152	1.10731	0.0207508
0.230369	5.48116e-06	0.234871	1.47359e-05	0.243507	2.16441e-05	0.251787	6.98174e-05	0.261641	2.21545e-05	0.28224	9.45841e-05	0.353781	0.000731492	1.1158	0.0215354
0.230371	5.44507e-06	0.234877	1.30153e-05	0.243516	2.09048e-05	0.251813	6.01025e-05	0.26165	2.15579e-05	0.282277	8.87784e-05	0.354068	0.000780514	1.12449	0.0218671
0.230373	5.40984e-06	0.234882	1.17045e-05	0.243524	2.02131e-05	0.251835	5.25219e-05	0.261658	2.10008e-05	0.282311	8.39114e-05	0.354363	0.000723225	1.13322	0.0219142
0.230376	5.37546e-06	0.234886	1.06737e-05	0.243532	1.95644e-05	0.251857	8.991e-05	0.261669	5.83457e-05	0.282344	7.97134e-05	0.354637	0.000648829	1.14214	0.0224009
0.230378	5.34192e-06	0.23489	9.84504e-06	0.243539	1.89551e-05	0.25189	7.62886e-05	0.261691	5.30863e-05	0.282375	7.60169e-05	0.354898	0.000650293	1.15109	0.0223137
0.23038	5.3092e-06	0.234894	9.16716e-06	0.243547	1.83817e-05	0.251918	6.54551e-05	0.261722	8.24417e-05	0.282405	7.27129e-05	0.355157	0.000619093	1.16009	0.0227556
0.230382	5.2773e-06	0.234898	8.60439e-06	0.243554	1.78412e-05	0.251942	5.78324e-05	0.261753	7.07472e-05	0.282433	6.97263e-05	0.355403	0.000597887	1.16929	0.023104
0.230384	5.24619e-06	0.234901	8.13084e-06	0.243561	1.7331e-05	0.251964	5.22749e-05	0.261779	6.02182e-05	0.282476	0.000104872	0.355639	0.000570181	1.1786	0.0234191
0.230386	5.21585e-06	0.234904	7.72734e-06	0.243568	1.68487e-05	0.251984	4.80058e-05	0.261801	5.20965e-05	0.282525	0.000126777	0.355877	0.000652567	1.18804	0.0238508
0.230388	5.18627e-06	0.234907	7.37944e-06	0.243575	1.6392e-05	0.252003	4.45763e-05	0.261821	4.59408e-05	0.282573	0.00011147	0.356135	0.000629873	1.19762	0.0238942
0.23039	5.15742e-06	0.23491	7.07613e-06	0.243581	1.59592e-05	0.25202	4.17255e-05	0.261838	4.12088e-05	0.282619	0.000135565	0.356399	0.000655026	1.20718	0.0240669
0.230392	5.12928e-06	0.234913	6.80898e-06	0.243587	1.55485e-05	0.252036	3.92951e-05	0.261854	3.74911e-05	0.28267	0.00012045	0.356649	0.000598324	1.21677	0.0238533
0.230394	5.10184e-06	0.234915	6.57145e-06	0.243594	1.51582e-05	0.252052	3.71838e-05	0.261868	3.45053e-05	0.282715	0.000107009	0.35689	0.000637591	1.22633	0.0238294
0.230396	5.07506e-06	0.234918	6.35844e-06	0.2436	1.47871e-05	0.252066	3.53232e-05	0.261882	3.20587e-05	0.282756	9.71478e-05	0.357138	0.000646804	1.2359	0.0239045
0.230398	5.04892e-06	0.23492	6.16596e-06	0.243605	1.44337e-05	0.25208	3.36649e-05	0.261894	3.00185e-05	0.282793	8.98036e-05	0.357393	0.000623508	1.2455	0.0241409
0.2304	5.02341e-06	0.234923	5.99081e-06	0.243611	1.40969e-05	0.252093	3.21734e-05	0.261906	2.82909e-05	0.282828	8.40482e-05	0.357641	0.00062594	1.25514	0.0241398
0.230402	4.99849e-06	0.234925	5.83047e-06	0.243617	1.37756e-05	0.252106	3.08218e-05	0.261917	2.68086e-05	0.28286	7.93128e-05	0.357892	0.000604588	1.26497	0.0246405
0.230404	4.97415e-06	0.234928	5.68286e-06	0.243622	1.34688e-05	0.252118	2.9589e-05	0.261927	2.55221e-05	0.282891	7.52691e-05	0.358123	0.000550906	1.27487	0.024873
0.230406	4.95035e-06	0.23493	5.54633e-06	0.243627	1.31757e-05	0.252129	2.84585e-05	0.261937	2.4394e-05	0.282921	7.17243e-05	0.358334	0.000506684	1.28487	0.0252862
0.230408	4.92708e-06	0.234932	5.4195e-06	0.243633	1.28953e-05	0.25214	2.74166e-05	0.261947	2.33959e-05	0.282949	6.85607e-05	0.358541	0.000543381	1.29517	0.0259802
0.23041	4.90432e-06	0.234934	5.30121e-06	0.243638	1.26269e-05	0.252151	2.64524e-05	0.261956	2.25058e-05	0.282976	6.57018e-05	0.358768	0.00056376	1.30561	0.0260178
0.230412	4.88203e-06	0.234936	5.19053e-06	0.243643	1.23699e-05	0.252162	2.55568e-05	0.261965	2.17062e-05	0.283001	6.30949e-05	0.359005	0.000656249	1.31607	0.0263182
0.230414	4.86021e-06	0.234938	5.08665e-06	0.243648	1.21234e-05	0.252172	2.4722e-05	0.261973	2.09832e-05	0.283026	6.0702e-05	0.359271	0.000670969	1.3266	0.0263885
0.230416	4.83882e-06	0.23494	4.98887e-06	0.243652	1.1887e-05	0.252181	2.39416e-05	0.261981	2.03255e-05	0.28305	5.8494e-05	0.359552	0.000698506	1.33714	0.0264089
0.230418	4.81786e-06	0.234942	4.89661e-06	0.243657	1.166e-05	0.252198	6.21758e-05	0.261989	1.9724e-05	0.283073	5.6448e-05	0.359836	0.000716358	1.34767	0.026355
0.23042	4.79729e-06	0.234944	4.80938e-06	0.243662	1.1442e-05	0.25222	4.84919e-05	0.261997	1.91711e-05	0.283095	5.45453e-05	0.360117	0.000690967	1.35833	0.0267816
0.230422	4.77709e-06	0.234946	4.72672e-06	0.243666	1.12324e-05	0.252238	4.04298e-05	0.262005	1.86606e-05	0.283116	5.27702e-05	0.360381	0.000629584	1.36905	0.0268411
0.230424	4.75726e-06	0.234948	4.64826e-06	0.243671	1.10308e-05	0.252258	6.02204e-05	0.262015	5.34462e-05	0.283137	5.11097e-05	0.360622	0.000578256	1.37986	0.0270787
0.230426	4.73777e-06	0.23495	4.57366e-06	0.243675	1.08367e-05	0.25228	5.17699e-05	0.262039	8.38788e-05	0.283157	4.95524e-05	0.360859	0.000612404	1.39076	0.027464
0.230428	4.7186e-06	0.234952	4.50262e-06	0.243679	1.06499e-05	0.252299	4.55025e-05	0.262071	7.139e-05	0.283177	4.80885e-05	0.361149	0.000744548	1.4018	0.0276103
0.23043	4.69975e-06	0.234953	4.43487e-06	0.243684	1.04698e-05	0.252317	4.16125e-05	0.262097	5.97982e-05	0.283196	4.67095e-05	0.361471	0.00081678	1.41281	0.027609
0.230431	4.68118e-06	0.234955	4.3702e-06	0.243688	1.02962e-05	0.252333	3.89977e-05	0.262119	5.15546e-05	0.283214	4.54078e-05	0.361783	0.00077416	1.42389	0.0278374
0.230433	4.66289e-06	0.234957	4.30838e-06	0.243692	1.01287e-05	0.252348	3.70116e-05	0.262138	4.56141e-05	0.283232	4.41768e-05	0.362077	0.000699297	1.43512	0.0282096
0.230435	4.64486e-06	0.234959	4.24922e-06	0.243696	9.96707e-06	0.252372	6.84219e-05	0.262155	4.11309e-05	0.28325	4.30106e-05	0.362344	0.000637669	1.44655	0.0290253
0.230437	4.62708e-06	0.23496	4.19257e-06	0.2437	9.81097e-06	0.252399	6.40767e-05	0.262171	3.76093e-05	0.283267	4.1904e-05	0.362602	0.000659657	1.45832	0.0295734
0.230439	4.60954e-06	0.234962	4.13826e-06	0.243704	9.66016e-06	0.252423	5.83026e-05	0.262186	3.47607e-05	0.283283	4.08522e-05	0.362867	0.00063492	1.47025	0.0303209
0.230441	4.59222e-06	0.234964	4.08616e-06	0.243708	9.51438e-06	0.252445	5.29585e-05	0.262199	3.24063e-05	0.283299	3.98511e-05	0.363155	0.000707819	1.48237	0.0304596
0.230443	4.57511e-06	0.234965	4.03613e-06	0.243711	9.3734e-06	0.252466	4.83344e-05	0.262211	3.04276e-05	0.283315	3.88969e-05	0.363466	0.000753003	1.49459	0.030826
0.230444	4.5582e-06	0.234967	3.98808e-06	0.243715	9.23699e-06	0.252484	4.44031e-05	0.262223	2.87413e-05	0.28333	3.79862e-05	0.363761	0.000771992	1.50702	0.0311992
0.230446	4.54149e-06	0.234968	3.94188e-06	0.243719	9.10494e-06	0.252501	4.10691e-05	0.262234	2.72863e-05	0.283355	7.50755e-05	0.364056	0.00070312	1.5195	0.0313803
0.230448	4.52496e-06	0.23497	3.89745e-06	0.243722	8.97707e-06	0.252517	3.82301e-05	0.262245	2.60169e-05	0.283384	6.9541e-05	0.364324	0.000640759	1.53211	0.0316797
0.23045	4.5086e-06	0.234972	3.8547e-06	0.243726	8.85318e-06	0.252532	3.57955e-05	0.262255	2.48983e-05	0.283411	6.41167e-05	0.364577	0.000659509	1.54489	0.0322809
0.230452	4.4924e-06	0.234973	3.81354e-06	0.243729	8.73309e-06	0.252546	3.36899e-05	0.262265	2.39033e-05	0.283435	5.92359e-05	0.364832	0.000615196	1.55785	0.0325193
0.230453	4.47636e-06	0.234975	3.7739e-06	0.243733	8.61666e-06	0.252559	3.18521e-05	0.262274	2.30106e-05	0.283458	5.50294e-05	0.365069	0.000571684	1.571	0.0331416
0.230455	4.46047e-06	0.234976	3.73571e-06	0.243736	8.50371e-06	0.252571	3.02337e-05	0.262283	2.22037e-05	0.283488	7.85991e-05	0.365297	0.000563319	1.5843	0.0333834
0.230457	4.44472e-06	0.234978	3.6989e-06	0.24374	8.39409e-06	0.252583	2.87959e-05	0.262292	2.1469e-05	0.283518	6.85588e-05	0.365515	0.000526966	1.59772	0.0337564
0.230459	4.42911e-06	0.234979	3.66341e-06	0.243743	8.28768e-06	0.252594	2.75083e-05	0.262301	2.0796e-05	0.283543	6.07283e-05	0.365745	0.000619459	1.61127	0.0341375
0.230461	4.41363e-06	0.234981	3.62918e-06	0.243746	8.18434e-06	0.252605	2.63464e-05	0.262309	2.01759e-05	0.283567	5.51888e-05	0.365988	0.000592296	1.62498	0.0343412
0.230462	4.39827e-06	0.234982	3.59617e-06	0.24375	8.08394e-06	0.252615	2.52908e-05	0.262317	1.96017e-05	0.283588	5.12197e-05	0.366237	0.000627129	1.63872	0.0343632
0.230464	4.38303e-06	0.234983	3.56432e-06	0.243753	7.98636e-06	0.252625	2.43258e-05	0.262324	1.90674e-05	0.283608	4.82567e-05	0.366489	0.000676962	1.65261	0.0349861
0.230466	4.36791e-06	0.234985	3.53358e-06	0.243756	7.89149e-06	0.252635	2.34387e-05	0.262332	1.85685e-05	0.283626	4.5937e-05	0.366778	0.00080256	1.66666	0.0353358
0.230468	4.3529e-06	0.234986	3.50391e-06	0.243759	7.79922e-06	0.252644	2.26193e-05	0.262339	1.81007e-05	0.283644	4.40376e-05	0.367111	0.000816759	1.68089	0.035732
0.230469	4.33799e-06	0.234988	3.47527e-06	0.243762	7.70945e-06	0.252653	2.18589e-05	0.262347	1.76607e-05	0.283662	4.24215e-05	0.367426	0.000763076	1.69531	0.0361686
0.230471	4.32319e-06	0.234989	3.44761e-06	0.243765	7.62209e-06	0.252662	2.11506e-05	0.262353	1.72456e-05	0.283678	4.10041e-05	0.36774	0.000789867	1.7098	0.0362087
0.230473	4.30849e-06	0.23499	3.42089e-06	0.243768	7.53704e-06	0.25267	2.04886e-05	0.262362	5.00948e-05	0.283695	3.97319e-05	0.368052	0.000769991	1.72431	0.0361898
0.230474	4.29388e-06	0.234992	3.39509e-06	0.243771	7.45421e-06	0.252678	1.98678e-05	0.262382	4.7162e-05	0.28371	3.85705e-05	0.368351	0.000740586	1.73878	0.0361991
0.230476	4.27936e-06	0.234993	3.37015e-06	0.243774	7.37352e-06	0.252686	1.92842e-05	0.262399	4.1602e-05	0.283725	3.74969e-05	0.368635	0.000680211	1.75346	0.0371382
0.230478	4.26494e-06	0.234994	3.34606e-06	0.243777	7.2949e-06	0.252693	1.8734e-05	0.262417	6.89136e-05	0.28374	3.64956e-05	0.368896	0.000630327	1.76841	0.0377052
0.23048	4.2506e-06	0.234996	3.32277e-06	0.24378	7.21826e-06	0.252701	1.82143e-05	0.262444	6.71783e-05	0.283755	3.55555e-05	0.369166	0.000663762	1.78363	0.0382832
0.230481	4.23635e-06	0.234997	3.30025e-06	0.243783	7.14354e-06	0.252708	1.77224e-05	0.26247	5.94952e-05	0.283773	7.28919e-05	0.369438	0.000724819	1.79904	0.0385817
0.230483	4.22218e-06	0.234998	3.27848e-06	0.243786	7.07066e-06	0.252715	1.7256e-05	0.262503	8.72493e-05	0.2838	6.27382e-05	0.369734	0.000753717	1.81454	0.0391025
0.230485	4.20809e-06	0.235	3.25742e-06	0.243789	6.99956e-06	0.252722	1.6813e-05	0.262546	0.000111906	0.283823	5.51679e-05	0.370033	0.000804476	1.83035	0.0399232
0.230486	4.19408e-06	0.235001	3.23705e-06	0.243791	6.93018e-06	0.252728	1.63916e-05	0.262587	9.3255e-05	0.283846	7.68981e-05	0.370342	0.000737623	1.84647	0.040515
0.230488	4.18015e-06	0.235002	3.21733e-06	0.243794	6.86246e-06	0.252735	1.59902e-05	0.262621	7.83105e-05	0.283876	7.32821e-05	0.37064	0.000745215	1.86272	0.0405399
0.23049	4.1663e-06	0.235004	3.19825e-06	0.243797	6.79634e-06	0.252741	1.56074e-05	0.26265	6.77891e-05	0.283904	6.84631e-05	0.370934	0.000715513	1.87905	0.0412087
0.230491	4.15251e-06	0.235005	3.17977e-06	0.2438	6.73176e-06	0.252747	1.5242e-05	0.262675	6.03103e-05	0.283931	6.43197e-05	0.371219	0.000806547	1.89562	0.0416719
0.230493	4.13881e-06	0.235006	3.16187e-06	0.243802	6.66868e-06	0.252753	1.48927e-05	0.262698	5.47927e-05	0.283956	6.07578e-05	0.371526	0.000730309	1.91232	0.041927
0.230495	4.12517e-06	0.235007	3.14453e-06	0.243805	6.60704e-06	0.252759	1.45585e-05	0.262719	5.05556e-05	0.28398	5.76205e-05	0.371836	0.000809216	1.92913	0.0421758
0.230496	4.11161e-06	0.235009	3.12772e-06	0.243808	6.5468e-06	0.252767	5.53954e-05	0.262739	4.71823e-05	0.284002	5.48152e-05	0.372154	0.000765381	1.94611	0.0426498
0.230498	4.09811e-06	0.23501	3.11142e-06	0.24381	6.48791e-06	0.252788	4.92767e-05	0.262757	4.44122e-05	0.284023	5.22867e-05	0.372453	0.000815425	1.96329	0.0432483
0.2305	4.08468e-06	0.235011	3.09561e-06	0.243813	6.43033e-06	0.252806	4.2563e-05	0.262775	4.20778e-05	0.284044	4.99976e-05	0.372764	0.000742238	1.98068	0.0438406
0.230501	4.07132e-06	0.235012	3.08026e-06	0.243815	6.37401e-06	0.252822	3.73145e-05	0.262802	7.12054e-05	0.284063	4.79187e-05	0.373062	0.000835068	1.99842	0.0447682
0.230503	4.05803e-06	0.235014	3.06536e-06	0.243818	6.31892e-06	0.252836	3.34248e-05	0.262829	6.305e-05	0.284082	4.60252e-05	0.373397	0.000799348	2.0164	0.0450804
0.230504	4.0448e-06	0.235015	3.05088e-06	0.24382	6.26501e-06	0.252849	3.0525e-05	0.262852	5.66585e-05	0.2841	4.42955e-05	0.3737	0.000723705	2.0344	0.0450629
0.230506	4.03164e-06	0.235016	3.0368e-06	0.243823	6.21226e-06	0.25286	2.83042e-05	0.262874	5.19409e-05	0.284118	4.27105e-05	0.373994	0.000744447	2.0525	0.0453896
0.230508	4.01854e-06	0.235017	3.02312e-06	0.243825	6.16062e-06	0.252871	2.65449e-05	0.262894	4.83473e-05	0.284134	4.12534e-05	0.374285	0.000715457	2.07068	0.04534
0.230509	4.0055e-06	0.235019	3.0098e-06	0.243828	6.11006e-06	0.252882	2.51035e-05	0.262913	4.54861e-05	0.284161	6.82486e-05	0.374581	0.000713379	2.08899	0.0460735
0.230511	3.99253e-06	0.23502	2.99683e-06	0.24383	6.06055e-06	0.252896	5.06223e-05	0.262931	4.31161e-05	0.284188	6.4802e-05	0.374884	0.000761632	2.10754	0.0465545
0.230512	3.97961e-06	0.235021	2.9842e-06	0.243833	6.01205e-06	0.252916	4.94994e-05	0.262947	4.10897e-05	0.284213	6.0804e-05	0.375217	0.000862786	2.12626	0.0468411
0.230514	3.96676e-06	0.235022	2.97188e-06	0.243835	5.96455e-06	0.252935	4.59794e-05	0.262963	3.93145e-05	0.284248	9.14443e-05	0.375545	0.000811578	2.14505	0.0471432
0.230516	3.95397e-06	0.235023	2.95987e-06	0.243837	5.918e-06	0.252953	4.23161e-05	0.262979	3.77304e-05	0.284295	0.000114205	0.375873	0.000807817	2.16404	0.0477335
0.230517	3.94123e-06	0.235024	2.94814e-06	0.24384	5.87238e-06	0.252969	3.89394e-05	0.262994	3.6297e-05	0.284351	0.000133831	0.376192	0.000797834	2.18324	0.0481477
0.230519	3.92856e-06	0.235026	2.93669e-06	0.243842	5.82766e-06	0.252984	3.59298e-05	0.263008	3.4986e-05	0.284401	0.000116664	0.37655	0.000931872	2.20254	0.0482856
0.23052	3.91594e-06	0.235027	2.9255e-06	0.243844	5.78382e-06	0.252998	3.32803e-05	0.263022	3.37773e-05	0.284454	0.000125395	0.376912	0.000900918	2.22197	0.0487126
0.230522	3.90338e-06	0.235028	2.91455e-06	0.243847	5.74084e-06	0.253011	3.09578e-05	0.263035	3.26555e-05	0.2845	0.000109946	0.377269	0.000919689	2.24157	0.0491716
0.230523	3.89087e-06	0.235029	2.90383e-06	0.243849	5.69868e-06	0.253023	2.89223e-05	0.263052	6.14853e-05	0.284542	9.81336e-05	0.377645	0.00097906	2.26128	0.049331
0.230525	3.87842e-06	0.23503	2.89334e-06	0.243851	5.65733e-06	0.253034	2.71342e-05	0.263086	8.56558e-05	0.284579	8.92244e-05	0.378042	0.000988676	2.28111	0.0498845
0.230527	3.86602e-06	0.235031	2.88305e-06	0.243854	5.61677e-06	0.253044	2.55579e-05	0.263117	7.17431e-05	0.284613	8.22527e-05	0.378442	0.000984721	2.30125	0.0506297
0.230528	3.85368e-06	0.235033	2.87296e-06	0.243856	5.57697e-06	0.253054	2.41622e-05	0.263143	6.16558e-05	0.284645	7.65936e-05	0.378854	0.00105063	2.32165	0.0511946
0.23053	3.84139e-06	0.235034	2.86306e-06	0.243858	5.53791e-06	0.253064	2.29204e-05	0.263166	5.41711e-05	0.284675	7.18662e-05	0.379263	0.00101005	2.34216	0.0512801
0.230531	3.82915e-06	0.235035	2.85334e-06	0.243869	4.16653e-05	0.253073	2.18101e-05	0.263187	4.84194e-05	0.284703	6.78296e-05	0.37968	0.00110271	2.36287	0.0523136
0.230533	3.81697e-06	0.235036	2.84378e-06	0.243884	3.7178e-05	0.253081	2.08125e-05	0.263205	4.38872e-05	0.284729	6.43233e-05	0.3801	0.00103271	2.38392	0.0529076
0.230534	3.80483e-06	0.235037	2.83439e-06	0.243898	3.26562e-05	0.253089	1.99119e-05	0.263222	4.02496e-05	0.284768	9.79016e-05	0.380511	0.00101509	2.40514	0.0534663
0.230536	3.79274e-06	0.235038	2.82514e-06	0.243912	4.63936e-05	0.253097	1.90951e-05	0.263237	3.72855e-05	0.284805	8.94735e-05	0.380911	0.000977068	2.42661	0.0538847
0.230537	3.7807e-06	0.235039	2.81604e-06	0.24393	4.37e-05	0.253104	1.83511e-05	0.263252	3.48368e-05	0.28484	8.2614e-05	0.381311	0.000989704	2.4482	0.0541996
0.230539	3.76871e-06	0.235041	2.80707e-06	0.243947	4.03378e-05	0.253112	1.76705e-05	0.263265	3.27869e-05	0.284871	7.69901e-05	0.38169	0.000945	2.46995	0.0544173
0.23054	3.75677e-06	0.235042	2.79823e-06	0.243963	3.69853e-05	0.253119	1.70454e-05	0.263278	3.10484e-05	0.284901	7.2298e-05	0.382095	0.0010645	2.49178	0.0545511
0.230542	3.74487e-06	0.235043	2.78951e-06	0.243977	3.38803e-05	0.253125	1.64693e-05	0.26329	2.95553e-05	0.284932	0.000100151	0.382525	0.00109338	2.51376	0.0554229
0.230543	3.73301e-06	0.235044	2.7809e-06	0.24399	3.10947e-05	0.253132	1.59364e-05	0.263302	2.82569e-05	0.284977	0.000128684	0.382969	0.00109042	2.53606	0.0560247
0.230545	3.7212e-06	0.235045	2.7724e-06	0.244002	2.86348e-05	0.253138	1.5442e-05	0.263313	2.71146e-05	0.285027	0.000116403	0.383384	0.000990035	2.5586	0.0566825
0.230546	3.70943e-06	0.235046	2.764e-06	0.244013	2.64799e-05	0.253144	1.49817e-05	0.26333	5.93653e-05	0.28507	0.00010363	0.383766	0.000964564	2.58138	0.0572165
0.230548	3.69771e-06	0.235047	2.75571e-06	0.244023	2.45984e-05	0.25315	1.45522e-05	0.263358	9.11089e-05	0.28511	9.32491e-05	0.384159	0.000958349	2.60438	0.0578316
0.230554	3.53276e-05	0.235048	2.7475e-06	0.244032	2.29562e-05	0.253156	1.41502e-05	0.263399	0.000108398	0.285145	8.50931e-05	0.384547	0.000974804	2.62766	0.0583508
0.230567	2.79942e-05	0.235049	2.73938e-06	0.244041	2.152e-05	0.253161	1.3773e-05	0.263439	9.24808e-05	0.285178	7.8645e-05	0.384949	0.00102439	2.65101	0.0582864
0.230577	2.26294e-05	0.235051	2.73134e-06	0.24405	2.02595e-05	0.253167	1.34184e-05	0.263474	8.03494e-05	0.285208	7.34491e-05	0.385364	0.00103569	2.6744	0.058666
0.230585	1.90694e-05	0.235052	2.72338e-06	0.244057	1.91483e-05	0.253172	1.30842e-05	0.263504	7.13253e-05	0.285237	6.9165e-05	0.385757	0.000935171	2.698	0.0593292
0.230592	1.66136e-05	0.235053	2.7155e-06	0.244075	5.22344e-05	0.253177	1.27687e-05	0.263531	6.43947e-05	0.285264	6.55517e-05	0.386128	0.000912413	2.72186	0.0598289
0.230598	1.48416e-05	0.235054	2.70769e-06	0.244095	4.69893e-05	0.253182	1.24702e-05	0.263556	5.88739e-05	0.285299	8.7902e-05	0.386494	0.000896988	2.74588	0.0604529
0.230604	1.35097e-05	0.235055	2.69995e-06	0.244112	4.14188e-05	0.253187	1.21873e-05	0.263578	5.43382e-05	0.285332	7.83576e-05	0.386854	0.000866783	2.77019	0.0611143
0.230609	1.24706e-05	0.235056	2.69227e-06	0.244128	3.70643e-05	0.253192	1.19188e-05	0.263604	8.49337e-05	0.285362	7.14343e-05	0.387212	0.000900629	2.79467	0.0613206
0.230614	1.16327e-05	0.235057	2.68466e-06	0.244142	3.37046e-05	0.253197	1.16635e-05	0.263636	7.34523e-05	0.285398	9.06441e-05	0.387562	0.000844923	2.81927	0.0618181
0.230619	1.09374e-05	0.235058	2.6771e-06	0.244155	3.10194e-05	0.253201	1.14204e-05	0.263663	6.42994e-05	0.285433	8.46625e-05	0.387901	0.000878782	2.84414	0.0623441
0.230623	1.03462e-05	0.235059	2.66961e-06	0.244167	2.87948e-05	0.253206	1.11887e-05	0.263688	5.7538e-05	0.285468	0.000113349	0.388269	0.000990722	2.86916	0.0628453
0.230627	9.83369e-06	0.23506	2.66216e-06	0.244178	2.69016e-05	0.25321	1.09675e-05	0.26371	5.23629e-05	0.285511	9.96092e-05	0.388661	0.000980838	2.89444	0.0635733
0.230631	9.38244e-06	0.235061	2.65478e-06	0.244189	2.52601e-05	0.253215	1.07561e-05	0.26373	4.82388e-05	0.285549	8.94929e-05	0.389062	0.00100925	2.91995	0.063987
0.230634	8.98026e-06	0.235062	2.64744e-06	0.244198	2.38182e-05	0.253219	1.05538e-05	0.263748	4.48458e-05	0.285583	8.22307e-05	0.38946	0.000997406	2.94566	0.0646008
0.230638	8.6184e-06	0.235063	2.64015e-06	0.244208	2.25393e-05	0.253223	1.036e-05	0.263766	4.19856e-05	0.285614	7.66716e-05	0.389857	0.000986203	2.9716	0.0649645
0.230641	8.29039e-06	0.235064	2.63291e-06	0.244216	2.1396e-05	0.253227	1.01742e-05	0.263795	7.32792e-05	0.285644	7.21434e-05	0.390256	0.00102531	2.99769	0.0655026
0.230644	7.99133e-06	0.235066	2.62572e-06	0.244225	2.03673e-05	0.253231	9.99582e-06	0.263822	6.39887e-05	0.28568	9.99594e-05	0.39066	0.000973826	3.02404	0.0662826
0.230648	7.71737e-06	0.235067	2.61857e-06	0.244233	1.94362e-05	0.253235	9.82446e-06	0.263846	5.68281e-05	0.285719	9.32379e-05	0.391044	0.00102696	3.05064	0.0667527
0.230661	4.11231e-05	0.235068	2.61147e-06	0.24424	1.8589e-05	0.253239	9.65969e-06	0.263868	5.15427e-05	0.285763	0.000147263	0.391458	0.00107689	3.07748	0.0675512
0.230677	3.72738e-05	0.235069	2.60441e-06	0.244248	1.78146e-05	0.253243	9.50111e-06	0.263888	4.75212e-05	0.285823	0.00016407	0.391903	0.00117471	3.10466	0.0682213
0.230691	3.29044e-05	0.23507	2.59739e-06	0.244255	1.71034e-05	0.253247	9.34837e-06	0.263906	4.43366e-05	0.285884	0.000143275	0.392379	0.00115457	3.13206	0.0687831
0.230704	2.89997e-05	0.235071	2.59042e-06	0.244261	1.64478e-05	0.25325	9.20114e-06	0.263923	4.17216e-05	0.285946	0.000153073	0.392848	0.00117534	3.15967	0.0693497
0.230714	2.56578e-05	0.235072	2.58348e-06	0.244268	1.58411e-05	0.253254	9.05911e-06	0.263939	3.95096e-05	0.286004	0.000134244	0.393298	0.00108725	3.18744	0.0695207
0.230724	2.28179e-05	0.235073	2.57658e-06	0.244274	1.52779e-05	0.253258	8.92201e-06	0.263955	3.75942e-05	0.286054	0.0001198	0.393729	0.00109845	3.21525	0.0695571
0.230733	2.0403e-05	0.235074	2.56973e-06	0.24428	1.47534e-05	0.253261	8.78958e-06	0.26397	3.5905e-05	0.2861	0.000108633	0.39416	0.00107405	3.24313	0.0697247
0.23074	1.83455e-05	0.235075	2.56291e-06	0.244286	1.42636e-05	0.253265	8.66157e-06	0.263984	6.49255e-05	0.286141	9.97263e-05	0.3946	0.00109103	3.27106	0.0699529
0.230747	1.65888e-05	0.235076	2.55613e-06	0.244291	1.38051e-05	0.253268	8.53776e-06	0.264009	5.95558e-05	0.28618	9.24301e-05	0.395063	0.00116991	3.29911	0.0704187
0.230754	1.50857e-05	0.235077	2.54938e-06	0.244297	1.33749e-05	0.253272	8.41794e-06	0.264031	5.32139e-05	0.286215	8.63222e-05	0.395534	0.00120735	3.32745	0.07127
0.230759	1.37965e-05	0.235078	2.54268e-06	0.244302	1.29705e-05	0.253275	8.30191e-06	0.264052	4.84552e-05	0.286249	8.11173e-05	0.395999	0.00118122	3.35606	0.0717251
0.230765	1.26877e-05	0.235079	2.536e-06	0.244307	1.25896e-05	0.253278	8.18949e-06	0.26407	4.48115e-05	0.28628	7.66154e-05	0.396473	0.00125961	3.3848	0.0720907
0.23077	1.17312e-05	0.23508	2.52937e-06	0.244312	1.22303e-05	0.253281	8.0805e-06	0.264088	4.18466e-05	0.28631	7.26719e-05	0.396984	0.00132798	3.41385	0.0729581
0.230774	1.09032e-05	0.235081	2.52277e-06	0.244317	1.18908e-05	0.253285	7.9748e-06	0.264104	3.93232e-05	0.286338	6.91802e-05	0.397515	0.00132793	3.44315	0.0734101
0.230778	1.01838e-05	0.235082	2.51621e-06	0.244322	1.15697e-05	0.253288	7.87222e-06	0.264119	3.71185e-05	0.286365	6.60597e-05	0.398045	0.0013147	3.4726	0.0739122
0.230782	9.55628e-06	0.235083	2.50968e-06	0.244326	1.12655e-05	0.253291	7.77263e-06	0.264134	3.51642e-05	0.286391	6.32486e-05	0.398606	0.00148043	3.50228	0.0743237
0.230786	9.00658e-06	0.235084	2.50319e-06	0.244331	1.09772e-05	0.253294	7.6759e-06	0.264147	3.34177e-05	0.286416	6.06986e-05	0.399186	0.00141928	3.53212	0.0749191
0.23079	8.52296e-06	0.235085	2.49673e-06	0.244335	1.07035e-05	0.253297	7.58189e-06	0.26416	3.18482e-05	0.28644	5.83713e-05	0.399782	0.00150801	3.56212	0.0751818
0.230793	8.0956e-06	0.235086	2.49031e-06	0.244339	1.04435e-05	0.2533	7.4905e-06	0.264173	3.04318e-05	0.286463	5.62358e-05	0.400374	0.00142589	3.59226	0.0754536
0.230796	7.71629e-06	0.235087	2.48392e-06	0.244343	1.01964e-05	0.253303	7.4016e-06	0.264185	2.91487e-05	0.286485	5.42668e-05	0.400927	0.00134914	3.62252	0.0757708
0.230799	7.37811e-06	0.235088	2.47757e-06	0.244347	9.96122e-06	0.253306	7.31511e-06	0.264196	2.79818e-05	0.286506	5.24438e-05	0.40147	0.00138854	3.65298	0.0764944
0.230802	7.0753e-06	0.235089	2.47125e-06	0.244351	9.73735e-06	0.253309	7.23091e-06	0.264207	2.69168e-05	0.286527	5.07494e-05	0.402019	0.00134162	3.68369	0.0768681
0.230805	6.80298e-06	0.23509	2.46496e-06	0.244355	9.52407e-06	0.253312	7.14891e-06	0.264218	2.59409e-05	0.286547	4.9169e-05	0.402547	0.00130715	3.71448	0.0770141
0.230807	6.55706e-06	0.235091	2.45871e-06	0.244359	9.32074e-06	0.253315	7.06903e-06	0.264228	2.50436e-05	0.286566	4.76904e-05	0.403084	0.00130387	3.74537	0.0775368
0.23081	6.33409e-06	0.235092	2.45249e-06	0.244363	9.12681e-06	0.253317	6.99119e-06	0.264238	2.42154e-05	0.286585	4.63031e-05	0.403597	0.00127809	3.77647	0.0780325
0.230812	6.13114e-06	0.235093	2.4463e-06	0.244366	8.94172e-06	0.25332	6.91529e-06	0.264247	2.34483e-05	0.286603	4.4998e-05	0.404097	0.00128862	3.80776	0.0783721
0.230815	5.94571e-06	0.235094	2.44015e-06	0.24437	8.76498e-06	0.253323	6.84128e-06	0.264256	2.27355e-05	0.286621	4.37673e-05	0.404599	0.00124953	3.83933	0.0793206
0.230817	5.7757e-06	0.235095	2.43403e-06	0.244373	8.59613e-06	0.253326	6.76907e-06	0.264265	2.2071e-05	0.286638	4.26042e-05	0.405097	0.00126493	3.87115	0.0798276
0.230819	5.61928e-06	0.235096	2.42794e-06	0.244377	8.43474e-06	0.253328	6.69861e-06	0.264274	2.14497e-05	0.286655	4.15028e-05	0.405582	0.00116035	3.90323	0.0805592
0.230822	5.47491e-06	0.235097	2.42188e-06	0.24438	8.28041e-06	0.253331	6.62981e-06	0.264282	2.08671e-05	0.286671	4.04577e-05	0.406052	0.00115448	3.93556	0.0810804
0.230824	5.34125e-06	0.235098	2.41586e-06	0.244383	8.13276e-06	0.253334	6.56263e-06	0.264291	2.03195e-05	0.286687	3.94645e-05	0.406522	0.00114301	3.96802	0.0813155
0.230826	5.21713e-06	0.235099	2.40986e-06	0.244387	7.99142e-06	0.253336	6.49701e-06	0.264299	1.98034e-05	0.286703	3.8519e-05	0.40699	0.00116756	4.0006	0.0817581
0.230828	5.10157e-06	0.2351	2.4039e-06	0.24439	7.85609e-06	0.253339	6.43288e-06	0.264307	1.93159e-05	0.286718	3.76176e-05	0.407444	0.00114972
0.23083	4.99368e-06	0.235101	2.39797e-06	0.244393	7.72643e-06	0.253341	6.37021e-06	0.264314	1.88544e-05	0.286738	7.35101e-05	0.407892	0.00110511
0.230832	4.89269e-06	0.235102	2.39207e-06	0.244396	7.60216e-06	0.253344	6.30893e-06	0.264322	1.84168e-05	0.286767	6.69115e-05	0.408356	0.00120242
0.230834	4.79795e-06	0.235103	2.3862e-06	0.244399	7.48301e-06	0.253346	6.24899e-06	0.264329	1.80009e-05	0.286792	5.92945e-05	0.40884	0.00125715
0.230836	4.70887e-06	0.235104	2.38036e-06	0.244402	7.36871e-06	0.253349	6.19036e-06	0.264336	1.76051e-05	0.286814	5.3767e-05	0.409336	0.00118678
0.230838	4.62492e-06	0.235104	2.37455e-06	0.244405	7.25901e-06	0.253351	6.13299e-06	0.264343	1.72277e-05	0.286835	4.97709e-05	0.409818	0.00119734
0.23084	4.54564e-06	0.235105	2.36876e-06	0.244408	7.1537e-06	0.253354	6.07684e-06	0.26435	1.68674e-05	0.286854	4.67362e-05	0.410324	0.00131103
0.230841	4.47062e-06	0.235106	2.36301e-06	0.244411	7.05254e-06	0.253356	6.02186e-06	0.264357	1.65229e-05	0.286872	4.43187e-05	0.410836	0.00127377
0.230843	4.39951e-06	0.235107	2.35729e-06	0.244413	6.95534e-06	0.253359	5.96802e-06	0.264363	1.61932e-05	0.28689	4.23183e-05	0.411325	0.00121505
0.230845	4.33197e-06	0.235108	2.35159e-06	0.244416	6.8619e-06	0.253361	5.91529e-06	0.264369	1.5877e-05	0.286906	4.06143e-05	0.411811	0.0012206
0.230847	4.2677e-06	0.235109	2.34592e-06	0.244419	6.77203e-06	0.253363	5.86362e-06	0.264376	1.55737e-05	0.286922	3.91302e-05	0.412292	0.00118054
0.230848	4.20646e-06	0.23511	2.34028e-06	0.244421	6.68556e-06	0.253366	5.81298e-06	0.264383	5.48779e-05	0.286938	3.78152e-05	0.412766	0.00123005
0.23085	4.14801e-06	0.235111	2.33467e-06	0.244424	6.60233e-06	0.253368	5.76335e-06	0.264404	4.77209e-05	0.286953	3.66338e-05	0.413267	0.00127608
0.230852	4.62168e-05	0.235112	2.32908e-06	0.244427	6.52218e-06	0.25337	5.71468e-06	0.264421	3.95681e-05	0.286967	3.55606e-05	0.41379	0.00127538
0.23087	4.03221e-05	0.235113	2.32352e-06	0.244429	6.44497e-06	0.253373	5.66695e-06	0.264436	3.38051e-05	0.286981	3.45768e-05	0.414298	0.00127352
0.230885	3.38909e-05	0.235114	2.31798e-06	0.244432	6.37055e-06	0.253375	5.62014e-06	0.264448	2.98363e-05	0.286995	3.36679e-05	0.414796	0.00122361
0.230897	2.87778e-05	0.235115	2.31247e-06	0.244434	6.29879e-06	0.253377	5.57421e-06	0.26446	2.69906e-05	0.287008	3.28228e-05	0.415276	0.00118777
0.230908	2.47812e-05	0.235116	2.30698e-06	0.244437	6.22956e-06	0.253379	5.52914e-06	0.26447	2.48477e-05	0.287021	3.20327e-05	0.415769	0.00125375
0.230917	2.16206e-05	0.235117	2.30152e-06	0.244439	6.16275e-06	0.253382	5.4849e-06	0.26448	2.31645e-05	0.287034	3.12904e-05	0.416256	0.0011929
0.230925	1.90909e-05	0.235118	2.29608e-06	0.244442	6.09825e-06	0.253384	5.44147e-06	0.264489	2.17981e-05	0.287046	3.05903e-05	0.416749	0.00125819
0.230932	1.7047e-05	0.235118	2.29066e-06	0.244444	6.03593e-06	0.253386	5.39882e-06	0.264497	2.06605e-05	0.287058	2.99276e-05	0.41727	0.00125617
0.230939	1.53827e-05	0.235119	2.28527e-06	0.244447	5.97571e-06	0.253388	5.35694e-06	0.264505	1.96945e-05	0.28707	2.92983e-05	0.41783	0.00149992
0.230945	1.40172e-05	0.23512	2.2799e-06	0.244449	5.91749e-06	0.25339	5.3158e-06	0.264513	1.88608e-05	0.287081	2.86993e-05	0.418444	0.00161385
0.23095	1.28881e-05	0.235121	2.27455e-06	0.244451	5.86116e-06	0.253392	5.27538e-06	0.26452	1.81314e-05	0.287093	2.81277e-05	0.41909	0.0015881
0.230955	1.19465e-05	0.235122	2.26921e-06	0.244454	5.80665e-06	0.253394	5.23566e-06	0.264527	1.74858e-05	0.287104	2.75811e-05	0.419716	0.00160829
0.23096	1.11542e-05	0.235123	2.2639e-06	0.244456	5.75387e-06	0.253396	5.19662e-06	0.264534	1.69084e-05	0.287115	2.70576e-05	0.420369	0.00160503
0.230964	1.04812e-05	0.235124	2.25861e-06	0.244458	5.70274e-06	0.253399	5.15825e-06	0.264541	1.63875e-05	0.287126	2.65552e-05	0.421022	0.00167403
0.230968	9.90393e-06	0.235125	2.25334e-06	0.244461	5.65319e-06	0.253401	5.12051e-06	0.264547	1.59136e-05	0.287136	2.60725e-05	0.421716	0.00180447
0.230972	9.40387e-06	0.235126	2.24809e-06	0.244474	4.51829e-05	0.253403	5.08341e-06	0.264554	1.54795e-05	0.287154	9.4021e-05	0.422449	0.00182423
0.230975	8.96655e-06	0.235127	2.24285e-06	0.244492	4.25471e-05	0.253405	5.04691e-06	0.26456	1.50792e-05	0.287188	7.82461e-05	0.423171	0.00181112
0.230979	8.58055e-06	0.235128	2.23763e-06	0.244508	3.88478e-05	0.253407	5.01102e-06	0.264566	1.47081e-05	0.287217	6.47158e-05	0.423894	0.00177477
0.230982	8.23687e-06	0.235128	2.23243e-06	0.244523	3.52486e-05	0.253409	4.29247e-05	0.264572	1.43623e-05	0.287241	5.57382e-05	0.424595	0.00174954
0.230986	7.92838e-06	0.235129	2.22724e-06	0.244536	3.20129e-05	0.253425	3.50123e-05	0.264577	1.40387e-05	0.287262	4.96946e-05	0.425287	0.00169123
0.230989	7.64939e-06	0.23513	2.22207e-06	0.244549	2.91721e-05	0.253437	2.84012e-05	0.264583	1.37345e-05	0.287281	4.5386e-05	0.42595	0.00159066
0.230992	7.39536e-06	0.235131	2.21692e-06	0.24456	2.66956e-05	0.253448	2.38943e-05	0.264588	1.34476e-05	0.287298	4.21347e-05	0.426597	0.00162377
0.230995	7.16263e-06	0.235132	2.21178e-06	0.24457	2.45397e-05	0.253456	2.07607e-05	0.264594	1.31762e-05	0.287314	3.95647e-05	0.427249	0.00160601
0.230997	6.94824e-06	0.235133	2.20665e-06	0.244579	2.26613e-05	0.253464	1.84667e-05	0.264609	4.64899e-05	0.28733	3.74586e-05	0.427873	0.00151977
0.231	6.74978e-06	0.235134	2.20154e-06	0.244588	2.10213e-05	0.253471	1.67064e-05	0.264626	3.79233e-05	0.287344	3.5684e-05	0.428501	0.00158812
0.231003	6.56526e-06	0.235135	2.19643e-06	0.244604	5.65378e-05	0.253478	1.53053e-05	0.264639	3.14614e-05	0.287358	3.41556e-05	0.42916	0.00172046
0.231005	6.39304e-06	0.235135	2.19134e-06	0.244625	4.7999e-05	0.253484	1.41595e-05	0.264651	2.67592e-05	0.287372	3.2816e-05	0.429836	0.00168235
0.231008	6.23174e-06	0.235136	2.18627e-06	0.244643	4.09312e-05	0.253489	1.32029e-05	0.264661	2.32892e-05	0.287385	3.16249e-05	0.43051	0.0016535
0.23101	6.08021e-06	0.235137	2.1812e-06	0.244658	3.59928e-05	0.253494	1.23915e-05	0.26467	2.06829e-05	0.287397	3.05535e-05	0.431153	0.00158299
0.231013	5.93749e-06	0.235138	2.17614e-06	0.244672	3.24956e-05	0.253499	1.16943e-05	0.264678	1.86945e-05	0.287409	2.95803e-05	0.431815	0.00163389
0.231015	5.80273e-06	0.235139	2.17109e-06	0.244684	2.98895e-05	0.253504	1.10886e-05	0.264685	1.71568e-05	0.287421	2.86891e-05	0.432478	0.00164528
0.231017	5.67522e-06	0.23514	2.16606e-06	0.244696	2.784e-05	0.253508	1.05576e-05	0.264691	1.59527e-05	0.287432	2.78677e-05	0.433139	0.00171604
0.23102	5.55435e-06	0.235141	2.16103e-06	0.244706	2.61544e-05	0.253512	1.00882e-05	0.264698	1.49986e-05	0.287443	2.71061e-05	0.433846	0.00185673
0.231022	5.43958e-06	0.235142	2.156e-06	0.244717	2.47205e-05	0.253516	9.67014e-06	0.264703	1.42334e-05	0.287454	2.63968e-05	0.434568	0.0018706
0.231024	5.33043e-06	0.235142	2.15099e-06	0.244726	2.34712e-05	0.25352	9.29534e-06	0.264709	1.3612e-05	0.287464	2.57334e-05	0.435308	0.00181659
0.231026	5.22649e-06	0.235143	2.14598e-06	0.244735	2.23641e-05	0.253523	8.95728e-06	0.264714	1.31008e-05	0.287476	6.37498e-05	0.436002	0.00171067
0.231028	5.12739e-06	0.235144	2.14098e-06	0.244744	2.13712e-05	0.253527	8.65068e-06	0.264719	1.26746e-05	0.287509	8.95999e-05	0.436695	0.00180814
0.23103	5.03281e-06	0.235145	2.13599e-06	0.244752	2.04728e-05	0.25353	8.37119e-06	0.264724	1.23141e-05	0.287542	7.65163e-05	0.437425	0.00182314
0.231032	4.94245e-06	0.235146	2.131e-06	0.244761	1.96547e-05	0.253541	4.65119e-05	0.264729	1.20047e-05	0.28757	6.61282e-05	0.438151	0.0018372
0.231034	4.85603e-06	0.235147	2.12601e-06	0.244768	1.89055e-05	0.253559	3.97101e-05	0.264734	1.17354e-05	0.287596	8.94595e-05	0.438873	0.00180167
0.231036	4.77333e-06	0.235148	2.12103e-06	0.244776	1.82165e-05	0.253573	3.28722e-05	0.264739	1.14974e-05	0.287631	8.2407e-05	0.439609	0.00183489
0.231038	4.69413e-06	0.235148	2.11606e-06	0.244783	1.75803e-05	0.253585	2.79082e-05	0.264743	1.12842e-05	0.287668	0.000109631	0.440323	0.00171765
0.23104	4.61822e-06	0.235149	2.11109e-06	0.24479	1.6991e-05	0.253595	2.44135e-05	0.264748	1.10906e-05	0.287709	9.57317e-05	0.441021	0.00177166
0.231042	4.54542e-06	0.23515	2.10612e-06	0.244796	1.64431e-05	0.253605	2.18801e-05	0.264752	1.09127e-05	0.287745	8.58355e-05	0.441747	0.00179562
0.231044	4.47557e-06	0.235151	2.10115e-06	0.244803	1.59325e-05	0.253613	1.99607e-05	0.264756	1.07474e-05	0.287778	7.84447e-05	0.442452	0.00170759
0.231045	4.40851e-06	0.235152	2.09619e-06	0.244809	1.54551e-05	0.253621	1.84431e-05	0.264761	1.05922e-05	0.287808	7.25132e-05	0.44316	0.00176942
0.231047	4.3441e-06	0.235153	2.09122e-06	0.244815	1.50076e-05	0.253628	1.71997e-05	0.264765	1.04453e-05	0.287836	6.7523e-05	0.443855	0.00174377
0.231049	4.2822e-06	0.235153	2.08626e-06	0.244821	1.45871e-05	0.253634	1.61526e-05	0.264769	1.03053e-05	0.287862	6.32126e-05	0.444566	0.00181253
0.23105	4.22269e-06	0.235154	2.0813e-06	0.244827	1.41911e-05	0.253641	1.52523e-05	0.264773	1.01709e-05	0.287886	5.94331e-05	0.445285	0.0018366
0.231053	3.56819e-05	0.235155	2.07634e-06	0.244832	1.38171e-05	0.253647	1.44659e-05	0.264777	1.00413e-05	0.287909	5.60867e-05	0.445996	0.00175139
0.231067	3.28758e-05	0.235156	2.07138e-06	0.244838	1.34633e-05	0.253652	1.37709e-05	0.264781	9.91584e-06	0.287931	5.31022e-05	0.446692	0.00170511
0.231079	2.83467e-05	0.235157	2.06642e-06	0.244843	1.31279e-05	0.253658	1.31506e-05	0.264785	9.79388e-06	0.287952	5.04241e-05	0.447371	0.00169995
0.231089	2.45232e-05	0.235158	2.06146e-06	0.244848	1.28092e-05	0.253663	1.25928e-05	0.264789	9.67505e-06	0.287971	4.8008e-05	0.448043	0.00165245
0.231099	2.14709e-05	0.235158	2.05649e-06	0.244854	1.25058e-05	0.253668	1.20879e-05	0.264793	9.559e-06	0.28799	4.58173e-05	0.448724	0.00165855
0.231107	1.90336e-05	0.235159	2.05153e-06	0.244858	1.22165e-05	0.253673	1.16284e-05	0.264797	9.44549e-06	0.288008	4.38221e-05	0.449382	0.001594
0.231114	1.70599e-05	0.23516	2.04656e-06	0.244863	1.19403e-05	0.253677	1.1208e-05	0.2648	9.33431e-06	0.288025	4.19971e-05	0.449998	0.00151705
0.23112	1.54341e-05	0.235161	2.04159e-06	0.244868	1.16759e-05	0.253682	1.08219e-05	0.264804	9.2253e-06	0.288042	4.03216e-05	0.450634	0.001625
0.231126	1.40744e-05	0.235162	2.03662e-06	0.244873	1.14227e-05	0.253686	1.04657e-05	0.264808	9.11835e-06	0.288057	3.87778e-05	0.451268	0.001535
0.231143	4.91552e-05	0.235162	2.03165e-06	0.244877	1.11796e-05	0.25369	1.01361e-05	0.264811	9.01336e-06	0.288073	3.73507e-05	0.451875	0.00152443
0.23116	3.9619e-05	0.235163	2.02667e-06	0.244882	1.09461e-05	0.253694	9.83002e-06	0.264815	8.91025e-06	0.288087	3.60276e-05	0.452469	0.00148287
0.231175	3.24123e-05	0.235164	2.02169e-06	0.244886	1.07214e-05	0.253698	9.54496e-06	0.264819	8.80897e-06	0.288102	3.47975e-05	0.453062	0.0014879
0.231187	2.7426e-05	0.235165	2.01671e-06	0.24489	1.05049e-05	0.253702	9.27875e-06	0.264822	8.70947e-06	0.288115	3.36511e-05	0.453659	0.00155772
0.231197	2.38822e-05	0.235166	2.01172e-06	0.244894	1.02961e-05	0.253705	9.02952e-06	0.264826	8.6117e-06	0.288128	3.258e-05	0.454275	0.00156196
0.231206	2.12436e-05	0.235167	2.00673e-06	0.244898	1.00945e-05	0.253712	4.28826e-05	0.264829	8.51564e-06	0.288141	3.15772e-05	0.45489	0.00152169
0.231214	1.91937e-05	0.235167	2.00174e-06	0.244902	9.89965e-06	0.253729	4.0032e-05	0.264832	8.42126e-06	0.288154	3.06363e-05	0.455546	0.00168387
0.231221	1.75473e-05	0.235168	1.99673e-06	0.244906	9.7111e-06	0.253744	3.6501e-05	0.264836	8.32853e-06	0.288166	2.97519e-05	0.456278	0.00197877
0.231228	1.61918e-05	0.235169	1.99173e-06	0.24491	9.52849e-06	0.253758	3.30482e-05	0.264839	8.23742e-06	0.288178	6.62625e-05	0.45706	0.00188275
0.231234	1.50544e-05	0.23517	1.98672e-06	0.244914	9.35148e-06	0.253771	2.98978e-05	0.264842	8.14792e-06	0.288221	0.000127984	0.457821	0.00187043
0.23124	1.40857e-05	0.235171	1.9817e-06	0.244918	9.17976e-06	0.253782	2.7139e-05	0.264846	8.06001e-06	0.288269	0.000110585	0.458563	0.00177503
0.231245	1.32506e-05	0.235171	1.97668e-06	0.244921	9.01303e-06	0.253793	2.47743e-05	0.264849	7.97366e-06	0.288309	9.30177e-05	0.459283	0.00177244
0.231251	1.2523e-05	0.235172	1.97166e-06	0.244925	8.85103e-06	0.253802	2.27632e-05	0.264852	7.88886e-06	0.288357	0.000143166	0.459994	0.0017722
0.231255	1.18831e-05	0.235173	1.96663e-06	0.244928	8.69352e-06	0.253811	2.10526e-05	0.264855	7.80558e-06	0.28842	0.000147329	0.460706	0.00177798
0.23126	1.13159e-05	0.235174	1.96159e-06	0.244932	8.54028e-06	0.253819	1.95903e-05	0.264858	7.7238e-06	0.288487	0.000159106	0.461409	0.00176871
0.231265	1.08092e-05	0.235174	1.95655e-06	0.244935	8.39111e-06	0.253827	1.83312e-05	0.264861	7.6435e-06	0.288558	0.000176378	0.462103	0.0016737
0.231269	1.03536e-05	0.235175	1.9515e-06	0.244938	8.24581e-06	0.253834	1.72381e-05	0.264864	7.56465e-06	0.288624	0.000156627	0.462775	0.00172028
0.231273	9.94146e-06	0.235176	1.94644e-06	0.244942	8.10423e-06	0.25384	1.62813e-05	0.264867	7.48724e-06	0.288692	0.000171148	0.463477	0.00177097
0.231277	9.56647e-06	0.235177	1.94138e-06	0.244945	7.96619e-06	0.253847	1.54368e-05	0.26487	7.41125e-06	0.288758	0.000155879	0.464188	0.00178531
0.23128	9.22359e-06	0.235178	1.93631e-06	0.244948	7.83157e-06	0.253853	1.46859e-05	0.264873	7.33664e-06	0.288828	0.00017725	0.464943	0.00191856
0.231284	8.90859e-06	0.235178	1.93124e-06	0.244951	7.70022e-06	0.253858	1.40134e-05	0.264876	7.2634e-06	0.288895	0.000158076	0.465712	0.00189124
0.231288	8.61799e-06	0.235179	1.92616e-06	0.244954	7.57203e-06	0.253864	1.34074e-05	0.264879	7.1915e-06	0.288955	0.000141951	0.466496	0.00203703
0.231291	8.34886e-06	0.23518	1.92107e-06	0.244957	7.44688e-06	0.253869	1.2858e-05	0.264882	7.12092e-06	0.289017	0.000152512	0.467356	0.00224103
0.231294	8.09872e-06	0.235181	1.91598e-06	0.24496	7.32467e-06	0.253874	1.23575e-05	0.264885	7.05163e-06	0.289076	0.000140766	0.468283	0.00234654
0.231299	4.52118e-05	0.235181	1.91088e-06	0.244963	7.20531e-06	0.253879	1.18992e-05	0.264887	6.9836e-06	0.28913	0.000129507	0.469184	0.00222294
0.231316	3.95361e-05	0.235182	1.90578e-06	0.244966	7.08872e-06	0.253884	1.14779e-05	0.26489	6.91682e-06	0.289179	0.000119504	0.470102	0.00226662
0.231331	3.39331e-05	0.235183	1.90067e-06	0.244969	6.9748e-06	0.253888	1.10889e-05	0.264893	6.85126e-06	0.289229	0.000148999	0.471031	0.0023786
0.231343	3.003e-05	0.235184	1.89555e-06	0.244972	6.86349e-06	0.253893	1.07286e-05	0.264896	6.78689e-06	0.289286	0.000135408	0.472005	0.00247433
0.231355	2.71771e-05	0.235184	1.89043e-06	0.244974	6.75472e-06	0.253897	1.03937e-05	0.264898	6.7237e-06	0.289337	0.000120576	0.473003	0.002449
0.231365	2.49273e-05	0.235185	1.8853e-06	0.244977	6.64842e-06	0.253901	1.00815e-05	0.264901	6.66164e-06	0.289383	0.000109185	0.473988	0.002446
0.231375	2.30582e-05	0.235186	1.88016e-06	0.24498	6.54454e-06	0.253905	9.78975e-06	0.264904	6.60071e-06	0.289424	0.000100487	0.474937	0.00227741
0.231384	2.14582e-05	0.235187	1.87502e-06	0.244982	6.44301e-06	0.253909	9.51635e-06	0.264906	6.54088e-06	0.289463	9.35282e-05	0.47581	0.00209729
0.231392	2.00653e-05	0.235187	1.86988e-06	0.244985	6.3438e-06	0.253912	9.25959e-06	0.264909	6.48212e-06	0.289499	8.76994e-05	0.476658	0.00215185
0.2314	1.88397e-05	0.235188	1.86473e-06	0.244987	6.24685e-06	0.253916	9.01794e-06	0.264912	6.42442e-06	0.289533	8.26485e-05	0.477508	0.00211914
0.231407	1.77534e-05	0.235189	1.85957e-06	0.24499	6.15211e-06	0.25392	8.79007e-06	0.264914	6.36774e-06	0.289565	7.81714e-05	0.478355	0.00217802
0.231414	1.6785e-05	0.23519	1.85441e-06	0.244992	6.05954e-06	0.253923	8.57481e-06	0.264917	6.31206e-06	0.289596	7.41446e-05	0.47922	0.00212349
0.23142	1.59173e-05	0.23519	1.84924e-06	0.244995	5.96909e-06	0.253927	8.37112e-06	0.264919	6.25737e-06	0.289625	7.04879e-05	0.480087	0.00216771
0.231427	1.51363e-05	0.235191	1.84407e-06	0.244997	5.88073e-06	0.25393	8.17807e-06	0.264922	6.20364e-06	0.289655	0.000100413	0.480985	0.0022738
0.231433	1.44304e-05	0.235192	1.83889e-06	0.244999	5.79442e-06	0.253933	7.99486e-06	0.264924	6.15085e-06	0.289694	9.46016e-05	0.481884	0.0022902
0.231438	1.37899e-05	0.235193	1.83371e-06	0.245002	5.71011e-06	0.253936	7.82074e-06	0.264927	6.09897e-06	0.289731	8.79374e-05	0.4828	0.0022984
0.231444	1.32066e-05	0.235193	1.82852e-06	0.245004	5.62777e-06	0.253939	7.65506e-06	0.264929	6.048e-06	0.289765	8.18737e-05	0.483722	0.00230949
0.231449	1.26734e-05	0.235194	1.82333e-06	0.245006	5.54737e-06	0.253942	7.49721e-06	0.264931	5.9979e-06	0.289796	7.65663e-05	0.484626	0.00221607
0.231454	1.21843e-05	0.235195	1.81814e-06	0.245008	5.46887e-06	0.253945	7.34666e-06	0.264934	5.94866e-06	0.289836	0.000102912	0.485529	0.00225951
0.231458	1.17343e-05	0.235196	1.81294e-06	0.245011	5.39222e-06	0.253948	7.20292e-06	0.264936	5.90025e-06	0.289875	9.47263e-05	0.486457	0.00231555
0.231463	1.13189e-05	0.235196	1.80774e-06	0.245013	5.31741e-06	0.253951	7.06555e-06	0.264939	5.85267e-06	0.289911	8.76644e-05	0.487382	0.00232091
0.231468	1.09344e-05	0.235197	1.80254e-06	0.245015	5.24438e-06	0.253954	6.93414e-06	0.264941	5.80588e-06	0.289945	8.17749e-05	0.48832	0.00230994
0.231472	1.05773e-05	0.235198	1.79733e-06	0.245017	5.17311e-06	0.253957	6.80831e-06	0.264943	5.75988e-06	0.289977	7.6799e-05	0.489243	0.00231869
0.231476	1.02448e-05	0.235198	1.79213e-06	0.245019	5.10356e-06	0.253959	6.68774e-06	0.264946	5.71464e-06	0.290007	7.25186e-05	0.490178	0.00241113
0.23148	9.93452e-06	0.235199	1.78692e-06	0.245028	4.34406e-05	0.253962	6.5721e-06	0.264948	5.67015e-06	0.290035	6.87756e-05	0.491159	0.00250111
0.231484	9.64412e-06	0.2352	1.7817e-06	0.245045	3.65023e-05	0.253965	6.46111e-06	0.26495	5.62638e-06	0.290074	0.000100258	0.492142	0.00245471
0.231488	9.37173e-06	0.235201	1.77649e-06	0.245058	2.86873e-05	0.253967	6.3545e-06	0.264952	5.58333e-06	0.290131	0.000168629	0.493116	0.00245567
0.231491	9.11565e-06	0.235201	1.77128e-06	0.245068	2.31574e-05	0.25397	6.25203e-06	0.264955	5.54098e-06	0.290194	0.000148431	0.494115	0.00251266
0.231495	8.8744e-06	0.235202	1.76606e-06	0.245076	1.93809e-05	0.253972	6.15346e-06	0.264957	5.49931e-06	0.290249	0.000130074	0.495112	0.00255152
0.231499	8.64666e-06	0.235203	1.76085e-06	0.245083	1.6727e-05	0.253975	6.05859e-06	0.264959	5.4583e-06	0.290298	0.0001153	0.496128	0.00263685
0.231502	8.43126e-06	0.235203	1.75563e-06	0.24509	1.47892e-05	0.253977	5.96721e-06	0.264961	5.41794e-06	0.290342	0.000103592	0.497173	0.00260649
0.231505	8.22718e-06	0.235204	1.75042e-06	0.245095	1.33232e-05	0.253979	5.87915e-06	0.264963	5.37822e-06	0.290388	0.000131781	0.498297	0.00294605
0.231509	8.03348e-06	0.235205	1.7452e-06	0.2451	1.218e-05	0.253982	5.79422e-06	0.264965	5.33912e-06	0.290472	0.000236925	0.499433	0.002785
0.231512	7.84935e-06	0.235206	1.73999e-06	0.245105	1.12651e-05	0.253984	5.71228e-06	0.264968	5.30062e-06	0.290562	0.000212029	0.500546	0.0028109
0.231515	7.67406e-06	0.235206	1.73478e-06	0.245109	1.05166e-05	0.253986	5.63318e-06	0.26497	5.26272e-06	0.290641	0.000186642	0.501694	0.00292326
0.231518	7.50694e-06	0.235207	1.72957e-06	0.245113	9.89249e-06	0.253989	5.55676e-06	0.264972	5.2254e-06	0.290712	0.000165347	0.502883	0.00298319
0.231521	7.3474e-06	0.235208	1.72436e-06	0.245117	9.36351e-06	0.253991	5.4829e-06	0.264974	5.18865e-06	0.290779	0.000183264	0.504092	0.00302015
0.231524	7.19491e-06	0.235208	1.71916e-06	0.245121	8.90871e-06	0.253993	5.41148e-06	0.264976	5.15245e-06	0.29086	0.000194787	0.505281	0.00299084
0.231527	7.04899e-06	0.235209	1.71396e-06	0.245124	8.5128e-06	0.253995	5.34238e-06	0.264978	5.11679e-06	0.290933	0.000200398	0.50645	0.00292175
0.231529	6.9092e-06	0.23521	1.70876e-06	0.245128	8.16442e-06	0.253997	5.2755e-06	0.26498	5.08166e-06	0.291019	0.000210288	0.50761	0.00291542
0.231532	6.77514e-06	0.23521	1.70357e-06	0.245131	7.85494e-06	0.253999	5.21072e-06	0.264987	3.64092e-05	0.291098	0.000185323	0.508778	0.00285539
0.231535	6.64645e-06	0.235211	1.69838e-06	0.245134	7.57771e-06	0.254001	5.14795e-06	0.265001	3.239e-05	0.291167	0.000164299	0.509912	0.00277604
0.231537	6.5228e-06	0.235212	1.6932e-06	0.245137	7.32751e-06	0.254003	5.08711e-06	0.265013	2.8326e-05	0.291229	0.000147634	0.511069	0.00296045
0.23154	6.40391e-06	0.235212	1.68802e-06	0.24514	7.1002e-06	0.254005	5.0281e-06	0.265024	2.53276e-05	0.29129	0.000168975	0.512249	0.0028805
0.231543	6.28947e-06	0.235213	1.68285e-06	0.245143	6.89247e-06	0.254007	4.97084e-06	0.265034	2.3117e-05	0.291353	0.000147722	0.513424	0.00287554
0.231545	6.17926e-06	0.235214	1.67769e-06	0.245145	6.70161e-06	0.254009	4.91526e-06	0.265042	2.14077e-05	0.291409	0.000132643	0.514598	0.00295619
0.231547	6.07303e-06	0.235214	1.67253e-06	0.245148	6.5254e-06	0.254011	4.86129e-06	0.265051	2.00239e-05	0.291459	0.000121344	0.515772	0.00291208
0.23155	5.97057e-06	0.235215	1.66738e-06	0.245151	6.36199e-06	0.254013	4.80885e-06	0.265058	1.88641e-05	0.291519	0.00014996	0.516936	0.00291792
0.231552	5.87169e-06	0.235216	1.66223e-06	0.245153	6.20985e-06	0.254015	4.75788e-06	0.265066	1.78675e-05	0.291575	0.000134614	0.518076	0.00279001
0.231555	5.77619e-06	0.235216	1.6571e-06	0.245156	6.06769e-06	0.254017	4.70833e-06	0.265073	1.69955e-05	0.291633	0.000157834	0.519234	0.00305086
0.231557	5.68391e-06	0.235217	1.65197e-06	0.245158	5.93441e-06	0.254019	4.66012e-06	0.265079	1.62216e-05	0.291694	0.000144818	0.520445	0.00304203
0.231559	5.59469e-06	0.235218	1.64686e-06	0.24516	5.80907e-06	0.254021	4.61321e-06	0.265086	1.55272e-05	0.291749	0.000132668	0.521669	0.00304735
0.231561	5.50839e-06	0.235218	1.64175e-06	0.245163	5.69088e-06	0.254023	4.56754e-06	0.265092	1.48985e-05	0.291801	0.000159302	0.52288	0.00308158
0.231564	5.42486e-06	0.235219	1.63665e-06	0.245165	5.57915e-06	0.254024	4.52306e-06	0.265098	1.43249e-05	0.291862	0.000144342	0.524161	0.0033053
0.231566	5.34398e-06	0.23522	1.63157e-06	0.245167	5.47327e-06	0.254026	4.47973e-06	0.265103	1.37984e-05	0.291916	0.000130227	0.525473	0.00332343
0.231568	5.26563e-06	0.23522	1.62649e-06	0.245169	5.37273e-06	0.254028	4.4375e-06	0.265109	1.33126e-05	0.291966	0.000118733	0.526801	0.00343134
0.23157	5.1897e-06	0.235221	1.62143e-06	0.24518	3.96098e-05	0.25403	4.39632e-06	0.265114	1.28624e-05	0.292012	0.000109289	0.528152	0.00330053
0.231572	5.11608e-06	0.235222	1.61637e-06	0.245196	5.87365e-05	0.254032	4.35616e-06	0.265119	1.24438e-05	0.292054	0.000101377	0.529466	0.00324492
0.231574	5.04467e-06	0.235222	1.61133e-06	0.245217	4.69152e-05	0.254033	4.31698e-06	0.265124	1.20532e-05	0.292093	9.46407e-05	0.530766	0.00322229
0.231576	4.97538e-06	0.235223	1.60631e-06	0.245234	3.77863e-05	0.254035	4.27874e-06	0.265129	1.16878e-05	0.292129	8.88277e-05	0.532066	0.00332915
0.231578	4.90812e-06	0.235224	1.60129e-06	0.245248	3.13243e-05	0.254037	4.2414e-06	0.265133	1.13452e-05	0.292164	8.37553e-05	0.533361	0.0031933
0.23158	4.84281e-06	0.235224	1.59629e-06	0.245259	2.67591e-05	0.254038	4.20494e-06	0.265138	1.10234e-05	0.292199	0.000105188	0.534658	0.00331213
0.231582	4.77936e-06	0.235225	1.5913e-06	0.245269	2.34685e-05	0.25404	4.16932e-06	0.265142	1.07206e-05	0.292241	0.000101851	0.536074	0.00371908
0.231584	4.71771e-06	0.235225	1.58633e-06	0.245278	2.10331e-05	0.254042	4.1345e-06	0.265146	1.04352e-05	0.29228	9.52818e-05	0.537535	0.00360535
0.231586	4.65779e-06	0.235226	1.58138e-06	0.245286	1.91807e-05	0.254043	4.10047e-06	0.26515	1.01659e-05	0.292324	0.000143674	0.539011	0.00374152
0.231587	4.59952e-06	0.235227	1.57643e-06	0.245294	1.77349e-05	0.254045	4.06718e-06	0.265154	9.91145e-06	0.292401	0.000202257	0.54052	0.00387574
0.231589	4.54284e-06	0.235227	1.57151e-06	0.2453	1.65792e-05	0.254047	4.03463e-06	0.265158	9.67073e-06	0.29248	0.000217965	0.54204	0.00381081
0.231591	4.4877e-06	0.235228	1.5666e-06	0.245307	1.56351e-05	0.254059	3.00337e-05	0.265162	9.44278e-06	0.292572	0.000229024	0.543557	0.00384748
0.231593	4.43403e-06	0.235229	1.5617e-06	0.245313	1.48486e-05	0.25407	2.53647e-05	0.265166	9.22671e-06	0.292659	0.000205303	0.545111	0.00390297
0.231595	4.38178e-06	0.235229	1.55682e-06	0.245319	1.41816e-05	0.254079	2.16857e-05	0.26517	9.0217e-06	0.292737	0.000185089	0.546653	0.00387933
0.231596	4.33091e-06	0.23523	1.55196e-06	0.245324	1.36068e-05	0.254087	1.89464e-05	0.265173	8.82703e-06	0.292807	0.000168599	0.548184	0.00380911
0.231598	4.28135e-06	0.23523	1.54712e-06	0.24533	1.31043e-05	0.254094	1.6867e-05	0.265177	8.642e-06	0.292872	0.000155011	0.549682	0.0037746
0.2316	4.23306e-06	0.235231	1.5423e-06	0.245335	1.26591e-05	0.254105	4.94333e-05	0.26518	8.466e-06	0.292944	0.00018254	0.551258	0.00394951
0.231602	4.186e-06	0.235232	1.53749e-06	0.24534	1.22601e-05	0.254124	4.45236e-05	0.265183	8.29845e-06	0.293017	0.000185643	0.552933	0.00418888
0.231603	4.14012e-06	0.235232	1.5327e-06	0.245352	4.77923e-05	0.25414	3.88226e-05	0.265187	8.13881e-06	0.293088	0.00016828	0.554601	0.00418206
0.231605	4.09539e-06	0.235233	1.52793e-06	0.245369	3.89055e-05	0.254155	3.44421e-05	0.26519	7.98659e-06	0.293152	0.000153485	0.556266	0.00418612
0.231606	4.05176e-06	0.235234	1.52318e-06	0.245383	3.32284e-05	0.254168	3.11401e-05	0.265193	7.84133e-06	0.293211	0.000141252	0.55802	0.00454922
0.231608	4.00919e-06	0.235234	1.51845e-06	0.245395	2.93512e-05	0.25418	2.85365e-05	0.265196	7.70261e-06	0.293265	0.000131005	0.55981	0.00457044
0.23161	3.96765e-06	0.235235	1.51374e-06	0.245407	2.64617e-05	0.254198	5.90812e-05	0.265199	7.57003e-06	0.293315	0.000122289	0.561679	0.00475883
0.231611	3.9271e-06	0.235235	1.50904e-06	0.245417	2.41883e-05	0.254221	5.32051e-05	0.265202	7.44323e-06	0.293363	0.000114773	0.563595	0.00477433
0.231613	3.88751e-06	0.235236	1.50437e-06	0.245426	2.23413e-05	0.254241	4.77712e-05	0.265205	7.32184e-06	0.293407	0.000108217	0.565501	0.00473927
0.231614	3.84886e-06	0.235237	1.49972e-06	0.245435	2.08077e-05	0.254259	4.31934e-05	0.265208	7.20557e-06	0.293456	0.000185209	0.5674	0.0047777
0.231616	3.81109e-06	0.235237	1.49509e-06	0.245443	1.95127e-05	0.254276	3.93987e-05	0.265211	7.0941e-06	0.293527	0.00016826	0.569335	0.00484906
0.231617	3.7742e-06	0.235238	1.49048e-06	0.24545	1.8403e-05	0.254291	3.62433e-05	0.265214	6.98716e-06	0.293591	0.00014936	0.571289	0.00480249
0.231619	3.73815e-06	0.235238	1.48589e-06	0.245457	1.74399e-05	0.254305	3.35923e-05	0.265217	6.88448e-06	0.293647	0.000134967	0.57318	0.0046783
0.23162	3.70291e-06	0.235239	1.48132e-06	0.245464	1.65942e-05	0.254318	3.13359e-05	0.265219	6.78582e-06	0.293699	0.000124135	0.575117	0.00500926
0.231622	3.66845e-06	0.23524	1.47677e-06	0.245471	1.58439e-05	0.25433	2.9389e-05	0.265222	6.69095e-06	0.293747	0.000115657	0.577191	0.00530011
0.231623	3.63476e-06	0.23524	1.47225e-06	0.245477	1.5172e-05	0.254341	2.7687e-05	0.265225	6.59966e-06	0.293804	0.00014185	0.579293	0.00525606
0.231625	3.6018e-06	0.235241	1.46775e-06	0.245483	1.45653e-05	0.254352	2.61809e-05	0.265227	6.51174e-06	0.293866	0.000167833	0.581384	0.00534436
0.231626	3.56955e-06	0.235241	1.46326e-06	0.245488	1.40133e-05	0.254362	2.48338e-05	0.26523	6.42701e-06	0.29393	0.000153736	0.583507	0.00515993
0.231628	3.538e-06	0.235242	1.4588e-06	0.245494	1.35077e-05	0.254372	2.36179e-05	0.265232	6.34529e-06	0.293989	0.000141683	0.58558	0.00524857
0.231629	3.50712e-06	0.235242	1.45437e-06	0.245499	1.30419e-05	0.254381	2.25117e-05	0.265235	6.26642e-06	0.29405	0.000150931	0.587698	0.00530553
0.23163	3.47688e-06	0.235243	1.44995e-06	0.245504	1.26105e-05	0.25439	2.14988e-05	0.265237	6.19023e-06	0.294108	0.000136676	0.589837	0.00535715
0.231632	3.44728e-06	0.235244	1.44556e-06	0.245509	1.2209e-05	0.254398	2.05663e-05	0.26524	6.1166e-06	0.29416	0.000126098	0.591984	0.00541336
0.231633	3.41828e-06	0.235244	1.44119e-06	0.245514	1.18338e-05	0.254406	1.9704e-05	0.265242	6.04537e-06	0.294209	0.000117835	0.59414	0.00527861
0.231635	3.38987e-06	0.235245	1.43684e-06	0.245519	1.14819e-05	0.254414	1.89036e-05	0.265245	5.97642e-06	0.294263	0.00014535	0.596225	0.00520971
0.231636	3.36204e-06	0.235245	1.43251e-06	0.245523	1.11507e-05	0.254421	1.81585e-05	0.265247	5.90964e-06	0.294319	0.000134523	0.598291	0.00511121
0.231637	3.33477e-06	0.235246	1.42821e-06	0.245528	1.08382e-05	0.254431	5.12859e-05	0.265254	3.87756e-05	0.294371	0.0001255	0.600348	0.00507948
0.231639	3.30803e-06	0.235247	1.42393e-06	0.245532	1.05426e-05	0.254451	4.58435e-05	0.265283	6.91131e-05	0.294419	0.000117945	0.602363	0.00498696
0.23164	3.28181e-06	0.235247	1.41968e-06	0.245536	1.02622e-05	0.254468	3.94524e-05	0.265308	5.72724e-05	0.294465	0.000111459	0.604316	0.00482581
0.231641	3.25611e-06	0.235248	1.41544e-06	0.24554	9.99586e-06	0.254482	3.51043e-05	0.265329	4.80166e-05	0.294508	0.000105785	0.606241	0.00479646
0.231642	3.23089e-06	0.235248	1.41123e-06	0.245544	9.74233e-06	0.254496	3.21744e-05	0.265347	4.12507e-05	0.294559	0.000130782	0.608124	0.00459296
0.231644	3.20615e-06	0.235249	1.40704e-06	0.245548	9.50064e-06	0.254508	3.00283e-05	0.265362	3.62073e-05	0.294609	0.000118343	0.609968	0.00467519
0.231645	3.18188e-06	0.235249	1.40288e-06	0.245552	9.26991e-06	0.25452	2.83112e-05	0.265376	3.23269e-05	0.294654	0.000109373	0.611892	0.00480437
0.231646	3.15806e-06	0.23525	1.39873e-06	0.245555	9.04938e-06	0.254531	2.68457e-05	0.265388	2.92541e-05	0.2947	0.000145631	0.61387	0.00524339
0.231648	3.13468e-06	0.23525	1.39461e-06	0.245559	8.83835e-06	0.254541	2.55433e-05	0.265399	2.67624e-05	0.294755	0.000131578	0.615929	0.00501346
0.231649	3.11172e-06	0.235251	1.39052e-06	0.245563	8.6362e-06	0.254551	2.43581e-05	0.265409	2.47029e-05	0.294805	0.00011883	0.617946	0.00507513
0.23165	3.08917e-06	0.235252	1.38644e-06	0.245566	8.44237e-06	0.254561	2.32645e-05	0.265419	2.29733e-05	0.294864	0.000178414	0.619987	0.00517508
0.231651	3.06703e-06	0.235252	1.38239e-06	0.245569	8.25637e-06	0.25457	2.22467e-05	0.265428	2.15008e-05	0.294933	0.000163092	0.622055	0.00528656
0.231653	3.04527e-06	0.235253	1.37836e-06	0.245573	8.07774e-06	0.254579	2.12946e-05	0.265443	5.4673e-05	0.294994	0.000145264	0.624182	0.00533871
0.231654	3.0239e-06	0.235253	1.37435e-06	0.245576	7.90605e-06	0.254587	2.0401e-05	0.265464	4.86458e-05	0.295049	0.000131093	0.626341	0.00552952
0.231655	3.00289e-06	0.235254	1.37037e-06	0.245579	7.74093e-06	0.254595	1.95604e-05	0.265482	6.97838e-05	0.295099	0.00012018	0.628545	0.00546408
0.231656	2.98225e-06	0.235254	1.36641e-06	0.245582	7.58203e-06	0.254603	1.87687e-05	0.265509	6.05305e-05	0.295146	0.000111569	0.63076	0.00568456
0.231657	2.96195e-06	0.235255	1.36247e-06	0.245585	7.42901e-06	0.25461	1.80224e-05	0.265531	5.13688e-05	0.295191	0.000132898	0.633036	0.00559924
0.231659	2.94199e-06	0.235255	1.35856e-06	0.245588	7.28158e-06	0.254617	1.73183e-05	0.26555	4.36897e-05	0.295256	0.000182172	0.635282	0.00563618
0.23166	2.92236e-06	0.235256	1.35466e-06	0.245591	7.13945e-06	0.254624	1.66539e-05	0.265566	3.74808e-05	0.295332	0.000188748	0.637606	0.00591018
0.231661	2.90305e-06	0.235257	1.35079e-06	0.245594	7.00237e-06	0.25463	1.60268e-05	0.26558	5.46404e-05	0.295402	0.000162492	0.640017	0.00612457
0.231662	2.88406e-06	0.235257	1.34694e-06	0.245596	6.87008e-06	0.254637	1.54348e-05	0.265608	9.02537e-05	0.295462	0.000141957	0.642529	0.00630288
0.231663	2.86537e-06	0.235258	1.34311e-06	0.245599	6.74237e-06	0.254643	1.48757e-05	0.265642	7.62288e-05	0.295516	0.000126612	0.645043	0.00620742
0.231664	2.84697e-06	0.235258	1.33931e-06	0.245602	6.61902e-06	0.254649	1.43478e-05	0.26567	6.47234e-05	0.295564	0.000114947	0.647607	0.00649635
0.231665	2.82887e-06	0.235259	1.33552e-06	0.245604	6.49983e-06	0.254654	1.38491e-05	0.265694	5.64019e-05	0.295608	0.000105818	0.65023	0.00662603
0.231667	2.81105e-06	0.235259	1.33176e-06	0.245607	6.38461e-06	0.25466	1.33779e-05	0.265715	5.02283e-05	0.295649	9.84632e-05	0.652892	0.00662346
0.231668	2.7935e-06	0.23526	1.32802e-06	0.245609	6.27318e-06	0.254665	1.29327e-05	0.265734	4.54277e-05	0.295689	0.000120603	0.655538	0.00662706
0.231669	2.77621e-06	0.23526	1.3243e-06	0.245612	6.16537e-06	0.25467	1.25118e-05	0.265751	4.15356e-05	0.295744	0.000153924	0.658216	0.00682111
0.23167	2.75919e-06	0.235261	1.3206e-06	0.245614	6.06104e-06	0.254675	1.21138e-05	0.265767	3.82784e-05	0.295814	0.000168097	0.660954	0.0069544
0.231671	2.74242e-06	0.235261	1.31693e-06	0.245617	5.96002e-06	0.25468	1.17373e-05	0.265782	3.54893e-05	0.295877	0.000149602	0.66374	0.00711153
0.231672	2.7259e-06	0.235262	1.31327e-06	0.245619	5.86219e-06	0.254684	1.1381e-05	0.265796	3.30611e-05	0.295934	0.000134878	0.666629	0.0071919
0.231673	2.70962e-06	0.235262	1.30964e-06	0.245622	5.76739e-06	0.254689	1.10437e-05	0.265809	3.0921e-05	0.295985	0.000123278	0.669489	0.00727233
0.231674	2.69357e-06	0.235263	1.30602e-06	0.245624	5.67552e-06	0.254693	1.07241e-05	0.265821	2.90171e-05	0.296033	0.000113914	0.67238	0.00727467
0.231675	2.67776e-06	0.235263	1.30243e-06	0.245626	5.58645e-06	0.254697	1.04213e-05	0.265832	2.73108e-05	0.296077	0.000106164	0.675305	0.00740003
0.231676	2.66217e-06	0.235264	1.29886e-06	0.245628	5.50006e-06	0.254702	1.01341e-05	0.265854	6.27956e-05	0.296118	9.96127e-05	0.678285	0.00738554
0.231677	2.6468e-06	0.235264	1.2953e-06	0.24563	5.41625e-06	0.254706	9.86161e-06	0.265878	5.63268e-05	0.296157	9.39757e-05	0.681268	0.00762186
0.231679	2.63164e-06	0.235265	1.29177e-06	0.245633	5.33492e-06	0.254709	9.60291e-06	0.265899	4.98448e-05	0.296196	0.000117382	0.684329	0.00779814
0.23168	2.61669e-06	0.235265	1.28826e-06	0.245635	5.25597e-06	0.254713	9.35715e-06	0.265918	4.44374e-05	0.296242	0.000112108	0.68744	0.00774541
0.231681	2.60195e-06	0.235266	1.28477e-06	0.245637	5.1793e-06	0.254717	9.12352e-06	0.265934	4.01012e-05	0.296285	0.000102513	0.690518	0.00760027
0.231682	2.5874e-06	0.235266	1.28129e-06	0.245639	5.10484e-06	0.25472	8.90129e-06	0.26595	3.66108e-05	0.296324	9.45083e-05	0.693565	0.00765615
0.231683	2.57305e-06	0.235267	1.27784e-06	0.245641	5.03249e-06	0.254724	8.68975e-06	0.265964	3.37498e-05	0.296369	0.000114082	0.696586	0.00751463
0.231684	2.5589e-06	0.235268	1.27441e-06	0.245643	4.96217e-06	0.254727	8.48825e-06	0.265977	3.13537e-05	0.296412	0.000102112	0.699613	0.00776545
0.231685	2.54492e-06	0.235268	1.27099e-06	0.245645	4.89381e-06	0.254731	8.29617e-06	0.265989	2.93055e-05	0.296454	0.000124509	0.702816	0.00825345
0.231686	2.53113e-06	0.235269	1.26759e-06	0.245647	4.82734e-06	0.254734	8.11296e-06	0.266	2.75235e-05	0.296503	0.000118314	0.706076	0.00818646
0.231687	2.51752e-06	0.235269	1.26422e-06	0.245649	4.76269e-06	0.254737	7.93807e-06	0.266011	2.59502e-05	0.296548	0.00010778	0.709322	0.00809024
0.231688	2.50409e-06	0.23527	1.26086e-06	0.245651	4.69978e-06	0.25474	7.771e-06	0.266021	2.45447e-05	0.296589	9.84772e-05	0.712596	0.00814264
0.231689	2.49082e-06	0.23527	1.25752e-06	0.245652	4.63857e-06	0.254743	7.6113e-06	0.26603	2.32771e-05	0.296627	9.08103e-05	0.715898	0.00831588
0.23169	2.47773e-06	0.235271	1.2542e-06	0.245654	4.57898e-06	0.254747	7.45853e-06	0.26604	2.21254e-05	0.296669	0.000119181	0.719272	0.008481
0.231691	2.46479e-06	0.235271	1.2509e-06	0.245656	4.52097e-06	0.254749	7.31228e-06	0.266052	5.87474e-05	0.296714	0.000106109	0.722689	0.00864908
0.231692	2.45202e-06	0.235272	1.24761e-06	0.245658	4.46446e-06	0.254752	7.17218e-06	0.266075	5.56303e-05	0.296754	9.57073e-05	0.726147	0.00871205
0.231693	2.43941e-06	0.235272	1.24434e-06	0.24566	4.40942e-06	0.254755	7.03787e-06	0.266096	5.06264e-05	0.296791	8.80429e-05	0.729683	0.00884237
0.231694	2.42695e-06	0.235273	1.2411e-06	0.245661	4.35579e-06	0.254758	6.90902e-06	0.266115	4.55775e-05	0.296825	8.20625e-05	0.73318	0.00857431
0.231695	2.41465e-06	0.235273	1.23786e-06	0.245663	4.30353e-06	0.254761	6.78533e-06	0.266133	4.10523e-05	0.296856	7.71314e-05	0.736644	0.00885299
0.231696	2.40249e-06	0.235274	1.23465e-06	0.245665	4.25258e-06	0.254763	6.6665e-06	0.266154	6.95076e-05	0.296907	0.000146886	0.74023	0.00902107
0.231697	2.39048e-06	0.235274	1.23145e-06	0.245667	4.2029e-06	0.254766	6.55228e-06	0.266179	5.99698e-05	0.296966	0.00016216	0.743856	0.00913235
0.231698	2.37862e-06	0.235275	1.22827e-06	0.245668	4.15445e-06	0.254769	6.4424e-06	0.266206	8.44296e-05	0.297028	0.000145588	0.747502	0.0090668
0.231698	2.36689e-06	0.235275	1.22511e-06	0.24567	4.10719e-06	0.254771	6.33664e-06	0.266238	7.56136e-05	0.297083	0.000130417	0.75117	0.00921309
0.231699	2.35531e-06	0.235276	1.22197e-06	0.245672	4.06108e-06	0.254774	6.23477e-06	0.266267	6.65812e-05	0.297132	0.000117916	0.75484	0.0092956
0.23171	2.87571e-05	0.235276	1.21884e-06	0.245673	4.01609e-06	0.254776	6.13659e-06	0.266292	5.914e-05	0.297177	0.000107679	0.758585	0.00944769
0.231719	2.07649e-05	0.235276	1.21572e-06	0.245675	3.97216e-06	0.254779	6.0419e-06	0.266314	5.31528e-05	0.297218	9.92254e-05	0.76235	0.00927921
0.231726	1.52678e-05	0.235277	1.21263e-06	0.245676	3.92928e-06	0.254781	5.95053e-06	0.266334	4.82953e-05	0.297257	9.21627e-05	0.766048	0.00935492
0.231736	3.19834e-05	0.235277	1.20955e-06	0.245678	3.88741e-06	0.254783	5.86231e-06	0.266353	4.42947e-05	0.297292	8.61869e-05	0.769772	0.00928587
0.231747	2.40161e-05	0.235278	1.20649e-06	0.245679	3.84651e-06	0.254786	5.77707e-06	0.26637	4.09458e-05	0.297326	8.10662e-05	0.77351	0.00953576
0.231756	1.88137e-05	0.235278	1.20344e-06	0.245681	3.80656e-06	0.254788	5.69468e-06	0.266386	3.80974e-05	0.29736	0.000107196	0.777385	0.00976736
0.231762	1.54349e-05	0.235279	1.20041e-06	0.245683	3.76752e-06	0.25479	5.61499e-06	0.2664	3.56385e-05	0.297402	9.90437e-05	0.781321	0.00982436
0.231768	1.31018e-05	0.235279	1.19739e-06	0.245684	3.72937e-06	0.254793	5.53787e-06	0.266414	3.34869e-05	0.29744	9.06696e-05	0.785227	0.00983463
0.231773	1.13985e-05	0.23528	1.19439e-06	0.245685	3.69208e-06	0.254795	5.4632e-06	0.266427	3.15816e-05	0.297474	8.40398e-05	0.78915	0.00971938
0.231777	1.01049e-05	0.23528	1.19141e-06	0.245687	3.65562e-06	0.254797	5.39086e-06	0.266452	6.83615e-05	0.297507	7.87336e-05	0.793003	0.00960955
0.231781	9.09513e-06	0.235281	1.18844e-06	0.245688	3.61997e-06	0.254799	5.32075e-06	0.266478	5.97731e-05	0.297538	7.43171e-05	0.796859	0.00964932
0.231785	8.29116e-06	0.235281	1.18548e-06	0.24569	3.58511e-06	0.254801	5.25276e-06	0.2665	5.31199e-05	0.297566	7.05134e-05	0.80073	0.00977742
0.231788	7.64065e-06	0.235282	1.18254e-06	0.245691	3.551e-06	0.254803	5.1868e-06	0.266521	4.80727e-05	0.297605	9.81697e-05	0.804681	0.00996931
0.231791	7.10683e-06	0.235282	1.17962e-06	0.245693	3.51763e-06	0.254805	5.12278e-06	0.266539	4.40787e-05	0.297643	9.1915e-05	0.808694	0.0100033
0.231793	6.66298e-06	0.235283	1.17671e-06	0.245694	3.48498e-06	0.254807	5.06061e-06	0.266556	4.07873e-05	0.297679	8.59281e-05	0.812703	0.0101418
0.231796	6.28929e-06	0.235283	1.17381e-06	0.245695	3.45302e-06	0.254809	5.00021e-06	0.266572	3.79919e-05	0.297712	8.05858e-05	0.816766	0.0102233
0.231798	5.9709e-06	0.235284	1.17093e-06	0.245697	3.42173e-06	0.254811	4.94151e-06	0.266586	3.55665e-05	0.297743	7.58407e-05	0.820855	0.0104455
0.231801	5.69651e-06	0.235284	1.16807e-06	0.245698	3.3911e-06	0.254813	4.88444e-06	0.2666	3.34297e-05	0.297779	0.000108412	0.825026	0.0104829
0.231803	5.45749e-06	0.235285	1.16521e-06	0.2457	3.3611e-06	0.254815	4.82892e-06	0.266613	3.15253e-05	0.297821	0.000100403	0.829238	0.0106858
0.231805	5.24719e-06	0.235285	1.16238e-06	0.245701	3.33173e-06	0.254817	4.7749e-06	0.266635	5.59537e-05	0.29786	9.17799e-05	0.833525	0.0109449
0.231807	5.06045e-06	0.235286	1.15955e-06	0.245702	3.30295e-06	0.254819	4.7223e-06	0.266657	5.11845e-05	0.297895	8.44446e-05	0.837926	0.0109315
0.231809	4.8932e-06	0.235286	1.15674e-06	0.245704	3.27475e-06	0.254821	4.67109e-06	0.266676	4.63427e-05	0.297927	7.83626e-05	0.842271	0.0108902
0.231811	4.74227e-06	0.235286	1.15395e-06	0.245705	3.24712e-06	0.254823	4.6212e-06	0.266694	4.21884e-05	0.297957	7.3273e-05	0.846637	0.0109093
0.231813	4.60509e-06	0.235287	1.15116e-06	0.245706	3.22004e-06	0.254825	4.57257e-06	0.26671	3.87068e-05	0.297986	6.89429e-05	0.850988	0.0107842
0.231815	4.47965e-06	0.235287	1.1484e-06	0.245707	3.1935e-06	0.254826	4.52517e-06	0.266725	3.57799e-05	0.298013	6.5197e-05	0.855366	0.0110753
0.231817	4.36428e-06	0.235288	1.14564e-06	0.245709	3.16748e-06	0.254828	4.47894e-06	0.266739	3.32963e-05	0.298038	6.19076e-05	0.859843	0.0112227
0.231818	4.25763e-06	0.235288	1.1429e-06	0.24571	3.14196e-06	0.25483	4.43385e-06	0.266751	3.11657e-05	0.298062	5.8982e-05	0.864353	0.0113807
0.23182	4.1586e-06	0.235289	1.14017e-06	0.245711	3.11694e-06	0.254832	4.38984e-06	0.266764	2.93178e-05	0.298085	5.63525e-05	0.868917	0.0114788
0.231822	4.06626e-06	0.235289	1.13745e-06	0.245712	3.09239e-06	0.254834	4.34689e-06	0.266775	2.76984e-05	0.298107	5.39684e-05	0.873572	0.0117705
0.231823	3.97986e-06	0.23529	1.13475e-06	0.245714	3.06832e-06	0.254835	4.30495e-06	0.266786	2.62652e-05	0.298128	5.17915e-05	0.87828	0.0116973
0.231825	3.89873e-06	0.23529	1.13206e-06	0.245715	3.04469e-06	0.254837	4.26398e-06	0.266796	2.49855e-05	0.298155	6.87762e-05	0.882994	0.011865
0.231826	3.82233e-06	0.235291	1.12938e-06	0.245716	3.02151e-06	0.254839	4.22396e-06	0.266806	2.38335e-05	0.298181	6.34026e-05	0.88782	0.0121881
0.231828	3.75019e-06	0.235291	1.12672e-06	0.245717	2.99876e-06	0.25484	4.18484e-06	0.266815	2.2789e-05	0.298206	6.04461e-05	0.89273	0.0122592
0.231829	3.68191e-06	0.235291	1.12407e-06	0.245719	2.97643e-06	0.254842	4.1466e-06	0.266824	2.1836e-05	0.29823	5.80018e-05	0.897695	0.0125973
0.231831	3.61714e-06	0.235292	1.12143e-06	0.24572	2.9545e-06	0.254844	4.10922e-06	0.266832	2.09615e-05	0.298252	5.57059e-05	0.902716	0.0125536
0.231832	3.55557e-06	0.235292	1.1188e-06	0.245721	2.93298e-06	0.254845	4.07265e-06	0.266841	2.01551e-05	0.298274	5.35254e-05	0.90781	0.0128078
0.231834	3.49693e-06	0.235293	1.11619e-06	0.245722	2.91184e-06	0.254847	4.03687e-06	0.266849	1.94082e-05	0.298295	5.14742e-05	0.913043	0.013181
0.231835	3.441e-06	0.235293	1.11359e-06	0.245723	2.89108e-06	0.254849	4.00187e-06	0.266868	5.13582e-05	0.298315	4.95601e-05	0.918401	0.0135127
0.231836	3.38756e-06	0.235294	1.111e-06	0.245724	2.87068e-06	0.25485	3.9676e-06	0.266887	4.32181e-05	0.298335	4.77805e-05	0.923834	0.0137819
0.231838	3.33644e-06	0.235294	1.10842e-06	0.245726	2.85065e-06	0.254852	3.93406e-06	0.266903	3.79313e-05	0.298354	4.61271e-05	0.929388	0.0140243
0.231839	3.28747e-06	0.235295	1.10585e-06	0.245727	2.83096e-06	0.254861	4.81315e-05	0.266917	3.43395e-05	0.298372	4.4589e-05	0.935104	0.0144564
0.23184	3.2405e-06	0.235295	1.1033e-06	0.245728	2.81162e-06	0.254879	4.05874e-05	0.26693	3.16531e-05	0.298389	4.31546e-05	0.94087	0.0143356
0.231842	3.1954e-06	0.235295	1.10076e-06	0.245729	2.79261e-06	0.254893	3.27552e-05	0.266942	2.9492e-05	0.298406	4.18133e-05	0.946624	0.0146832
0.231843	3.15205e-06	0.235296	1.09822e-06	0.24573	2.77392e-06	0.254905	2.69191e-05	0.266954	2.76757e-05	0.298423	4.05551e-05	0.952566	0.0148904
0.231844	3.11035e-06	0.235296	1.09571e-06	0.245731	2.75555e-06	0.254915	2.2664e-05	0.266965	2.61112e-05	0.298439	3.93715e-05	0.958531	0.0150211
0.231845	3.0702e-06	0.235297	1.0932e-06	0.245732	2.73748e-06	0.254923	1.94666e-05	0.266977	5.72476e-05	0.298454	3.82547e-05	0.964575	0.0150879
0.231847	3.03151e-06	0.235297	1.0907e-06	0.245733	2.71972e-06	0.254931	1.69805e-05	0.267	5.5884e-05	0.298478	7.19953e-05	0.970638	0.0152714
0.231848	2.9942e-06	0.235298	1.08822e-06	0.245734	2.70225e-06	0.254937	1.49944e-05	0.26703	7.71731e-05	0.298506	6.50906e-05	0.976797	0.0156175
0.231849	2.95818e-06	0.235298	1.08574e-06	0.245735	2.68507e-06	0.254943	1.33767e-05	0.267059	6.64034e-05	0.298554	0.000129769	0.983067	0.0158586
0.23185	2.9234e-06	0.235299	1.08328e-06	0.245737	2.66817e-06	0.254948	1.20409e-05	0.267083	5.75147e-05	0.298603	0.000114432	0.98941	0.0156561
0.231851	2.8898e-06	0.235299	1.08083e-06	0.245738	2.65154e-06	0.254952	1.09268e-05	0.267105	5.09202e-05	0.298646	0.000101398	0.995741	0.0159674
0.231853	2.8573e-06	0.235299	1.07839e-06	0.245739	2.63518e-06	0.254956	9.99056e-06	0.267124	4.60065e-05	0.298684	9.10207e-05	1.00218	0.0160769
0.231854	2.82587e-06	0.2353	1.07596e-06	0.24574	2.61908e-06	0.25496	9.19887e-06	0.267142	4.22241e-05	0.298719	8.27182e-05	1.00864	0.0162248
0.231855	2.79544e-06	0.2353	1.07355e-06	0.245741	2.60324e-06	0.254964	8.52577e-06	0.267158	3.91997e-05	0.298751	7.59527e-05	1.01517	0.0164298
0.231856	2.76597e-06	0.235301	1.07114e-06	0.245742	2.58764e-06	0.254967	7.95067e-06	0.267173	3.66966e-05	0.29878	7.03342e-05	1.02175	0.016594
0.231857	2.73741e-06	0.235301	1.06874e-06	0.245743	2.57229e-06	0.25497	7.45701e-06	0.267188	3.45664e-05	0.298807	6.55896e-05	1.02839	0.0166332
0.231858	2.70973e-06	0.235302	1.06636e-06	0.245744	2.55717e-06	0.254973	7.0313e-06	0.267201	3.27143e-05	0.298832	6.15257e-05	1.03512	0.0170564
0.231859	2.68289e-06	0.235302	1.06398e-06	0.245745	2.54229e-06	0.254976	6.66253e-06	0.267214	3.1078e-05	0.298856	5.80023e-05	1.04196	0.0171307
0.23186	2.65685e-06	0.235302	1.06162e-06	0.245746	2.52764e-06	0.254978	6.34163e-06	0.267226	2.96145e-05	0.298879	5.49155e-05	1.04886	0.0176433
0.231861	2.63157e-06	0.235303	1.05926e-06	0.245747	2.5132e-06	0.254981	6.0611e-06	0.267237	2.82931e-05	0.2989	5.21863e-05	1.056	0.0179259
0.231862	2.60703e-06	0.235303	1.05692e-06	0.245748	2.49898e-06	0.254983	5.81473e-06	0.267248	2.70912e-05	0.298929	8.46457e-05	1.06319	0.018237
0.231863	2.58319e-06	0.235304	1.05459e-06	0.245749	2.48498e-06	0.254986	5.59735e-06	0.267259	2.59911e-05	0.298969	0.00010207	1.07044	0.0180709
0.231864	2.56002e-06	0.235304	1.05226e-06	0.24575	2.47118e-06	0.254988	5.40464e-06	0.267269	2.4979e-05	0.299024	0.000159381	1.07771	0.018308
0.231865	2.53751e-06	0.235304	1.04995e-06	0.245751	2.45759e-06	0.25499	5.233e-06	0.267279	2.40437e-05	0.299084	0.00016754	1.0851	0.0185527
0.231866	2.51561e-06	0.235305	1.04765e-06	0.245752	2.44419e-06	0.254992	5.07941e-06	0.267289	2.31761e-05	0.299148	0.000152745	1.09255	0.0187877
0.231867	2.49431e-06	0.235305	1.04536e-06	0.245753	2.43099e-06	0.254994	4.94132e-06	0.267298	2.23685e-05	0.299206	0.000134301	1.10006	0.0188506
0.231868	2.47358e-06	0.235306	1.04308e-06	0.245754	2.41798e-06	0.254996	4.81659e-06	0.267306	2.16143e-05	0.299256	0.000119222	1.10766	0.0190703
0.231869	2.45341e-06	0.235306	1.0408e-06	0.245755	2.40516e-06	0.254998	4.70343e-06	0.267315	2.09082e-05	0.299307	0.000141789	1.11533	0.0194032
0.23187	2.43376e-06	0.235307	1.03854e-06	0.245756	2.39251e-06	0.255	4.60029e-06	0.267323	2.02453e-05	0.299364	0.000168548	1.12322	0.0200889
0.231871	2.41462e-06	0.235307	1.03629e-06	0.245757	2.38005e-06	0.255001	4.50589e-06	0.267331	1.96216e-05	0.299429	0.000154805	1.13129	0.0201931
0.231872	2.39598e-06	0.235307	1.03405e-06	0.245758	2.36776e-06	0.255003	4.41911e-06	0.267349	5.04378e-05	0.299487	0.000138755	1.13942	0.0206846
0.231873	2.3778e-06	0.235308	1.03181e-06	0.245759	2.35564e-06	0.255005	4.33902e-06	0.267367	4.19732e-05	0.29954	0.000125186	1.14771	0.020604
0.231874	2.36008e-06	0.235308	1.02959e-06	0.24576	2.34369e-06	0.255007	4.26481e-06	0.267383	3.65858e-05	0.299588	0.00011424	1.15597	0.0207213
0.231875	2.3428e-06	0.235309	1.02738e-06	0.24576	2.3319e-06	0.255008	4.19579e-06	0.267397	3.34023e-05	0.299632	0.000105355	1.16428	0.0207527
0.231876	2.32594e-06	0.235309	1.02517e-06	0.245761	2.32027e-06	0.25501	4.13136e-06	0.26741	3.14116e-05	0.299672	9.80028e-05	1.17271	0.0213687
0.231877	2.30948e-06	0.235309	1.02298e-06	0.245762	2.3088e-06	0.255012	4.07102e-06	0.267422	3.00209e-05	0.29971	9.17891e-05	1.18135	0.0217193
0.231878	2.29341e-06	0.23531	1.02079e-06	0.245763	2.29748e-06	0.255013	4.01431e-06	0.267436	6.55725e-05	0.299746	8.64375e-05	1.18999	0.0215384
0.231879	2.27773e-06	0.23531	1.01862e-06	0.245764	2.28632e-06	0.255015	3.96087e-06	0.267463	6.38928e-05	0.299779	8.17542e-05	1.19865	0.0219817
0.23188	2.2624e-06	0.235311	1.01645e-06	0.245765	2.2753e-06	0.255016	3.91035e-06	0.267487	5.72563e-05	0.299811	7.76022e-05	1.20747	0.0221887
0.231881	2.24743e-06	0.235311	1.01429e-06	0.245766	2.26442e-06	0.255018	3.86247e-06	0.267509	5.14653e-05	0.299841	7.38822e-05	1.21636	0.0222856
0.231882	2.23279e-06	0.235311	1.01215e-06	0.245767	2.25369e-06	0.25502	3.81696e-06	0.267528	4.70058e-05	0.299883	0.000134705	1.2253	0.0221959
0.231883	2.21848e-06	0.235312	1.01001e-06	0.245768	2.2431e-06	0.255021	3.77362e-06	0.267546	4.35688e-05	0.299935	0.000123432	1.23411	0.0219307
0.231883	2.20448e-06	0.235312	1.00788e-06	0.245769	2.23265e-06	0.255023	3.73223e-06	0.267563	4.084e-05	0.299982	0.000111393	1.24289	0.0219862
0.231884	2.19078e-06	0.235313	1.00576e-06	0.24577	2.22232e-06	0.255024	3.69263e-06	0.267579	3.8601e-05	0.300037	0.000135607	1.25168	0.0218606
0.231885	2.17738e-06	0.235313	1.00364e-06	0.24577	2.21213e-06	0.255026	3.65467e-06	0.267594	3.67101e-05	0.300089	0.000122952	1.26046	0.0221565
0.231886	2.16426e-06	0.235313	1.00154e-06	0.245771	2.20207e-06	0.255027	3.61822e-06	0.267608	3.50757e-05	0.300136	0.000112871	1.26938	0.022324
0.231887	2.15141e-06	0.235314	9.99448e-07	0.245772	2.19214e-06	0.255028	3.58314e-06	0.267622	3.36367e-05	0.300182	0.000119892	1.27835	0.0227442
0.231888	2.13883e-06	0.235314	9.97363e-07	0.245773	2.18232e-06	0.25503	3.54934e-06	0.267635	3.23511e-05	0.300228	0.000110777	1.28753	0.0229764
0.231889	2.1265e-06	0.235315	9.95286e-07	0.245774	2.17263e-06	0.255031	3.51672e-06	0.267648	3.11888e-05	0.30027	0.000103343	1.29684	0.0234029
0.231889	2.11441e-06	0.235315	9.93219e-07	0.245775	2.16306e-06	0.255033	3.4852e-06	0.26766	3.01278e-05	0.300315	0.000134461	1.30627	0.0238798
0.23189	2.10256e-06	0.235315	9.9116e-07	0.245776	2.15361e-06	0.255034	3.45469e-06	0.267672	2.91515e-05	0.300366	0.000124238	1.31589	0.0241927
0.231891	2.09094e-06	0.235316	9.8911e-07	0.245777	2.14427e-06	0.255035	3.42514e-06	0.267684	2.82469e-05	0.300418	0.000186803	1.3257	0.0245881
0.231892	2.07953e-06	0.235316	9.87068e-07	0.245777	2.13504e-06	0.255037	3.39647e-06	0.267695	2.7404e-05	0.30049	0.00016904	1.33552	0.0245295
0.231893	2.06835e-06	0.235317	9.85035e-07	0.245778	2.12592e-06	0.255038	3.36864e-06	0.267706	2.66147e-05	0.300553	0.000151201	1.34546	0.0249584
0.231894	2.05736e-06	0.235317	9.83011e-07	0.245779	2.11691e-06	0.255039	3.34158e-06	0.267716	2.58724e-05	0.300611	0.000137005	1.35543	0.0250781
0.231894	2.04658e-06	0.235317	9.80994e-07	0.24578	2.10801e-06	0.255041	3.31527e-06	0.267726	2.51717e-05	0.300663	0.000125646	1.36546	0.0250391
0.231895	2.03599e-06	0.235318	9.78987e-07	0.245781	2.09921e-06	0.255042	3.28965e-06	0.267736	2.45084e-05	0.300712	0.000116271	1.3756	0.025666
0.231896	2.02558e-06	0.235318	9.76987e-07	0.245782	2.09052e-06	0.255043	3.26468e-06	0.267746	2.38786e-05	0.300756	0.00010833	1.3859	0.0258839
0.231897	2.01535e-06	0.235319	9.74996e-07	0.245782	2.08192e-06	0.255045	3.24034e-06	0.267755	2.32791e-05	0.300798	0.000101481	1.39632	0.0263365
0.231898	2.0053e-06	0.235319	9.73013e-07	0.245783	2.07343e-06	0.255046	3.21659e-06	0.267764	2.27074e-05	0.300838	9.54988e-05	1.40692	0.0267002
0.231898	1.99541e-06	0.235319	9.71038e-07	0.245784	2.06503e-06	0.255047	3.1934e-06	0.267777	5.34328e-05	0.300875	9.02261e-05	1.41768	0.0270008
0.231899	1.98569e-06	0.23532	9.69071e-07	0.245785	2.05672e-06	0.255049	3.17074e-06	0.267796	4.43987e-05	0.30091	8.55435e-05	1.42856	0.0273417
0.2319	1.97612e-06	0.23532	9.67113e-07	0.245786	2.04852e-06	0.25505	3.14859e-06	0.267813	3.80419e-05	0.300943	8.13575e-05	1.43951	0.0274798
0.231901	1.96671e-06	0.235321	9.65162e-07	0.245787	2.0404e-06	0.255051	3.12693e-06	0.267827	3.35305e-05	0.300975	7.75931e-05	1.4506	0.0279149
0.231902	1.95744e-06	0.235321	9.6322e-07	0.245787	2.03237e-06	0.255052	3.10574e-06	0.267839	3.01835e-05	0.301005	7.41887e-05	1.46173	0.0278093
0.231902	1.94831e-06	0.235321	9.61285e-07	0.245788	2.02443e-06	0.255054	3.08499e-06	0.267851	2.76258e-05	0.301034	7.10935e-05	1.47289	0.0282611
0.231903	1.93932e-06	0.235322	9.59359e-07	0.245789	2.01658e-06	0.255055	3.06467e-06	0.267862	2.56275e-05	0.301062	6.82653e-05	1.48427	0.0286148
0.231904	1.93046e-06	0.235322	9.5744e-07	0.24579	2.00882e-06	0.255069	7.87781e-05	0.267872	2.40343e-05	0.301089	6.56689e-05	1.49581	0.0291921
0.231905	1.92173e-06	0.235322	9.55529e-07	0.245791	2.00114e-06	0.255096	5.97667e-05	0.267881	2.27381e-05	0.301115	6.32747e-05	1.50758	0.029629
0.231905	1.91312e-06	0.235323	9.53626e-07	0.245791	1.99354e-06	0.255118	4.76967e-05	0.26789	2.16623e-05	0.30114	6.1058e-05	1.51952	0.0300554
0.231906	1.90464e-06	0.235323	9.5173e-07	0.245792	1.98602e-06	0.25515	0.000102156	0.267898	2.07515e-05	0.301164	5.89978e-05	1.53172	0.0308803
0.231907	1.89627e-06	0.235324	9.49842e-07	0.245793	1.97859e-06	0.255187	8.71646e-05	0.267906	1.99662e-05	0.301187	5.70763e-05	1.54426	0.031485
0.231908	1.88801e-06	0.235324	9.47962e-07	0.245794	1.97123e-06	0.255219	7.22919e-05	0.267914	1.92773e-05	0.301209	5.52785e-05	1.55691	0.0317598
0.231909	1.87986e-06	0.235324	9.4609e-07	0.245795	1.96395e-06	0.255246	6.03166e-05	0.267922	1.86638e-05	0.301231	5.35913e-05	1.56955	0.0315593
0.231909	1.87182e-06	0.235325	9.44224e-07	0.245795	1.95674e-06	0.255268	5.11425e-05	0.267929	1.811e-05	0.301263	8.71199e-05	1.58223	0.0319987
0.23191	1.86388e-06	0.235325	9.42367e-07	0.24581	3.81229e-05	0.255287	4.41516e-05	0.267936	1.76043e-05	0.301297	8.16822e-05	1.59506	0.0321456
0.231911	1.85604e-06	0.235326	9.40517e-07	0.245823	2.998e-05	0.255303	3.87626e-05	0.267943	1.71382e-05	0.301335	0.00011163	1.60788	0.0320143
0.231918	3.7891e-05	0.235326	9.38674e-07	0.245834	2.46004e-05	0.255318	3.45337e-05	0.26795	1.67048e-05	0.301387	0.0001285	1.62071	0.0319973
0.231932	3.28303e-05	0.235326	9.36839e-07	0.245843	2.10133e-05	0.255331	3.115e-05	0.267957	1.62993e-05	0.301446	0.000145252	1.63364	0.032825
0.231944	2.64931e-05	0.235327	9.35011e-07	0.245851	1.84711e-05	0.255343	2.83915e-05	0.267963	1.59176e-05	0.301501	0.000127745	1.64681	0.0330772
0.231954	2.1975e-05	0.235327	9.3319e-07	0.245858	1.65556e-05	0.255354	2.6104e-05	0.267969	1.55566e-05	0.301549	0.000113441	1.66011	0.0332171
0.231962	1.88648e-05	0.235327	9.31377e-07	0.245864	1.504e-05	0.255364	2.41781e-05	0.267975	1.52138e-05	0.301592	0.000102537	1.67348	0.0337668
0.231969	1.66151e-05	0.235328	9.2957e-07	0.24587	1.37969e-05	0.255373	2.25352e-05	0.267981	1.48873e-05	0.301631	9.4095e-05	1.68709	0.0341823
0.231975	1.48862e-05	0.235328	9.27771e-07	0.245875	1.2751e-05	0.255382	2.11173e-05	0.267987	1.45755e-05	0.301667	8.73309e-05	1.7009	0.0346687
0.231981	1.3491e-05	0.235329	9.25979e-07	0.24588	1.18548e-05	0.25539	1.98814e-05	0.267993	1.42769e-05	0.301701	8.17302e-05	1.71483	0.0350895
0.231986	1.23264e-05	0.235329	9.24194e-07	0.245885	1.10763e-05	0.255398	1.87944e-05	0.267999	1.39904e-05	0.301739	0.000139045	1.72895	0.035455
0.231991	1.13329e-05	0.235329	9.22417e-07	0.245889	1.03932e-05	0.255405	1.7831e-05	0.268004	1.37151e-05	0.301792	0.000127868	1.74315	0.0356628
0.231995	1.04734e-05	0.23533	9.20646e-07	0.245893	9.78877e-06	0.255412	1.69713e-05	0.26801	1.34502e-05	0.301841	0.000114534	1.75754	0.0361921
0.231999	9.7227e-06	0.23533	9.18882e-07	0.245897	9.25032e-06	0.255419	1.61992e-05	0.268015	1.31949e-05	0.301884	0.000103714	1.77206	0.0364093
0.232003	9.06246e-06	0.23533	9.17125e-07	0.245901	8.76779e-06	0.255425	1.55019e-05	0.26802	1.29485e-05	0.301924	9.51267e-05	1.7866	0.0363058
0.232007	8.4785e-06	0.235331	9.15375e-07	0.245904	8.33312e-06	0.255431	1.48689e-05	0.268025	1.27107e-05	0.30196	8.81837e-05	1.80122	0.036782
0.23201	7.9595e-06	0.235331	9.13631e-07	0.245907	7.93973e-06	0.255437	1.42918e-05	0.26803	1.24807e-05	0.301994	8.24415e-05	1.81603	0.0371022
0.232013	7.49617e-06	0.235331	9.11895e-07	0.24591	7.58217e-06	0.255442	1.37632e-05	0.268035	1.22583e-05	0.302026	7.75938e-05	1.83085	0.0371905
0.232016	7.08084e-06	0.235332	9.10165e-07	0.245913	7.25593e-06	0.255448	1.32772e-05	0.26804	1.20429e-05	0.302057	7.34284e-05	1.84584	0.0377066
0.232019	6.70705e-06	0.235332	9.08442e-07	0.245916	6.95718e-06	0.255453	1.28287e-05	0.268045	1.18342e-05	0.302085	6.97955e-05	1.86107	0.0385574
0.232021	6.36936e-06	0.235333	9.06726e-07	0.245919	6.6827e-06	0.255458	1.24135e-05	0.26805	1.1632e-05	0.302112	6.65867e-05	1.87658	0.0389203
0.232024	6.06319e-06	0.235333	9.05016e-07	0.245921	6.42972e-06	0.255463	1.20278e-05	0.268054	1.14358e-05	0.302138	6.3722e-05	1.89223	0.0393939
0.232026	5.78461e-06	0.235333	9.03313e-07	0.245924	6.1959e-06	0.255468	1.16686e-05	0.268059	1.12454e-05	0.302167	8.27305e-05	1.90808	0.0398556
0.232028	5.53032e-06	0.235334	9.01616e-07	0.245926	5.97918e-06	0.255472	1.13331e-05	0.268063	1.10606e-05	0.302204	8.99546e-05	1.92408	0.0401593
0.23203	5.29745e-06	0.235334	8.99926e-07	0.245929	5.77781e-06	0.255477	1.1019e-05	0.268068	1.0881e-05	0.302241	0.000114289	1.94013	0.0401567
0.232033	5.08356e-06	0.235334	8.98243e-07	0.245931	5.59024e-06	0.255481	1.07241e-05	0.268072	1.07065e-05	0.302287	0.000139384	1.95622	0.0404553
0.232034	4.88656e-06	0.235335	8.96566e-07	0.245933	5.41515e-06	0.255485	1.04467e-05	0.268076	1.05368e-05	0.30234	0.000123699	1.97256	0.0411303
0.232036	4.70464e-06	0.235335	8.94895e-07	0.245935	5.25134e-06	0.255489	1.01853e-05	0.268086	8.34481e-05	0.302386	0.00010942	1.98903	0.0413483
0.232038	4.53621e-06	0.235335	8.93231e-07	0.245937	5.09777e-06	0.255493	9.93831e-06	0.268124	0.00010366	0.302441	0.000171914	2.00558	0.0415954
0.23204	4.37993e-06	0.235336	8.91573e-07	0.245946	4.07022e-05	0.255497	9.70463e-06	0.268169	0.000115527	0.302518	0.000181736	2.02234	0.042155
0.232042	4.23458e-06	0.235336	8.89921e-07	0.245961	3.70922e-05	0.255501	9.48312e-06	0.268211	9.89889e-05	0.302586	0.000158529	2.03931	0.0425438
0.232043	4.09913e-06	0.235336	8.88276e-07	0.245975	3.28486e-05	0.255505	9.2728e-06	0.268257	0.000125312	0.302646	0.000140369	2.0564	0.0428581
0.232045	3.97266e-06	0.235337	8.86637e-07	0.245987	2.92388e-05	0.255509	9.07279e-06	0.268314	0.000137603	0.302699	0.000126504	2.07371	0.0435995
0.232047	3.85436e-06	0.235337	8.85004e-07	0.245999	2.62749e-05	0.255512	8.88232e-06	0.268365	0.000117598	0.302747	0.000115662	2.09118	0.0438325
0.232048	3.74352e-06	0.235338	8.83377e-07	0.246009	2.38257e-05	0.255516	8.70067e-06	0.268408	0.000101124	0.302791	0.000106903	2.1088	0.0442239
0.23205	3.63949e-06	0.235338	8.81756e-07	0.246018	2.17739e-05	0.255519	8.52721e-06	0.268446	8.83819e-05	0.302833	9.96193e-05	2.12662	0.0447012
0.232051	3.54172e-06	0.235338	8.80142e-07	0.246026	2.00312e-05	0.255523	8.36135e-06	0.268479	7.84792e-05	0.302882	0.000121126	2.14467	0.0454363
0.232052	3.44968e-06	0.235339	8.78533e-07	0.246034	1.85333e-05	0.255526	8.20258e-06	0.268509	7.06222e-05	0.302929	0.000111459	2.163	0.046025
0.232054	3.36294e-06	0.235339	8.76931e-07	0.246041	1.72324e-05	0.255529	8.05042e-06	0.268536	6.42417e-05	0.302972	0.000102482	2.18146	0.0463135
0.232055	3.28107e-06	0.235339	8.75334e-07	0.246047	1.6093e-05	0.255532	7.90444e-06	0.26856	5.89468e-05	0.303013	0.000130183	2.20004	0.0466613
0.232056	3.20371e-06	0.23534	8.73743e-07	0.246054	1.50876e-05	0.255535	7.76424e-06	0.268583	5.44688e-05	0.303077	0.000181034	2.21886	0.0472166
0.232058	3.13052e-06	0.23534	8.72159e-07	0.24606	1.41949e-05	0.255538	7.62948e-06	0.268604	5.06204e-05	0.303145	0.000162023	2.23782	0.0477094
0.232059	3.06121e-06	0.23534	8.7058e-07	0.246065	1.3398e-05	0.255542	7.4998e-06	0.268624	4.72677e-05	0.303207	0.00014685	2.25699	0.0480649
0.23206	2.99549e-06	0.235341	8.69007e-07	0.24607	1.26833e-05	0.255544	7.37492e-06	0.268642	4.43136e-05	0.303268	0.000177201	2.27627	0.0484537
0.232061	2.93311e-06	0.235341	8.6744e-07	0.246075	1.20397e-05	0.255547	7.25456e-06	0.268659	4.16856e-05	0.303335	0.000160232	2.29576	0.0490655
0.232062	2.87385e-06	0.235341	8.65878e-07	0.24608	1.14579e-05	0.25555	7.13846e-06	0.268675	3.93291e-05	0.303396	0.000144679	2.31554	0.0495863
0.232064	2.81749e-06	0.235342	8.64323e-07	0.246084	1.09301e-05	0.255553	7.02638e-06	0.268697	5.96617e-05	0.303457	0.000165032	2.33543	0.050153
0.232065	2.76385e-06	0.235342	8.62773e-07	0.246089	1.04498e-05	0.255556	6.91811e-06	0.268719	5.20307e-05	0.303529	0.000181491	2.35562	0.0506992
0.232066	2.71274e-06	0.235342	8.61229e-07	0.246093	1.00113e-05	0.255559	6.81344e-06	0.268739	4.64646e-05	0.303598	0.000161806	2.37604	0.0511097
0.232067	2.66401e-06	0.235343	8.5969e-07	0.246097	9.60975e-06	0.255561	6.71219e-06	0.268757	4.23206e-05	0.303659	0.000146947	2.39652	0.0513167
0.232068	2.61749e-06	0.235343	8.58157e-07	0.2461	9.24109e-06	0.255564	6.61419e-06	0.268773	3.90877e-05	0.303717	0.000180105	2.41717	0.0519289
0.232069	2.57307e-06	0.235343	8.5663e-07	0.246104	8.90162e-06	0.255567	6.51926e-06	0.268788	3.64616e-05	0.303784	0.000158222	2.43806	0.0526032
0.23207	2.53059e-06	0.235344	8.55108e-07	0.246108	8.58821e-06	0.255569	6.42728e-06	0.268802	3.42615e-05	0.303844	0.000142151	2.45923	0.0530571
0.232071	2.48996e-06	0.235344	8.53591e-07	0.246111	8.29809e-06	0.255572	6.33808e-06	0.268816	3.2375e-05	0.303899	0.000130341	2.48049	0.0532929
0.232072	2.45106e-06	0.235344	8.52081e-07	0.246114	8.02885e-06	0.255574	6.25155e-06	0.268828	3.07282e-05	0.303949	0.00012119	2.50198	0.0541729
0.232073	2.41378e-06	0.235345	8.50575e-07	0.246117	7.77835e-06	0.255577	6.16756e-06	0.26884	2.92701e-05	0.303996	0.000113727	2.52372	0.0545469
0.232074	2.37804e-06	0.235345	8.49075e-07	0.24612	7.54475e-06	0.255579	6.086e-06	0.268852	2.79639e-05	0.30404	0.000107407	2.54554	0.0547021
0.232075	2.34374e-06	0.235346	8.47581e-07	0.246123	7.32638e-06	0.255582	6.00675e-06	0.268862	2.67822e-05	0.304082	0.000101916	2.56743	0.0548968
0.232076	2.3108e-06	0.235346	8.46091e-07	0.246126	7.12181e-06	0.255584	5.92973e-06	0.268873	2.57042e-05	0.304121	9.70646e-05	2.5895	0.0555331
0.232077	2.27915e-06	0.235346	8.44607e-07	0.246129	6.92973e-06	0.255586	5.85484e-06	0.268883	2.47137e-05	0.304159	9.27262e-05	2.61176	0.0558338
0.232078	2.24871e-06	0.235347	8.43129e-07	0.246132	6.74902e-06	0.255589	5.78198e-06	0.268893	2.37981e-05	0.304196	8.88111e-05	2.63418	0.0562501
0.232079	2.21943e-06	0.235347	8.41655e-07	0.246134	6.57867e-06	0.255591	5.71108e-06	0.268902	2.29473e-05	0.30423	8.5252e-05	2.65684	0.0567478
0.232079	2.19123e-06	0.235347	8.40187e-07	0.246137	6.41777e-06	0.255593	5.64206e-06	0.268911	2.21532e-05	0.304264	8.19962e-05	2.67965	0.0571861
0.23208	2.16406e-06	0.235348	8.38725e-07	0.24614	6.26552e-06	0.255596	5.57484e-06	0.26892	2.14092e-05	0.304301	0.000118215	2.7026	0.0576084
0.232081	2.13786e-06	0.235348	8.37267e-07	0.246142	6.12122e-06	0.255598	5.50935e-06	0.268928	2.07099e-05	0.304352	0.000131977	2.72565	0.0575995
0.232082	2.11259e-06	0.235348	8.35814e-07	0.246145	5.98421e-06	0.2556	5.44553e-06	0.268936	2.00507e-05	0.304403	0.000121393	2.74873	0.058
0.232083	2.08819e-06	0.235349	8.34367e-07	0.246147	5.85393e-06	0.255602	5.38331e-06	0.268944	1.94281e-05	0.304449	0.000110807	2.7721	0.0587029
0.232084	2.06463e-06	0.235349	8.32925e-07	0.246149	5.72986e-06	0.255612	3.25863e-05	0.268952	1.88386e-05	0.304492	0.000102044	2.79564	0.0590356
0.232084	2.04185e-06	0.235349	8.31487e-07	0.246151	5.61154e-06	0.255624	2.77205e-05	0.268959	1.82796e-05	0.304543	0.000126433	2.81948	0.0600269
0.232085	2.01983e-06	0.23535	8.30055e-07	0.246154	5.49855e-06	0.255635	2.44997e-05	0.268967	1.77486e-05	0.304591	0.000115098	2.84354	0.0602446
0.232086	1.99852e-06	0.23535	8.28628e-07	0.246156	5.39052e-06	0.255644	2.24992e-05	0.268974	1.72437e-05	0.304639	0.000138073	2.86782	0.0608559
0.232087	1.97788e-06	0.23535	8.27206e-07	0.246158	5.28711e-06	0.255653	2.10046e-05	0.26898	1.67629e-05	0.304693	0.000129345	2.89221	0.061109
0.232088	1.95789e-06	0.235351	8.25788e-07	0.24616	5.18799e-06	0.255661	1.97095e-05	0.268987	1.63045e-05	0.304743	0.000119358	2.91683	0.0619089
0.232088	1.93852e-06	0.235351	8.24376e-07	0.246162	5.0929e-06	0.255668	1.85163e-05	0.268993	1.58672e-05	0.304788	0.00011082	2.94166	0.0623373
0.232089	1.91973e-06	0.235351	8.22969e-07	0.246164	5.00158e-06	0.255675	1.74022e-05	0.269	1.54496e-05	0.304838	0.000142354	2.96668	0.062754
0.23209	1.9015e-06	0.235352	8.21566e-07	0.246166	4.91379e-06	0.255682	1.63649e-05	0.269006	1.50505e-05	0.304892	0.000128919	2.99194	0.0633603
0.232091	1.8838e-06	0.235352	8.20168e-07	0.246168	4.82931e-06	0.255689	1.54052e-05	0.269012	1.46687e-05	0.304956	0.000151483	3.01733	0.0639347
0.232092	1.86661e-06	0.235352	8.18775e-07	0.24617	4.74796e-06	0.255695	1.45221e-05	0.269017	1.43034e-05	0.305013	0.000172773	3.04294	0.0641784
0.232092	1.84991e-06	0.235353	8.17387e-07	0.246172	4.66955e-06	0.2557	1.37127e-05	0.269023	1.39534e-05	0.305081	0.000163542	3.06865	0.0644273
0.232093	1.83367e-06	0.235353	8.16004e-07	0.246174	4.59391e-06	0.255706	1.29725e-05	0.269029	1.36181e-05	0.305143	0.000148171	3.09462	0.0653395
0.232094	1.81787e-06	0.235353	8.14625e-07	0.246176	4.52089e-06	0.255722	4.80609e-05	0.269034	1.32965e-05	0.3052	0.000134859	3.1208	0.0655723
0.232094	1.80249e-06	0.235353	8.13251e-07	0.246177	4.45036e-06	0.255739	4.03408e-05	0.269039	1.2988e-05	0.305252	0.000124086	3.1471	0.0661193
0.232095	1.78752e-06	0.235354	8.11882e-07	0.246179	4.38218e-06	0.255754	3.34809e-05	0.269044	1.26919e-05	0.305311	0.000148724	3.17372	0.0667173
0.232096	1.77293e-06	0.235354	8.10517e-07	0.246181	4.31622e-06	0.255766	2.82737e-05	0.269049	1.24075e-05	0.305368	0.00013448	3.2005	0.0672816
0.232097	1.75872e-06	0.235354	8.09158e-07	0.246183	4.25238e-06	0.255777	2.43934e-05	0.269054	1.21342e-05	0.305419	0.000122803	3.22745	0.0674614
0.232097	1.74486e-06	0.235355	8.07802e-07	0.246184	4.19056e-06	0.255786	2.14548e-05	0.269059	1.18714e-05	0.305466	0.000113384	3.25452	0.0678299
0.232098	1.73134e-06	0.235355	8.06451e-07	0.246186	4.13064e-06	0.255794	1.91724e-05	0.269064	1.16187e-05	0.305523	0.00014029	3.28171	0.0679476
0.232099	1.71815e-06	0.235355	8.05105e-07	0.246188	4.07256e-06	0.255801	1.7354e-05	0.269068	1.13755e-05	0.305577	0.000128409	3.309	0.0685078
0.232099	1.70527e-06	0.235356	8.03764e-07	0.246189	4.01621e-06	0.255808	1.58722e-05	0.269073	1.11414e-05	0.305629	0.000149376	3.33648	0.0687884
0.2321	1.69269e-06	0.235356	8.02427e-07	0.246191	3.96152e-06	0.255814	1.46411e-05	0.269077	1.09159e-05	0.305686	0.000135261	3.3641	0.0693277
0.232101	1.68039e-06	0.235356	8.01094e-07	0.246192	3.90842e-06	0.25582	1.36019e-05	0.269082	1.06986e-05	0.305758	0.000190305	3.39191	0.0696229
0.232101	1.66838e-06	0.235357	7.99766e-07	0.246194	3.85683e-06	0.255825	1.27129e-05	0.269086	1.04891e-05	0.305837	0.000199929	3.4199	0.070291
0.232102	1.65663e-06	0.235357	7.98442e-07	0.246195	3.80669e-06	0.25583	1.1944e-05	0.26909	1.0287e-05	0.305912	0.000175239	3.44816	0.0709775
0.232103	1.64514e-06	0.235357	7.97123e-07	0.246197	3.75794e-06	0.255835	1.12727e-05	0.269094	1.00921e-05	0.305978	0.000156982	3.47669	0.0715657
0.232103	1.63389e-06	0.235358	7.95808e-07	0.246198	3.71052e-06	0.255839	1.06818e-05	0.269098	9.9039e-06	0.306038	0.000143324	3.50539	0.072048
0.232104	1.62289e-06	0.235358	7.94497e-07	0.2462	3.66438e-06	0.255843	1.01581e-05	0.269102	9.72217e-06	0.306093	0.000132622	3.5343	0.0724083
0.232105	1.6121e-06	0.235358	7.93191e-07	0.246201	3.61946e-06	0.255847	9.69108e-06	0.269106	9.54659e-06	0.306147	0.000161004	3.56346	0.073235
0.232105	1.60154e-06	0.235359	7.91889e-07	0.246203	3.57572e-06	0.255851	9.27225e-06	0.26911	9.37688e-06	0.30621	0.000178056	3.59289	0.0736909
0.232106	1.59119e-06	0.235359	7.90592e-07	0.246204	3.53311e-06	0.255854	8.89476e-06	0.269113	9.21279e-06	0.306278	0.00016285	3.62247	0.0742874
0.232107	1.58105e-06	0.235359	7.89298e-07	0.246206	3.49158e-06	0.255858	8.55298e-06	0.269117	9.05406e-06	0.306348	0.000175094	3.65234	0.074917
0.232107	1.5711e-06	0.23536	7.88009e-07	0.246207	3.4511e-06	0.255861	8.24222e-06	0.269121	8.90046e-06	0.306415	0.000195976	3.68241	0.0752467
0.232108	1.56134e-06	0.23536	7.86724e-07	0.246208	3.41163e-06	0.255865	7.95856e-06	0.269124	8.75175e-06	0.306489	0.000173991	3.71256	0.0754599
0.232108	1.55176e-06	0.23536	7.85444e-07	0.24621	3.37313e-06	0.255874	4.18357e-05	0.269128	8.60773e-06	0.306555	0.000157483	3.74277	0.0757335
0.232109	1.54236e-06	0.235361	7.84167e-07	0.246211	3.33556e-06	0.255889	3.29732e-05	0.269131	8.46819e-06	0.306618	0.000182886	3.77317	0.0763126
0.23211	1.53313e-06	0.235361	7.82895e-07	0.246212	3.29889e-06	0.255901	2.64031e-05	0.269134	8.33294e-06	0.306688	0.000166881	3.80375	0.0767162
0.23211	1.52407e-06	0.235361	7.81627e-07	0.246214	3.26309e-06	0.25591	2.16697e-05	0.269138	8.20179e-06	0.306751	0.000150521	3.83452	0.0771079
0.232111	1.51517e-06	0.235361	7.80363e-07	0.246215	3.22813e-06	0.255918	1.81568e-05	0.269141	8.07457e-06	0.306818	0.000174779	3.86544	0.0773525
0.232112	1.50642e-06	0.235362	7.79103e-07	0.246216	3.19398e-06	0.255925	1.54949e-05	0.269156	4.21505e-05	0.306884	0.000156071	3.89653	0.0779669
0.232112	1.49782e-06	0.235362	7.77847e-07	0.246218	3.16062e-06	0.255931	1.34514e-05	0.269172	3.71776e-05	0.306956	0.000182857	3.92777	0.0781598
0.232113	1.48936e-06	0.235362	7.76596e-07	0.246219	3.12801e-06	0.255936	1.18671e-05	0.269186	3.31887e-05	0.307036	0.000231588	3.95905	0.0783377
0.232113	1.48105e-06	0.235363	7.75348e-07	0.24622	3.09613e-06	0.25594	1.06278e-05	0.269198	3.01047e-05	0.307124	0.000208812	3.99047	0.0786703
0.232114	1.47287e-06	0.235363	7.74104e-07	0.246221	3.06496e-06	0.255944	9.64918e-06	0.26921	2.76191e-05	0.30721	0.000228384
0.232114	1.46482e-06	0.235363	7.72865e-07	0.246223	3.03447e-06	0.255948	8.86875e-06	0.269221	2.55346e-05	0.307297	0.000206053
0.232115	1.4569e-06	0.235364	7.71629e-07	0.246224	3.00465e-06	0.255951	8.23963e-06	0.26923	2.37368e-05	0.307375	0.000184746
0.232116	1.4491e-06	0.235364	7.70397e-07	0.246225	2.97547e-06	0.255955	7.72664e-06	0.26924	2.21581e-05	0.307445	0.000202625
0.232116	1.44143e-06	0.235364	7.6917e-07	0.246226	2.94691e-06	0.255958	7.30324e-06	0.269248	2.0756e-05	0.307523	0.00018717
0.232117	1.43387e-06	0.235365	7.67946e-07	0.246231	3.50647e-05	0.25596	6.9494e-06	0.269256	1.95019e-05	0.307595	0.000171138
0.232117	1.42642e-06	0.235365	7.66726e-07	0.246246	3.61684e-05	0.255963	6.64992e-06	0.269264	1.83751e-05	0.30767	0.000198797
0.232118	1.41908e-06	0.235365	7.6551e-07	0.246259	3.22862e-05	0.255966	6.39326e-06	0.269271	1.73593e-05	0.307745	0.000179715
0.232119	1.41185e-06	0.235365	7.64298e-07	0.246271	2.81524e-05	0.255968	6.17059e-06	0.269278	1.64413e-05	0.307818	0.000192454
0.232119	1.40473e-06	0.235366	7.63089e-07	0.246282	2.46489e-05	0.255971	5.97514e-06	0.269289	9.20459e-05	0.307891	0.000176838
0.23212	1.3977e-06	0.235366	7.61885e-07	0.246291	2.18121e-05	0.255973	5.80171e-06	0.269334	0.000114313	0.307959	0.000161169
0.23212	1.39077e-06	0.235366	7.60684e-07	0.246299	1.95151e-05	0.255975	5.64627e-06	0.269375	9.48086e-05	0.308021	0.00014836
0.232121	1.38394e-06	0.235367	7.59487e-07	0.246307	1.76306e-05	0.255978	5.50568e-06	0.26941	7.83266e-05	0.308078	0.000137936
0.232121	1.3772e-06	0.235367	7.58294e-07	0.246314	1.60598e-05	0.25598	5.37749e-06	0.269439	6.64304e-05	0.308131	0.000129248
0.232122	1.37055e-06	0.235367	7.57105e-07	0.24632	1.47309e-05	0.255982	5.25975e-06	0.269463	5.79021e-05	0.308181	0.000121832
0.232122	1.36399e-06	0.235368	7.55919e-07	0.246325	1.35921e-05	0.255984	5.15094e-06	0.269485	5.16028e-05	0.308229	0.000115383
0.232123	1.35752e-06	0.235368	7.54737e-07	0.246331	1.2605e-05	0.255986	5.04981e-06	0.269505	4.67644e-05	0.308275	0.000136756
0.232123	1.35113e-06	0.235368	7.53559e-07	0.246335	1.17414e-05	0.255988	4.95538e-06	0.269523	4.29048e-05	0.308328	0.000128187
0.232124	1.34482e-06	0.235369	7.52385e-07	0.24634	1.09797e-05	0.25599	4.86683e-06	0.269539	3.9724e-05	0.308382	0.00015247
0.232125	1.33859e-06	0.235369	7.51214e-07	0.246344	1.0303e-05	0.255992	4.78351e-06	0.269554	3.70327e-05	0.308441	0.000140197
0.232125	1.33244e-06	0.235369	7.50047e-07	0.246348	9.69824e-06	0.255994	4.70487e-06	0.269573	7.15671e-05	0.308494	0.000128124
0.232126	1.32637e-06	0.235369	7.48883e-07	0.246352	9.15492e-06	0.255996	4.63043e-06	0.269601	6.44883e-05	0.308546	0.000152927
0.232126	1.32037e-06	0.23537	7.47723e-07	0.246356	8.66453e-06	0.255997	4.55982e-06	0.269625	5.65302e-05	0.308608	0.000169799
0.232127	1.31444e-06	0.23537	7.46567e-07	0.246359	8.22011e-06	0.255999	4.4927e-06	0.269646	5.01147e-05	0.308685	0.000181179
0.232127	1.30858e-06	0.23537	7.45414e-07	0.246362	7.81588e-06	0.256001	4.42879e-06	0.269665	4.50865e-05	0.308756	0.000199192
0.232128	1.3028e-06	0.235371	7.44265e-07	0.246365	7.44702e-06	0.256003	4.36783e-06	0.269682	4.10777e-05	0.308831	0.000177481
0.232128	1.29707e-06	0.235371	7.43119e-07	0.246368	7.10945e-06	0.256005	4.30961e-06	0.269709	7.64315e-05	0.308898	0.000159608
0.232129	1.29142e-06	0.235371	7.41977e-07	0.246371	6.79968e-06	0.256006	4.25394e-06	0.269738	6.62519e-05	0.308959	0.000145744
0.232129	1.28583e-06	0.235371	7.40839e-07	0.246373	6.51472e-06	0.256008	4.20064e-06	0.269762	5.82861e-05	0.309015	0.000134737
0.23213	1.2803e-06	0.235372	7.39704e-07	0.246376	6.25199e-06	0.25601	4.14956e-06	0.269784	5.21785e-05	0.309067	0.000125724
0.23213	1.27484e-06	0.235372	7.38572e-07	0.246378	6.00923e-06	0.256011	4.10056e-06	0.269804	4.7403e-05	0.309116	0.000118151
0.232131	1.26944e-06	0.235372	7.37444e-07	0.246381	5.78448e-06	0.256013	4.05352e-06	0.269822	4.35701e-05	0.309174	0.000144723
0.232131	1.26409e-06	0.235373	7.3632e-07	0.246383	5.57601e-06	0.256014	4.00832e-06	0.269839	4.0414e-05	0.309237	0.000171412
0.232132	1.2588e-06	0.235373	7.35199e-07	0.246385	5.38228e-06	0.256016	3.96486e-06	0.269855	3.7755e-05	0.309303	0.000157618
0.232132	1.25357e-06	0.235373	7.34081e-07	0.246387	5.20196e-06	0.256018	3.92304e-06	0.269869	3.54705e-05	0.309363	0.000143703
0.232133	1.2484e-06	0.235374	7.32967e-07	0.246389	5.03383e-06	0.256019	3.88278e-06	0.269883	3.34755e-05	0.309418	0.000132359
0.232133	1.24328e-06	0.235374	7.31856e-07	0.246391	4.87682e-06	0.256021	3.84398e-06	0.269896	3.17094e-05	0.309469	0.000123194
0.232134	1.23821e-06	0.235374	7.30748e-07	0.246393	4.72998e-06	0.256022	3.80658e-06	0.269909	3.01286e-05	0.309517	0.000115612
0.232134	1.2332e-06	0.235374	7.29644e-07	0.246395	4.59245e-06	0.256024	3.7705e-06	0.26992	2.87006e-05	0.309569	0.000145194
0.232135	1.22824e-06	0.235375	7.28543e-07	0.246397	4.46345e-06	0.256025	3.73568e-06	0.269931	2.74008e-05	0.309625	0.000131357
0.232135	1.22333e-06	0.235375	7.27446e-07	0.246399	4.34229e-06	0.256027	3.70206e-06	0.269942	2.621e-05	0.309675	0.000120514
0.232136	1.21846e-06	0.235375	7.26352e-07	0.246401	4.22834e-06	0.256028	3.66957e-06	0.269952	2.51133e-05	0.309721	0.000112547
0.232136	1.21365e-06	0.235376	7.25261e-07	0.246402	4.12103e-06	0.25603	3.63817e-06	0.269962	2.40987e-05	0.309765	0.000106316
0.232137	1.20888e-06	0.235376	7.24174e-07	0.246404	4.01986e-06	0.256031	3.60781e-06	0.269972	2.31563e-05	0.309807	0.000101123
0.232137	1.20417e-06	0.235376	7.23089e-07	0.246405	3.92435e-06	0.256033	3.57843e-06	0.269981	2.22781e-05	0.309846	9.66076e-05
0.232138	1.19949e-06	0.235376	7.22008e-07	0.246416	3.08827e-05	0.256034	3.55e-06	0.26999	2.14573e-05	0.309884	9.25786e-05
0.232138	1.19486e-06	0.235377	7.20931e-07	0.246427	2.61515e-05	0.256035	3.52246e-06	0.269998	2.06882e-05	0.30992	8.8928e-05
0.232139	1.19028e-06	0.235377	7.19856e-07	0.246437	2.22376e-05	0.256037	3.49579e-06	0.270006	1.99659e-05	0.309955	8.55874e-05
0.232139	1.18574e-06	0.235377	7.18785e-07	0.246445	1.92955e-05	0.256038	3.46994e-06	0.270014	1.92862e-05	0.309989	8.25092e-05
0.23214	1.18124e-06	0.235378	7.17717e-07	0.246452	1.70571e-05	0.25604	3.44488e-06	0.270022	1.86454e-05	0.310021	7.96577e-05
0.23214	1.17679e-06	0.235378	7.16653e-07	0.246459	1.53086e-05	0.256041	3.42058e-06	0.270029	1.80404e-05	0.310052	7.70046e-05
0.232141	1.17237e-06	0.235378	7.15591e-07	0.246465	1.39117e-05	0.256042	3.397e-06	0.270036	1.74681e-05	0.310083	7.4527e-05
0.232141	1.168e-06	0.235378	7.14533e-07	0.24647	1.27762e-05	0.256044	3.37411e-06	0.270043	1.69262e-05	0.310113	0.000110789
0.232141	1.16367e-06	0.235379	7.13478e-07	0.246475	1.18406e-05	0.256045	3.35189e-06	0.27005	1.64124e-05	0.310167	0.00013736
0.232142	1.15937e-06	0.235379	7.12426e-07	0.246479	1.10602e-05	0.256046	3.33031e-06	0.270056	1.59246e-05	0.31023	0.000154035
0.232142	1.15512e-06	0.235386	3.34798e-05	0.246484	1.04018e-05	0.256048	3.30934e-06	0.270062	1.5461e-05	0.310288	0.000140125
0.232143	1.1509e-06	0.235399	2.96261e-05	0.246488	9.83995e-06	0.256049	3.28896e-06	0.270068	1.502e-05	0.310348	0.000155364
0.232143	1.14672e-06	0.235409	2.51002e-05	0.246491	9.35489e-06	0.25605	3.26915e-06	0.270074	1.46e-05	0.310417	0.000164956
0.232144	1.14258e-06	0.235419	2.17512e-05	0.246495	8.93127e-06	0.256052	3.24988e-06	0.27008	1.41997e-05	0.31048	0.000147317
0.232144	1.13847e-06	0.235427	1.93932e-05	0.246499	8.55711e-06	0.256053	3.23114e-06	0.270086	1.38179e-05	0.310536	0.000134031
0.232145	1.1344e-06	0.235434	1.76827e-05	0.246502	8.22306e-06	0.256054	3.21291e-06	0.270091	1.34532e-05	0.310595	0.000156885
0.232145	1.13037e-06	0.235441	1.63781e-05	0.246505	7.9218e-06	0.256056	3.19516e-06	0.270096	1.31048e-05	0.310656	0.000145076
0.232146	1.12636e-06	0.235447	1.53335e-05	0.246508	7.64761e-06	0.256057	3.17788e-06	0.270102	1.27716e-05	0.310711	0.000132624
0.232146	1.1224e-06	0.235453	1.4463e-05	0.246511	7.39599e-06	0.256058	3.16105e-06	0.270107	1.24528e-05	0.310762	0.000121703
0.232147	1.11846e-06	0.235459	1.37157e-05	0.246514	7.16342e-06	0.256059	3.14466e-06	0.270112	1.21474e-05	0.310808	0.000112528
0.232147	1.11456e-06	0.235464	1.30599e-05	0.246517	6.94709e-06	0.256061	3.12868e-06	0.270116	1.18547e-05	0.310853	0.000137915
0.232147	1.11069e-06	0.235469	1.24754e-05	0.24652	6.7448e-06	0.256062	3.11312e-06	0.270121	1.15741e-05	0.310917	0.00015388
0.232148	1.10686e-06	0.235474	1.19483e-05	0.246522	6.55475e-06	0.256063	3.09794e-06	0.270126	1.13048e-05	0.310975	0.000137791
0.232148	1.10305e-06	0.235479	1.14689e-05	0.246525	6.37553e-06	0.256064	3.08314e-06	0.27013	1.10462e-05	0.311032	0.000150735
0.232149	1.09928e-06	0.235484	1.10298e-05	0.246528	6.20596e-06	0.256066	3.06871e-06	0.270134	1.07977e-05	0.31109	0.000139526
0.232149	1.09554e-06	0.235488	1.06255e-05	0.24653	6.04509e-06	0.256067	3.05463e-06	0.270139	1.05589e-05	0.31115	0.000165514
0.23215	1.09182e-06	0.235492	1.02515e-05	0.246532	5.89211e-06	0.256068	3.04089e-06	0.270143	1.03292e-05	0.311214	0.000152923
0.23215	1.08814e-06	0.235496	9.90423e-06	0.246535	5.74635e-06	0.256069	3.02748e-06	0.270147	1.01081e-05	0.311277	0.00016551
0.23215	1.08449e-06	0.2355	9.58066e-06	0.246537	5.60724e-06	0.25607	3.01439e-06	0.270151	9.89515e-06	0.311353	0.000183278
0.232151	1.08086e-06	0.235504	9.27828e-06	0.246539	5.47428e-06	0.256072	3.00161e-06	0.270155	9.69003e-06	0.311433	0.000197614
0.232151	1.07727e-06	0.235507	8.99494e-06	0.246541	5.34706e-06	0.256078	3.11837e-05	0.270159	9.4923e-06	0.311508	0.000181545
0.232152	1.0737e-06	0.235511	8.72878e-06	0.246543	5.22519e-06	0.25609	2.57747e-05	0.270162	9.30162e-06	0.311578	0.000168105
0.232152	1.07016e-06	0.235514	8.47818e-06	0.246546	5.10833e-06	0.256099	2.05892e-05	0.270166	9.11762e-06	0.311643	0.000156696
0.232153	1.06665e-06	0.235518	8.24174e-06	0.246548	4.99619e-06	0.256107	1.70259e-05	0.27017	8.94001e-06	0.311704	0.000146824
0.232153	1.06316e-06	0.235521	8.01821e-06	0.24655	4.8885e-06	0.256113	1.46904e-05	0.270173	8.76847e-06	0.311761	0.000138173
0.232153	1.0597e-06	0.235524	7.80647e-06	0.246551	4.785e-06	0.256118	1.31226e-05	0.270177	8.60273e-06	0.311814	0.000130522
0.232154	1.05627e-06	0.235527	7.60556e-06	0.246553	4.68548e-06	0.256123	1.20104e-05	0.27018	8.44251e-06	0.311865	0.000123708
0.232154	1.05286e-06	0.23553	7.41458e-06	0.246555	4.58972e-06	0.256128	1.11677e-05	0.270184	8.28757e-06	0.311917	0.000147844
0.232155	1.04948e-06	0.235533	7.23275e-06	0.246557	4.49753e-06	0.256132	1.04892e-05	0.270187	8.13767e-06	0.311983	0.000173989
0.232155	1.04612e-06	0.235536	7.05937e-06	0.246559	4.40874e-06	0.256136	9.91606e-06	0.27019	7.99259e-06	0.31205	0.000161479
0.232156	1.04279e-06	0.235539	6.89379e-06	0.246561	4.32317e-06	0.25614	9.41572e-06	0.270193	7.85211e-06	0.312112	0.000149637
0.232156	1.03949e-06	0.235541	6.73546e-06	0.246562	4.24068e-06	0.256144	8.96946e-06	0.270196	7.71603e-06	0.312169	0.000139774
0.232156	1.0362e-06	0.235544	6.58384e-06	0.246564	4.16111e-06	0.256147	8.56614e-06	0.270199	7.58417e-06	0.312234	0.000164576
0.232157	1.03295e-06	0.235547	6.43848e-06	0.246566	4.08434e-06	0.256151	8.1987e-06	0.270202	7.45634e-06	0.312297	0.000150958
0.232157	1.02971e-06	0.235549	6.29894e-06	0.246567	4.01023e-06	0.256154	7.86226e-06	0.270205	7.33238e-06	0.312363	0.000175227
0.232158	1.0265e-06	0.235552	6.16484e-06	0.246569	3.93866e-06	0.256157	7.55323e-06	0.270208	7.21212e-06	0.31243	0.000160036
0.232158	1.02331e-06	0.235554	6.03583e-06	0.24657	3.86953e-06	0.25616	7.26872e-06	0.270211	7.09542e-06	0.312506	0.000204625
0.232158	1.02015e-06	0.235557	5.9116e-06	0.246572	3.80271e-06	0.256165	3.72914e-05	0.270214	6.98213e-06	0.312584	0.000185525
0.232159	1.01701e-06	0.235559	5.79184e-06	0.246573	3.73811e-06	0.256181	3.77861e-05	0.270217	6.87211e-06	0.312669	0.000201618
0.232159	1.01389e-06	0.235561	5.6763e-06	0.246575	3.67564e-06	0.256195	3.22717e-05	0.270219	6.76522e-06	0.312745	0.00018209
0.23216	1.01079e-06	0.235564	5.56472e-06	0.246576	3.61521e-06	0.256206	2.71872e-05	0.270222	6.66136e-06	0.312815	0.000166527
0.23216	1.00771e-06	0.235566	5.45689e-06	0.246578	3.55672e-06	0.256216	2.31947e-05	0.270225	6.56039e-06	0.312879	0.000154039
0.23216	1.00466e-06	0.235568	5.35261e-06	0.246579	3.50009e-06	0.256225	2.01192e-05	0.270227	6.46221e-06	0.312938	0.000143677
0.232161	1.00162e-06	0.23557	5.25168e-06	0.246581	3.44526e-06	0.256233	1.77257e-05	0.27023	6.3667e-06	0.312994	0.000134826
0.232161	9.98608e-07	0.235572	5.15393e-06	0.246582	3.39214e-06	0.256239	1.58321e-05	0.270232	6.27378e-06	0.313046	0.000127105
0.232162	9.95616e-07	0.235574	5.0592e-06	0.246583	3.34067e-06	0.256245	1.43086e-05	0.270235	6.18333e-06	0.313096	0.000151261
0.232162	9.92644e-07	0.235576	4.96734e-06	0.246585	3.29077e-06	0.256251	1.30639e-05	0.270237	6.09528e-06	0.313156	0.00014768
0.232162	9.89692e-07	0.235578	4.87821e-06	0.246586	3.24239e-06	0.256256	1.20325e-05	0.27024	6.00952e-06	0.313213	0.000136436
0.232163	9.8676e-07	0.23558	4.7917e-06	0.246587	3.19547e-06	0.25626	1.11672e-05	0.270242	5.92598e-06	0.313266	0.000126736
0.232163	9.83848e-07	0.235582	4.70767e-06	0.246588	3.14994e-06	0.256265	1.0433e-05	0.270245	5.84458e-06	0.313317	0.000136966
0.232164	9.80956e-07	0.235584	4.62602e-06	0.24659	3.10576e-06	0.256269	9.8038e-06	0.270247	5.76523e-06	0.313371	0.000129389
0.232164	9.78082e-07	0.235586	4.54665e-06	0.246591	3.06287e-06	0.256272	9.2596e-06	0.270249	5.68787e-06	0.313421	0.000122025
0.232164	9.75228e-07	0.235587	4.46946e-06	0.246592	3.02123e-06	0.256276	8.78506e-06	0.270251	5.61243e-06	0.313468	0.000115305
0.232165	9.72393e-07	0.235589	4.39436e-06	0.246593	2.98077e-06	0.25628	8.36817e-06	0.270254	5.53884e-06	0.313513	0.000109279
0.232165	9.69576e-07	0.235591	4.32127e-06	0.246595	2.94147e-06	0.256283	7.99941e-06	0.270256	5.46703e-06	0.313556	0.00010387
0.232166	9.66778e-07	0.235593	4.25011e-06	0.246596	2.90328e-06	0.256286	7.67117e-06	0.270258	5.39695e-06	0.313607	0.000134371
0.232166	9.63997e-07	0.235594	4.1808e-06	0.246597	2.86615e-06	0.256289	7.3773e-06	0.27026	5.32853e-06	0.313671	0.000157425
0.232166	9.61235e-07	0.235596	4.11328e-06	0.246598	2.83004e-06	0.256292	7.11279e-06	0.270262	5.26172e-06	0.31373	0.000139898
0.232167	9.58491e-07	0.235598	4.04747e-06	0.246599	2.79493e-06	0.256295	6.87348e-06	0.270264	5.19646e-06	0.313783	0.00012675
0.232167	9.55764e-07	0.235599	3.98332e-06	0.2466	2.76076e-06	0.256297	6.65597e-06	0.270266	5.13271e-06	0.313832	0.00011677
0.232168	9.53054e-07	0.235601	3.92077e-06	0.246601	2.72752e-06	0.2563	6.45739e-06	0.270268	5.07042e-06	0.313898	0.000181388
0.232168	9.50362e-07	0.235602	3.85975e-06	0.246602	2.69516e-06	0.256302	6.27533e-06	0.27027	5.00953e-06	0.313966	0.000160532
0.232168	9.47687e-07	0.235604	3.80023e-06	0.246604	2.66365e-06	0.256305	6.10777e-06	0.270272	4.95e-06	0.314027	0.000142864
0.232169	9.45029e-07	0.235605	3.74214e-06	0.246605	2.63297e-06	0.256307	5.95297e-06	0.270274	4.8918e-06	0.314081	0.000129304
0.232169	9.42387e-07	0.235607	3.68545e-06	0.246606	2.60308e-06	0.25631	5.80947e-06	0.270276	4.83486e-06	0.31413	0.000118868
0.232169	9.39762e-07	0.235608	3.63009e-06	0.246607	2.57395e-06	0.256312	5.67599e-06	0.270278	4.77917e-06	0.314176	0.000110627
0.23217	9.37153e-07	0.23561	3.57604e-06	0.246608	2.54557e-06	0.256314	5.55146e-06	0.27028	4.72467e-06	0.314219	0.000103921
0.23217	9.3456e-07	0.235611	3.52325e-06	0.246609	2.5179e-06	0.256316	5.43492e-06	0.270282	4.67134e-06	0.314259	9.83076e-05
0.232171	9.31983e-07	0.235613	3.47168e-06	0.24661	2.49092e-06	0.256319	5.32557e-06	0.270284	4.61913e-06	0.314308	0.000129444
0.232171	9.29422e-07	0.235614	3.42129e-06	0.246611	2.46461e-06	0.256321	5.22268e-06	0.270286	4.56801e-06	0.314365	0.000150162
0.232171	9.26876e-07	0.235615	3.37205e-06	0.246612	2.43893e-06	0.256323	5.12565e-06	0.270288	4.51795e-06	0.314428	0.000168831
0.232172	9.24346e-07	0.235617	3.32391e-06	0.246613	2.41389e-06	0.256325	5.03391e-06	0.270289	4.46892e-06	0.314493	0.000155199
0.232172	9.21831e-07	0.235618	3.27686e-06	0.246614	2.38944e-06	0.256327	4.947e-06	0.270291	4.42088e-06	0.314552	0.000141305
0.232172	9.19332e-07	0.235619	3.23085e-06	0.246615	2.36557e-06	0.256329	4.86448e-06	0.270293	4.37381e-06	0.314606	0.00012956
0.232173	9.16847e-07	0.235621	3.18586e-06	0.246616	2.34227e-06	0.256331	4.78599e-06	0.270295	4.32768e-06	0.314665	0.000163557
0.232173	9.14377e-07	0.235622	3.14185e-06	0.246616	2.31951e-06	0.256333	4.71119e-06	0.270296	4.28246e-06	0.314727	0.000146857
0.232173	9.11922e-07	0.235623	3.09881e-06	0.246617	2.29727e-06	0.256334	4.63978e-06	0.270298	4.23813e-06	0.314783	0.000132602
0.232174	9.09481e-07	0.235624	3.05669e-06	0.246618	2.27555e-06	0.256336	4.57151e-06	0.2703	4.19466e-06	0.314833	0.000121346
0.232174	9.07055e-07	0.235626	3.01548e-06	0.246619	2.25432e-06	0.256338	4.50613e-06	0.270301	4.15202e-06	0.314895	0.000150934
0.232175	9.04642e-07	0.235627	2.97514e-06	0.24662	2.23356e-06	0.25634	4.44343e-06	0.270303	4.1102e-06	0.314951	0.000133069
0.232175	9.02244e-07	0.235628	2.93567e-06	0.246621	2.21327e-06	0.256342	4.38322e-06	0.270305	4.06917e-06	0.315009	0.00014792
0.232175	8.9986e-07	0.235629	2.89702e-06	0.246622	2.19342e-06	0.256343	4.32533e-06	0.270306	4.0289e-06	0.315065	0.00013297
0.232176	8.9749e-07	0.23563	2.85918e-06	0.246623	2.174e-06	0.256345	4.2696e-06	0.270308	3.98938e-06	0.315118	0.000155056
0.232176	8.95133e-07	0.235631	2.82214e-06	0.246624	2.15501e-06	0.256347	4.21589e-06	0.27031	3.95059e-06	0.315178	0.000141505
0.232176	8.9279e-07	0.235633	2.78585e-06	0.246624	2.13642e-06	0.256349	4.16407e-06	0.270311	3.91251e-06	0.315232	0.000129404
0.232177	8.9046e-07	0.235634	2.75032e-06	0.246625	2.11823e-06	0.25635	4.11402e-06	0.270313	3.87512e-06	0.315281	0.000119361
0.232177	8.88143e-07	0.235635	2.71551e-06	0.246626	2.10042e-06	0.256352	4.06564e-06	0.270314	3.83839e-06	0.315327	0.00011111
0.232177	8.8584e-07	0.235636	2.68141e-06	0.246627	2.08298e-06	0.256353	4.01883e-06	0.270316	3.80232e-06	0.315374	0.000135536
0.232178	8.83549e-07	0.235637	2.64799e-06	0.246628	2.0659e-06	0.256355	3.97349e-06	0.270317	3.76689e-06	0.315435	0.000193868
0.232178	8.81271e-07	0.235638	2.61525e-06	0.246629	2.04916e-06	0.256357	3.92955e-06	0.270319	3.73208e-06	0.315508	0.000171603
0.232179	8.79006e-07	0.235639	2.58316e-06	0.246629	2.03277e-06	0.256358	3.88692e-06	0.27032	3.69787e-06	0.315573	0.00015263
0.232179	8.76754e-07	0.23564	2.55171e-06	0.24663	2.0167e-06	0.25636	3.84554e-06	0.270322	3.66425e-06	0.315631	0.000138236
0.232179	8.74514e-07	0.235641	2.52089e-06	0.246631	2.00096e-06	0.256361	3.80533e-06	0.270323	3.6312e-06	0.315684	0.000127158
0.23218	8.72287e-07	0.235642	2.49066e-06	0.246632	1.98552e-06	0.256363	3.76625e-06	0.270325	3.59871e-06	0.315733	0.000118346
0.23218	8.70071e-07	0.235643	2.46103e-06	0.246633	1.97039e-06	0.256364	3.72823e-06	0.270326	3.56677e-06	0.315778	0.00011112
0.23218	8.67868e-07	0.235644	2.43198e-06	0.246633	1.95554e-06	0.256366	3.69121e-06	0.270327	3.53536e-06	0.315822	0.000105043
0.232181	8.65677e-07	0.235645	2.40348e-06	0.246634	1.94098e-06	0.256367	3.65516e-06	0.270329	3.50446e-06	0.315862	9.98263e-05
0.232181	8.63498e-07	0.235646	2.37554e-06	0.246635	1.9267e-06	0.256369	3.62002e-06	0.27033	3.47408e-06	0.315901	9.52752e-05
0.232181	8.6133e-07	0.235647	2.34813e-06	0.246636	1.91268e-06	0.25637	3.58575e-06	0.270332	3.44419e-06	0.315939	9.12498e-05
0.232182	8.59175e-07	0.235648	2.32124e-06	0.246637	1.89892e-06	0.256372	3.55231e-06	0.270339	4.14389e-05	0.315974	8.76486e-05
0.232182	8.57031e-07	0.235649	2.29486e-06	0.246637	1.88542e-06	0.256373	3.51966e-06	0.270354	3.31543e-05	0.316012	0.000121271
0.232182	8.54898e-07	0.23565	2.26897e-06	0.246638	1.87217e-06	0.256374	3.48777e-06	0.270366	2.62177e-05	0.316059	0.000112124
0.232183	8.52776e-07	0.23565	2.24358e-06	0.246639	1.85915e-06	0.256376	3.45661e-06	0.270375	2.17192e-05	0.316102	0.000103108
0.232183	8.50666e-07	0.235651	2.21865e-06	0.24664	1.84637e-06	0.256377	3.42613e-06	0.270383	1.87206e-05	0.316142	9.59187e-05
0.232183	8.48567e-07	0.235652	2.19419e-06	0.24664	1.83381e-06	0.256378	3.39632e-06	0.27039	1.65708e-05	0.316179	9.02038e-05
0.232184	8.46479e-07	0.235653	2.17018e-06	0.246641	1.82148e-06	0.25638	3.36714e-06	0.270407	5.2659e-05	0.316214	8.55265e-05
0.232184	8.44402e-07	0.235654	2.14662e-06	0.246642	1.80936e-06	0.256381	3.33857e-06	0.270426	4.38161e-05	0.316247	8.15822e-05
0.232184	8.42336e-07	0.235655	2.12348e-06	0.246642	1.79745e-06	0.256383	3.31058e-06	0.270442	3.6979e-05	0.316279	7.81735e-05
0.232185	8.40281e-07	0.235656	2.10076e-06	0.246643	1.78574e-06	0.256384	3.28315e-06	0.270456	3.18942e-05	0.31631	7.51704e-05
0.232185	8.38236e-07	0.235657	2.07846e-06	0.246644	1.77423e-06	0.256385	3.25625e-06	0.270468	2.80608e-05	0.316339	7.24843e-05
0.232185	8.36202e-07	0.235657	2.05655e-06	0.246645	1.76292e-06	0.256386	3.22988e-06	0.270478	2.51045e-05	0.316368	7.00526e-05
0.232186	8.34178e-07	0.235658	2.03504e-06	0.246645	1.75179e-06	0.256388	3.204e-06	0.270488	2.27676e-05	0.316395	6.78294e-05
0.232186	8.32165e-07	0.235659	2.01392e-06	0.246646	1.74085e-06	0.256389	3.1786e-06	0.270496	2.08747e-05	0.316422	6.57808e-05
0.232186	8.30162e-07	0.23566	1.99317e-06	0.246647	1.73009e-06	0.25639	3.15366e-06	0.270504	1.93066e-05	0.316448	6.38805e-05
0.232187	8.28169e-07	0.235661	1.97278e-06	0.246647	1.7195e-06	0.256392	3.12916e-06	0.270525	5.48721e-05	0.316475	9.8143e-05
0.232187	8.26186e-07	0.235661	1.95275e-06	0.246648	1.70909e-06	0.256393	3.10509e-06	0.270545	4.74616e-05	0.316535	0.000158209
0.232187	8.24213e-07	0.235662	1.93308e-06	0.246649	1.69884e-06	0.256394	3.08143e-06	0.270563	4.15359e-05	0.316597	0.000159543
0.232188	8.2225e-07	0.235663	1.91375e-06	0.246649	1.68875e-06	0.256395	3.05817e-06	0.270579	3.6968e-05	0.316656	0.000135566
0.232188	8.20297e-07	0.235664	1.89475e-06	0.24665	1.67882e-06	0.256396	3.03529e-06	0.270593	3.33755e-05	0.316707	0.000119862
0.232188	8.18353e-07	0.235664	1.87608e-06	0.246651	1.66905e-06	0.256398	3.01279e-06	0.270605	3.0479e-05	0.316752	0.00010877
0.232189	8.1642e-07	0.235665	1.85773e-06	0.246651	1.65942e-06	0.256399	2.99064e-06	0.270617	2.80916e-05	0.316794	0.000100394
0.232189	8.14495e-07	0.235666	1.8397e-06	0.246652	1.64995e-06	0.2564	2.96885e-06	0.270628	2.60868e-05	0.316833	9.37453e-05
0.232189	8.12581e-07	0.235667	1.82197e-06	0.246653	1.64062e-06	0.256401	2.94739e-06	0.270638	2.43763e-05	0.316869	8.82672e-05
0.23219	8.10675e-07	0.235667	1.80454e-06	0.246653	1.63143e-06	0.256402	2.92626e-06	0.270647	2.28967e-05	0.316903	8.36253e-05
0.23219	8.08779e-07	0.235668	1.78741e-06	0.246654	1.62237e-06	0.256404	2.90544e-06	0.270656	2.16013e-05	0.316936	7.96066e-05
0.23219	8.06893e-07	0.235669	1.77056e-06	0.246655	1.61345e-06	0.256405	2.88493e-06	0.270665	2.04553e-05	0.316967	7.60694e-05
0.232191	8.05015e-07	0.23567	1.754e-06	0.246655	1.60466e-06	0.256406	2.86472e-06	0.270673	1.94321e-05	0.317002	0.000109526
0.232191	8.03147e-07	0.23567	1.73771e-06	0.246656	1.596e-06	0.256407	2.84481e-06	0.270681	5.69519e-05	0.317044	0.000100633
0.232191	8.01287e-07	0.235671	1.72169e-06	0.246657	1.58747e-06	0.256408	2.82517e-06	0.270702	4.86773e-05	0.317092	0.000118887
0.232192	7.99437e-07	0.235672	1.70594e-06	0.246657	1.57905e-06	0.256409	2.80581e-06	0.27072	7.77548e-05	0.31715	0.00014472
0.232192	7.97595e-07	0.235672	1.69044e-06	0.246658	1.57076e-06	0.25641	2.78672e-06	0.270748	6.37981e-05	0.317205	0.000130371
0.232192	7.95762e-07	0.235673	1.6752e-06	0.246658	1.56259e-06	0.256412	2.76788e-06	0.270772	5.33171e-05	0.317266	0.000148626
0.232193	7.93938e-07	0.235674	1.6602e-06	0.246659	1.55452e-06	0.256413	2.7493e-06	0.270791	4.62346e-05	0.317335	0.000163599
0.232193	7.92123e-07	0.235674	1.64545e-06	0.24666	1.54657e-06	0.256414	2.73097e-06	0.270809	4.12059e-05	0.317397	0.000146048
0.232193	7.90316e-07	0.235675	1.63094e-06	0.24666	1.53873e-06	0.256415	2.71288e-06	0.270824	3.73904e-05	0.317465	0.000199758
0.232193	7.88518e-07	0.235676	1.61666e-06	0.246661	1.531e-06	0.256416	2.69503e-06	0.270839	3.43306e-05	0.317553	0.000214731
0.232194	7.86728e-07	0.235676	1.6026e-06	0.246662	1.52337e-06	0.256417	2.67741e-06	0.270852	3.17774e-05	0.317634	0.000193312
0.232194	7.84946e-07	0.235677	1.58878e-06	0.246662	1.51585e-06	0.256418	2.66001e-06	0.270864	2.95886e-05	0.317722	0.00024382
0.232194	7.83173e-07	0.235677	1.57517e-06	0.246663	1.50842e-06	0.256419	2.64283e-06	0.270876	2.76778e-05	0.317824	0.000260111
0.232195	7.81408e-07	0.235678	1.56177e-06	0.246663	1.5011e-06	0.25642	2.62587e-06	0.270886	2.59886e-05	0.317921	0.000225648
0.232195	7.79651e-07	0.235679	1.54859e-06	0.246664	1.49387e-06	0.256421	2.60912e-06	0.270896	2.44817e-05	0.318014	0.000227293
0.232195	7.77902e-07	0.235679	1.53561e-06	0.246665	1.48673e-06	0.256422	2.59258e-06	0.270906	2.31281e-05	0.318099	0.000200066
0.232196	7.76162e-07	0.23568	1.52283e-06	0.246665	1.47969e-06	0.256423	2.57624e-06	0.270915	2.19054e-05	0.318175	0.000180186
0.232196	7.74429e-07	0.235681	1.51025e-06	0.246666	1.47274e-06	0.256424	2.56011e-06	0.270923	2.07958e-05	0.318244	0.000165441
0.232196	7.72704e-07	0.235681	1.49787e-06	0.246666	1.46587e-06	0.256425	2.54416e-06	0.270932	1.97847e-05	0.318327	0.000263767
0.232197	7.70987e-07	0.235682	1.48567e-06	0.246667	1.45909e-06	0.256426	2.52841e-06	0.270939	1.88602e-05	0.318433	0.000267399
0.232197	7.69278e-07	0.235682	1.47367e-06	0.246668	1.4524e-06	0.256427	2.51285e-06	0.270947	1.80119e-05	0.318534	0.000237993
0.232197	7.67576e-07	0.235683	1.46184e-06	0.246668	1.44579e-06	0.256428	2.49748e-06	0.270954	1.72313e-05	0.318624	0.000214588
0.232198	7.65883e-07	0.235684	1.4502e-06	0.246669	1.43926e-06	0.256429	2.48229e-06	0.27096	1.6511e-05	0.318709	0.000239109
0.232198	7.64197e-07	0.235684	1.43873e-06	0.246669	1.43282e-06	0.25643	2.46728e-06	0.270967	1.58445e-05	0.318807	0.000256928
0.232198	7.62518e-07	0.235685	1.42743e-06	0.24667	1.42645e-06	0.256431	2.45245e-06	0.270973	1.52263e-05	0.318905	0.000235023
0.232198	7.60847e-07	0.235685	1.41631e-06	0.24667	1.42016e-06	0.256432	2.43779e-06	0.270979	1.46516e-05	0.318994	0.00021285
0.232199	7.59183e-07	0.235686	1.40535e-06	0.246671	1.41394e-06	0.256433	2.42331e-06	0.270985	1.41162e-05	0.319085	0.000223912
0.232199	7.57527e-07	0.235686	1.39455e-06	0.246672	1.4078e-06	0.256434	2.409e-06	0.27099	1.36162e-05	0.319171	0.000205847
0.232199	7.55878e-07	0.235687	1.38391e-06	0.246672	1.40172e-06	0.256435	2.39486e-06	0.270996	1.31486e-05	0.31925	0.000190271
0.2322	7.54236e-07	0.235687	1.37343e-06	0.246673	1.39573e-06	0.256436	2.38088e-06	0.271001	1.27103e-05	0.319334	0.000244989
0.2322	7.52602e-07	0.235688	1.3631e-06	0.246673	1.3898e-06	0.256437	2.36707e-06	0.271006	1.22988e-05	0.31943	0.000229874
0.2322	7.50974e-07	0.235689	1.35292e-06	0.246674	1.38393e-06	0.256438	2.35343e-06	0.271011	1.19118e-05	0.319518	0.000239968
0.232201	7.49354e-07	0.235689	1.34289e-06	0.246674	1.37814e-06	0.256439	2.33995e-06	0.271015	1.15472e-05	0.319609	0.000214642
0.232201	7.47741e-07	0.23569	1.33301e-06	0.246675	1.37241e-06	0.25644	2.32664e-06	0.27102	1.12033e-05	0.31969	0.000193734
0.232201	7.46135e-07	0.23569	1.32327e-06	0.246675	1.36674e-06	0.256441	2.31348e-06	0.271024	1.08783e-05	0.319764	0.000178142
0.232201	7.44536e-07	0.235691	1.31367e-06	0.246676	1.36114e-06	0.256442	2.30049e-06	0.271029	1.05707e-05	0.319833	0.000166145
0.232202	7.42943e-07	0.235691	1.30421e-06	0.246676	1.3556e-06	0.256443	2.28765e-06	0.271033	1.02794e-05	0.319898	0.000156475
0.232202	7.41358e-07	0.235692	1.29488e-06	0.246677	1.35013e-06	0.256444	2.27498e-06	0.271037	1.00029e-05	0.319958	0.000148353
0.232202	7.39779e-07	0.235692	1.28568e-06	0.246678	1.34471e-06	0.256444	2.26246e-06	0.271041	9.74036e-06	0.320016	0.000141317
0.232203	7.38208e-07	0.235693	1.27661e-06	0.246678	1.33935e-06	0.256445	2.2501e-06	0.271045	9.49063e-06	0.320072	0.000135083
0.232203	7.36642e-07	0.235693	1.26767e-06	0.246679	1.33404e-06	0.256446	2.2379e-06	0.271048	9.25285e-06	0.320124	0.000129471
0.232203	7.35084e-07	0.235694	1.25886e-06	0.246679	1.3288e-06	0.256447	2.22586e-06	0.271052	9.0262e-06	0.320175	0.000124364
0.232204	7.33532e-07	0.235694	1.25017e-06	0.24668	1.32361e-06	0.256448	2.21397e-06	0.271056	8.80993e-06	0.320224	0.000119677
0.232204	7.31987e-07	0.235695	1.2416e-06	0.24668	1.31847e-06	0.256449	2.20225e-06	0.271059	8.60335e-06	0.320281	0.000178635
0.232204	7.30448e-07	0.235695	1.23315e-06	0.246681	1.31339e-06	0.25645	2.19068e-06	0.271062	8.40584e-06	0.32035	0.000166296
0.232204	7.28916e-07	0.235696	1.22481e-06	0.246681	1.30836e-06	0.256451	2.17927e-06	0.271066	8.21681e-06	0.320413	0.000153948
0.232205	7.2739e-07	0.235696	1.21659e-06	0.246682	1.30338e-06	0.256452	2.16801e-06	0.271069	8.03575e-06	0.320477	0.000180223
0.232205	7.2587e-07	0.235697	1.20849e-06	0.246682	1.29845e-06	0.256452	2.15692e-06	0.271072	7.86216e-06	0.320552	0.000206213
0.232205	7.24357e-07	0.235697	1.20049e-06	0.246683	1.29358e-06	0.256453	2.14599e-06	0.271075	7.69559e-06	0.320633	0.000225324
0.232206	7.2285e-07	0.235698	1.1926e-06	0.246683	1.28875e-06	0.256454	2.13522e-06	0.271078	7.53563e-06	0.320719	0.000205526
0.232206	7.2135e-07	0.235698	1.18482e-06	0.246684	1.28397e-06	0.256455	2.12461e-06	0.271081	7.3819e-06	0.320805	0.00022936
0.232206	7.19855e-07	0.235699	1.17714e-06	0.246684	1.27923e-06	0.256456	2.11416e-06	0.271084	7.23405e-06	0.320893	0.00020756
0.232206	7.18367e-07	0.235699	1.16957e-06	0.246685	1.27454e-06	0.256457	2.10387e-06	0.271087	7.09174e-06	0.321005	0.000305351
0.232207	7.16885e-07	0.2357	1.16209e-06	0.246685	1.2699e-06	0.256458	2.09374e-06	0.2711	4.50321e-05	0.321117	0.00026158
0.232207	7.15409e-07	0.235706	3.49681e-05	0.246686	1.2653e-06	0.256458	2.08378e-06	0.271117	3.66546e-05	0.321215	0.00022985
0.232207	7.13939e-07	0.235719	2.92289e-05	0.246686	1.26075e-06	0.256459	2.07399e-06	0.27113	2.97149e-05	0.321308	0.000244228
0.232208	7.12475e-07	0.235729	2.29489e-05	0.246687	1.25624e-06	0.25646	2.06436e-06	0.271141	2.46654e-05	0.321402	0.000256998
0.232208	7.11017e-07	0.235738	1.83588e-05	0.246687	1.25177e-06	0.256471	4.01395e-05	0.27115	2.1064e-05	0.3215	0.000233167
0.232208	7.09565e-07	0.235744	1.51507e-05	0.246688	1.24735e-06	0.256486	3.55972e-05	0.271158	1.84734e-05	0.321601	0.000249749
0.232208	7.08119e-07	0.23575	1.28736e-05	0.246688	1.24296e-06	0.256499	3.03075e-05	0.271165	1.65762e-05	0.321696	0.000226914
0.232209	7.06678e-07	0.235755	1.1209e-05	0.246689	1.23862e-06	0.25651	2.57854e-05	0.271171	1.51559e-05	0.321788	0.000284842
0.232209	7.05244e-07	0.235759	9.9541e-06	0.246689	1.23431e-06	0.25652	2.21177e-05	0.271177	1.40662e-05	0.321897	0.000262123
0.232209	7.03815e-07	0.235763	8.98066e-06	0.24669	1.23005e-06	0.256528	1.91579e-05	0.271182	1.32083e-05	0.321997	0.000236191
0.23221	7.02392e-07	0.235766	8.20637e-06	0.24669	1.22582e-06	0.256535	1.67554e-05	0.271203	5.35982e-05	0.322094	0.00029095
0.23221	7.00975e-07	0.235769	7.57684e-06	0.246691	1.22163e-06	0.256541	1.47901e-05	0.271223	4.45606e-05	0.322215	0.00032489
0.23221	6.99563e-07	0.235772	7.05508e-06	0.246691	1.21748e-06	0.256547	1.31701e-05	0.271239	3.71912e-05	0.322337	0.00028578
0.23221	6.98157e-07	0.235775	6.61528e-06	0.246692	1.21337e-06	0.256552	1.18251e-05	0.271253	3.17754e-05	0.322457	0.000322441
0.232211	6.96757e-07	0.235777	6.23896e-06	0.246692	1.20929e-06	0.256557	1.0701e-05	0.271264	2.77309e-05	0.322584	0.000333853
0.232211	6.95362e-07	0.23578	5.91266e-06	0.246693	1.20524e-06	0.256561	9.75545e-06	0.271275	2.46002e-05	0.322725	0.000336614
0.232211	6.93972e-07	0.235782	5.62639e-06	0.246693	1.20123e-06	0.256564	8.95509e-06	0.271284	2.20976e-05	0.32287	0.00037721
0.232212	6.92588e-07	0.235784	5.37263e-06	0.246694	1.19726e-06	0.256568	8.2735e-06	0.271293	2.00477e-05	0.323012	0.000333658
0.232212	6.9121e-07	0.235786	5.14561e-06	0.246694	1.19332e-06	0.256571	7.68959e-06	0.2713	1.83386e-05	0.323151	0.000329438
0.232212	6.89837e-07	0.235788	4.94088e-06	0.246695	1.18941e-06	0.256574	7.18646e-06	0.271307	1.68944e-05	0.323283	0.000319996
0.232212	6.8847e-07	0.23579	4.75497e-06	0.246695	1.18554e-06	0.256577	6.75045e-06	0.271314	1.56615e-05	0.323417	0.000342893
0.232213	6.87107e-07	0.235792	4.58509e-06	0.246696	1.18169e-06	0.256579	6.37052e-06	0.27132	1.46e-05	0.323546	0.000307199
0.232213	6.8575e-07	0.235794	4.42904e-06	0.246696	1.17788e-06	0.256582	6.03767e-06	0.271325	1.36791e-05	0.323663	0.000278443
0.232213	6.84399e-07	0.235796	4.285e-06	0.246697	1.1741e-06	0.256584	5.74455e-06	0.271331	1.28749e-05	0.32377	0.000255311
0.232213	6.83052e-07	0.235797	4.15151e-06	0.246697	1.17036e-06	0.256586	5.48512e-06	0.271336	1.21681e-05	0.323868	0.000236133
0.232214	6.81711e-07	0.235799	4.02732e-06	0.246698	1.16664e-06	0.256589	5.25439e-06	0.27134	1.15434e-05	0.323976	0.000291921
0.232214	6.80375e-07	0.235801	3.91141e-06	0.246698	1.16295e-06	0.256591	5.04825e-06	0.271345	1.09879e-05	0.324092	0.000340984
0.232214	6.79045e-07	0.235802	3.80291e-06	0.246698	1.15929e-06	0.256593	4.86325e-06	0.271349	1.04914e-05	0.324227	0.000343045
0.232215	6.77719e-07	0.235804	3.70107e-06	0.246699	1.15566e-06	0.256595	4.69653e-06	0.271353	1.00452e-05	0.32437	0.000348001
0.232215	6.76398e-07	0.235805	3.60526e-06	0.246699	1.15206e-06	0.256596	4.54567e-06	0.271357	9.64221e-06	0.324511	0.00036924
0.232215	6.75083e-07	0.235807	3.51491e-06	0.2467	1.14849e-06	0.256598	4.40866e-06	0.271361	9.27645e-06	0.324657	0.000362526
0.232215	6.73772e-07	0.235808	3.42955e-06	0.2467	1.14494e-06	0.2566	4.28376e-06	0.271365	8.94292e-06	0.324804	0.000360569
0.232216	6.72467e-07	0.235809	3.34874e-06	0.246701	1.14143e-06	0.256602	4.16951e-06	0.271368	8.63742e-06	0.324941	0.000324326
0.232216	6.71167e-07	0.235811	3.27211e-06	0.246701	1.13794e-06	0.256603	4.06467e-06	0.271372	8.35643e-06	0.325072	0.000320194
0.232216	6.69871e-07	0.235812	3.19932e-06	0.246702	1.13447e-06	0.256605	3.96816e-06	0.271375	8.09693e-06	0.325194	0.00029411
0.232216	6.68581e-07	0.235813	3.13008e-06	0.246702	1.13104e-06	0.256606	3.87907e-06	0.271378	7.85638e-06	0.325307	0.000270763
0.232217	6.67295e-07	0.235814	3.06412e-06	0.246703	1.12763e-06	0.256608	3.7966e-06	0.271381	7.6326e-06	0.325411	0.000250742
0.232217	6.66014e-07	0.235816	3.00119e-06	0.246703	1.12424e-06	0.256609	3.72006e-06	0.271384	7.42373e-06	0.325532	0.000295803
0.232217	6.64738e-07	0.235817	2.94108e-06	0.246704	1.12088e-06	0.256611	3.64885e-06	0.271387	7.22817e-06	0.325648	0.000313381
0.232217	6.63467e-07	0.235818	2.8836e-06	0.246704	1.11755e-06	0.256612	3.58244e-06	0.27139	7.04455e-06	0.325773	0.000308891
0.232218	6.62201e-07	0.235819	2.82856e-06	0.246704	1.11424e-06	0.256614	3.52038e-06	0.271393	6.87167e-06	0.32589	0.000279176
0.232218	6.60939e-07	0.23582	2.77581e-06	0.246705	1.11095e-06	0.256615	3.46225e-06	0.271395	6.7085e-06	0.326008	0.000291443
0.232218	6.59682e-07	0.235821	2.72519e-06	0.246705	1.10769e-06	0.256617	3.4077e-06	0.271398	6.55414e-06	0.326119	0.000265392
0.232219	6.5843e-07	0.235822	2.67657e-06	0.246706	1.10445e-06	0.256618	3.35642e-06	0.271401	6.40779e-06	0.326231	0.00027449
0.232219	6.57183e-07	0.235824	2.62984e-06	0.246706	1.10123e-06	0.256619	3.30812e-06	0.271403	6.26877e-06	0.326337	0.000252739
0.232219	6.5594e-07	0.235825	2.58486e-06	0.246707	1.09804e-06	0.256621	3.26256e-06	0.271406	6.13646e-06	0.326434	0.000234192
0.232219	6.54702e-07	0.235826	2.54155e-06	0.246707	1.09487e-06	0.256622	3.2195e-06	0.271408	6.01032e-06	0.326528	0.000247306
0.23222	6.53469e-07	0.235827	2.4998e-06	0.246707	1.09173e-06	0.256623	3.17875e-06	0.271411	5.88988e-06	0.326638	0.00029836
0.23222	6.5224e-07	0.235828	2.45952e-06	0.246708	1.0886e-06	0.256624	3.14013e-06	0.271413	5.7747e-06	0.326752	0.000272438
0.23222	6.51015e-07	0.235829	2.42064e-06	0.246708	1.0855e-06	0.256626	3.10347e-06	0.271415	5.6644e-06	0.326856	0.00024821
0.23222	6.49795e-07	0.23583	2.38308e-06	0.246709	1.08242e-06	0.256629	3.34954e-05	0.271417	5.55864e-06	0.326963	0.000262039
0.232221	6.4858e-07	0.23583	2.34676e-06	0.246709	1.07936e-06	0.256641	2.8697e-05	0.27142	5.45711e-06	0.327063	0.000240918
0.232221	6.47369e-07	0.235831	2.31162e-06	0.24671	1.07633e-06	0.256652	2.37628e-05	0.271422	5.35953e-06	0.327156	0.000222437
0.232221	6.46163e-07	0.235832	2.27761e-06	0.24671	1.07331e-06	0.25666	2.02911e-05	0.271424	5.26565e-06	0.327241	0.000206919
0.232221	6.44961e-07	0.235833	2.24466e-06	0.246711	1.07031e-06	0.256668	1.77787e-05	0.271426	5.17524e-06	0.327321	0.000193834
0.232222	6.43763e-07	0.235834	2.21272e-06	0.246711	1.06734e-06	0.256675	1.58302e-05	0.271428	5.08808e-06	0.327397	0.000182652
0.232222	6.4257e-07	0.235835	2.18175e-06	0.246711	1.06438e-06	0.256681	1.42381e-05	0.27143	5.004e-06	0.327474	0.000203555
0.232222	6.41381e-07	0.235836	2.15169e-06	0.246712	1.06145e-06	0.256686	1.28972e-05	0.271432	4.92281e-06	0.327579	0.000293908
0.232222	6.40197e-07	0.235837	2.12251e-06	0.246712	1.05853e-06	0.256691	1.17499e-05	0.271434	4.84435e-06	0.327689	0.000257826
0.232223	6.39017e-07	0.235838	2.09416e-06	0.246713	1.05564e-06	0.256695	1.07605e-05	0.271436	4.76847e-06	0.327787	0.000230852
0.232223	6.37841e-07	0.235838	2.06661e-06	0.246713	1.05276e-06	0.2567	9.9037e-06	0.271438	4.69505e-06	0.327883	0.00024537
0.232223	6.3667e-07	0.235839	2.03982e-06	0.246713	1.04991e-06	0.256703	9.15959e-06	0.27144	4.62395e-06	0.327977	0.000226549
0.232223	6.35502e-07	0.23584	2.01376e-06	0.246714	1.04707e-06	0.256707	8.51181e-06	0.271441	4.55506e-06	0.328064	0.000210101
0.232224	6.34339e-07	0.235841	1.9884e-06	0.246714	1.04425e-06	0.25671	7.94649e-06	0.271443	4.48826e-06	0.328145	0.000196138
0.232224	6.3318e-07	0.235842	1.96371e-06	0.246715	1.04145e-06	0.256713	7.4518e-06	0.271445	4.42346e-06	0.328253	0.00027939
0.232224	6.32026e-07	0.235842	1.93965e-06	0.246715	1.03867e-06	0.256716	7.01761e-06	0.271447	4.36057e-06	0.328359	0.000248527
0.232224	6.30875e-07	0.235843	1.91621e-06	0.246716	1.0359e-06	0.256719	6.63527e-06	0.271449	4.29949e-06	0.328466	0.000255684
0.232225	6.29729e-07	0.235844	1.89336e-06	0.246716	1.03316e-06	0.256722	6.29745e-06	0.27145	4.24014e-06	0.328563	0.000228813
0.232225	6.28587e-07	0.235845	1.87108e-06	0.246716	1.03043e-06	0.256724	5.99788e-06	0.271452	4.18246e-06	0.328659	0.000237229
0.232225	6.27449e-07	0.235845	1.84934e-06	0.246717	1.02772e-06	0.256726	5.73128e-06	0.271454	4.12636e-06	0.328749	0.000216686
0.232225	6.26315e-07	0.235846	1.82813e-06	0.246717	1.02503e-06	0.256729	5.49314e-06	0.271455	4.07178e-06	0.328832	0.000199469
0.232226	6.25185e-07	0.235847	1.80742e-06	0.246718	1.02235e-06	0.256731	5.27965e-06	0.271457	4.01866e-06	0.328909	0.000184994
0.232226	6.24059e-07	0.235848	1.7872e-06	0.246718	1.0197e-06	0.256733	5.08758e-06	0.271458	3.96694e-06	0.32898	0.000172716
0.232226	6.22937e-07	0.235848	1.76744e-06	0.246718	1.01706e-06	0.256735	4.91417e-06	0.27146	3.91656e-06	0.329047	0.000162193
0.232226	6.21819e-07	0.235849	1.74814e-06	0.246719	1.01443e-06	0.256737	4.75706e-06	0.271462	3.86746e-06	0.32911	0.000153074
0.232227	6.20705e-07	0.23585	1.72928e-06	0.246719	1.01183e-06	0.256739	4.61426e-06	0.271463	3.81961e-06	0.329171	0.000181075
0.232227	6.19595e-07	0.23585	1.71083e-06	0.24672	1.00923e-06	0.25674	4.48404e-06	0.271465	3.77295e-06	0.329242	0.000172633
0.232227	6.18489e-07	0.235851	1.69279e-06	0.24672	1.00666e-06	0.256742	4.36493e-06	0.271466	3.72744e-06	0.329309	0.000162878
0.232227	6.17387e-07	0.235852	1.67514e-06	0.24672	1.0041e-06	0.256744	4.25564e-06	0.271468	3.68303e-06	0.329372	0.000153751
0.232228	6.16289e-07	0.235852	1.65788e-06	0.246721	1.00156e-06	0.256746	4.15509e-06	0.271478	3.91133e-05	0.329443	0.000184383
0.232228	6.15195e-07	0.235853	1.64098e-06	0.246721	9.99035e-07	0.256747	4.0623e-06	0.271492	3.21987e-05	0.329513	0.000168838
0.232228	6.14104e-07	0.235854	1.62443e-06	0.246722	9.96526e-07	0.256749	3.97646e-06	0.271504	2.6486e-05	0.329578	0.000156007
0.232228	6.13018e-07	0.235854	1.60823e-06	0.246722	9.94031e-07	0.25675	3.89683e-06	0.271513	2.24823e-05	0.329649	0.000174272
0.232229	6.11935e-07	0.235855	1.59236e-06	0.246722	9.91553e-07	0.256752	3.82277e-06	0.271522	1.96322e-05	0.329751	0.000279979
0.232229	6.10856e-07	0.235856	1.57682e-06	0.246723	9.8909e-07	0.256753	3.75374e-06	0.271529	1.75068e-05	0.329856	0.00024586
0.232229	6.09781e-07	0.235856	1.56158e-06	0.246723	9.86642e-07	0.256755	3.68923e-06	0.271536	1.58493e-05	0.329948	0.000216858
0.232229	6.0871e-07	0.235857	1.54665e-06	0.246724	9.8421e-07	0.256756	3.62881e-06	0.271542	1.45099e-05	0.33003	0.000194653
0.23223	6.07642e-07	0.235858	1.53202e-06	0.246724	9.81792e-07	0.256758	3.57211e-06	0.271548	1.33977e-05	0.330105	0.000177583
0.23223	6.06578e-07	0.235858	1.51767e-06	0.246724	9.7939e-07	0.256759	3.51876e-06	0.271553	1.24554e-05	0.330187	0.000236344
0.23223	6.05518e-07	0.235859	1.5036e-06	0.246725	9.77002e-07	0.256761	3.46849e-06	0.271558	1.16445e-05	0.330277	0.00021265
0.23223	6.04462e-07	0.235859	1.48979e-06	0.246725	9.7463e-07	0.256762	3.421e-06	0.271562	1.09382e-05	0.330358	0.000192342
0.232231	6.03409e-07	0.23586	1.47625e-06	0.246731	4.40515e-05	0.256763	3.37607e-06	0.271566	1.03168e-05	0.330442	0.000218191
0.232231	6.0236e-07	0.235861	1.46296e-06	0.246747	3.5898e-05	0.256765	3.33346e-06	0.27157	9.76558e-06	0.330525	0.000198478
0.232231	6.01314e-07	0.235861	1.44992e-06	0.24676	2.97428e-05	0.256766	3.293e-06	0.271574	9.27317e-06	0.330606	0.000214664
0.232231	6.00272e-07	0.235862	1.43712e-06	0.246771	2.55273e-05	0.256767	3.2545e-06	0.27158	4.6904e-05	0.330688	0.000194342
0.232232	5.99234e-07	0.235862	1.42455e-06	0.246781	2.24692e-05	0.256769	3.21781e-06	0.271596	3.67405e-05	0.330762	0.000177874
0.232232	5.98199e-07	0.235863	1.41221e-06	0.246789	2.00987e-05	0.25677	3.18277e-06	0.271609	3.04544e-05	0.33083	0.000164621
0.232232	5.97168e-07	0.235868	1.90159e-05	0.246797	1.81692e-05	0.256771	3.14928e-06	0.271621	2.64447e-05	0.3309	0.000195901
0.232232	5.96141e-07	0.235875	1.86686e-05	0.246804	1.6548e-05	0.256772	3.1172e-06	0.271631	2.36022e-05	0.330981	0.000196757
0.232233	5.95117e-07	0.235882	1.75119e-05	0.24681	1.51583e-05	0.256774	3.08643e-06	0.27164	2.13901e-05	0.331063	0.000253425
0.232233	5.94096e-07	0.235889	1.61221e-05	0.246816	1.39515e-05	0.256775	3.05688e-06	0.271648	1.95619e-05	0.331162	0.000236536
0.232233	5.93079e-07	0.235895	1.47354e-05	0.246821	1.28941e-05	0.256776	3.02846e-06	0.271655	1.80011e-05	0.331262	0.000243854
0.232233	5.92066e-07	0.235901	1.34469e-05	0.246826	1.19617e-05	0.256777	3.00108e-06	0.271662	1.66463e-05	0.331354	0.000216853
0.232233	5.91056e-07	0.235906	1.22906e-05	0.246831	1.1135e-05	0.256779	2.97469e-06	0.271669	1.54601e-05	0.331436	0.000196595
0.232234	5.90049e-07	0.235911	1.12725e-05	0.246835	1.03987e-05	0.25678	2.9492e-06	0.271675	1.44157e-05	0.331511	0.000180902
0.232234	5.89046e-07	0.235915	1.03851e-05	0.246839	9.74014e-06	0.256781	2.92456e-06	0.27168	1.34922e-05	0.331598	0.000231008
0.232234	5.88047e-07	0.235919	9.61516e-06	0.246843	9.14882e-06	0.256782	2.90072e-06	0.271685	1.26724e-05	0.331686	0.000211965
0.232234	5.8705e-07	0.235923	8.94773e-06	0.246847	8.61589e-06	0.256783	2.87762e-06	0.27169	1.19419e-05	0.331769	0.000222807
0.232235	5.86058e-07	0.235926	8.36818e-06	0.24685	8.13386e-06	0.256784	2.85521e-06	0.271699	5.17592e-05	0.331856	0.000208255
0.232235	5.85068e-07	0.235929	7.8632e-06	0.246853	7.69639e-06	0.256786	2.83346e-06	0.271718	4.5099e-05	0.331949	0.00025434
0.232235	5.84082e-07	0.235933	7.42108e-06	0.246856	7.29805e-06	0.256787	2.81232e-06	0.271746	7.49911e-05	0.332051	0.000267871
0.232235	5.83099e-07	0.235935	7.03184e-06	0.246859	6.93422e-06	0.256788	2.79175e-06	0.271776	0.000105486	0.332152	0.000238964
0.232236	5.8212e-07	0.235938	6.68706e-06	0.246862	6.60094e-06	0.256789	2.77173e-06	0.271814	8.6389e-05	0.332255	0.000246278
0.232236	5.81143e-07	0.235941	6.37972e-06	0.246864	6.2948e-06	0.25679	2.75222e-06	0.271845	6.95362e-05	0.332355	0.000263219
0.232236	5.80171e-07	0.235943	6.10399e-06	0.246867	6.01285e-06	0.256791	2.73319e-06	0.27187	5.80295e-05	0.332456	0.000241078
0.232236	5.79201e-07	0.235946	5.85505e-06	0.246869	5.75254e-06	0.256792	2.71462e-06	0.271894	9.19356e-05	0.332551	0.000257645
0.232237	5.78235e-07	0.235948	5.62893e-06	0.246871	5.51167e-06	0.256793	2.69648e-06	0.27194	0.000110583	0.33265	0.000237505
0.232237	5.77272e-07	0.23595	5.42233e-06	0.246873	5.2883e-06	0.256794	2.67875e-06	0.27198	9.2976e-05	0.332757	0.000297804
0.232237	5.76312e-07	0.235952	5.23254e-06	0.246876	5.08075e-06	0.256795	2.6614e-06	0.272023	0.000120516	0.33287	0.000266661
0.232237	5.75355e-07	0.235954	5.05732e-06	0.246877	4.88754e-06	0.256796	2.64442e-06	0.272067	0.00010125	0.332971	0.000240429
[truncated: 248,001 more rows]
