# Supplementary material for: Viscoelasticity and elastoplasticity in the power law creep and yielding of gels and fibre network materials under stress
Source: Soft Matter. 2026 May 7;22(23):4034–44. doi: 10.1039/d6sm00053c (PMC13430415; doi:10.1039/d6sm00053c)
Supplement: SM-022-D6SM00053C-s001 [file SM-022-D6SM00053C-s001.zip › Supplemental Data/data_fig5/fig_5d_yield.csv]

break	break
1.5	0.1667181142135541
1.5	0.1715167672232355
1.5	0.1763996071278237
1.5	0.180075768205416
1.5	0.1815911323137365
1.5	0.1841167391609373
1.5	0.1885505822926897
1.5	0.1934334221972779
