# Supplementary material for: Viscoelasticity and elastoplasticity in the power law creep and yielding of gels and fibre network materials under stress
Source: Soft Matter. 2026 May 7;22(23):4034–44. doi: 10.1039/d6sm00053c (PMC13430415; doi:10.1039/d6sm00053c)
Supplement: SM-022-D6SM00053C-s001 [file SM-022-D6SM00053C-s001.zip › Supplemental Data/data_fig5/fig_5d_data.csv]

0.03	0.03	0.0305	0.0305	0.031	0.031	0.0315	0.0315	0.032	0.032	0.0325	0.0325	0.033	0.033	0.0335	0.0335	0.034	0.034	0.0345	0.0345	0.035	0.035
0.000109071	0.0	0.000110889	0.0	0.000112707	0.0	0.000114525	0.0	0.000116343	0.0	0.000118161	0.0	0.000119979	0.0	0.000121797	0.0	0.000123615	0.0	0.000125433	0.0	0.000127251	0.0
0.000851433	0.0	0.000865623	0.0	0.000879814	0.0	0.000894005	0.0	0.000908195	0.0	0.000922386	0.0	0.000936577	0.0	0.000950767	0.0	0.000964958	0.0	0.000979149	0.0	0.000993339	0.0
0.00571276	0.0	0.00580797	0.0	0.00590318	0.0	0.0059984	0.0	0.00609361	0.0	0.00618882	0.0	0.00628403	0.0	0.00637925	0.0	0.00647446	0.0	0.00656967	0.0	0.00666488	0.0
0.0258418	0.0	0.0262724	0.0	0.0267031	0.0	0.0271338	0.0	0.0275644	0.0	0.0279951	0.0	0.0284257	0.0	0.0288564	0.0	0.029287	0.0	0.0297177	0.0	0.0301483	0.0
0.0589868	0.0	0.0599692	0.0	0.0609516	0.0	0.0619339	0.0	0.0629162	0.0	0.0638985	0.0	0.0648807	0.0	0.0658629	0.0	0.066845	0.0	0.0678271	0.0	0.0688092	0.0
0.0860501	0.0	0.0874807	0.0	0.0889112	0.0	0.0903415	0.0	0.0917716	0.0	0.0932015	0.0	0.0946313	0.0	0.0960608	0.0	0.0974902	0.0	0.0989193	0.0	0.100348	0.0
0.104265	0.0	0.105994	0.0	0.107723	0.0	0.109451	0.0	0.111178	0.0	0.112905	0.0	0.114632	0.0	0.116358	0.0	0.118083	0.0	0.119809	0.0	0.121533	0.0
0.116916	0.0	0.118848	0.0	0.12078	0.0	0.12271	0.0	0.12464	0.0	0.126569	0.0	0.128497	0.0	0.130425	0.0	0.132351	0.0	0.134276	0.0	0.136201	0.0
0.126343	0.0	0.128424	0.0	0.130503	0.0	0.132581	0.0	0.134657	0.0	0.136733	0.0	0.138807	0.0	0.140879	0.0	0.142951	0.0	0.14502	0.0	0.147089	0.0
0.133795	0.0	0.135989	0.0	0.138182	0.0	0.140373	0.0	0.142562	0.0	0.144749	0.0	0.146934	0.0	0.149118	0.0	0.1513	0.0	0.153479	0.0	0.155657	0.0
0.139936	0.0	0.142221	0.0	0.144504	0.0	0.146785	0.0	0.149064	0.0	0.15134	0.0	0.153614	0.0	0.155885	0.0	0.158154	0.0	0.160421	0.0	0.162685	0.0
0.145144	0.0	0.147504	0.0	0.149862	0.0	0.152217	0.0	0.154568	0.0	0.156917	0.0	0.159263	0.0	0.161606	0.0	0.163946	0.0	0.166283	0.0	0.168616	0.0
0.149652	0.0	0.152075	0.0	0.154494	0.0	0.15691	0.0	0.159323	0.0	0.161732	0.0	0.164138	0.0	0.16654	0.0	0.168938	0.0	0.171333	0.0	0.173724	0.0
0.153612	0.0	0.156088	0.0	0.15856	0.0	0.161028	0.0	0.163492	0.0	0.165952	0.0	0.168407	0.0	0.170859	0.0	0.173306	0.0	0.17575	0.0	0.178188	0.0
0.157131	0.0	0.159652	0.0	0.162169	0.0	0.164681	0.0	0.167189	0.0	0.169691	0.0	0.17219	0.0	0.174683	0.0	0.177172	0.0	0.179656	0.0	0.182135	0.0
0.160286	0.0	0.162846	0.0	0.165401	0.0	0.167952	0.0	0.170497	0.0	0.173036	0.0	0.175571	0.0	0.1781	0.0	0.180624	0.0	0.183143	0.0	0.185656	0.0
0.163136	0.0	0.16573	0.0	0.168319	0.0	0.170902	0.0	0.173479	0.0	0.176051	0.0	0.178616	0.0	0.181176	0.0	0.18373	0.0	0.186278	0.0	0.18882	0.0
0.165726	0.0	0.16835	0.0	0.170968	0.0	0.173579	0.0	0.176185	0.0	0.178784	0.0	0.181376	0.0	0.183962	0.0	0.186542	0.0	0.189115	0.0	0.191682	0.0
0.168093	0.0	0.170743	0.0	0.173387	0.0	0.176023	0.0	0.178653	0.0	0.181275	0.0	0.183891	0.0	0.1865	0.0	0.189102	0.0	0.191697	2.8062298302230953e-05	0.194294	2.8062298302230953e-05
0.170267	0.0	0.17294	0.0	0.175605	0.0	0.178263	0.0	0.180914	0.0	0.183557	0.0	0.186193	0.0	0.188822	0.0	0.191448	2.8062298302230953e-05	0.194072	2.8062298302230953e-05	0.196688	2.8062298302230953e-05
0.172271	0.0	0.174963	0.0	0.177648	0.0	0.180325	0.0	0.182995	0.0	0.185656	0.0	0.188309	0.0	0.190965	2.8062298302230953e-05	0.193614	2.8062298302230953e-05	0.196253	2.8062298302230953e-05	0.198883	2.8062298302230953e-05
0.174124	0.0	0.176835	0.0	0.179537	0.0	0.182231	0.0	0.184916	0.0	0.187594	2.8062298302230953e-05	0.190276	2.8062298302230953e-05	0.192948	2.8062298302230953e-05	0.19561	2.8062298302230953e-05	0.198262	2.8062298302230953e-05	0.200905	5.6124596604461905e-05
0.175845	0.0	0.178571	0.0	0.181288	0.0	0.183997	0.0	0.186699	2.8062298302230953e-05	0.189404	2.8062298302230953e-05	0.192098	2.8062298302230953e-05	0.194782	2.8062298302230953e-05	0.197455	2.8062298302230953e-05	0.200118	2.8062298302230953e-05	0.202784	5.6124596604461905e-05
0.177447	0.0	0.180187	0.0	0.182918	0.0	0.185642	2.8062298302230953e-05	0.188369	2.8062298302230953e-05	0.191085	2.8062298302230953e-05	0.19379	2.8062298302230953e-05	0.196484	2.8062298302230953e-05	0.199166	2.8062298302230953e-05	0.201849	5.6124596604461905e-05	0.204551	0.00014031149151115475
0.178942	0.0	0.181694	0.0	0.184439	2.8062298302230953e-05	0.187188	2.8062298302230953e-05	0.189925	2.8062298302230953e-05	0.192651	2.8062298302230953e-05	0.195364	2.8062298302230953e-05	0.198066	2.8062298302230953e-05	0.200761	5.6124596604461905e-05	0.203486	0.00014031149151115475	0.206212	0.00014031149151115475
0.180341	0.0	0.183105	2.8062298302230953e-05	0.185875	2.8062298302230953e-05	0.188633	2.8062298302230953e-05	0.191378	2.8062298302230953e-05	0.194111	2.8062298302230953e-05	0.196832	2.8062298302230953e-05	0.199542	2.8062298302230953e-05	0.202278	0.00014031149151115475	0.20503	0.00014031149151115475	0.207756	0.00014031149151115475
0.181653	0.0	0.184442	2.8062298302230953e-05	0.18722	2.8062298302230953e-05	0.189985	2.8062298302230953e-05	0.192737	2.8062298302230953e-05	0.195477	2.8062298302230953e-05	0.198205	2.8062298302230953e-05	0.200944	0.00011224919320892381	0.203719	0.00014031149151115475	0.206469	0.00014031149151115475	0.209194	0.00014031149151115475
0.182898	2.8062298302230953e-05	0.185698	2.8062298302230953e-05	0.188482	2.8062298302230953e-05	0.191254	2.8062298302230953e-05	0.194012	2.8062298302230953e-05	0.196758	2.8062298302230953e-05	0.1995	8.418689490669285e-05	0.20229	0.00014031149151115475	0.205064	0.00014031149151115475	0.207812	0.00014031149151115475	0.210543	0.0001683737898133857
0.184074	2.8062298302230953e-05	0.186878	2.8062298302230953e-05	0.189669	2.8062298302230953e-05	0.192446	2.8062298302230953e-05	0.195209	2.8062298302230953e-05	0.197962	5.6124596604461905e-05	0.200749	0.00014031149151115475	0.203553	0.00014031149151115475	0.206323	0.00014031149151115475	0.20907	0.0001683737898133857	0.211817	0.0001683737898133857
0.185181	2.8062298302230953e-05	0.187991	2.8062298302230953e-05	0.190786	2.8062298302230953e-05	0.193568	2.8062298302230953e-05	0.196336	2.8062298302230953e-05	0.19912	8.418689490669285e-05	0.201938	0.00014031149151115475	0.204736	0.00014031149151115475	0.207503	0.00014031149151115475	0.210266	0.0001683737898133857	0.213021	0.00022449838641784762
0.186226	2.8062298302230953e-05	0.18904	2.8062298302230953e-05	0.19184	2.8062298302230953e-05	0.194626	2.8062298302230953e-05	0.197411	8.418689490669285e-05	0.200227	0.00011224919320892381	0.203054	0.00014031149151115475	0.205846	0.00014031149151115475	0.208623	0.0001683737898133857	0.21139	0.00019643608811561667	0.214183	0.0002806229830223095
0.187214	2.8062298302230953e-05	0.190032	2.8062298302230953e-05	0.192836	2.8062298302230953e-05	0.195629	5.6124596604461905e-05	0.198447	0.00011224919320892381	0.201279	0.00014031149151115475	0.204103	0.00014031149151115475	0.206893	0.0001683737898133857	0.209683	0.0001683737898133857	0.212464	0.00022449838641784762	0.215296	0.0003086852813245405
0.18815	2.8062298302230953e-05	0.190971	2.8062298302230953e-05	0.193778	2.8062298302230953e-05	0.196595	8.418689490669285e-05	0.199435	0.00011224919320892381	0.202274	0.00014031149151115475	0.205092	0.00014031149151115475	0.207896	0.0001683737898133857	0.210685	0.00019643608811561667	0.213494	0.0002525606847200786	0.216386	0.00039287217623123333
0.189036	2.8062298302230953e-05	0.191861	2.8062298302230953e-05	0.194679	5.6124596604461905e-05	0.197521	0.00011224919320892381	0.200367	0.00011224919320892381	0.203213	0.00014031149151115475	0.20603	0.0001683737898133857	0.208842	0.0001683737898133857	0.211644	0.00022449838641784762	0.214495	0.0003367475796267714	0.217432	0.00044899677283569524
0.189878	2.8062298302230953e-05	0.192705	2.8062298302230953e-05	0.195548	8.418689490669285e-05	0.198409	0.00011224919320892381	0.20125	0.00014031149151115475	0.2041	0.00014031149151115475	0.20693	0.0001683737898133857	0.209739	0.00019643608811561667	0.212565	0.0002525606847200786	0.215466	0.0003648098779290024	0.21844	0.0005331836677423881
0.190678	2.8062298302230953e-05	0.193517	5.6124596604461905e-05	0.19638	8.418689490669285e-05	0.199248	0.00011224919320892381	0.202096	0.00014031149151115475	0.204945	0.0001683737898133857	0.207781	0.0001683737898133857	0.210598	0.00022449838641784762	0.213462	0.0003086852813245405	0.216394	0.0004209344745334643	0.219411	0.0005331836677423881
0.191439	2.8062298302230953e-05	0.194301	8.418689490669285e-05	0.19718	0.00011224919320892381	0.200043	0.00011224919320892381	0.202899	0.00014031149151115475	0.205758	0.0001683737898133857	0.208587	0.0001683737898133857	0.211426	0.0002525606847200786	0.214332	0.0003648098779290024	0.217297	0.0005051213694401572	0.220347	0.00058930826434685
0.192172	5.6124596604461905e-05	0.195055	8.418689490669285e-05	0.197941	0.00011224919320892381	0.200797	0.00011224919320892381	0.20366	0.00014031149151115475	0.206529	0.0001683737898133857	0.209365	0.00019643608811561667	0.212235	0.0003086852813245405	0.215166	0.0003648098779290024	0.21819	0.000561245966044619	0.221229	0.00058930826434685
0.19288	8.418689490669285e-05	0.195773	0.00011224919320892381	0.198663	0.00011224919320892381	0.201514	0.00011224919320892381	0.204399	0.0001683737898133857	0.20726	0.0001683737898133857	0.210109	0.0002525606847200786	0.213016	0.0003367475796267714	0.215954	0.0004209344745334643	0.219041	0.000561245966044619	0.222068	0.0006454328609513119
0.193568	8.418689490669285e-05	0.196467	0.00011224919320892381	0.199349	0.00011224919320892381	0.202196	0.00011224919320892381	0.205103	0.0001683737898133857	0.207962	0.00019643608811561667	0.210834	0.0002525606847200786	0.213768	0.0003367475796267714	0.216746	0.0005051213694401572	0.219842	0.000561245966044619	0.222913	0.0007296197558580048
0.194222	8.418689490669285e-05	0.197127	0.00011224919320892381	0.200003	0.00011224919320892381	0.202858	0.0001683737898133857	0.205772	0.0001683737898133857	0.208637	0.00022449838641784762	0.211538	0.0003086852813245405	0.214486	0.00039287217623123333	0.217529	0.000561245966044619	0.220598	0.000561245966044619	0.223735	0.0007857443524624667
0.194845	8.418689490669285e-05	0.197756	0.00011224919320892381	0.200627	0.00011224919320892381	0.203508	0.0001683737898133857	0.206409	0.0001683737898133857	0.209292	0.0002525606847200786	0.212224	0.0003367475796267714	0.215185	0.00039287217623123333	0.218281	0.000561245966044619	0.221313	0.000561245966044619	0.224524	0.0008138066507646976
0.19545	0.00011224919320892381	0.198356	0.00011224919320892381	0.201222	0.00011224919320892381	0.204126	0.0001683737898133857	0.207024	0.00019643608811561667	0.209927	0.0002525606847200786	0.212891	0.0003648098779290024	0.215855	0.00044899677283569524	0.21899	0.000561245966044619	0.222006	0.0006454328609513119	0.225285	0.0008418689490669286
0.196031	0.00011224919320892381	0.198929	0.00011224919320892381	0.201792	0.00014031149151115475	0.204715	0.0001683737898133857	0.207623	0.00022449838641784762	0.21053	0.0002806229830223095	0.213527	0.0003648098779290024	0.216514	0.0005051213694401572	0.219659	0.000561245966044619	0.222698	0.0006734951592535428	0.226016	0.0008699312473691596
0.196584	0.00011224919320892381	0.199476	0.00011224919320892381	0.202353	0.00014031149151115475	0.205277	0.0001683737898133857	0.208198	0.00022449838641784762	0.211142	0.0003648098779290024	0.214131	0.0003648098779290024	0.217168	0.0005331836677423881	0.220294	0.000561245966044619	0.223358	0.0006734951592535428	0.226715	0.0008979935456713905
0.197114	0.00011224919320892381	0.200001	0.00011224919320892381	0.20289	0.00014031149151115475	0.205818	0.00022449838641784762	0.208751	0.0002525606847200786	0.211741	0.0003648098779290024	0.214705	0.0003648098779290024	0.21781	0.000561245966044619	0.2209	0.00058930826434685	0.223987	0.0007015574575557738	0.227389	0.0009260558439736214
0.19762	0.00011224919320892381	0.200503	0.00011224919320892381	0.203402	0.00014031149151115475	0.206355	0.00022449838641784762	0.209296	0.0002806229830223095	0.212309	0.0003648098779290024	0.215256	0.00044899677283569524	0.218419	0.000561245966044619	0.221496	0.0006454328609513119	0.224605	0.0007296197558580048	0.228054	0.0009821804405780834
0.198106	0.00011224919320892381	0.200991	0.00014031149151115475	0.203892	0.00014031149151115475	0.206868	0.00022449838641784762	0.209817	0.0002806229830223095	0.212848	0.0003648098779290024	0.21582	0.00044899677283569524	0.218995	0.000561245966044619	0.222081	0.0006454328609513119	0.225201	0.0007576820541602357	0.228705	0.0010663673354847762
0.198572	0.00011224919320892381	0.20147	0.00014031149151115475	0.204364	0.0001683737898133857	0.207362	0.0002525606847200786	0.210335	0.0003648098779290024	0.213362	0.0003648098779290024	0.216356	0.00044899677283569524	0.219542	0.000561245966044619	0.222636	0.0006454328609513119	0.225795	0.0008418689490669286	0.229366	0.001150554230391469
0.199019	0.00011224919320892381	0.201928	0.00014031149151115475	0.20483	0.00019643608811561667	0.207841	0.0002525606847200786	0.210852	0.0003648098779290024	0.213853	0.0003648098779290024	0.216871	0.0005051213694401572	0.220062	0.000561245966044619	0.223175	0.0006734951592535428	0.226396	0.0008979935456713905	0.23001	0.0011786165286937
0.199449	0.00011224919320892381	0.202368	0.00014031149151115475	0.205286	0.00019643608811561667	0.208307	0.0002806229830223095	0.211344	0.0003648098779290024	0.214321	0.0003648098779290024	0.217391	0.0005331836677423881	0.220581	0.000617370562649081	0.22369	0.0006734951592535428	0.226992	0.0010102427388803143	0.230635	0.001206678826995931
0.199863	0.00011224919320892381	0.202789	0.00014031149151115475	0.205731	0.00022449838641784762	0.208758	0.0002806229830223095	0.211812	0.0003648098779290024	0.214777	0.00039287217623123333	0.217895	0.000561245966044619	0.22108	0.0006454328609513119	0.224183	0.0007015574575557738	0.227586	0.0010102427388803143	0.231241	0.001234741125298162
0.200277	0.00014031149151115475	0.203203	0.0001683737898133857	0.206158	0.00022449838641784762	0.209191	0.0003086852813245405	0.212258	0.0003648098779290024	0.215221	0.00039287217623123333	0.218386	0.000561245966044619	0.221568	0.0006454328609513119	0.224681	0.0008138066507646976	0.228141	0.0010383050371825452	0.231824	0.0012628034236003929
0.200675	0.00014031149151115475	0.203604	0.00019643608811561667	0.206567	0.00022449838641784762	0.209619	0.0003086852813245405	0.212685	0.0003648098779290024	0.215651	0.0004209344745334643	0.218851	0.000561245966044619	0.222032	0.0006454328609513119	0.225222	0.0008979935456713905	0.228697	0.001094429633787007	0.232387	0.0013469903185070857
0.201058	0.00014031149151115475	0.20401	0.00022449838641784762	0.206959	0.00022449838641784762	0.210046	0.0003648098779290024	0.213094	0.0003648098779290024	0.21607	0.0004209344745334643	0.2193	0.00058930826434685	0.222475	0.0006454328609513119	0.225745	0.0008979935456713905	0.229232	0.001150554230391469	0.232994	0.0015153641083204715
0.201427	0.0001683737898133857	0.2044	0.00022449838641784762	0.207336	0.00022449838641784762	0.210464	0.0003648098779290024	0.213486	0.0003648098779290024	0.21647	0.0004209344745334643	0.219741	0.000617370562649081	0.222898	0.0006454328609513119	0.226242	0.0009541181422758523	0.229768	0.0011786165286937	0.233619	0.0015434264066227024
0.201791	0.00019643608811561667	0.204774	0.00022449838641784762	0.207698	0.0002525606847200786	0.210863	0.0003648098779290024	0.213862	0.0003648098779290024	0.216859	0.00047705907113792617	0.220168	0.000617370562649081	0.223335	0.0007857443524624667	0.226729	0.0009541181422758523	0.230296	0.001206678826995931	0.234211	0.0015434264066227024
0.202153	0.00019643608811561667	0.205133	0.00022449838641784762	0.208061	0.0002806229830223095	0.211243	0.0003648098779290024	0.214232	0.00039287217623123333	0.217259	0.0005051213694401572	0.220574	0.000617370562649081	0.223798	0.0008138066507646976	0.227188	0.0009821804405780834	0.2308	0.001234741125298162	0.234801	0.001655675599831626
0.2025	0.00019643608811561667	0.205477	0.00022449838641784762	0.208424	0.0002806229830223095	0.211608	0.0003648098779290024	0.214594	0.00039287217623123333	0.21765	0.0005051213694401572	0.220974	0.0006454328609513119	0.224239	0.0008138066507646976	0.227656	0.0010383050371825452	0.231295	0.0013189280202048547	0.235376	0.0016837378981338573
0.202839	0.00022449838641784762	0.205809	0.00022449838641784762	0.208771	0.0002806229830223095	0.211957	0.0003648098779290024	0.214941	0.00039287217623123333	0.218027	0.0005331836677423881	0.221369	0.0006734951592535428	0.224661	0.0008418689490669286	0.228106	0.0010383050371825452	0.231822	0.0014031149151115475	0.235944	0.0017118001964360882
0.203172	0.00022449838641784762	0.206128	0.00022449838641784762	0.209104	0.0002806229830223095	0.212292	0.0003648098779290024	0.215274	0.00039287217623123333	0.218405	0.000561245966044619	0.221776	0.0007576820541602357	0.225076	0.0008979935456713905	0.228548	0.001094429633787007	0.232341	0.0014592395117160096	0.236508	0.001824049389645012
0.203492	0.00022449838641784762	0.206436	0.00022449838641784762	0.209426	0.0003086852813245405	0.212615	0.0003648098779290024	0.215594	0.00039287217623123333	0.218771	0.000561245966044619	0.222178	0.0007576820541602357	0.225486	0.0009260558439736214	0.228982	0.001094429633787007	0.232869	0.0015434264066227024	0.237089	0.0019362985828539358
0.2038	0.00022449838641784762	0.206734	0.00022449838641784762	0.209746	0.0003086852813245405	0.212926	0.0003648098779290024	0.215902	0.00039287217623123333	0.219132	0.000617370562649081	0.222571	0.0008138066507646976	0.225888	0.0009260558439736214	0.229418	0.0011786165286937	0.233396	0.0015714887049249333	0.237668	0.0019643608811561668
0.204096	0.00022449838641784762	0.207024	0.0002525606847200786	0.210054	0.0003086852813245405	0.213226	0.0003648098779290024	0.216199	0.00039287217623123333	0.219504	0.0006454328609513119	0.222956	0.0008138066507646976	0.226268	0.0009260558439736214	0.22985	0.001234741125298162	0.233896	0.0015995510032271642	0.238234	0.0020485477760628598
0.204381	0.00022449838641784762	0.207317	0.0002525606847200786	0.210354	0.0003367475796267714	0.213515	0.0003648098779290024	0.216486	0.00039287217623123333	0.21987	0.0007015574575557738	0.22332	0.0008138066507646976	0.226652	0.0010102427388803143	0.230297	0.0012908657219026238	0.234398	0.001655675599831626	0.238814	0.0021327346709695523
0.204657	0.00022449838641784762	0.207599	0.0002525606847200786	0.210652	0.0003367475796267714	0.213807	0.00039287217623123333	0.216765	0.0004209344745334643	0.220235	0.0007296197558580048	0.223665	0.0008138066507646976	0.227038	0.0010102427388803143	0.230727	0.0013189280202048547	0.234879	0.0016837378981338573	0.239398	0.002244983864178476
0.204923	0.00022449838641784762	0.207876	0.0002806229830223095	0.210938	0.0003367475796267714	0.214089	0.00039287217623123333	0.217045	0.0004209344745334643	0.22059	0.0007576820541602357	0.223993	0.0008138066507646976	0.227403	0.0010383050371825452	0.231144	0.0013189280202048547	0.235359	0.0017398624947383191	0.239999	0.002385295355689631
0.20518	0.00022449838641784762	0.208151	0.0002806229830223095	0.211212	0.0003367475796267714	0.214361	0.00039287217623123333	0.217326	0.00044899677283569524	0.220937	0.0007576820541602357	0.224306	0.0008138066507646976	0.227779	0.001122491932089238	0.231547	0.0013469903185070857	0.235829	0.001795987091342781	0.2406	0.002413357653991862
0.205429	0.00022449838641784762	0.208414	0.0002806229830223095	0.211476	0.0003367475796267714	0.214623	0.00039287217623123333	0.217601	0.00047705907113792617	0.22127	0.0007857443524624667	0.224607	0.0008138066507646976	0.228159	0.001122491932089238	0.231943	0.0013750526168093166	0.236289	0.001795987091342781	0.241171	0.0024414199522940928
0.20567	0.00022449838641784762	0.208667	0.0002806229830223095	0.21173	0.0003367475796267714	0.214875	0.00039287217623123333	0.217889	0.0005051213694401572	0.221602	0.0008138066507646976	0.224895	0.0008699312473691596	0.22852	0.001150554230391469	0.232341	0.0014592395117160096	0.236741	0.0018801739862494738	0.241725	0.0025256068472007858
0.205909	0.0002525606847200786	0.20891	0.0002806229830223095	0.211976	0.0003367475796267714	0.215119	0.00039287217623123333	0.218194	0.00058930826434685	0.221926	0.0008138066507646976	0.2252	0.0008699312473691596	0.228882	0.001206678826995931	0.232746	0.0014873018100182405	0.237192	0.0018801739862494738	0.242272	0.0025817314438052476
0.20615	0.0002525606847200786	0.209144	0.0002806229830223095	0.212213	0.0003367475796267714	0.215357	0.0004209344745334643	0.218493	0.00058930826434685	0.222233	0.0008138066507646976	0.225504	0.0009260558439736214	0.229241	0.001234741125298162	0.233155	0.0015434264066227024	0.237629	0.0019362985828539358	0.242802	0.0026378560404097095
0.206383	0.0002525606847200786	0.209383	0.0003086852813245405	0.212442	0.0003367475796267714	0.2156	0.0004209344745334643	0.218781	0.000617370562649081	0.222525	0.0008138066507646976	0.225809	0.0009260558439736214	0.229595	0.0012628034236003929	0.233561	0.0015714887049249333	0.238061	0.0019924231794583975	0.24333	0.0026659183387119406
0.206607	0.0002525606847200786	0.209615	0.0003086852813245405	0.212664	0.0003367475796267714	0.215832	0.0004209344745334643	0.219074	0.0006454328609513119	0.222803	0.0008138066507646976	0.226118	0.0009821804405780834	0.229947	0.0012908657219026238	0.233953	0.0015995510032271642	0.238526	0.0021327346709695523	0.243858	0.0027781675319208643
0.206824	0.0002525606847200786	0.209838	0.0003086852813245405	0.212879	0.0003367475796267714	0.21607	0.00044899677283569524	0.21936	0.0006734951592535428	0.223069	0.0008138066507646976	0.226433	0.0010102427388803143	0.230283	0.0012908657219026238	0.234331	0.0016276133015293952	0.239004	0.0021607969692717835	0.244388	0.002834292128525326
0.207034	0.0002525606847200786	0.210053	0.0003086852813245405	0.21309	0.0003648098779290024	0.216304	0.00047705907113792617	0.219646	0.0007015574575557738	0.223339	0.0008699312473691596	0.226731	0.0010102427388803143	0.2306	0.0012908657219026238	0.234707	0.001655675599831626	0.239473	0.002244983864178476	0.244913	0.002918479023432019
0.207237	0.0002525606847200786	0.210262	0.0003086852813245405	0.213307	0.0003648098779290024	0.216536	0.00047705907113792617	0.219921	0.0007015574575557738	0.22361	0.0008699312473691596	0.227021	0.0010663673354847762	0.230912	0.0013189280202048547	0.235084	0.0017398624947383191	0.239969	0.002385295355689631	0.245429	0.00294654132173425
0.207434	0.0002525606847200786	0.210463	0.0003086852813245405	0.213525	0.00039287217623123333	0.216756	0.00047705907113792617	0.220189	0.0007296197558580048	0.223869	0.0008699312473691596	0.227322	0.001094429633787007	0.231224	0.0013469903185070857	0.23546	0.0017398624947383191	0.24047	0.002413357653991862	0.245942	0.0030026659183387118
0.207625	0.0002525606847200786	0.210658	0.0003086852813245405	0.213739	0.00039287217623123333	0.216974	0.0005051213694401572	0.220448	0.0007296197558580048	0.224116	0.0008699312473691596	0.227625	0.001150554230391469	0.231534	0.0013750526168093166	0.235835	0.001795987091342781	0.240946	0.0024414199522940928	0.246439	0.003086852813245405
0.20781	0.0002525606847200786	0.210847	0.0003086852813245405	0.213944	0.00039287217623123333	0.217188	0.0005051213694401572	0.22072	0.0008138066507646976	0.224352	0.0008699312473691596	0.227925	0.001150554230391469	0.231844	0.0014031149151115475	0.236212	0.0018801739862494738	0.24142	0.0025536691455030165	0.24694	0.0031429774098498666
0.20799	0.0002525606847200786	0.21103	0.0003086852813245405	0.214154	0.0004209344745334643	0.217394	0.0005331836677423881	0.220995	0.0008138066507646976	0.224578	0.0008699312473691596	0.228218	0.0011786165286937	0.232141	0.0014031149151115475	0.236609	0.0019362985828539358	0.241885	0.0025817314438052476	0.24743	0.003171039708152098
0.208164	0.0002525606847200786	0.211208	0.0003086852813245405	0.214356	0.0004209344745334643	0.217613	0.00058930826434685	0.221255	0.0008138066507646976	0.22481	0.0009260558439736214	0.228496	0.0011786165286937	0.232429	0.0014311772134137787	0.237013	0.0020204854777606286	0.242338	0.0026097937421074788	0.247903	0.0032552266030587904
0.208334	0.0002525606847200786	0.21138	0.0003086852813245405	0.214553	0.00044899677283569524	0.21784	0.00058930826434685	0.221505	0.0008418689490669286	0.225048	0.0009260558439736214	0.228759	0.0011786165286937	0.232718	0.0014592395117160096	0.237424	0.0020485477760628598	0.24277	0.0026659183387119406	0.248406	0.0033674757962677145
0.208499	0.0002525606847200786	0.211554	0.0003367475796267714	0.214752	0.00044899677283569524	0.218053	0.00058930826434685	0.221753	0.0008418689490669286	0.22529	0.0009821804405780834	0.229012	0.001234741125298162	0.232999	0.0014592395117160096	0.237828	0.0020766100743650905	0.243203	0.0027781675319208643	0.248912	0.0034236003928721764
0.20866	0.0002525606847200786	0.211732	0.0003367475796267714	0.21494	0.00044899677283569524	0.218256	0.00058930826434685	0.221993	0.0008699312473691596	0.22554	0.0010102427388803143	0.229282	0.0012628034236003929	0.233264	0.0014592395117160096	0.238217	0.0021046723726673216	0.243662	0.002806229830223095	0.249399	0.003451662691174407
0.208816	0.0002525606847200786	0.211902	0.0003367475796267714	0.215121	0.00044899677283569524	0.21846	0.000617370562649081	0.222229	0.0008699312473691596	0.225788	0.0010383050371825452	0.22955	0.0012628034236003929	0.233527	0.0015153641083204715	0.238585	0.0021046723726673216	0.244096	0.002834292128525326	0.249853	0.003451662691174407
0.208969	0.0002525606847200786	0.212066	0.0003648098779290024	0.215294	0.00044899677283569524	0.218657	0.000617370562649081	0.222454	0.0008699312473691596	0.226022	0.0010383050371825452	0.229808	0.0012908657219026238	0.2338	0.0015434264066227024	0.238942	0.0021607969692717835	0.244512	0.0028623544268275574	0.250283	0.0034797249894766382
0.209117	0.0002525606847200786	0.212238	0.0003648098779290024	0.215461	0.00044899677283569524	0.218845	0.000617370562649081	0.222667	0.0008699312473691596	0.226256	0.0010663673354847762	0.230065	0.0013189280202048547	0.234073	0.0015995510032271642	0.239289	0.0021607969692717835	0.24492	0.002918479023432019	0.250704	0.0035358495860811
0.209261	0.0002525606847200786	0.212404	0.0003648098779290024	0.215623	0.00044899677283569524	0.21903	0.0006454328609513119	0.222871	0.0008699312473691596	0.226507	0.001150554230391469	0.230316	0.0013189280202048547	0.234351	0.0016276133015293952	0.239642	0.002244983864178476	0.24532	0.00294654132173425	0.251119	0.003591974182685562
0.209415	0.0002806229830223095	0.212575	0.00039287217623123333	0.215779	0.00044899677283569524	0.219216	0.0006454328609513119	0.223072	0.0008979935456713905	0.226759	0.001150554230391469	0.230559	0.0013469903185070857	0.234635	0.0016837378981338573	0.23999	0.002273046162480707	0.245728	0.0030026659183387118	0.25153	0.003591974182685562
0.209566	0.0002806229830223095	0.212742	0.00039287217623123333	0.215933	0.00047705907113792617	0.219395	0.0006454328609513119	0.223274	0.0009260558439736214	0.226997	0.001150554230391469	0.230809	0.0013750526168093166	0.234936	0.0017398624947383191	0.240353	0.002385295355689631	0.246134	0.0030587905149431736	0.251932	0.003648098779290024
0.209725	0.0003086852813245405	0.212908	0.0004209344745334643	0.216092	0.00047705907113792617	0.219574	0.0006734951592535428	0.223477	0.0009260558439736214	0.227222	0.001150554230391469	0.231056	0.0014031149151115475	0.235249	0.001795987091342781	0.240719	0.002413357653991862	0.246539	0.0031991020064543285	0.252319	0.003648098779290024
0.20988	0.0003367475796267714	0.213073	0.0004209344745334643	0.216245	0.00047705907113792617	0.219778	0.0007576820541602357	0.22367	0.0009541181422758523	0.227447	0.0011786165286937	0.231302	0.0014031149151115475	0.235568	0.001824049389645012	0.241068	0.002413357653991862	0.246982	0.0032552266030587904	0.252691	0.003676161077592255
0.21004	0.0003367475796267714	0.213229	0.0004209344745334643	0.216393	0.00047705907113792617	0.219994	0.0007576820541602357	0.223866	0.0009541181422758523	0.227665	0.0011786165286937	0.231533	0.0014031149151115475	0.235888	0.0019082362845517047	0.241406	0.002469482250596324	0.247405	0.0032552266030587904	0.253055	0.0037042233758944857
0.210191	0.0003367475796267714	0.213378	0.0004209344745334643	0.216538	0.0005051213694401572	0.220196	0.0007576820541602357	0.224053	0.0009541181422758523	0.227873	0.0011786165286937	0.231751	0.0014031149151115475	0.236226	0.0019643608811561668	0.241739	0.0024975445488985546	0.247806	0.0033394134979654834	0.25343	0.0038725971657078717
0.210348	0.0003648098779290024	0.213521	0.0004209344745334643	0.21669	0.0005051213694401572	0.220386	0.0007576820541602357	0.224243	0.0009821804405780834	0.22807	0.0011786165286937	0.231959	0.0014031149151115475	0.236556	0.0019643608811561668	0.242066	0.0024975445488985546	0.248206	0.0033394134979654834	0.253846	0.003956784060614564
0.2105	0.0003648098779290024	0.21366	0.00044899677283569524	0.216834	0.0005051213694401572	0.220565	0.0007576820541602357	0.224428	0.0009821804405780834	0.228259	0.0011786165286937	0.232168	0.0014592395117160096	0.236876	0.0019924231794583975	0.242398	0.0025817314438052476	0.248576	0.0033394134979654834	0.254299	0.00412515785042795
0.210644	0.0003648098779290024	0.213804	0.00044899677283569524	0.216972	0.0005051213694401572	0.220743	0.0007857443524624667	0.224605	0.0009821804405780834	0.228452	0.001206678826995931	0.232388	0.0014873018100182405	0.237175	0.0019924231794583975	0.242723	0.0025817314438052476	0.24893	0.0033674757962677145	0.254757	0.004153220148730181
0.210782	0.0003648098779290024	0.213944	0.00044899677283569524	0.217115	0.0005331836677423881	0.22092	0.0008138066507646976	0.224774	0.0009821804405780834	0.228651	0.001234741125298162	0.232612	0.0015153641083204715	0.237453	0.0019924231794583975	0.243037	0.0026378560404097095	0.249271	0.0033674757962677145	0.255207	0.004237407043636874
0.210915	0.0003648098779290024	0.214079	0.00044899677283569524	0.217261	0.000561245966044619	0.221098	0.0008138066507646976	0.224936	0.0009821804405780834	0.228842	0.001234741125298162	0.232838	0.0015434264066227024	0.23772	0.0020204854777606286	0.243363	0.0027220429353164025	0.249606	0.0033955380945699452	0.255655	0.004321593938543567
0.211042	0.0003648098779290024	0.214208	0.00044899677283569524	0.217409	0.000561245966044619	0.221266	0.0008138066507646976	0.225099	0.0010102427388803143	0.229024	0.001234741125298162	0.233067	0.0015995510032271642	0.238001	0.0020766100743650905	0.243712	0.0027781675319208643	0.249925	0.0034236003928721764	0.256116	0.004433843131752491
0.211166	0.0003648098779290024	0.214333	0.00044899677283569524	0.217552	0.00058930826434685	0.221427	0.0008138066507646976	0.225265	0.0010102427388803143	0.229196	0.001234741125298162	0.233299	0.0015995510032271642	0.238289	0.0021327346709695523	0.244063	0.002834292128525326	0.250254	0.0034797249894766382	0.256579	0.004489967728356952
0.211289	0.00039287217623123333	0.214455	0.00044899677283569524	0.217702	0.00058930826434685	0.22158	0.0008138066507646976	0.225445	0.001094429633787007	0.229361	0.001234741125298162	0.233527	0.0016276133015293952	0.238567	0.0021607969692717835	0.244396	0.0028623544268275574	0.250584	0.0035358495860811	0.257047	0.004630279219868107
0.211422	0.0004209344745334643	0.214572	0.00044899677283569524	0.217845	0.00058930826434685	0.221734	0.0008418689490669286	0.225641	0.001122491932089238	0.229531	0.0012628034236003929	0.233765	0.0016837378981338573	0.238858	0.0022169215658762453	0.244727	0.002890416725129788	0.250906	0.003563911884383331	0.257546	0.0047986530096814925
0.211556	0.0004209344745334643	0.214685	0.00044899677283569524	0.217981	0.00058930826434685	0.221895	0.0008699312473691596	0.22583	0.001122491932089238	0.229698	0.0012908657219026238	0.234012	0.0017118001964360882	0.23914	0.0022169215658762453	0.245046	0.002974603620036481	0.251209	0.003563911884383331	0.258058	0.004826715307983724
0.211688	0.00044899677283569524	0.214796	0.00044899677283569524	0.218118	0.000617370562649081	0.222054	0.0008699312473691596	0.226015	0.001150554230391469	0.229881	0.0013189280202048547	0.234244	0.0017118001964360882	0.239407	0.002273046162480707	0.245375	0.0030026659183387118	0.251494	0.003591974182685562	0.258553	0.004938964501192648
0.211824	0.00044899677283569524	0.214903	0.00044899677283569524	0.218258	0.0006454328609513119	0.222204	0.0008699312473691596	0.226199	0.001150554230391469	0.230072	0.0013469903185070857	0.234464	0.0017398624947383191	0.239685	0.002301108460782938	0.245719	0.003086852813245405	0.251821	0.0037042233758944857	0.259027	0.0049670267994948785
0.211953	0.00044899677283569524	0.215007	0.00044899677283569524	0.2184	0.0006454328609513119	0.222348	0.0008699312473691596	0.226373	0.001150554230391469	0.230255	0.0013469903185070857	0.234681	0.0017398624947383191	0.239951	0.002301108460782938	0.246055	0.003114915111547636	0.252162	0.0037884102708011787	0.25949	0.005023151396099341
0.212076	0.00044899677283569524	0.215109	0.00044899677283569524	0.218533	0.0006454328609513119	0.222485	0.0008699312473691596	0.226544	0.0011786165286937	0.230429	0.0013469903185070857	0.234888	0.00176792479304055	0.240202	0.002329170759085169	0.246375	0.0031429774098498666	0.252495	0.0038164725691034094	0.259948	0.005107338291006033
0.212194	0.00044899677283569524	0.215208	0.00044899677283569524	0.21866	0.0006454328609513119	0.222617	0.0008699312473691596	0.226714	0.0011786165286937	0.230603	0.0013750526168093166	0.235097	0.00176792479304055	0.24045	0.002329170759085169	0.246692	0.0031991020064543285	0.252816	0.0038445348674056405	0.260412	0.005191525185912726
0.212306	0.00044899677283569524	0.215304	0.00044899677283569524	0.218781	0.0006454328609513119	0.222744	0.0008699312473691596	0.226876	0.0011786165286937	0.230792	0.0014311772134137787	0.235294	0.00176792479304055	0.240683	0.002329170759085169	0.247002	0.0032271643047565596	0.253161	0.003984846358916795	0.260889	0.005275712080819419
0.212415	0.00044899677283569524	0.215398	0.00044899677283569524	0.218896	0.0006454328609513119	0.222867	0.0008699312473691596	0.227028	0.0011786165286937	0.230978	0.0014311772134137787	0.235484	0.001795987091342781	0.240904	0.002329170759085169	0.247312	0.0032552266030587904	0.253554	0.0040970955521257195	0.261358	0.005331836677423881
0.21252	0.00044899677283569524	0.21549	0.00044899677283569524	0.219008	0.0006454328609513119	0.222986	0.0008699312473691596	0.227174	0.0011786165286937	0.231152	0.0014311772134137787	0.235675	0.001795987091342781	0.241124	0.002385295355689631	0.247613	0.0032832889013610215	0.253935	0.004153220148730181	0.261845	0.005444085870632805
0.212621	0.00044899677283569524	0.21558	0.00044899677283569524	0.21913	0.0006734951592535428	0.223101	0.0008699312473691596	0.227317	0.001206678826995931	0.231356	0.0015434264066227024	0.235857	0.001795987091342781	0.24135	0.002385295355689631	0.2479	0.003311351199663252	0.254323	0.004265469341939105	0.262318	0.005472148168935036
0.212719	0.00044899677283569524	0.21568	0.00047705907113792617	0.219248	0.0006734951592535428	0.223213	0.0008699312473691596	0.227465	0.001206678826995931	0.231571	0.0015714887049249333	0.236034	0.001824049389645012	0.241563	0.002385295355689631	0.248189	0.0033674757962677145	0.254706	0.004293531640241335	0.262757	0.005472148168935036
0.212815	0.00044899677283569524	0.21578	0.00047705907113792617	0.21936	0.0006734951592535428	0.223326	0.0008979935456713905	0.227605	0.001206678826995931	0.231774	0.0015995510032271642	0.236225	0.0018801739862494738	0.241766	0.002413357653991862	0.248466	0.0033955380945699452	0.255109	0.004433843131752491	0.263161	0.005472148168935036
0.212907	0.00044899677283569524	0.215876	0.00047705907113792617	0.219467	0.0006734951592535428	0.223446	0.0008979935456713905	0.227751	0.001234741125298162	0.231974	0.0015995510032271642	0.23645	0.0019362985828539358	0.241971	0.002413357653991862	0.248738	0.0033955380945699452	0.255516	0.004489967728356952	0.263557	0.005584397362143959
0.212998	0.00044899677283569524	0.215974	0.0005051213694401572	0.219569	0.0006734951592535428	0.223561	0.0008979935456713905	0.227891	0.001234741125298162	0.23216	0.0015995510032271642	0.236661	0.0019362985828539358	0.242166	0.0024414199522940928	0.248991	0.0033955380945699452	0.255918	0.004546092324961414	0.263993	0.005696646555352883
0.213085	0.00044899677283569524	0.216073	0.0005051213694401572	0.21967	0.0007015574575557738	0.223677	0.0009260558439736214	0.228041	0.0012628034236003929	0.232337	0.0016276133015293952	0.236857	0.0019362985828539358	0.242377	0.002469482250596324	0.249235	0.0034236003928721764	0.256317	0.004630279219868107	0.264438	0.005752771151957345
0.213171	0.00044899677283569524	0.216167	0.0005051213694401572	0.219779	0.0007015574575557738	0.22382	0.0009821804405780834	0.228194	0.0012908657219026238	0.232516	0.0016276133015293952	0.237066	0.0020204854777606286	0.24258	0.0024975445488985546	0.249472	0.0034236003928721764	0.256725	0.004686403816472569	0.264877	0.005808895748561807
0.213254	0.00044899677283569524	0.216256	0.0005051213694401572	0.219883	0.0007015574575557738	0.223962	0.0009821804405780834	0.228342	0.0012908657219026238	0.232686	0.0016276133015293952	0.237277	0.0020204854777606286	0.242789	0.0025256068472007858	0.249696	0.003451662691174407	0.257118	0.0047144661147748	0.265336	0.005949207240072962
0.213336	0.00044899677283569524	0.216342	0.0005051213694401572	0.219985	0.0007296197558580048	0.224096	0.0009821804405780834	0.228491	0.0013189280202048547	0.232846	0.0016276133015293952	0.237489	0.0020766100743650905	0.243015	0.0026378560404097095	0.249937	0.003507787287778869	0.257506	0.004770590711379262	0.265787	0.005977269538375193
0.213415	0.00044899677283569524	0.216424	0.0005051213694401572	0.220095	0.0007296197558580048	0.224221	0.0009821804405780834	0.228637	0.0013189280202048547	0.232998	0.0016276133015293952	0.237708	0.0021046723726673216	0.243262	0.0026659183387119406	0.250198	0.003591974182685562	0.25789	0.004854777606285955	0.26624	0.006117581029886347
0.213493	0.00044899677283569524	0.216504	0.0005051213694401572	0.220202	0.0007576820541602357	0.224345	0.0010102427388803143	0.228776	0.0013189280202048547	0.233142	0.0016276133015293952	0.237917	0.0021046723726673216	0.243508	0.0026939806370141713	0.250454	0.003591974182685562	0.258277	0.0048828399045881855	0.266705	0.00617370562649081
0.213569	0.00044899677283569524	0.216582	0.0005331836677423881	0.220313	0.0007576820541602357	0.224486	0.001094429633787007	0.228923	0.0013750526168093166	0.23328	0.0016276133015293952	0.238134	0.0021607969692717835	0.243742	0.0027220429353164025	0.250711	0.0037042233758944857	0.258639	0.004910902202890417	0.267163	0.006257892521397503
0.213643	0.00044899677283569524	0.21667	0.0005331836677423881	0.220418	0.0007576820541602357	0.224643	0.001094429633787007	0.229076	0.0013750526168093166	0.233411	0.0016276133015293952	0.238348	0.002188859267574014	0.24397	0.002750105233618633	0.250988	0.003732285674196717	0.258988	0.004938964501192648	0.267619	0.006314017118001964
0.213715	0.00044899677283569524	0.216756	0.0005331836677423881	0.220517	0.0007576820541602357	0.22479	0.001094429633787007	0.229229	0.0014311772134137787	0.233542	0.001655675599831626	0.238555	0.002188859267574014	0.244188	0.002750105233618633	0.251273	0.0038164725691034094	0.259363	0.005107338291006033	0.268058	0.006370141714606426
0.213786	0.00044899677283569524	0.216838	0.0005331836677423881	0.220619	0.0007857443524624667	0.224938	0.001122491932089238	0.229393	0.0014311772134137787	0.233683	0.0016837378981338573	0.238754	0.0022169215658762453	0.244394	0.002806229830223095	0.251566	0.0038445348674056405	0.259755	0.0051354005893082645	0.268492	0.006454328609513119
0.213867	0.00047705907113792617	0.216917	0.0005331836677423881	0.220727	0.0007857443524624667	0.225078	0.001122491932089238	0.229547	0.0014311772134137787	0.233826	0.0016837378981338573	0.238952	0.002244983864178476	0.24462	0.0028623544268275574	0.251853	0.0038725971657078717	0.260124	0.005163462887610495	0.26895	0.006594640101024274
0.213952	0.0005051213694401572	0.216994	0.0005331836677423881	0.22083	0.0007857443524624667	0.225209	0.001122491932089238	0.229695	0.0014592395117160096	0.233969	0.0017118001964360882	0.239145	0.002244983864178476	0.244848	0.002890416725129788	0.252121	0.0038725971657078717	0.260491	0.005247649782517188	0.269437	0.0067068892942331974
0.214042	0.0005051213694401572	0.217068	0.0005331836677423881	0.220927	0.0007857443524624667	0.225333	0.001122491932089238	0.229842	0.0014592395117160096	0.234112	0.0017118001964360882	0.239324	0.002244983864178476	0.245067	0.002890416725129788	0.252377	0.0039006594640101024	0.260871	0.00530377437912165	0.269914	0.006734951592535429
0.214126	0.0005051213694401572	0.21714	0.0005331836677423881	0.22102	0.0007857443524624667	0.225451	0.001122491932089238	0.229989	0.0014873018100182405	0.234247	0.0017118001964360882	0.239492	0.002244983864178476	0.245275	0.002918479023432019	0.252636	0.0039287217623123335	0.261241	0.005387961274028343	0.27037	0.006847200785744353
0.214205	0.0005051213694401572	0.21721	0.0005331836677423881	0.221121	0.0008138066507646976	0.225564	0.001122491932089238	0.230136	0.0015153641083204715	0.234375	0.0017118001964360882	0.239653	0.002273046162480707	0.245475	0.00294654132173425	0.252896	0.003984846358916795	0.261628	0.005444085870632805	0.270841	0.006931387680651046
0.21428	0.0005051213694401572	0.217277	0.0005331836677423881	0.221221	0.0008138066507646976	0.225673	0.001122491932089238	0.230285	0.0015153641083204715	0.234496	0.0017118001964360882	0.239816	0.002301108460782938	0.24569	0.002974603620036481	0.253153	0.0040129086572190265	0.262018	0.005500210467237266	0.271345	0.007127823768766662
0.214352	0.0005051213694401572	0.217344	0.0005331836677423881	0.221316	0.0008138066507646976	0.225777	0.001122491932089238	0.230424	0.0015153641083204715	0.234622	0.0017398624947383191	0.239982	0.002329170759085169	0.245897	0.0030026659183387118	0.253408	0.004069033253823488	0.262402	0.005556335063841729	0.271868	0.007183948365371124
0.214421	0.0005051213694401572	0.217411	0.000561245966044619	0.221405	0.0008138066507646976	0.225891	0.0011786165286937	0.230555	0.0015153641083204715	0.234748	0.0017398624947383191	0.240157	0.0023572330573874	0.246093	0.0030026659183387118	0.25368	0.0040970955521257195	0.262775	0.005584397362143959	0.272397	0.00735232215518451
0.214489	0.0005051213694401572	0.217497	0.00058930826434685	0.221492	0.0008418689490669286	0.226017	0.0011786165286937	0.230678	0.0015153641083204715	0.234878	0.001795987091342781	0.240344	0.002385295355689631	0.246276	0.0030026659183387118	0.253936	0.00412515785042795	0.26312	0.005584397362143959	0.272916	0.00735232215518451
0.214554	0.0005051213694401572	0.217581	0.00058930826434685	0.221588	0.0008418689490669286	0.226136	0.0011786165286937	0.230796	0.0015153641083204715	0.235016	0.001795987091342781	0.240517	0.002385295355689631	0.246449	0.003030728216640943	0.254184	0.004153220148730181	0.263463	0.005668584257050652	0.273428	0.007492633646695664
0.214617	0.0005051213694401572	0.217661	0.00058930826434685	0.221692	0.0008699312473691596	0.226248	0.0011786165286937	0.230922	0.0015434264066227024	0.235147	0.001795987091342781	0.240693	0.0024414199522940928	0.246638	0.0030587905149431736	0.254456	0.004237407043636874	0.263809	0.005724708853655115	0.273959	0.007604882839904588
0.214679	0.0005051213694401572	0.217737	0.00058930826434685	0.221794	0.0008699312473691596	0.226362	0.001206678826995931	0.231045	0.0015434264066227024	0.23527	0.001795987091342781	0.240873	0.002469482250596324	0.246832	0.003086852813245405	0.254725	0.004265469341939105	0.264158	0.005780833450259576	0.274493	0.007717132033113512
0.21474	0.0005051213694401572	0.21781	0.00058930826434685	0.22189	0.0008699312473691596	0.226478	0.001206678826995931	0.231172	0.0015714887049249333	0.235389	0.0018521116879472428	0.241061	0.0024975445488985546	0.247018	0.003114915111547636	0.254991	0.004349656236845798	0.264497	0.005808895748561807	0.275035	0.007773256629717974
0.214799	0.0005051213694401572	0.21788	0.00058930826434685	0.221986	0.0008979935456713905	0.226587	0.001206678826995931	0.231293	0.0015714887049249333	0.235541	0.0018801739862494738	0.241239	0.0024975445488985546	0.247195	0.003114915111547636	0.25528	0.004377718535148028	0.264832	0.005865020345166269	0.275572	0.007913568121229128
0.214857	0.0005051213694401572	0.217947	0.00058930826434685	0.222086	0.0008979935456713905	0.226689	0.001206678826995931	0.231408	0.0015714887049249333	0.235681	0.0018801739862494738	0.241404	0.0024975445488985546	0.247375	0.0031991020064543285	0.255578	0.004461905430054721	0.265183	0.005949207240072962	0.276119	0.007997755016135822
0.214913	0.0005051213694401572	0.218013	0.00058930826434685	0.222179	0.0008979935456713905	0.226787	0.001206678826995931	0.231516	0.0015714887049249333	0.235821	0.0019082362845517047	0.241571	0.0025536691455030165	0.247575	0.0031991020064543285	0.255897	0.004546092324961414	0.265517	0.005949207240072962	0.27666	0.008110004209344745
0.214968	0.0005051213694401572	0.218076	0.00058930826434685	0.222267	0.0008979935456713905	0.226886	0.001234741125298162	0.23162	0.0015714887049249333	0.235955	0.0019082362845517047	0.241759	0.0026097937421074788	0.247772	0.0032832889013610215	0.256201	0.004546092324961414	0.265845	0.006033394134979655	0.277229	0.008278377999158131
0.215022	0.0005051213694401572	0.218137	0.00058930826434685	0.22236	0.0009260558439736214	0.226988	0.001234741125298162	0.23172	0.0015714887049249333	0.23608	0.0019082362845517047	0.241943	0.0026097937421074788	0.247994	0.0033674757962677145	0.25648	0.004574154623263645	0.266178	0.0060895187315841166	0.277802	0.008446751788971517
0.215075	0.0005051213694401572	0.218197	0.00058930826434685	0.222453	0.0009260558439736214	0.227092	0.0012628034236003929	0.231821	0.0015995510032271642	0.236207	0.0019643608811561668	0.242112	0.0026097937421074788	0.248223	0.0033674757962677145	0.256767	0.004658341518170338	0.266536	0.00620176792479304	0.278425	0.008615125578784903
0.215127	0.0005051213694401572	0.218255	0.00058930826434685	0.22254	0.0009260558439736214	0.227196	0.0012628034236003929	0.231944	0.001655675599831626	0.236345	0.0019643608811561668	0.242281	0.0026659183387119406	0.248459	0.003451662691174407	0.257068	0.004742528413077031	0.266899	0.006285954819699733	0.279048	0.008699312473691595
0.215177	0.0005051213694401572	0.218313	0.000617370562649081	0.222622	0.0009260558439736214	0.227295	0.0012628034236003929	0.232072	0.001655675599831626	0.236479	0.0019924231794583975	0.242451	0.0026659183387119406	0.248692	0.003451662691174407	0.257371	0.004742528413077031	0.267252	0.006342079416304196	0.279666	0.00883962396520275
0.215227	0.0005051213694401572	0.218382	0.000617370562649081	0.222701	0.0009260558439736214	0.22739	0.0012628034236003929	0.23219	0.001655675599831626	0.236607	0.0019924231794583975	0.242611	0.0026659183387119406	0.248918	0.0034797249894766382	0.25766	0.0047986530096814925	0.267626	0.006426266311210889	0.280264	0.008895748561807212
0.215276	0.0005051213694401572	0.218447	0.000617370562649081	0.222775	0.0009260558439736214	0.22748	0.0012628034236003929	0.232301	0.001655675599831626	0.236728	0.0019924231794583975	0.242771	0.0026939806370141713	0.249128	0.0034797249894766382	0.257952	0.004854777606285955	0.26801	0.006538515504419812	0.280854	0.009007997755016137
0.215323	0.0005051213694401572	0.218514	0.0006454328609513119	0.222847	0.0009260558439736214	0.227566	0.0012628034236003929	0.232404	0.001655675599831626	0.236871	0.0020766100743650905	0.242926	0.0026939806370141713	0.249333	0.003507787287778869	0.258228	0.004854777606285955	0.268382	0.006538515504419812	0.281437	0.00912024694822506
0.21537	0.0005051213694401572	0.218587	0.0006454328609513119	0.222916	0.0009260558439736214	0.227649	0.0012628034236003929	0.232502	0.001655675599831626	0.237017	0.0020766100743650905	0.243085	0.0027220429353164025	0.249536	0.0035358495860811	0.258483	0.0048828399045881855	0.268755	0.0067068892942331974	0.282036	0.009260558439736215
0.215416	0.0005051213694401572	0.218663	0.0006734951592535428	0.222983	0.0009260558439736214	0.227759	0.0013469903185070857	0.232596	0.001655675599831626	0.237151	0.0020766100743650905	0.243248	0.002750105233618633	0.249742	0.003591974182685562	0.258732	0.004910902202890417	0.269175	0.0067910761891398904	0.282649	0.009372807632945138
0.215461	0.0005051213694401572	0.218743	0.0006734951592535428	0.223059	0.0009541181422758523	0.22788	0.0013469903185070857	0.232685	0.001655675599831626	0.237276	0.0020766100743650905	0.243404	0.0027781675319208643	0.249951	0.003620036480987793	0.258977	0.004910902202890417	0.269599	0.006903325382348814	0.28326	0.009541181422758524
0.215517	0.0005331836677423881	0.218818	0.0006734951592535428	0.223136	0.0009541181422758523	0.227993	0.0013469903185070857	0.232771	0.001655675599831626	0.237393	0.0020766100743650905	0.24357	0.002806229830223095	0.25016	0.003648098779290024	0.259229	0.0049670267994948785	0.270034	0.0069594499789532764	0.283865	0.009597306019362985
0.215572	0.0005331836677423881	0.21889	0.0007015574575557738	0.22321	0.0009541181422758523	0.228097	0.0013469903185070857	0.232854	0.001655675599831626	0.237504	0.0020766100743650905	0.243746	0.0028623544268275574	0.250367	0.003648098779290024	0.259468	0.0049670267994948785	0.270449	0.006987512277255507	0.28443	0.009625368317665218
0.215623	0.0005331836677423881	0.218972	0.0007015574575557738	0.223292	0.0009821804405780834	0.228195	0.0013469903185070857	0.232933	0.001655675599831626	0.237619	0.0021327346709695523	0.243929	0.002890416725129788	0.25056	0.003676161077592255	0.259697	0.005023151396099341	0.270856	0.0070716991721622	0.284982	0.00973761751087414
0.215673	0.0005331836677423881	0.219048	0.0007015574575557738	0.223372	0.0009821804405780834	0.228291	0.0013750526168093166	0.233011	0.001655675599831626	0.237747	0.0021327346709695523	0.244115	0.002918479023432019	0.250764	0.0037042233758944857	0.259945	0.005107338291006033	0.271248	0.0070716991721622	0.285555	0.009877929002385296
0.215721	0.0005331836677423881	0.219119	0.0007015574575557738	0.223454	0.0010102427388803143	0.228394	0.0013750526168093166	0.233085	0.001655675599831626	0.237868	0.0021327346709695523	0.244291	0.002918479023432019	0.250957	0.003732285674196717	0.26022	0.005163462887610495	0.271617	0.007155886067068893	0.286134	0.010046302792198682
0.215768	0.0005331836677423881	0.219185	0.0007015574575557738	0.223538	0.0010102427388803143	0.228492	0.0013750526168093166	0.233158	0.001655675599831626	0.238006	0.002188859267574014	0.244463	0.00294654132173425	0.251149	0.003732285674196717	0.260511	0.005275712080819419	0.271996	0.007212010663673355	0.286741	0.010130489687105374
0.215814	0.0005331836677423881	0.219247	0.0007015574575557738	0.223617	0.0010102427388803143	0.228593	0.0014031149151115475	0.233229	0.001655675599831626	0.238146	0.002244983864178476	0.24463	0.00294654132173425	0.251335	0.0037603479724989475	0.260797	0.005275712080819419	0.272373	0.007296197558580048	0.287363	0.01029886347691876
0.215859	0.000561245966044619	0.219307	0.0007015574575557738	0.223692	0.0010102427388803143	0.228694	0.0014031149151115475	0.233309	0.0016837378981338573	0.238292	0.002244983864178476	0.244788	0.00294654132173425	0.251514	0.0037603479724989475	0.261058	0.005331836677423881	0.272797	0.007464571348393434	0.287981	0.010411112670127683
0.215915	0.000561245966044619	0.219364	0.0007015574575557738	0.223764	0.0010102427388803143	0.228792	0.0014311772134137787	0.2334	0.0017118001964360882	0.238437	0.002273046162480707	0.244936	0.00294654132173425	0.251688	0.0037884102708011787	0.261328	0.005359898975726112	0.273246	0.007576820541602357	0.288605	0.010551424161638838
0.215969	0.000561245966044619	0.219419	0.0007015574575557738	0.223833	0.0010102427388803143	0.228893	0.0014311772134137787	0.233486	0.0017118001964360882	0.238567	0.002273046162480707	0.24508	0.002974603620036481	0.251857	0.0037884102708011787	0.261602	0.005444085870632805	0.273687	0.007604882839904588	0.289237	0.010691735653149993
0.21602	0.000561245966044619	0.219473	0.0007015574575557738	0.223901	0.0010383050371825452	0.228988	0.0014311772134137787	0.233567	0.0017118001964360882	0.238699	0.002301108460782938	0.245217	0.002974603620036481	0.252016	0.0037884102708011787	0.261879	0.005472148168935036	0.274116	0.007689069734811281	0.289871	0.010775922548056685
0.216073	0.00058930826434685	0.219524	0.0007015574575557738	0.22398	0.0010383050371825452	0.229077	0.0014311772134137787	0.233652	0.0017398624947383191	0.238823	0.002301108460782938	0.245348	0.002974603620036481	0.252166	0.0037884102708011787	0.262147	0.005528272765539498	0.274544	0.007773256629717974	0.290471	0.010803984846358916
0.216134	0.00058930826434685	0.219574	0.0007015574575557738	0.224074	0.001094429633787007	0.229162	0.0014592395117160096	0.233737	0.0017398624947383191	0.238947	0.002329170759085169	0.245472	0.002974603620036481	0.252308	0.0037884102708011787	0.262419	0.005556335063841729	0.274987	0.007885505822926898	0.291054	0.01091623403956784
0.216193	0.00058930826434685	0.219622	0.0007015574575557738	0.224169	0.001094429633787007	0.229255	0.0014592395117160096	0.233827	0.001824049389645012	0.23907	0.002329170759085169	0.245602	0.0030026659183387118	0.252444	0.0037884102708011787	0.262695	0.00561245966044619	0.275419	0.007913568121229128	0.291659	0.011084607829381227
0.216248	0.00058930826434685	0.219669	0.0007015574575557738	0.224258	0.001094429633787007	0.229354	0.0014873018100182405	0.233931	0.001824049389645012	0.239186	0.002329170759085169	0.245728	0.0030026659183387118	0.252574	0.0037884102708011787	0.262981	0.005696646555352883	0.27584	0.007997755016135822	0.292262	0.011140732425985688
0.216301	0.00058930826434685	0.219715	0.0007015574575557738	0.224342	0.001094429633787007	0.229452	0.0014873018100182405	0.234026	0.001824049389645012	0.239309	0.0023572330573874	0.245849	0.0030026659183387118	0.252723	0.0038725971657078717	0.263269	0.005696646555352883	0.276278	0.008166128805949207	0.292845	0.011281043917496843
0.216351	0.00058930826434685	0.21976	0.0007015574575557738	0.224421	0.001094429633787007	0.229549	0.0015153641083204715	0.234117	0.0018521116879472428	0.239426	0.0023572330573874	0.245986	0.0030587905149431736	0.252872	0.0038725971657078717	0.26353	0.005696646555352883	0.27673	0.008166128805949207	0.29344	0.011393293110705766
0.216399	0.00058930826434685	0.219804	0.0007015574575557738	0.224506	0.001122491932089238	0.229652	0.0015153641083204715	0.234223	0.0018801739862494738	0.239537	0.0023572330573874	0.246117	0.0030587905149431736	0.25301	0.0038725971657078717	0.26379	0.005752771151957345	0.277154	0.008278377999158131	0.294076	0.011561666900519152
0.216446	0.00058930826434685	0.219849	0.0007296197558580048	0.224589	0.001122491932089238	0.229747	0.0015153641083204715	0.234323	0.0018801739862494738	0.239652	0.002385295355689631	0.246247	0.003086852813245405	0.253169	0.003956784060614564	0.26404	0.005752771151957345	0.2776	0.008390627192367054	0.294688	0.011673916093728077
0.21649	0.00058930826434685	0.219904	0.0007296197558580048	0.224677	0.001150554230391469	0.229835	0.0015153641083204715	0.234417	0.0018801739862494738	0.239764	0.002385295355689631	0.246381	0.003114915111547636	0.253329	0.003984846358916795	0.264271	0.005752771151957345	0.278063	0.008502876385575979	0.295349	0.011870352181843694
0.216533	0.00058930826434685	0.219955	0.0007296197558580048	0.224765	0.001150554230391469	0.229919	0.0015153641083204715	0.234509	0.0019082362845517047	0.239875	0.0024414199522940928	0.246517	0.003171039708152098	0.25351	0.004069033253823488	0.26451	0.005836958046864038	0.278512	0.008502876385575979	0.296014	0.012010663673354847
0.216575	0.00058930826434685	0.220004	0.0007296197558580048	0.224848	0.001150554230391469	0.229998	0.0015153641083204715	0.234607	0.0019082362845517047	0.240012	0.0024975445488985546	0.246663	0.0031991020064543285	0.253711	0.004153220148730181	0.26476	0.005865020345166269	0.278921	0.00853093868387821	0.296684	0.01206678826995931
0.216628	0.000617370562649081	0.22005	0.0007296197558580048	0.224925	0.001150554230391469	0.230073	0.0015153641083204715	0.234703	0.0019643608811561668	0.24016	0.0024975445488985546	0.246814	0.0032271643047565596	0.253914	0.004153220148730181	0.265019	0.0060053318366774236	0.279339	0.008615125578784903	0.297303	0.01206678826995931
0.216681	0.000617370562649081	0.220096	0.0007576820541602357	0.224998	0.001150554230391469	0.230156	0.0015434264066227024	0.234813	0.0019643608811561668	0.240308	0.0025256068472007858	0.246969	0.0032552266030587904	0.254121	0.004209344745334643	0.265309	0.006061456433281886	0.279768	0.008727374771993826	0.297901	0.012207099761470464
0.21673	0.000617370562649081	0.220154	0.0007576820541602357	0.225068	0.001150554230391469	0.230233	0.0015434264066227024	0.234913	0.0019643608811561668	0.240455	0.0025536691455030165	0.247122	0.0032552266030587904	0.254318	0.004209344745334643	0.265614	0.006145643328188579	0.280182	0.008727374771993826	0.298511	0.01234741125298162
0.216777	0.000617370562649081	0.220208	0.0007576820541602357	0.225145	0.0011786165286937	0.230307	0.0015434264066227024	0.235007	0.0019643608811561668	0.240599	0.0025817314438052476	0.247289	0.003311351199663252	0.254512	0.004265469341939105	0.265914	0.006145643328188579	0.280584	0.008783499368598287	0.299132	0.012487722744492774
0.216821	0.000617370562649081	0.22026	0.0007576820541602357	0.225223	0.0011786165286937	0.230381	0.0015714887049249333	0.235095	0.0019643608811561668	0.240734	0.0025817314438052476	0.247449	0.0033394134979654834	0.254709	0.004265469341939105	0.266193	0.006229830223095272	0.280959	0.008783499368598287	0.299752	0.012571909639399467
0.216863	0.000617370562649081	0.220309	0.0007576820541602357	0.225308	0.001206678826995931	0.230463	0.0015714887049249333	0.235178	0.0019643608811561668	0.240868	0.0026097937421074788	0.247608	0.0033394134979654834	0.254889	0.004265469341939105	0.266497	0.006285954819699733	0.281304	0.008783499368598287	0.300364	0.01265609653430616
0.216904	0.000617370562649081	0.220356	0.0007576820541602357	0.225394	0.001206678826995931	0.23054	0.0015714887049249333	0.235258	0.0019643608811561668	0.240999	0.0026097937421074788	0.247754	0.0033394134979654834	0.25507	0.004321593938543567	0.266795	0.006314017118001964	0.281641	0.008867686263504981	0.300948	0.012712221130910622
0.216942	0.000617370562649081	0.220401	0.0007576820541602357	0.225474	0.001206678826995931	0.230614	0.0015714887049249333	0.235334	0.0019643608811561668	0.241127	0.0026378560404097095	0.247907	0.0033955380945699452	0.255261	0.004377718535148028	0.267091	0.006398204012908657	0.281993	0.008895748561807212	0.301538	0.01293671951732847
0.21698	0.000617370562649081	0.220444	0.0007576820541602357	0.22555	0.001206678826995931	0.230684	0.0015714887049249333	0.235414	0.0019924231794583975	0.241251	0.0026378560404097095	0.24806	0.0033955380945699452	0.255458	0.00440578083345026	0.267393	0.00648239090781535	0.282319	0.008895748561807212	0.302203	0.013077031008839625
0.217017	0.000617370562649081	0.220486	0.0007576820541602357	0.225621	0.001206678826995931	0.230763	0.0015995510032271642	0.235496	0.0019924231794583975	0.241379	0.0026659183387119406	0.248201	0.0033955380945699452	0.255652	0.004433843131752491	0.267706	0.006510453206117581	0.28265	0.009007997755016137	0.302864	0.013189280202048547
0.217066	0.0006454328609513119	0.220526	0.0007576820541602357	0.22569	0.001206678826995931	0.23085	0.0016276133015293952	0.235582	0.0020204854777606286	0.241507	0.0026939806370141713	0.248349	0.003451662691174407	0.255862	0.004489967728356952	0.268003	0.006594640101024274	0.283002	0.009064122351620598	0.303494	0.013329591693559703
0.217112	0.0006454328609513119	0.220566	0.0007576820541602357	0.225755	0.001206678826995931	0.230933	0.0016276133015293952	0.23567	0.0020204854777606286	0.241639	0.0026939806370141713	0.248498	0.003451662691174407	0.256088	0.004602216921565876	0.268303	0.006594640101024274	0.283366	0.009176371544829521	0.304171	0.01355409007997755
0.217156	0.0006454328609513119	0.220604	0.0007576820541602357	0.225817	0.001206678826995931	0.231008	0.0016276133015293952	0.235765	0.0020485477760628598	0.241766	0.0027220429353164025	0.248634	0.003451662691174407	0.256323	0.004630279219868107	0.268577	0.006594640101024274	0.28375	0.009288620738038445	0.304876	0.013750526168093167
0.217197	0.0006454328609513119	0.220641	0.0007576820541602357	0.225877	0.001206678826995931	0.231077	0.0016276133015293952	0.235854	0.0020485477760628598	0.241889	0.002750105233618633	0.24876	0.003451662691174407	0.256558	0.004686403816472569	0.268828	0.006594640101024274	0.284149	0.009344745334642907	0.305654	0.014031149151115476
0.217236	0.0006454328609513119	0.220678	0.0007576820541602357	0.225935	0.001206678826995931	0.231154	0.001655675599831626	0.235937	0.0020485477760628598	0.242008	0.002750105233618633	0.248886	0.0034797249894766382	0.256775	0.0047144661147748	0.269095	0.006734951592535429	0.284562	0.009513119124456293	0.306432	0.014171460642626631
0.217273	0.0006454328609513119	0.220713	0.0007576820541602357	0.225991	0.001206678826995931	0.231227	0.001655675599831626	0.236015	0.0020485477760628598	0.24212	0.002750105233618633	0.24901	0.0034797249894766382	0.25699	0.004770590711379262	0.269383	0.0067910761891398904	0.285021	0.009653430615967448	0.307212	0.014283709835835556
0.217309	0.0006454328609513119	0.220757	0.0007857443524624667	0.226045	0.001206678826995931	0.231296	0.001655675599831626	0.236089	0.0020485477760628598	0.242225	0.002750105233618633	0.24914	0.0035358495860811	0.257236	0.004854777606285955	0.269687	0.0068752630840465834	0.285464	0.00970955521257191	0.307967	0.01442402132734671
0.217344	0.0006454328609513119	0.220805	0.0007857443524624667	0.226101	0.001234741125298162	0.231361	0.001655675599831626	0.236171	0.0020766100743650905	0.242325	0.002750105233618633	0.249287	0.003563911884383331	0.257473	0.004854777606285955	0.270021	0.006987512277255507	0.285901	0.009793742107478602	0.308706	0.014480145923951172
0.217378	0.0006454328609513119	0.22085	0.0007857443524624667	0.226167	0.001234741125298162	0.231422	0.001655675599831626	0.236251	0.0020766100743650905	0.24242	0.002750105233618633	0.249424	0.003563911884383331	0.25769	0.0048828399045881855	0.27036	0.007015574575557738	0.28634	0.009821804405780834	0.309418	0.014648519713764557
0.217411	0.0006454328609513119	0.220893	0.0007857443524624667	0.22623	0.001234741125298162	0.231489	0.0017118001964360882	0.236327	0.0020766100743650905	0.24251	0.002750105233618633	0.249554	0.003591974182685562	0.25792	0.004938964501192648	0.270692	0.0070716991721622	0.28675	0.009905991300687526	0.310145	0.014788831205275712
0.217444	0.0006454328609513119	0.220934	0.0007857443524624667	0.22629	0.001234741125298162	0.231565	0.0017118001964360882	0.236397	0.0020766100743650905	0.242597	0.002750105233618633	0.249687	0.003591974182685562	0.258151	0.0049670267994948785	0.271003	0.0070716991721622	0.287161	0.009990178195594219	0.310858	0.014844955801880173
0.217475	0.0006454328609513119	0.220973	0.0007857443524624667	0.226347	0.001234741125298162	0.231636	0.0017118001964360882	0.236465	0.0020766100743650905	0.242691	0.0027781675319208643	0.249812	0.003620036480987793	0.258379	0.004995089097797109	0.271291	0.007099761470464431	0.287579	0.010046302792198682	0.311572	0.01504139188999579
0.217506	0.0006454328609513119	0.221022	0.0008138066507646976	0.226402	0.001234741125298162	0.231702	0.0017118001964360882	0.236539	0.0021046723726673216	0.242785	0.0027781675319208643	0.24994	0.003620036480987793	0.258588	0.004995089097797109	0.271575	0.007155886067068893	0.287975	0.010074365090500912	0.312282	0.015125578784902484
0.217536	0.0006454328609513119	0.221072	0.0008138066507646976	0.226455	0.0012628034236003929	0.231764	0.0017118001964360882	0.236615	0.0021046723726673216	0.242885	0.002834292128525326	0.25006	0.003620036480987793	0.258794	0.005079275992703802	0.271857	0.007183948365371124	0.288356	0.010130489687105374	0.31299	0.015265890276413637
0.217565	0.0006454328609513119	0.221118	0.0008138066507646976	0.226517	0.0012628034236003929	0.231822	0.0017118001964360882	0.236701	0.0021607969692717835	0.242992	0.002834292128525326	0.250172	0.003620036480987793	0.259014	0.005079275992703802	0.272136	0.007240072961975586	0.288736	0.010214676582012066	0.313711	0.015434264066227023
0.217594	0.0006454328609513119	0.221162	0.0008138066507646976	0.226574	0.0012628034236003929	0.231878	0.0017118001964360882	0.236796	0.0021607969692717835	0.243092	0.002834292128525326	0.250278	0.003620036480987793	0.259217	0.005079275992703802	0.272436	0.007324259856882278	0.289141	0.010439174968429915	0.314419	0.015546513259435948
0.217623	0.0006454328609513119	0.221203	0.0008138066507646976	0.226628	0.0012628034236003929	0.231931	0.0017118001964360882	0.236882	0.0021607969692717835	0.243186	0.002834292128525326	0.250383	0.003648098779290024	0.259413	0.0051354005893082645	0.27275	0.007380384453486741	0.28959	0.010495299565034377	0.315116	0.015658762452644873
0.21765	0.0006454328609513119	0.221243	0.0008138066507646976	0.22668	0.0012628034236003929	0.231982	0.0017118001964360882	0.236961	0.0021607969692717835	0.243275	0.002834292128525326	0.250495	0.003648098779290024	0.259614	0.0051354005893082645	0.273058	0.007436509050091203	0.29004	0.010635611056545532	0.315791	0.015714887049249334
0.217678	0.0006454328609513119	0.221281	0.0008138066507646976	0.22673	0.0012628034236003929	0.232031	0.0017118001964360882	0.237035	0.0021607969692717835	0.243359	0.002834292128525326	0.250609	0.003676161077592255	0.259815	0.005163462887610495	0.273357	0.007520695944997895	0.290483	0.010635611056545532	0.31645	0.01585519854076049
0.217704	0.0006454328609513119	0.221318	0.0008138066507646976	0.226779	0.0012628034236003929	0.232079	0.0017118001964360882	0.237104	0.0021607969692717835	0.243452	0.0028623544268275574	0.250732	0.003732285674196717	0.260003	0.005191525185912726	0.273681	0.007604882839904588	0.290901	0.010719797951452224	0.317124	0.01593938543566718
0.217744	0.0006734951592535428	0.221353	0.0008138066507646976	0.226832	0.0012908657219026238	0.232125	0.0017118001964360882	0.237175	0.002188859267574014	0.243541	0.0028623544268275574	0.250857	0.0037603479724989475	0.260202	0.0052195874842149576	0.273996	0.007689069734811281	0.291349	0.010803984846358916	0.317789	0.016051634628876106
0.217784	0.0006734951592535428	0.221388	0.0008138066507646976	0.226892	0.0013189280202048547	0.23217	0.0017118001964360882	0.237246	0.002188859267574014	0.243626	0.0028623544268275574	0.250984	0.0037603479724989475	0.260398	0.005247649782517188	0.274311	0.007689069734811281	0.291775	0.01086010944296338	0.318442	0.01616388382208503
0.217822	0.0006734951592535428	0.221421	0.0008138066507646976	0.226963	0.0013189280202048547	0.232213	0.0017118001964360882	0.237314	0.002188859267574014	0.243707	0.002890416725129788	0.251101	0.0037603479724989475	0.26061	0.005331836677423881	0.274608	0.007745194331415743	0.292191	0.01091623403956784	0.319059	0.01616388382208503
0.217858	0.0006734951592535428	0.221454	0.0008138066507646976	0.227029	0.0013469903185070857	0.232256	0.0017118001964360882	0.23738	0.002188859267574014	0.243797	0.002890416725129788	0.251215	0.0037884102708011787	0.260827	0.005387961274028343	0.2749	0.007773256629717974	0.292602	0.010972358636172302	0.319655	0.016304195313596184
0.217892	0.0006734951592535428	0.22149	0.0008699312473691596	0.227104	0.0013469903185070857	0.232297	0.0017118001964360882	0.237451	0.0022169215658762453	0.243882	0.002890416725129788	0.251352	0.0039006594640101024	0.261062	0.005444085870632805	0.275191	0.007801318928020205	0.29304	0.011140732425985688	0.320271	0.016416444506805107
0.217925	0.0006734951592535428	0.221547	0.0008699312473691596	0.227179	0.0013750526168093166	0.232337	0.0017118001964360882	0.237518	0.0022169215658762453	0.243962	0.002890416725129788	0.251509	0.0039006594640101024	0.261303	0.005472148168935036	0.275463	0.007857443524624667	0.293478	0.011168794724287919	0.32087	0.01647256910340957
0.217956	0.0006734951592535428	0.2216	0.0008699312473691596	0.227256	0.0013750526168093166	0.232377	0.0017118001964360882	0.237582	0.0022169215658762453	0.244037	0.002890416725129788	0.251652	0.0039006594640101024	0.261545	0.005528272765539498	0.275754	0.00794163041953136	0.293901	0.01119685702259015	0.321453	0.016556755998316262
0.217986	0.0006734951592535428	0.22166	0.0008979935456713905	0.227324	0.0013750526168093166	0.232415	0.0017118001964360882	0.237643	0.0022169215658762453	0.244108	0.002890416725129788	0.251784	0.0039006594640101024	0.261778	0.005528272765539498	0.276058	0.00796969271783359	0.29433	0.011365230812403536	0.32201	0.016612880594920724
0.218016	0.0006734951592535428	0.221718	0.0008979935456713905	0.227396	0.0014031149151115475	0.232452	0.0017118001964360882	0.23771	0.002244983864178476	0.244177	0.002890416725129788	0.251923	0.003956784060614564	0.261991	0.005528272765539498	0.27634	0.007997755016135822	0.294799	0.01147748000561246	0.322596	0.01680931668303634
0.218044	0.0006734951592535428	0.221772	0.0008979935456713905	0.227468	0.0014031149151115475	0.232489	0.0017118001964360882	0.237776	0.002244983864178476	0.244251	0.00294654132173425	0.25206	0.003956784060614564	0.262187	0.005528272765539498	0.276624	0.008053879612740284	0.295267	0.011533604602216922	0.323222	0.016977690472849725
0.218072	0.0006734951592535428	0.221823	0.0008979935456713905	0.227535	0.0014031149151115475	0.232525	0.0017118001964360882	0.23784	0.002273046162480707	0.244337	0.00294654132173425	0.252188	0.003956784060614564	0.26238	0.00561245966044619	0.276904	0.008081941911042514	0.295699	0.011533604602216922	0.323863	0.01711800196436088
0.218099	0.0006734951592535428	0.22187	0.0008979935456713905	0.227597	0.0014031149151115475	0.23256	0.0017118001964360882	0.237912	0.002273046162480707	0.244417	0.00294654132173425	0.252313	0.003984846358916795	0.262595	0.005668584257050652	0.277167	0.008110004209344745	0.296144	0.011673916093728077	0.324524	0.017230251157569806
0.218126	0.0006734951592535428	0.221915	0.0008979935456713905	0.227661	0.0014311772134137787	0.232594	0.0017118001964360882	0.237981	0.002273046162480707	0.244492	0.00294654132173425	0.252434	0.003984846358916795	0.262805	0.005668584257050652	0.277429	0.008166128805949207	0.296602	0.011786165286937	0.325156	0.017314438052476497
0.218152	0.0006734951592535428	0.221958	0.0008979935456713905	0.227731	0.0014311772134137787	0.232631	0.0017398624947383191	0.238048	0.002329170759085169	0.244563	0.00294654132173425	0.252554	0.004040970955521257	0.263004	0.005696646555352883	0.277713	0.00822225340255367	0.297057	0.011898414480145924	0.325788	0.017426687245685423
0.218177	0.0006734951592535428	0.221999	0.0008979935456713905	0.227797	0.0014311772134137787	0.232693	0.001795987091342781	0.238133	0.0023572330573874	0.24463	0.00294654132173425	0.25271	0.00412515785042795	0.263197	0.005696646555352883	0.277987	0.0082503157008559	0.297546	0.01203872597165708	0.326389	0.017454749543987652
0.218202	0.0006734951592535428	0.222038	0.0008979935456713905	0.227858	0.0014311772134137787	0.232761	0.001795987091342781	0.238219	0.0023572330573874	0.244694	0.00294654132173425	0.252866	0.00412515785042795	0.26338	0.005724708853655115	0.278274	0.008306440297460362	0.298021	0.012094850568261541	0.326945	0.017454749543987652
0.218236	0.0007296197558580048	0.222076	0.0008979935456713905	0.227929	0.0014873018100182405	0.232823	0.001795987091342781	0.238306	0.002413357653991862	0.244756	0.00294654132173425	0.253006	0.00412515785042795	0.26356	0.005724708853655115	0.278564	0.008390627192367054	0.298508	0.012235162059772695	0.327493	0.017595061035498807
0.218287	0.0007296197558580048	0.222113	0.0008979935456713905	0.228012	0.0014873018100182405	0.232889	0.001824049389645012	0.238403	0.0024414199522940928	0.244815	0.00294654132173425	0.253135	0.00412515785042795	0.263727	0.005724708853655115	0.278843	0.008390627192367054	0.298986	0.012263224358074927	0.328058	0.01770731022870773
0.218334	0.0007296197558580048	0.222148	0.0008979935456713905	0.228095	0.0015153641083204715	0.232951	0.0018521116879472428	0.238498	0.0024414199522940928	0.244873	0.002974603620036481	0.253254	0.00412515785042795	0.263896	0.005780833450259576	0.279107	0.008418689490669286	0.299435	0.012319348954679388	0.328615	0.017819559421916657
0.218376	0.0007296197558580048	0.222183	0.0008979935456713905	0.22818	0.0015153641083204715	0.233015	0.0018521116879472428	0.238586	0.002469482250596324	0.244941	0.002974603620036481	0.253373	0.004153220148730181	0.264078	0.005865020345166269	0.279376	0.00855900098218044	0.29988	0.01240353584958608	0.329163	0.017903746316823347
0.218415	0.0007296197558580048	0.222216	0.0008979935456713905	0.228258	0.0015153641083204715	0.233077	0.0018521116879472428	0.238695	0.0024975445488985546	0.245007	0.002974603620036481	0.253494	0.004181282447032412	0.264278	0.005865020345166269	0.279668	0.00855900098218044	0.30035	0.012543847341097236	0.329708	0.01795987091342781
0.218451	0.0007296197558580048	0.222249	0.0008979935456713905	0.228337	0.0015434264066227024	0.233136	0.0018521116879472428	0.238803	0.0025256068472007858	0.245069	0.002974603620036481	0.253615	0.004181282447032412	0.264477	0.005921144941770731	0.279957	0.008671250175389365	0.300832	0.012684158832608391	0.330255	0.018128244703241196
0.218484	0.0007296197558580048	0.222287	0.0009260558439736214	0.228422	0.0015714887049249333	0.233193	0.0018521116879472428	0.23891	0.0025256068472007858	0.245146	0.003030728216640943	0.253749	0.004237407043636874	0.264691	0.006033394134979655	0.280264	0.008699312473691595	0.301359	0.012852532622421777	0.330833	0.018324680791356813
0.218516	0.0007296197558580048	0.222327	0.0009260558439736214	0.228505	0.0015714887049249333	0.233248	0.0018521116879472428	0.239006	0.0025256068472007858	0.245228	0.003030728216640943	0.253886	0.004265469341939105	0.264937	0.0060895187315841166	0.280545	0.008727374771993826	0.30196	0.013077031008839625	0.331465	0.01857724147607689
0.218552	0.0007576820541602357	0.222364	0.0009260558439736214	0.228581	0.0015714887049249333	0.233311	0.0018801739862494738	0.239096	0.0025256068472007858	0.245304	0.003030728216640943	0.254027	0.004293531640241335	0.265168	0.006117581029886347	0.280844	0.00883962396520275	0.302548	0.013161217903746317	0.332126	0.018689490669285814
0.218593	0.0007576820541602357	0.2224	0.0009260558439736214	0.22865	0.0015714887049249333	0.233384	0.0019082362845517047	0.239178	0.0025256068472007858	0.245376	0.003030728216640943	0.254162	0.004293531640241335	0.265385	0.006117581029886347	0.281146	0.008895748561807212	0.303116	0.013189280202048547	0.332803	0.01882980216079697
0.218632	0.0007576820541602357	0.222435	0.0009260558439736214	0.228716	0.0015714887049249333	0.233457	0.0019082362845517047	0.239256	0.0025256068472007858	0.245472	0.003114915111547636	0.254284	0.004293531640241335	0.265586	0.00617370562649081	0.281434	0.008951873158411673	0.30365	0.013301529395257472	0.333459	0.018970113652308124
0.218669	0.0007576820541602357	0.222469	0.0009260558439736214	0.228777	0.0015714887049249333	0.233525	0.0019082362845517047	0.239346	0.0025817314438052476	0.245577	0.003114915111547636	0.254396	0.004293531640241335	0.265792	0.00617370562649081	0.281714	0.008951873158411673	0.304195	0.013385716290164164	0.334127	0.01913848744212151
0.218704	0.0007576820541602357	0.222502	0.0009260558439736214	0.228835	0.0015714887049249333	0.233592	0.0019362985828539358	0.239452	0.0026097937421074788	0.245686	0.0031429774098498666	0.254503	0.004321593938543567	0.265982	0.00617370562649081	0.281973	0.009007997755016137	0.304741	0.013497965483373089	0.334786	0.019306861231934896
0.218737	0.0007576820541602357	0.222534	0.0009260558439736214	0.22889	0.0015714887049249333	0.233656	0.0019362985828539358	0.239555	0.0026378560404097095	0.245786	0.0031429774098498666	0.254619	0.004377718535148028	0.266175	0.006229830223095272	0.282256	0.009092184649922829	0.305282	0.013638276974884242	0.33543	0.019362985828539358
0.218768	0.0007576820541602357	0.222566	0.0009541181422758523	0.228943	0.0015714887049249333	0.233723	0.0019643608811561668	0.23966	0.0026378560404097095	0.245878	0.0031429774098498666	0.254775	0.004489967728356952	0.266365	0.006257892521397503	0.282552	0.00912024694822506	0.305834	0.013694401571488705	0.336047	0.019503297320050513
0.218799	0.0007576820541602357	0.222613	0.0009541181422758523	0.228994	0.0015995510032271642	0.233791	0.0019643608811561668	0.239763	0.0026659183387119406	0.245963	0.0031429774098498666	0.254944	0.004518030026659184	0.266562	0.006285954819699733	0.282832	0.00914830924652729	0.306376	0.013806650764697628	0.336689	0.019559421916654975
0.218828	0.0007576820541602357	0.222669	0.0010102427388803143	0.229056	0.0015995510032271642	0.233855	0.0019643608811561668	0.239861	0.0026659183387119406	0.246042	0.0031429774098498666	0.255108	0.004518030026659184	0.266767	0.006370141714606426	0.283115	0.009232496141433984	0.306901	0.013890837659604322	0.337327	0.01969973340816613
0.218856	0.0007576820541602357	0.222738	0.0010102427388803143	0.229112	0.0015995510032271642	0.233927	0.0019924231794583975	0.23995	0.0026659183387119406	0.246118	0.003171039708152098	0.255263	0.004546092324961414	0.26698	0.006398204012908657	0.283402	0.009288620738038445	0.307432	0.013975024554511014	0.337966	0.019840044899677285
0.218883	0.0007576820541602357	0.2228	0.0010102427388803143	0.229165	0.0015995510032271642	0.233994	0.0019924231794583975	0.240033	0.0026659183387119406	0.246211	0.0031991020064543285	0.255426	0.004574154623263645	0.267202	0.006454328609513119	0.283695	0.009316683036340676	0.307938	0.014003086852813245	0.338594	0.019952294092886208
0.218909	0.0007576820541602357	0.222856	0.0010102427388803143	0.229215	0.0015995510032271642	0.234056	0.0019924231794583975	0.240114	0.0026939806370141713	0.246302	0.0031991020064543285	0.255575	0.004574154623263645	0.267425	0.00648239090781535	0.283977	0.009344745334642907	0.308412	0.014059211449417706	0.339215	0.020092605584397363
0.218934	0.0007576820541602357	0.222908	0.0010102427388803143	0.229262	0.0015995510032271642	0.234114	0.0019924231794583975	0.2402	0.0026939806370141713	0.246383	0.0031991020064543285	0.255711	0.004574154623263645	0.267636	0.006510453206117581	0.284246	0.009400869931247368	0.308891	0.014171460642626631	0.339872	0.02023291707590852
0.218959	0.0007576820541602357	0.222957	0.0010102427388803143	0.229313	0.0016276133015293952	0.234168	0.0019924231794583975	0.240281	0.0026939806370141713	0.246468	0.0032552266030587904	0.255838	0.004574154623263645	0.267852	0.006566577802722043	0.284528	0.009485056826154062	0.309364	0.014171460642626631	0.340507	0.02028904167251298
0.218983	0.0007576820541602357	0.223002	0.0010102427388803143	0.229363	0.0016276133015293952	0.23422	0.0019924231794583975	0.240357	0.0026939806370141713	0.24657	0.0032832889013610215	0.255957	0.004574154623263645	0.268055	0.006566577802722043	0.284823	0.009541181422758524	0.309816	0.014227585239231092	0.341105	0.02031710397081521
0.219006	0.0007576820541602357	0.223045	0.0010102427388803143	0.229411	0.0016276133015293952	0.234269	0.0019924231794583975	0.240429	0.0026939806370141713	0.246678	0.003311351199663252	0.256081	0.004602216921565876	0.268244	0.006566577802722043	0.285138	0.009625368317665218	0.310264	0.014367896730742248	0.341683	0.020401290865721903
0.219029	0.0007576820541602357	0.223086	0.0010102427388803143	0.229455	0.0016276133015293952	0.234316	0.0019924231794583975	0.240497	0.0026939806370141713	0.246779	0.003311351199663252	0.256201	0.004602216921565876	0.26843	0.006622702399326504	0.285451	0.009681492914269679	0.310759	0.014508208222253403	0.342305	0.020681913848744213
0.219052	0.0007576820541602357	0.223124	0.0010102427388803143	0.229498	0.0016276133015293952	0.234362	0.0019924231794583975	0.240569	0.0027220429353164025	0.246871	0.003311351199663252	0.256315	0.004602216921565876	0.268618	0.006622702399326504	0.285757	0.009765679809176371	0.311242	0.014536270520555634	0.342939	0.020709976147046442
0.219074	0.0007576820541602357	0.223161	0.0010102427388803143	0.229538	0.0016276133015293952	0.234405	0.0019924231794583975	0.240643	0.0027220429353164025	0.246957	0.003311351199663252	0.256436	0.004658341518170338	0.268792	0.006622702399326504	0.286069	0.009793742107478602	0.311729	0.01470464431036902	0.343549	0.02090641223516206
0.219095	0.0007576820541602357	0.223206	0.0010383050371825452	0.229577	0.0016276133015293952	0.234447	0.0019924231794583975	0.240714	0.0027220429353164025	0.247053	0.0033674757962677145	0.256559	0.004658341518170338	0.268953	0.006622702399326504	0.286375	0.009821804405780834	0.312251	0.014844955801880173	0.3442	0.021074786024975447
0.219125	0.0007857443524624667	0.223251	0.0010383050371825452	0.229614	0.0016276133015293952	0.234487	0.0019924231794583975	0.240781	0.0027220429353164025	0.24716	0.0034236003928721764	0.256675	0.004658341518170338	0.269113	0.006678826995930967	0.286676	0.009877929002385296	0.312764	0.014929142696786867	0.344851	0.0212150975164866
0.219161	0.0007857443524624667	0.22329	0.0010383050371825452	0.22965	0.0016276133015293952	0.23453	0.0020204854777606286	0.240845	0.0027220429353164025	0.247284	0.003451662691174407	0.256794	0.004686403816472569	0.269294	0.0067068892942331974	0.286968	0.009905991300687526	0.313276	0.01501332959169356	0.345489	0.021271222113091064
0.219193	0.0007857443524624667	0.223327	0.0010383050371825452	0.229685	0.0016276133015293952	0.234581	0.0020204854777606286	0.240906	0.0027220429353164025	0.247404	0.003451662691174407	0.256908	0.004686403816472569	0.269502	0.0067910761891398904	0.287259	0.009962115897291988	0.313768	0.015097516486600253	0.346116	0.021383471306299986
0.219223	0.0007857443524624667	0.223361	0.0010383050371825452	0.229719	0.001655675599831626	0.234628	0.0020204854777606286	0.240965	0.0027220429353164025	0.247514	0.003451662691174407	0.257045	0.004770590711379262	0.269701	0.006819138487442121	0.287546	0.009990178195594219	0.314244	0.015181703381506945	0.346743	0.02149572049950891
0.219251	0.0007857443524624667	0.223393	0.0010383050371825452	0.229767	0.001655675599831626	0.234672	0.0020204854777606286	0.241021	0.0027220429353164025	0.247615	0.003451662691174407	0.257187	0.004770590711379262	0.269896	0.006819138487442121	0.28782	0.009990178195594219	0.314736	0.015265890276413637	0.347337	0.02155184509611337
0.219277	0.0007857443524624667	0.223424	0.0010383050371825452	0.229811	0.001655675599831626	0.234713	0.0020204854777606286	0.241075	0.0027220429353164025	0.247722	0.0034797249894766382	0.257324	0.004826715307983724	0.270095	0.0068752630840465834	0.288082	0.010018240493896451	0.315214	0.01529395257471587	0.347927	0.021636031991020065
0.219309	0.0008138066507646976	0.223458	0.0010663673354847762	0.229851	0.0016837378981338573	0.234753	0.0020204854777606286	0.241128	0.0027220429353164025	0.247826	0.003507787287778869	0.257467	0.004826715307983724	0.270302	0.006931387680651046	0.288351	0.010130489687105374	0.315666	0.015350077171320331	0.348518	0.021748281184228987
0.219343	0.0008138066507646976	0.223501	0.0010663673354847762	0.229896	0.0016837378981338573	0.23479	0.0020204854777606286	0.241178	0.0027220429353164025	0.247931	0.003507787287778869	0.257598	0.004826715307983724	0.270516	0.007015574575557738	0.288635	0.010158551985407605	0.316102	0.015406201767924793	0.349111	0.021888592675740143
0.219377	0.0008418689490669286	0.223541	0.0010663673354847762	0.229939	0.0016837378981338573	0.234826	0.0020204854777606286	0.241227	0.0027220429353164025	0.248028	0.003507787287778869	0.257725	0.004854777606285955	0.270747	0.0070716991721622	0.288921	0.010214676582012066	0.316543	0.015462326364529254	0.349718	0.02208502876385576
0.219418	0.0008418689490669286	0.223579	0.0010663673354847762	0.229982	0.0016837378981338573	0.234863	0.0020485477760628598	0.241274	0.0027220429353164025	0.24813	0.0035358495860811	0.257854	0.0048828399045881855	0.270967	0.007099761470464431	0.289193	0.010214676582012066	0.316961	0.015490388662831487	0.35034	0.022169215658762453
0.219456	0.0008418689490669286	0.223616	0.0010663673354847762	0.230022	0.0016837378981338573	0.234901	0.0020485477760628598	0.241324	0.002750105233618633	0.248234	0.003563911884383331	0.257988	0.0048828399045881855	0.271179	0.007127823768766662	0.289442	0.010242738880314298	0.317367	0.015518450961133717	0.350978	0.02242177634348253
0.219493	0.0008418689490669286	0.22365	0.0010663673354847762	0.230073	0.0017118001964360882	0.234938	0.0020485477760628598	0.241381	0.002750105233618633	0.248336	0.003563911884383331	0.258114	0.0048828399045881855	0.271381	0.007127823768766662	0.28969	0.010270801178616529	0.317758	0.015546513259435948	0.351642	0.022534025536691454
0.219528	0.0008418689490669286	0.223682	0.0010663673354847762	0.230121	0.0017118001964360882	0.234974	0.0020485477760628598	0.241436	0.002750105233618633	0.24844	0.003591974182685562	0.258232	0.0048828399045881855	0.271573	0.007183948365371124	0.289948	0.01032692577522099	0.318135	0.015574575557738179	0.352287	0.022590150133295916
0.219562	0.0008418689490669286	0.223714	0.0010663673354847762	0.230166	0.0017118001964360882	0.235009	0.0020485477760628598	0.241492	0.0027781675319208643	0.24854	0.003591974182685562	0.258358	0.004910902202890417	0.271786	0.007212010663673355	0.290198	0.010383050371825452	0.318535	0.015742949347551563	0.352939	0.022814648519713765
0.219595	0.0008418689490669286	0.223743	0.0010663673354847762	0.23021	0.0017398624947383191	0.235042	0.0020485477760628598	0.241552	0.0027781675319208643	0.248642	0.003620036480987793	0.258476	0.004910902202890417	0.271982	0.007212010663673355	0.290448	0.010383050371825452	0.318946	0.015771011645853796	0.353604	0.02298302230952715
0.219626	0.0008418689490669286	0.223772	0.0010663673354847762	0.230256	0.0017398624947383191	0.235074	0.0020485477760628598	0.241618	0.002806229830223095	0.24874	0.003620036480987793	0.258591	0.004938964501192648	0.272173	0.007240072961975586	0.290678	0.010383050371825452	0.31937	0.01591132313736495	0.354263	0.023067209204433843
0.21966	0.0008699312473691596	0.2238	0.001094429633787007	0.230299	0.0017398624947383191	0.235106	0.0020485477760628598	0.241681	0.002806229830223095	0.248832	0.003648098779290024	0.258705	0.004938964501192648	0.272352	0.007240072961975586	0.290902	0.010439174968429915	0.319815	0.016023572330573874	0.354951	0.023291707590851692
0.219702	0.0008699312473691596	0.223853	0.001122491932089238	0.23034	0.0017398624947383191	0.235137	0.0020485477760628598	0.241742	0.002834292128525326	0.248927	0.003648098779290024	0.25882	0.0049670267994948785	0.272519	0.007240072961975586	0.291132	0.010467237266732146	0.320268	0.01616388382208503	0.35564	0.023432019082362844
0.219741	0.0008699312473691596	0.223906	0.001122491932089238	0.230378	0.0017398624947383191	0.235167	0.0020485477760628598	0.241811	0.002834292128525326	0.249018	0.003676161077592255	0.258931	0.004995089097797109	0.272674	0.007240072961975586	0.291366	0.010523361863336607	0.320725	0.01616388382208503	0.356302	0.02354426827557177
0.219777	0.0008699312473691596	0.223955	0.001122491932089238	0.230418	0.00176792479304055	0.235196	0.0020485477760628598	0.241874	0.002834292128525326	0.24913	0.003732285674196717	0.259041	0.004995089097797109	0.27284	0.007324259856882278	0.291616	0.010579486459941069	0.321158	0.01622000841868949	0.356959	0.02362845517047846
0.21981	0.0008699312473691596	0.223999	0.001122491932089238	0.230471	0.00176792479304055	0.235224	0.0020485477760628598	0.241932	0.002834292128525326	0.249241	0.003732285674196717	0.259142	0.004995089097797109	0.273022	0.00735232215518451	0.291862	0.010635611056545532	0.321571	0.016276133015293952	0.357601	0.023740704363687387
0.219842	0.0008699312473691596	0.22404	0.001122491932089238	0.23052	0.00176792479304055	0.235255	0.0020766100743650905	0.241987	0.002834292128525326	0.249352	0.0037603479724989475	0.259251	0.0050512136944015715	0.273201	0.007380384453486741	0.292119	0.010691735653149993	0.321994	0.016416444506805107	0.358248	0.02385295355689631
0.219872	0.0008699312473691596	0.224078	0.001122491932089238	0.230564	0.00176792479304055	0.235296	0.0021046723726673216	0.242039	0.002834292128525326	0.249462	0.0037884102708011787	0.259379	0.005079275992703802	0.273369	0.007380384453486741	0.292388	0.010775922548056685	0.322437	0.01644450680510734	0.358905	0.023993265048407465
0.219901	0.0008699312473691596	0.224114	0.001122491932089238	0.230605	0.00176792479304055	0.235343	0.0021046723726673216	0.242089	0.002834292128525326	0.249569	0.0037884102708011787	0.259499	0.005107338291006033	0.273529	0.007408446751788971	0.292661	0.010803984846358916	0.32285	0.0165006314017118	0.359553	0.02407745194331416
0.219929	0.0008699312473691596	0.224148	0.001122491932089238	0.230643	0.00176792479304055	0.235385	0.0021046723726673216	0.242137	0.002834292128525326	0.249667	0.0037884102708011787	0.259623	0.005107338291006033	0.273687	0.007436509050091203	0.292927	0.01086010944296338	0.323284	0.016640942893222956	0.360192	0.024189701136523082
0.219956	0.0008699312473691596	0.224181	0.001122491932089238	0.23068	0.00176792479304055	0.235424	0.0021046723726673216	0.242193	0.0028623544268275574	0.249756	0.0037884102708011787	0.259739	0.0051354005893082645	0.27385	0.007464571348393434	0.293182	0.01086010944296338	0.323719	0.016697067489827418	0.360854	0.0243861372246387
0.219982	0.0008699312473691596	0.224212	0.001122491932089238	0.230714	0.00176792479304055	0.235461	0.0021046723726673216	0.242248	0.0028623544268275574	0.249839	0.0037884102708011787	0.259862	0.0051354005893082645	0.274024	0.007548758243300127	0.293417	0.01086010944296338	0.324136	0.016725129788129647	0.361583	0.024666760207661006
0.220007	0.0008699312473691596	0.224242	0.001122491932089238	0.230747	0.00176792479304055	0.235496	0.0021046723726673216	0.2423	0.0028623544268275574	0.249917	0.0037884102708011787	0.259974	0.0051354005893082645	0.274205	0.007548758243300127	0.293634	0.01086010944296338	0.324535	0.01680931668303634	0.362332	0.024779009400869932
0.220031	0.0008699312473691596	0.224276	0.001150554230391469	0.230779	0.00176792479304055	0.235529	0.0021046723726673216	0.24235	0.0028623544268275574	0.24999	0.0037884102708011787	0.260078	0.0051354005893082645	0.274369	0.007548758243300127	0.293855	0.010944296337870071	0.324961	0.016893503577943034	0.363066	0.024947383190683316
0.220055	0.0008699312473691596	0.224318	0.001150554230391469	0.230809	0.00176792479304055	0.235561	0.0021046723726673216	0.242397	0.0028623544268275574	0.25006	0.0037884102708011787	0.260189	0.005163462887610495	0.27452	0.007548758243300127	0.294102	0.011000420934474533	0.325393	0.01703381506945419	0.363821	0.025171881577101166
0.220078	0.0008699312473691596	0.224358	0.001150554230391469	0.230839	0.00176792479304055	0.235592	0.0021046723726673216	0.24245	0.002890416725129788	0.250126	0.0037884102708011787	0.260294	0.005163462887610495	0.274671	0.007576820541602357	0.29434	0.011056545531078996	0.325823	0.01708993966605865	0.364599	0.025368317665216782
0.2201	0.0008699312473691596	0.224396	0.001150554230391469	0.230867	0.00176792479304055	0.235622	0.0021046723726673216	0.242506	0.002890416725129788	0.25019	0.0037884102708011787	0.260392	0.005191525185912726	0.274821	0.007604882839904588	0.294602	0.011140732425985688	0.326267	0.017202188859267574	0.365368	0.025452504560123473
0.220122	0.0008699312473691596	0.224431	0.001150554230391469	0.230895	0.00176792479304055	0.235651	0.0021046723726673216	0.24256	0.002918479023432019	0.25025	0.0037884102708011787	0.260506	0.005275712080819419	0.274972	0.007632945138206819	0.294905	0.01122491932089238	0.326694	0.017230251157569806	0.366095	0.0255647537533324
0.220157	0.0008979935456713905	0.224464	0.001150554230391469	0.230921	0.00176792479304055	0.235679	0.0021046723726673216	0.242624	0.002918479023432019	0.250309	0.0037884102708011787	0.260664	0.005331836677423881	0.275129	0.007689069734811281	0.295209	0.011309106215799074	0.327121	0.017370562649080958	0.366809	0.025677002946541322
0.220199	0.0009260558439736214	0.224496	0.001150554230391469	0.230948	0.00176792479304055	0.235714	0.0021327346709695523	0.242684	0.002918479023432019	0.250369	0.0038164725691034094	0.260819	0.005359898975726112	0.275296	0.007717132033113512	0.295511	0.011309106215799074	0.327548	0.017426687245685423	0.367525	0.025845376736354706
0.220241	0.0009260558439736214	0.224526	0.001150554230391469	0.230973	0.00176792479304055	0.235751	0.0021327346709695523	0.242741	0.00294654132173425	0.250442	0.0038445348674056405	0.26097	0.005387961274028343	0.275455	0.007717132033113512	0.295794	0.011337168514101305	0.327987	0.017510874140592114	0.368228	0.0259295636312614
0.220278	0.0009260558439736214	0.224555	0.001150554230391469	0.23101	0.001795987091342781	0.235786	0.0021327346709695523	0.242806	0.00294654132173425	0.250522	0.0038725971657078717	0.261114	0.005387961274028343	0.275619	0.007773256629717974	0.296058	0.011365230812403536	0.32842	0.017566998737196575	0.368901	0.026041812824470323
0.22031	0.0009260558439736214	0.224583	0.001150554230391469	0.231047	0.001795987091342781	0.235818	0.0021327346709695523	0.242866	0.00294654132173425	0.250603	0.0038725971657078717	0.261256	0.005416023572330574	0.275783	0.007801318928020205	0.29633	0.01144941770731023	0.328851	0.0176792479304055	0.369589	0.026322435807492633
0.22034	0.0009260558439736214	0.22461	0.001150554230391469	0.231082	0.001795987091342781	0.235849	0.0021327346709695523	0.242922	0.00294654132173425	0.250677	0.0038725971657078717	0.261404	0.005472148168935036	0.275947	0.007801318928020205	0.296597	0.01150554230391469	0.329294	0.01776343482531219	0.370327	0.026378560404097095
0.220368	0.0009260558439736214	0.224636	0.001150554230391469	0.231115	0.001795987091342781	0.235879	0.0021327346709695523	0.242974	0.00294654132173425	0.250746	0.0038725971657078717	0.261563	0.005500210467237266	0.276096	0.007801318928020205	0.296884	0.011645853795425846	0.329733	0.017819559421916657	0.371055	0.026546934193910483
0.220395	0.0009260558439736214	0.224661	0.001150554230391469	0.231146	0.001795987091342781	0.235908	0.0021327346709695523	0.243024	0.00294654132173425	0.25081	0.0038725971657078717	0.26172	0.005528272765539498	0.276234	0.007801318928020205	0.297202	0.011758102988634769	0.330169	0.017903746316823347	0.371823	0.02688368177353725
0.22042	0.0009260558439736214	0.224685	0.001150554230391469	0.231176	0.001795987091342781	0.235935	0.0021327346709695523	0.243072	0.00294654132173425	0.250871	0.0038725971657078717	0.261873	0.005556335063841729	0.276377	0.007885505822926898	0.297536	0.01181422758523923	0.330617	0.018015995510032273	0.372628	0.026995930966746177
0.220445	0.0009260558439736214	0.224712	0.0011786165286937	0.231205	0.001795987091342781	0.235962	0.0021327346709695523	0.243117	0.00294654132173425	0.250929	0.0038725971657078717	0.262019	0.005556335063841729	0.276537	0.007885505822926898	0.297882	0.011954539076750386	0.331056	0.018072120106636735	0.373418	0.027136242458257333
0.220468	0.0009260558439736214	0.224747	0.0011786165286937	0.231233	0.001795987091342781	0.235999	0.0021607969692717835	0.24316	0.00294654132173425	0.250985	0.0038725971657078717	0.262175	0.00561245966044619	0.276698	0.00794163041953136	0.29824	0.012010663673354847	0.331482	0.018156307001543425	0.374204	0.02733267854637295
0.220491	0.0009260558439736214	0.224779	0.0011786165286937	0.23126	0.001795987091342781	0.236033	0.0021607969692717835	0.243201	0.00294654132173425	0.251043	0.0039006594640101024	0.262323	0.005668584257050652	0.276866	0.00796969271783359	0.29858	0.012010663673354847	0.331924	0.01824049389645012	0.374981	0.027444927739581872
0.220512	0.0009260558439736214	0.224809	0.0011786165286937	0.231287	0.001795987091342781	0.236064	0.0021607969692717835	0.243241	0.00294654132173425	0.251111	0.0039006594640101024	0.262478	0.005668584257050652	0.277024	0.00796969271783359	0.298889	0.01203872597165708	0.332374	0.018380805387961274	0.375739	0.027613301529395257
0.220534	0.0009260558439736214	0.224848	0.001206678826995931	0.231312	0.001795987091342781	0.236094	0.0021607969692717835	0.243279	0.00294654132173425	0.251173	0.0039006594640101024	0.26262	0.005668584257050652	0.277177	0.007997755016135822	0.299217	0.012150975164866002	0.332856	0.018493054581170197	0.376498	0.027753613020906412
0.220554	0.0009260558439736214	0.224886	0.001206678826995931	0.231337	0.001824049389645012	0.236122	0.0021607969692717835	0.243316	0.00294654132173425	0.251231	0.0039006594640101024	0.262753	0.005724708853655115	0.277343	0.008053879612740284	0.29954	0.012207099761470464	0.333338	0.01860530377437912	0.377262	0.027865862214115335
0.220574	0.0009260558439736214	0.224922	0.001206678826995931	0.231371	0.001824049389645012	0.236149	0.0021607969692717835	0.243352	0.00294654132173425	0.251287	0.0039287217623123335	0.262902	0.005724708853655115	0.277508	0.008081941911042514	0.299861	0.012291286656377158	0.333817	0.018633366072681352	0.377999	0.02795004910902203
0.220594	0.0009260558439736214	0.224955	0.001206678826995931	0.231404	0.001824049389645012	0.236176	0.0021607969692717835	0.243387	0.00294654132173425	0.251353	0.0039287217623123335	0.263053	0.005752771151957345	0.277668	0.008110004209344745	0.300196	0.012319348954679388	0.334257	0.018661428370983585	0.378715	0.028090360600533184
0.220613	0.0009260558439736214	0.224986	0.001206678826995931	0.231435	0.001824049389645012	0.236201	0.0021607969692717835	0.243432	0.002974603620036481	0.251413	0.0039287217623123335	0.263194	0.005752771151957345	0.277833	0.008166128805949207	0.300539	0.01240353584958608	0.334674	0.018689490669285814	0.379439	0.028202609793742107
0.220632	0.0009260558439736214	0.225015	0.001206678826995931	0.231476	0.0018521116879472428	0.236226	0.0021607969692717835	0.243478	0.002974603620036481	0.251469	0.0039287217623123335	0.263325	0.005752771151957345	0.278008	0.008194191104251439	0.300865	0.012459660446190544	0.335096	0.018801739862494737	0.38015	0.028342921285253262
0.22065	0.0009260558439736214	0.225043	0.001206678826995931	0.231517	0.0018521116879472428	0.236255	0.002188859267574014	0.243522	0.002974603620036481	0.251529	0.003956784060614564	0.263447	0.005752771151957345	0.27817	0.008194191104251439	0.301202	0.012543847341097236	0.335525	0.01888592675740143	0.380862	0.028455170478462185
0.220671	0.0009541181422758523	0.225069	0.001206678826995931	0.231556	0.0018521116879472428	0.236291	0.002188859267574014	0.243563	0.002974603620036481	0.251591	0.003956784060614564	0.263567	0.005780833450259576	0.278318	0.008194191104251439	0.301532	0.012571909639399467	0.335951	0.018970113652308124	0.381577	0.02856741967167111
0.220702	0.0009541181422758523	0.225094	0.001206678826995931	0.231591	0.0018521116879472428	0.236325	0.002188859267574014	0.243602	0.002974603620036481	0.251649	0.003956784060614564	0.263687	0.005780833450259576	0.278466	0.0082503157008559	0.301841	0.012599971937701697	0.336373	0.018970113652308124	0.382299	0.028707731163182263
0.220731	0.0009541181422758523	0.225118	0.001206678826995931	0.231624	0.0018521116879472428	0.236369	0.0022169215658762453	0.24364	0.0030026659183387118	0.251704	0.003956784060614564	0.2638	0.005808895748561807	0.278623	0.008278377999158131	0.302151	0.012684158832608391	0.336769	0.018998175950610353	0.382996	0.028763855759786728
0.220773	0.0009821804405780834	0.22514	0.001206678826995931	0.231657	0.0018801739862494738	0.236411	0.0022169215658762453	0.243701	0.003030728216640943	0.251756	0.003956784060614564	0.26393	0.0058930826434685	0.278787	0.008306440297460362	0.302462	0.012712221130910622	0.337173	0.01911042514381928	0.383662	0.02887610495299565
0.220814	0.0009821804405780834	0.225163	0.001206678826995931	0.231704	0.0019082362845517047	0.236449	0.0022169215658762453	0.243759	0.003030728216640943	0.251809	0.003984846358916795	0.264069	0.0058930826434685	0.278954	0.008334502595762593	0.302764	0.012768345727515083	0.337601	0.019222674337028203	0.384365	0.02912866563771573
0.220851	0.0009821804405780834	0.225184	0.001206678826995931	0.231757	0.0019362985828539358	0.236496	0.002244983864178476	0.243812	0.003030728216640943	0.251872	0.003984846358916795	0.264197	0.0058930826434685	0.279108	0.008334502595762593	0.303059	0.012768345727515083	0.338045	0.019334923530237125	0.385102	0.029268977129226884
0.220884	0.0009821804405780834	0.225205	0.001206678826995931	0.231807	0.0019362985828539358	0.23654	0.002244983864178476	0.243862	0.003030728216640943	0.251932	0.003984846358916795	0.264316	0.0058930826434685	0.27925	0.008334502595762593	0.303354	0.012908657219026239	0.338481	0.01941911042514382	0.385845	0.029353164024133578
0.220915	0.0009821804405780834	0.225227	0.001234741125298162	0.231853	0.0019362985828539358	0.236581	0.002244983864178476	0.243919	0.0030587905149431736	0.251996	0.0040129086572190265	0.264426	0.0058930826434685	0.279383	0.008334502595762593	0.303675	0.01293671951732847	0.338912	0.019503297320050513	0.386556	0.029577662410551424
0.220946	0.0010102427388803143	0.225253	0.001234741125298162	0.231895	0.0019362985828539358	0.236619	0.002244983864178476	0.243973	0.0030587905149431736	0.252071	0.004040970955521257	0.26453	0.0058930826434685	0.279515	0.008362564894064823	0.304031	0.013077031008839625	0.339335	0.019559421916654975	0.387303	0.02977409849866704
0.220989	0.0010102427388803143	0.225281	0.001234741125298162	0.231935	0.0019362985828539358	0.236655	0.002244983864178476	0.244023	0.0030587905149431736	0.252149	0.004069033253823488	0.264627	0.0058930826434685	0.279679	0.008446751788971517	0.304388	0.013161217903746317	0.339752	0.01964360881156167	0.388064	0.029914409990178196
0.221029	0.0010383050371825452	0.22532	0.0012908657219026238	0.231972	0.0019362985828539358	0.236689	0.002244983864178476	0.24407	0.0030587905149431736	0.252231	0.0040970955521257195	0.26472	0.0058930826434685	0.279842	0.008446751788971517	0.304735	0.013217342500350778	0.340171	0.019671671109863897	0.388854	0.03013890837659604
0.221079	0.0010383050371825452	0.225375	0.0012908657219026238	0.232007	0.0019362985828539358	0.236721	0.002244983864178476	0.244113	0.0030587905149431736	0.252319	0.00412515785042795	0.264808	0.0058930826434685	0.279994	0.008474814087273748	0.305081	0.013301529395257472	0.340559	0.01969973340816613	0.389643	0.030279219868107197
0.221123	0.0010383050371825452	0.225426	0.0013189280202048547	0.232041	0.0019362985828539358	0.236752	0.002244983864178476	0.24416	0.003086852813245405	0.252401	0.00412515785042795	0.264891	0.0058930826434685	0.280156	0.00853093868387821	0.305429	0.013357653991861933	0.34095	0.01975585800477059	0.39046	0.03058790514943174
0.221163	0.0010383050371825452	0.225479	0.0013189280202048547	0.232073	0.0019362985828539358	0.236782	0.002244983864178476	0.244211	0.003086852813245405	0.252476	0.00412515785042795	0.264971	0.0058930826434685	0.28032	0.00858706328048267	0.305791	0.013441840886768626	0.341345	0.019868107197979514	0.391304	0.030756278939245124
0.221199	0.0010383050371825452	0.225526	0.0013189280202048547	0.232103	0.0019362985828539358	0.236812	0.002273046162480707	0.244259	0.003086852813245405	0.252546	0.004153220148730181	0.265048	0.0058930826434685	0.280491	0.00858706328048267	0.306139	0.013469903185070858	0.341759	0.019980356391188437	0.392172	0.031008839623965202
0.221233	0.0010383050371825452	0.225575	0.0013469903185070857	0.232133	0.0019362985828539358	0.236853	0.002273046162480707	0.244303	0.003086852813245405	0.252624	0.004153220148730181	0.265122	0.0058930826434685	0.28065	0.008615125578784903	0.306482	0.01355409007997755	0.342183	0.020092605584397363	0.393005	0.031036901922267435
0.22127	0.0010663673354847762	0.225626	0.0013469903185070857	0.232161	0.0019362985828539358	0.236891	0.002273046162480707	0.244352	0.003114915111547636	0.252696	0.004153220148730181	0.265193	0.0058930826434685	0.28081	0.008643187877087134	0.306833	0.013638276974884242	0.342598	0.020120667882699592	0.393785	0.03120527571208082
0.221313	0.0010663673354847762	0.225672	0.0013469903185070857	0.232189	0.0019362985828539358	0.236927	0.002273046162480707	0.24441	0.0031429774098498666	0.252772	0.004181282447032412	0.265262	0.0058930826434685	0.280989	0.008727374771993826	0.307199	0.013722463869790936	0.343017	0.02028904167251298	0.394616	0.03151396099340536
0.221354	0.0010663673354847762	0.225714	0.0013469903185070857	0.232215	0.0019362985828539358	0.23696	0.002273046162480707	0.244487	0.003171039708152098	0.25285	0.004209344745334643	0.265328	0.0058930826434685	0.281187	0.008783499368598287	0.307574	0.013806650764697628	0.343481	0.020401290865721903	0.395477	0.031654272484916514
0.221391	0.0010663673354847762	0.225753	0.0013469903185070857	0.232241	0.0019362985828539358	0.236992	0.002273046162480707	0.244556	0.003171039708152098	0.252941	0.004237407043636874	0.265392	0.0058930826434685	0.281392	0.00881156166690052	0.307939	0.013834713062999859	0.343932	0.020457415462326364	0.396334	0.03190683316963659
0.221426	0.0010663673354847762	0.225789	0.0013469903185070857	0.232266	0.0019362985828539358	0.237024	0.002301108460782938	0.244628	0.0031991020064543285	0.253028	0.004237407043636874	0.265453	0.0058930826434685	0.281578	0.00881156166690052	0.308296	0.013890837659604322	0.344385	0.020569664655535287	0.397206	0.03210326925775221
0.221459	0.0010663673354847762	0.225823	0.0013469903185070857	0.23229	0.0019362985828539358	0.237067	0.002301108460782938	0.244694	0.0031991020064543285	0.253107	0.004237407043636874	0.265513	0.0058930826434685	0.281779	0.008895748561807212	0.308656	0.013946962256208784	0.344862	0.020766100743650904	0.398109	0.03244001683737898
0.22149	0.0010663673354847762	0.225861	0.0013750526168093166	0.232314	0.0019362985828539358	0.237107	0.002301108460782938	0.244771	0.0032552266030587904	0.253189	0.004265469341939105	0.265571	0.0058930826434685	0.281968	0.008895748561807212	0.308991	0.013975024554511014	0.345407	0.02096253683176652	0.399124	0.03272063982040129
0.221519	0.0010663673354847762	0.225898	0.0013750526168093166	0.232336	0.0019362985828539358	0.237151	0.002329170759085169	0.244857	0.0032832889013610215	0.253272	0.004265469341939105	0.265641	0.005949207240072962	0.282155	0.008923810860109443	0.309306	0.014003086852813245	0.345955	0.021018661428370982	0.400122	0.032917075908516905
0.221547	0.0010663673354847762	0.225933	0.0013750526168093166	0.232359	0.0019362985828539358	0.237199	0.002329170759085169	0.244943	0.0032832889013610215	0.253376	0.004349656236845798	0.265719	0.005949207240072962	0.282333	0.008951873158411673	0.309609	0.014003086852813245	0.3465	0.02118703521818437	0.401113	0.03314157429493476
0.221574	0.0010663673354847762	0.225965	0.0013750526168093166	0.23238	0.0019362985828539358	0.237243	0.002329170759085169	0.24502	0.0032832889013610215	0.253487	0.00440578083345026	0.265803	0.005977269538375193	0.282527	0.009007997755016137	0.309889	0.014003086852813245	0.347046	0.021271222113091064	0.402145	0.03342219727795707
0.2216	0.0010663673354847762	0.225995	0.0013750526168093166	0.232402	0.0019362985828539358	0.237283	0.002329170759085169	0.24509	0.0032832889013610215	0.253608	0.004433843131752491	0.265898	0.0060053318366774236	0.282707	0.009007997755016137	0.310177	0.014087273747719939	0.347576	0.021355409007997754	0.403213	0.033674757962677146
0.221624	0.0010663673354847762	0.226023	0.0013750526168093166	0.232422	0.0019362985828539358	0.237325	0.0023572330573874	0.245155	0.0032832889013610215	0.253726	0.004433843131752491	0.265986	0.0060053318366774236	0.282872	0.009036060053318367	0.310475	0.014171460642626631	0.348084	0.021523782797811142	0.404267	0.03395538094569945
0.221648	0.0010663673354847762	0.22605	0.0013750526168093166	0.232443	0.0019362985828539358	0.237373	0.0023572330573874	0.245224	0.003311351199663252	0.253853	0.004489967728356952	0.266073	0.006033394134979655	0.283051	0.00914830924652729	0.310768	0.014171460642626631	0.348618	0.02172021888592676	0.405357	0.034207941630419535
0.22167	0.0010663673354847762	0.226076	0.0013750526168093166	0.232462	0.0019362985828539358	0.237417	0.0023572330573874	0.245296	0.003311351199663252	0.253984	0.004546092324961414	0.266169	0.0060895187315841166	0.283267	0.009176371544829521	0.311041	0.014171460642626631	0.349188	0.021888592675740143	0.406454	0.03434825312193068
0.221692	0.0010663673354847762	0.2261	0.0013750526168093166	0.232482	0.0019362985828539358	0.237458	0.0023572330573874	0.245372	0.0033394134979654834	0.254111	0.004546092324961414	0.266278	0.0060895187315841166	0.283471	0.009176371544829521	0.311295	0.014199522940928862	0.349763	0.022000841868949066	0.407579	0.03476918759646415
0.221714	0.0010663673354847762	0.226124	0.0013750526168093166	0.23251	0.0019643608811561668	0.237496	0.0023572330573874	0.245442	0.0033394134979654834	0.254226	0.004546092324961414	0.266378	0.0060895187315841166	0.283678	0.009260558439736215	0.311565	0.014283709835835556	0.350312	0.022028904167251298	0.408724	0.034909499087975304
0.221734	0.0010663673354847762	0.226147	0.0014031149151115475	0.232541	0.0019643608811561668	0.237532	0.0023572330573874	0.245506	0.0033394134979654834	0.254331	0.004546092324961414	0.26647	0.006117581029886347	0.283889	0.009288620738038445	0.311852	0.014367896730742248	0.350859	0.02214115336046022	0.409863	0.03524624666760208
0.221754	0.0010663673354847762	0.22619	0.0014311772134137787	0.23257	0.0019643608811561668	0.237569	0.002385295355689631	0.245564	0.0033394134979654834	0.254428	0.004546092324961414	0.266574	0.006145643328188579	0.284091	0.009316683036340676	0.312148	0.014395959029044478	0.351394	0.022281464851971376	0.410996	0.035358495860811
0.221774	0.0010663673354847762	0.226234	0.0014311772134137787	0.232598	0.0019643608811561668	0.237616	0.002385295355689631	0.245619	0.0033394134979654834	0.254518	0.004546092324961414	0.266678	0.00617370562649081	0.284288	0.009316683036340676	0.312446	0.014480145923951172	0.35192	0.0223937140451803	0.412112	0.03563911884383331
0.221793	0.0010663673354847762	0.226273	0.0014311772134137787	0.232624	0.0019643608811561668	0.237664	0.002413357653991862	0.245681	0.0033674757962677145	0.254602	0.004546092324961414	0.266783	0.00617370562649081	0.28448	0.009372807632945138	0.312742	0.014536270520555634	0.352476	0.022534025536691454	0.413278	0.03597586642346008
0.221811	0.0010663673354847762	0.22631	0.0014311772134137787	0.232649	0.0019643608811561668	0.237715	0.002413357653991862	0.24574	0.0033674757962677145	0.254682	0.004546092324961414	0.266878	0.00617370562649081	0.284684	0.009456994527851832	0.313036	0.014564332818857864	0.353036	0.022618212431598148	0.414513	0.036368738599691315
0.221829	0.0010663673354847762	0.226345	0.0014311772134137787	0.232673	0.0019643608811561668	0.237762	0.002413357653991862	0.245795	0.0033674757962677145	0.254757	0.004546092324961414	0.26697	0.00620176792479304	0.284917	0.009541181422758524	0.313314	0.014564332818857864	0.353578	0.02267433702820261	0.41579	0.036649361582713626
0.221847	0.0010663673354847762	0.226377	0.0014311772134137787	0.232696	0.0019643608811561668	0.237806	0.002413357653991862	0.245845	0.0033674757962677145	0.254828	0.004546092324961414	0.267062	0.00620176792479304	0.285155	0.009569243721060754	0.313571	0.014592395117160095	0.35411	0.022814648519713765	0.417035	0.03684579767082924
0.221864	0.0010663673354847762	0.226407	0.0014311772134137787	0.232718	0.0019643608811561668	0.237846	0.002413357653991862	0.245901	0.0033955380945699452	0.254896	0.004546092324961414	0.267147	0.00620176792479304	0.285376	0.009597306019362985	0.313842	0.014676582012066789	0.35464	0.022870773116318226	0.41826	0.036986109162340394
0.221881	0.0010663673354847762	0.226435	0.0014311772134137787	0.232739	0.0019643608811561668	0.237883	0.002413357653991862	0.245957	0.0033955380945699452	0.25496	0.004546092324961414	0.26724	0.006229830223095272	0.285595	0.009625368317665218	0.314112	0.014676582012066789	0.355169	0.02303914690613161	0.419446	0.03715448295215378
0.221897	0.0010663673354847762	0.226462	0.0014311772134137787	0.232759	0.0019643608811561668	0.237926	0.0024414199522940928	0.246009	0.0033955380945699452	0.255022	0.004546092324961414	0.267327	0.006229830223095272	0.285806	0.009653430615967448	0.31438	0.014760768906973481	0.355718	0.023123333801038305	0.420636	0.03743510593517609
0.221913	0.0010663673354847762	0.226488	0.0014311772134137787	0.232779	0.0019643608811561668	0.237973	0.0024414199522940928	0.246058	0.0033955380945699452	0.255082	0.004546092324961414	0.267408	0.006229830223095272	0.286026	0.00973761751087414	0.314657	0.014788831205275712	0.356244	0.023179458397642766	0.421812	0.037631542023291706
0.221929	0.0010663673354847762	0.226515	0.0014592395117160096	0.232798	0.0019643608811561668	0.238016	0.0024414199522940928	0.246103	0.0033955380945699452	0.255149	0.004574154623263645	0.267483	0.006229830223095272	0.286247	0.009765679809176371	0.314917	0.014816893503577943	0.356741	0.023291707590851692	0.422992	0.037912165006314016
0.221944	0.0010663673354847762	0.226555	0.0014592395117160096	0.232816	0.0019643608811561668	0.238056	0.0024414199522940928	0.246156	0.0034236003928721764	0.255223	0.004602216921565876	0.267563	0.006257892521397503	0.286467	0.009821804405780834	0.315178	0.014873018100182406	0.357269	0.02348814367896731	0.424227	0.03822085028763856
0.221959	0.0010663673354847762	0.226608	0.0014873018100182405	0.232834	0.0019643608811561668	0.238093	0.0024414199522940928	0.246207	0.0034236003928721764	0.2553	0.004602216921565876	0.267642	0.006257892521397503	0.286696	0.009877929002385296	0.315443	0.014929142696786867	0.357816	0.02354426827557177	0.425466	0.03847341097235864
0.221974	0.0010663673354847762	0.226658	0.0014873018100182405	0.232852	0.0019643608811561668	0.238128	0.0024414199522940928	0.246258	0.003451662691174407	0.255379	0.004630279219868107	0.267717	0.006257892521397503	0.286913	0.009877929002385296	0.3157	0.014929142696786867	0.35835	0.023656517468780693	0.426728	0.03886628314858987
0.221988	0.0010663673354847762	0.226702	0.0014873018100182405	0.232869	0.0019643608811561668	0.238161	0.0024414199522940928	0.246327	0.0034797249894766382	0.255459	0.004630279219868107	0.267792	0.006285954819699733	0.287111	0.009877929002385296	0.315964	0.015125578784902484	0.358897	0.023824891258594078	0.428014	0.03909078153500772
0.222002	0.0010663673354847762	0.226752	0.0015153641083204715	0.232885	0.0019643608811561668	0.238195	0.002469482250596324	0.246394	0.0034797249894766382	0.255532	0.004630279219868107	0.267886	0.006342079416304196	0.287293	0.009877929002385296	0.316266	0.015125578784902484	0.359478	0.023993265048407465	0.429248	0.03923109302651887
0.222016	0.0010663673354847762	0.226806	0.0015153641083204715	0.232902	0.0019643608811561668	0.238237	0.002469482250596324	0.246467	0.003507787287778869	0.25561	0.004658341518170338	0.268002	0.006370141714606426	0.287484	0.009934053598989757	0.316556	0.015181703381506945	0.360039	0.024021327346709694	0.430453	0.03937140451803003
0.22203	0.0010663673354847762	0.226855	0.0015153641083204715	0.232918	0.0019643608811561668	0.238275	0.002469482250596324	0.246535	0.003507787287778869	0.255687	0.004658341518170338	0.268108	0.006370141714606426	0.287688	0.010018240493896451	0.316846	0.015209765679809176	0.360572	0.024105514241616388	0.43163	0.03951171600954118
0.222049	0.001094429633787007	0.226899	0.0015153641083204715	0.232933	0.0019643608811561668	0.238311	0.0024975445488985546	0.246599	0.003507787287778869	0.255759	0.004658341518170338	0.268205	0.006370141714606426	0.28791	0.010074365090500912	0.317141	0.0153220148730181	0.361085	0.02416163883822085	0.432803	0.03979233899256349
0.222074	0.001094429633787007	0.226939	0.0015153641083204715	0.232949	0.0019643608811561668	0.238361	0.0024975445488985546	0.246659	0.003507787287778869	0.255827	0.004658341518170338	0.268295	0.006370141714606426	0.288157	0.010242738880314298	0.317453	0.015350077171320331	0.361586	0.024245825733127543	0.433985	0.04001683737898134
0.222096	0.001094429633787007	0.226976	0.0015153641083204715	0.232964	0.0019924231794583975	0.238406	0.0024975445488985546	0.246716	0.003507787287778869	0.25589	0.004658341518170338	0.268378	0.006370141714606426	0.288447	0.01029886347691876	0.317752	0.015378139469622562	0.362067	0.024245825733127543	0.435171	0.04026939806370142
0.222116	0.001094429633787007	0.22701	0.0015153641083204715	0.232991	0.0019924231794583975	0.238447	0.0024975445488985546	0.24677	0.003507787287778869	0.255951	0.004658341518170338	0.268456	0.006370141714606426	0.28874	0.010383050371825452	0.318032	0.015406201767924793	0.362528	0.0243861372246387	0.436357	0.04055002104672373
0.222135	0.001094429633787007	0.227043	0.0015153641083204715	0.233016	0.0019924231794583975	0.238484	0.0024975445488985546	0.246822	0.003507787287778869	0.256008	0.004658341518170338	0.268535	0.006398204012908657	0.289028	0.010411112670127683	0.318323	0.015518450961133717	0.363005	0.024414199522940928	0.437564	0.040858706328048264
0.222153	0.001094429633787007	0.227073	0.0015153641083204715	0.233038	0.0019924231794583975	0.238518	0.0024975445488985546	0.246871	0.003507787287778869	0.256063	0.004658341518170338	0.268619	0.006426266311210889	0.289291	0.010439174968429915	0.318651	0.01563070015434264	0.363449	0.02444226182124316	0.43882	0.041055142416163884
0.22217	0.001094429633787007	0.227102	0.0015153641083204715	0.23306	0.0019924231794583975	0.23855	0.0024975445488985546	0.246918	0.003507787287778869	0.256116	0.004658341518170338	0.268711	0.006426266311210889	0.289553	0.010467237266732146	0.318976	0.01563070015434264	0.363889	0.024554511014452083	0.440071	0.04136382769748843
0.22219	0.001122491932089238	0.22713	0.0015153641083204715	0.23308	0.0019924231794583975	0.238581	0.0024975445488985546	0.246962	0.003507787287778869	0.256166	0.004658341518170338	0.268794	0.006426266311210889	0.289795	0.010467237266732146	0.319281	0.015658762452644873	0.364352	0.024638697909358777	0.44138	0.041700575277115196
0.222222	0.001150554230391469	0.227156	0.0015153641083204715	0.233099	0.0019924231794583975	0.23861	0.0024975445488985546	0.247005	0.003507787287778869	0.256223	0.004686403816472569	0.268881	0.00648239090781535	0.290017	0.010467237266732146	0.319562	0.0156868247509471	0.364803	0.0247509471025677	0.442726	0.04209344745334643
0.22226	0.001150554230391469	0.227182	0.0015153641083204715	0.233118	0.0019924231794583975	0.238637	0.0024975445488985546	0.247046	0.003507787287778869	0.256283	0.004686403816472569	0.269	0.006538515504419812	0.290224	0.010495299565034377	0.319863	0.015799073944156028	0.365284	0.024919320892381087	0.444091	0.04234600813806651
0.222294	0.001150554230391469	0.227206	0.0015153641083204715	0.233135	0.0019924231794583975	0.238664	0.0024975445488985546	0.247086	0.003507787287778869	0.25634	0.004686403816472569	0.269113	0.006538515504419812	0.290428	0.010495299565034377	0.32016	0.01585519854076049	0.365773	0.025003507787287778	0.445478	0.042682755717693276
0.222325	0.001150554230391469	0.22723	0.0015153641083204715	0.233153	0.0019924231794583975	0.23869	0.0024975445488985546	0.247124	0.003507787287778869	0.256393	0.004686403816472569	0.269212	0.006538515504419812	0.290635	0.010551424161638838	0.320466	0.01588326083906272	0.366287	0.025143819278798933	0.446875	0.04301950329732005
0.222354	0.001150554230391469	0.227253	0.0015153641083204715	0.233169	0.0019924231794583975	0.238715	0.0024975445488985546	0.247161	0.003507787287778869	0.256442	0.004686403816472569	0.269301	0.006538515504419812	0.290841	0.010551424161638838	0.320761	0.01591132313736495	0.366802	0.025256068472007856	0.4483	0.04327206398204013
0.222381	0.001150554230391469	0.227275	0.0015153641083204715	0.233185	0.0019924231794583975	0.238739	0.0024975445488985546	0.247196	0.003507787287778869	0.25649	0.004686403816472569	0.269382	0.006538515504419812	0.291042	0.010579486459941069	0.321054	0.015967447733969412	0.367364	0.025452504560123473	0.44973	0.04363687385996913
0.222407	0.001150554230391469	0.227296	0.0015153641083204715	0.233201	0.0019924231794583975	0.238763	0.0024975445488985546	0.247231	0.003507787287778869	0.256535	0.004686403816472569	0.26946	0.006594640101024274	0.291259	0.010663673354847763	0.321337	0.015995510032271645	0.367932	0.025536691455030167	0.45119	0.04411393293110706
0.222431	0.001150554230391469	0.227317	0.0015153641083204715	0.233217	0.0020204854777606286	0.238786	0.0024975445488985546	0.247275	0.0035358495860811	0.256578	0.004686403816472569	0.269553	0.006594640101024274	0.291485	0.010691735653149993	0.321624	0.016051634628876106	0.36848	0.02564894064823909	0.452729	0.04436649361582714
0.222459	0.0011786165286937	0.227337	0.0015153641083204715	0.233253	0.0020485477760628598	0.238809	0.0024975445488985546	0.24732	0.0035358495860811	0.25662	0.004686403816472569	0.269647	0.006622702399326504	0.291692	0.010691735653149993	0.321922	0.01619194612038726	0.369057	0.025845376736354706	0.454218	0.04453486740564052
0.222487	0.0011786165286937	0.227357	0.0015153641083204715	0.233287	0.0020485477760628598	0.238831	0.0024975445488985546	0.247362	0.0035358495860811	0.25666	0.004686403816472569	0.269751	0.006650764697628736	0.291882	0.010691735653149993	0.322237	0.016248070716991723	0.369636	0.025957625929563632	0.455734	0.04501192647677845
0.222512	0.0011786165286937	0.227376	0.0015153641083204715	0.233326	0.0020766100743650905	0.238852	0.0024975445488985546	0.247401	0.0035358495860811	0.256698	0.004686403816472569	0.269847	0.006650764697628736	0.292058	0.010691735653149993	0.322535	0.016248070716991723	0.370227	0.026097937421074788	0.457241	0.045208362564894064
0.222535	0.0011786165286937	0.227395	0.0015153641083204715	0.233366	0.0020766100743650905	0.238873	0.0024975445488985546	0.247441	0.003563911884383331	0.256736	0.004686403816472569	0.269934	0.006650764697628736	0.292222	0.010691735653149993	0.322804	0.016248070716991723	0.370808	0.02623824891258594	0.458782	0.04565735933772976
0.222557	0.0011786165286937	0.227413	0.0015153641083204715	0.233401	0.0020766100743650905	0.238893	0.0024975445488985546	0.247485	0.003563911884383331	0.256772	0.004686403816472569	0.270014	0.006650764697628736	0.292376	0.010691735653149993	0.323061	0.016304195313596184	0.371399	0.026322435807492633	0.460346	0.04593798232075207
0.222578	0.0011786165286937	0.22743	0.0015153641083204715	0.233434	0.0020766100743650905	0.238914	0.0024975445488985546	0.247526	0.003563911884383331	0.256807	0.004686403816472569	0.270087	0.006650764697628736	0.292531	0.010719797951452224	0.323317	0.016332257611898413	0.371984	0.02646274729900379	0.461911	0.04621860530377438
0.222598	0.0011786165286937	0.227448	0.0015153641083204715	0.233465	0.0020766100743650905	0.238933	0.0024975445488985546	0.247563	0.003563911884383331	0.256841	0.004686403816472569	0.270157	0.006650764697628736	0.292704	0.010803984846358916	0.323596	0.016416444506805107	0.372576	0.02657499649221271	0.463501	0.04672372667321453
0.222617	0.0011786165286937	0.227465	0.0015153641083204715	0.233494	0.0020766100743650905	0.238952	0.0024975445488985546	0.247599	0.003563911884383331	0.256873	0.004686403816472569	0.270222	0.006650764697628736	0.292904	0.01088817174126561	0.323881	0.01647256910340957	0.373175	0.026659183387119405	0.46517	0.04697628735793462
0.222635	0.0011786165286937	0.227481	0.0015153641083204715	0.233535	0.0021327346709695523	0.238971	0.0024975445488985546	0.247632	0.003563911884383331	0.256905	0.004686403816472569	0.270284	0.006650764697628736	0.293101	0.01088817174126561	0.324157	0.0165006314017118	0.373757	0.02679949487863056	0.466829	0.04736915953416585
0.222652	0.0011786165286937	0.227497	0.0015153641083204715	0.233583	0.0021607969692717835	0.23899	0.0024975445488985546	0.247673	0.003620036480987793	0.256936	0.004686403816472569	0.270344	0.006650764697628736	0.293296	0.010944296337870071	0.324424	0.01652869370001403	0.374348	0.026995930966746177	0.468545	0.04790234320190823
0.222668	0.0011786165286937	0.227513	0.0015153641083204715	0.233636	0.0021607969692717835	0.239009	0.0025256068472007858	0.247727	0.003620036480987793	0.256967	0.004686403816472569	0.2704	0.006650764697628736	0.293498	0.010972358636172302	0.324675	0.016556755998316262	0.37496	0.027023993265048406	0.470302	0.048211028483232776
0.222684	0.0011786165286937	0.227529	0.0015153641083204715	0.233692	0.002188859267574014	0.239041	0.0025256068472007858	0.247774	0.003620036480987793	0.256996	0.004686403816472569	0.27046	0.006678826995930967	0.293701	0.011028483232776765	0.324944	0.016669005191525185	0.375535	0.0271081801599551	0.472096	0.0487722744492774
0.2227	0.0011786165286937	0.227544	0.0015153641083204715	0.233748	0.002188859267574014	0.23907	0.0025256068472007858	0.247817	0.003620036480987793	0.257025	0.004686403816472569	0.270529	0.006678826995930967	0.293906	0.011084607829381227	0.325239	0.016697067489827418	0.376126	0.027248491651466256	0.473947	0.049109022028904166
0.222715	0.0011786165286937	0.227559	0.0015153641083204715	0.233799	0.002188859267574014	0.239096	0.0025256068472007858	0.247856	0.003620036480987793	0.257053	0.004686403816472569	0.270602	0.0067068892942331974	0.294134	0.011140732425985688	0.325509	0.016697067489827418	0.376696	0.02733267854637295	0.475786	0.04947383190683317
0.222729	0.0011786165286937	0.227573	0.0015153641083204715	0.233855	0.0022169215658762453	0.239121	0.0025256068472007858	0.247892	0.003620036480987793	0.25708	0.004686403816472569	0.270673	0.0067068892942331974	0.29435	0.011168794724287919	0.325782	0.01680931668303634	0.3773	0.027501052336186334	0.477591	0.0498667040830644
0.222743	0.0011786165286937	0.227588	0.0015153641083204715	0.233909	0.0022169215658762453	0.239144	0.0025256068472007858	0.247925	0.003620036480987793	0.257107	0.004686403816472569	0.270738	0.0067068892942331974	0.294567	0.01119685702259015	0.32607	0.016865441279640802	0.377889	0.027557176932790795	0.479432	0.050259576259295634
0.222756	0.0011786165286937	0.227602	0.0015153641083204715	0.233957	0.0022169215658762453	0.239166	0.0025256068472007858	0.247956	0.003620036480987793	0.257133	0.004686403816472569	0.2708	0.006734951592535429	0.294766	0.01119685702259015	0.326364	0.016921565876245263	0.378465	0.027725550722604183	0.481272	0.05059632383892241
0.22277	0.0011786165286937	0.227615	0.0015153641083204715	0.234002	0.0022169215658762453	0.239188	0.0025256068472007858	0.248	0.003676161077592255	0.257159	0.004686403816472569	0.270875	0.00676301389083766	0.294948	0.01119685702259015	0.326658	0.016949628174547496	0.379061	0.027809737617510873	0.483116	0.051017258313455875
0.222783	0.0011786165286937	0.227629	0.0015153641083204715	0.234043	0.0022169215658762453	0.239215	0.0025536691455030165	0.248065	0.0037042233758944857	0.257183	0.004686403816472569	0.27095	0.00676301389083766	0.295117	0.01119685702259015	0.326929	0.016977690472849725	0.379648	0.02795004910902203	0.484955	0.051157569804967024
0.222795	0.0011786165286937	0.227642	0.0015153641083204715	0.234081	0.0022169215658762453	0.239247	0.0025536691455030165	0.248131	0.0037042233758944857	0.257208	0.004686403816472569	0.271019	0.00676301389083766	0.295274	0.01119685702259015	0.327185	0.017005752771151957	0.380261	0.028090360600533184	0.486728	0.05141013048968711
0.222807	0.0011786165286937	0.227655	0.0015153641083204715	0.234117	0.0022169215658762453	0.239277	0.0025536691455030165	0.248189	0.0037042233758944857	0.257232	0.004686403816472569	0.271089	0.0067910761891398904	0.295437	0.011252981619194613	0.32744	0.01703381506945419	0.380922	0.028370983583555495	0.488523	0.05202750105233619
0.222819	0.0011786165286937	0.227668	0.0015153641083204715	0.234151	0.0022169215658762453	0.239305	0.0025536691455030165	0.248242	0.0037042233758944857	0.257255	0.004686403816472569	0.271171	0.006819138487442121	0.2956	0.011252981619194613	0.327701	0.01711800196436088	0.38163	0.02859548196997334	0.490351	0.052280061737056266
0.222831	0.0011786165286937	0.227681	0.0015153641083204715	0.234183	0.0022169215658762453	0.239331	0.0025536691455030165	0.248291	0.0037042233758944857	0.257278	0.004686403816472569	0.271249	0.006847200785744353	0.295754	0.011252981619194613	0.327959	0.01711800196436088	0.382344	0.0286516065665778	0.492201	0.05272905850989196
0.222842	0.0011786165286937	0.227694	0.0015153641083204715	0.234213	0.0022169215658762453	0.239372	0.0026097937421074788	0.248342	0.003732285674196717	0.2573	0.004686403816472569	0.271329	0.0068752630840465834	0.295908	0.011281043917496843	0.328254	0.01734250035077873	0.383031	0.028763855759786728	0.494087	0.05306580608951873
0.222854	0.0011786165286937	0.227706	0.0015153641083204715	0.234243	0.0022169215658762453	0.239424	0.0026097937421074788	0.248416	0.0037884102708011787	0.257322	0.004686403816472569	0.271413	0.0068752630840465834	0.296053	0.011281043917496843	0.328584	0.017370562649080958	0.383699	0.02884804265469342	0.495971	0.0534025536691455
0.222865	0.0011786165286937	0.227718	0.0015153641083204715	0.234271	0.0022169215658762453	0.23947	0.0026097937421074788	0.248487	0.0037884102708011787	0.257344	0.004686403816472569	0.271488	0.0068752630840465834	0.296203	0.011337168514101305	0.328898	0.017426687245685423	0.384387	0.029072541041111268	0.49788	0.05390767503858566
0.222875	0.0011786165286937	0.22773	0.0015153641083204715	0.234298	0.0022169215658762453	0.239519	0.0026378560404097095	0.248551	0.0037884102708011787	0.257365	0.004686403816472569	0.271556	0.0068752630840465834	0.296354	0.011337168514101305	0.329206	0.017482811842289885	0.385092	0.02918479023432019	0.499787	0.05413217342500351
0.222886	0.0011786165286937	0.227742	0.0015153641083204715	0.234324	0.0022169215658762453	0.239583	0.0026659183387119406	0.248609	0.0037884102708011787	0.257386	0.004686403816472569	0.271618	0.0068752630840465834	0.296501	0.011365230812403536	0.329508	0.017510874140592114	0.385778	0.029353164024133578	0.501657	0.05438473410972359
0.222896	0.0011786165286937	0.227753	0.0015153641083204715	0.234349	0.0022169215658762453	0.239647	0.0026939806370141713	0.248662	0.0037884102708011787	0.257406	0.004686403816472569	0.271675	0.0068752630840465834	0.296643	0.011365230812403536	0.32981	0.0176792479304055	0.386507	0.029521537813946962	0.503503	0.054693419391048125
0.222907	0.0011786165286937	0.227778	0.0015714887049249333	0.234373	0.0022169215658762453	0.239709	0.0026939806370141713	0.248712	0.0037884102708011787	0.257426	0.004686403816472569	0.271745	0.006931387680651046	0.296777	0.011365230812403536	0.330141	0.017735372527009963	0.387246	0.02971797390206258	0.505368	0.05511435386558159
0.222917	0.0011786165286937	0.227813	0.0015714887049249333	0.234396	0.0022169215658762453	0.239766	0.0026939806370141713	0.248766	0.0038164725691034094	0.257445	0.004686403816472569	0.271817	0.006931387680651046	0.296911	0.011393293110705766	0.330451	0.017791497123614424	0.388003	0.029886347691875963	0.507227	0.055338852251999436
0.222933	0.001206678826995931	0.227845	0.0015714887049249333	0.234419	0.0022169215658762453	0.239818	0.0026939806370141713	0.248824	0.0038164725691034094	0.257464	0.004686403816472569	0.271882	0.006931387680651046	0.297043	0.011393293110705766	0.33076	0.017847621720218886	0.38873	0.029970534586782657	0.509192	0.0561245966044619
0.222957	0.001206678826995931	0.227875	0.0015714887049249333	0.234441	0.0022169215658762453	0.239866	0.0026939806370141713	0.248877	0.0038164725691034094	0.257483	0.004686403816472569	0.271942	0.006931387680651046	0.297201	0.011561666900519152	0.331064	0.017903746316823347	0.389425	0.03005472148168935	0.511235	0.05646134418408868
0.22298	0.001206678826995931	0.227902	0.0015714887049249333	0.234462	0.0022169215658762453	0.239911	0.0026939806370141713	0.248937	0.0038725971657078717	0.257502	0.004686403816472569	0.272005	0.0069594499789532764	0.29742	0.011673916093728077	0.331376	0.01795987091342781	0.390088	0.030166970674898274	0.513253	0.05682615406201768
0.223013	0.001234741125298162	0.227927	0.0015714887049249333	0.234483	0.0022169215658762453	0.239953	0.0026939806370141713	0.249009	0.0039006594640101024	0.25752	0.004686403816472569	0.272071	0.0069594499789532764	0.297685	0.011786165286937	0.331683	0.018015995510032273	0.390777	0.030335344464711658	0.515293	0.0573874000280623
0.223047	0.001234741125298162	0.227951	0.0015714887049249333	0.234503	0.0022169215658762453	0.239998	0.0027220429353164025	0.249087	0.0039006594640101024	0.257538	0.004686403816472569	0.272132	0.006987512277255507	0.297945	0.011786165286937	0.331974	0.018044057808334502	0.391481	0.030419531359618352	0.517362	0.05780833450259576
0.223077	0.001234741125298162	0.227974	0.0015714887049249333	0.234523	0.0022169215658762453	0.240049	0.0027220429353164025	0.249154	0.0039006594640101024	0.257555	0.004686403816472569	0.272204	0.006987512277255507	0.298179	0.01181422758523923	0.332257	0.018072120106636735	0.392207	0.030700154342640663	0.519462	0.05820120667882699
0.223105	0.001234741125298162	0.227996	0.0015714887049249333	0.234543	0.0022169215658762453	0.240097	0.0027220429353164025	0.249218	0.0039287217623123335	0.257573	0.004686403816472569	0.272278	0.007015574575557738	0.29842	0.011898414480145924	0.332526	0.018072120106636735	0.392949	0.030840465834151818	0.521571	0.05853795425845377
0.22313	0.001234741125298162	0.228016	0.0015714887049249333	0.234561	0.0022169215658762453	0.240142	0.0027220429353164025	0.249279	0.0039287217623123335	0.25759	0.004686403816472569	0.272356	0.0070436368738599694	0.298654	0.011898414480145924	0.3328	0.018156307001543425	0.393687	0.03095271502736074	0.523672	0.059043075627893925
0.223158	0.0012628034236003929	0.228038	0.0015995510032271642	0.23458	0.0022169215658762453	0.240196	0.002750105233618633	0.249335	0.0039287217623123335	0.257606	0.004686403816472569	0.272445	0.0070716991721622	0.298886	0.012010663673354847	0.333074	0.018184369299845658	0.394417	0.031064964220569664	0.52585	0.05954819699733408
0.223193	0.0012628034236003929	0.228061	0.0015995510032271642	0.234598	0.0022169215658762453	0.240248	0.002750105233618633	0.249395	0.003984846358916795	0.257623	0.004686403816472569	0.272541	0.007099761470464431	0.299143	0.01206678826995931	0.333351	0.01824049389645012	0.395128	0.03120527571208082	0.528061	0.05991300687526308
0.223225	0.0012628034236003929	0.228095	0.0016276133015293952	0.234616	0.0022169215658762453	0.240302	0.002806229830223095	0.24947	0.0040129086572190265	0.257644	0.0047144661147748	0.272642	0.007099761470464431	0.299403	0.012122912866563772	0.33363	0.01829661849305458	0.395905	0.03151396099340536	0.530249	0.060221692156587625
0.223254	0.0012628034236003929	0.228127	0.0016276133015293952	0.234633	0.0022169215658762453	0.240372	0.002806229830223095	0.24955	0.0040129086572190265	0.257676	0.004742528413077031	0.272731	0.007099761470464431	0.299668	0.012150975164866002	0.333906	0.018380805387961274	0.396714	0.031598147888312056	0.532392	0.06072681352602778
0.22328	0.0012628034236003929	0.228157	0.0016276133015293952	0.23465	0.0022169215658762453	0.240435	0.002806229830223095	0.249622	0.0040129086572190265	0.257716	0.004742528413077031	0.272813	0.007099761470464431	0.29992	0.012207099761470464	0.334189	0.018436929984565736	0.397486	0.03171039708152098	0.534595	0.06109162340395678
0.223305	0.0012628034236003929	0.228184	0.0016276133015293952	0.234666	0.0022169215658762453	0.240493	0.002806229830223095	0.249687	0.0040129086572190265	0.257753	0.004742528413077031	0.272891	0.007127823768766662	0.300185	0.012291286656377158	0.334465	0.018493054581170197	0.398241	0.03190683316963659	0.536744	0.06137224638697909
0.223328	0.0012628034236003929	0.228209	0.0016276133015293952	0.234683	0.0022169215658762453	0.240546	0.002806229830223095	0.249746	0.0040129086572190265	0.257786	0.004742528413077031	0.272975	0.007127823768766662	0.300479	0.01237547355128385	0.334748	0.01852111687947243	0.399025	0.03204714466114775	0.538842	0.061680931668303636
0.223349	0.0012628034236003929	0.228233	0.0016276133015293952	0.234699	0.0022169215658762453	0.240595	0.002806229830223095	0.2498	0.0040129086572190265	0.257817	0.004742528413077031	0.273078	0.007212010663673355	0.300757	0.01237547355128385	0.335042	0.01857724147607689	0.399816	0.032215518450961135	0.540962	0.06212992844113933
0.223369	0.0012628034236003929	0.228256	0.0016276133015293952	0.234715	0.0022169215658762453	0.24064	0.002806229830223095	0.24985	0.0040129086572190265	0.257845	0.004742528413077031	0.273205	0.007296197558580048	0.301013	0.01240353584958608	0.33533	0.018633366072681352	0.400632	0.03246807913568121	0.543067	0.06235442682755718
0.223388	0.0012628034236003929	0.228278	0.0016276133015293952	0.23473	0.0022169215658762453	0.240683	0.002806229830223095	0.249897	0.0040129086572190265	0.257871	0.004770590711379262	0.273342	0.007296197558580048	0.301264	0.012459660446190544	0.3356	0.018633366072681352	0.401446	0.032552266030587904	0.545134	0.0627472990037884
0.223407	0.0012628034236003929	0.228299	0.0016276133015293952	0.234745	0.0022169215658762453	0.240723	0.002806229830223095	0.249942	0.004040970955521257	0.257908	0.004770590711379262	0.273463	0.007296197558580048	0.301539	0.012571909639399467	0.335863	0.018689490669285814	0.402247	0.03272063982040129	0.547219	0.06311210888171741
0.223424	0.0012628034236003929	0.228319	0.0016276133015293952	0.23476	0.0022169215658762453	0.240762	0.002806229830223095	0.249999	0.004040970955521257	0.257941	0.0047986530096814925	0.273572	0.007296197558580048	0.301819	0.012599971937701697	0.336112	0.018717552967588046	0.403059	0.03294513820681914	0.549354	0.06356110565455311
0.22344	0.0012628034236003929	0.228339	0.0016276133015293952	0.234775	0.0022169215658762453	0.240798	0.002806229830223095	0.250051	0.004040970955521257	0.257997	0.004826715307983724	0.27368	0.007380384453486741	0.302096	0.012628034236003928	0.33641	0.018942051354005892	0.403903	0.03308544969833029	0.551533	0.0640101024273888
0.223456	0.0012628034236003929	0.228358	0.0016276133015293952	0.23479	0.0022169215658762453	0.240842	0.002834292128525326	0.250099	0.004040970955521257	0.258049	0.004826715307983724	0.273824	0.007436509050091203	0.302363	0.01265609653430616	0.336731	0.018970113652308124	0.40476	0.03333801038305037	0.55373	0.06443103690192227
0.223472	0.0012628034236003929	0.228376	0.0016276133015293952	0.234804	0.0022169215658762453	0.240887	0.002834292128525326	0.250144	0.004040970955521257	0.258096	0.004826715307983724	0.273981	0.007464571348393434	0.302619	0.012712221130910622	0.33704	0.01905430054721482	0.405659	0.03350638417286376	0.555976	0.06490809597306019
0.223487	0.0012628034236003929	0.228394	0.0016276133015293952	0.234829	0.002244983864178476	0.240934	0.0028623544268275574	0.250186	0.004040970955521257	0.258139	0.004826715307983724	0.274127	0.007464571348393434	0.302898	0.012768345727515083	0.337374	0.01919461203872597	0.406537	0.033646695664374913	0.558254	0.06521678125438474
0.223501	0.0012628034236003929	0.228411	0.0016276133015293952	0.234854	0.002244983864178476	0.24099	0.002918479023432019	0.250226	0.004040970955521257	0.258179	0.004826715307983724	0.274255	0.007464571348393434	0.303169	0.012824470324119545	0.337694	0.019222674337028203	0.407404	0.03389925634909499	0.560531	0.06569384032552265
0.223515	0.0012628034236003929	0.228428	0.0016276133015293952	0.234877	0.002244983864178476	0.241064	0.00294654132173425	0.250264	0.004040970955521257	0.258252	0.004910902202890417	0.274371	0.007464571348393434	0.303464	0.012908657219026239	0.338031	0.019306861231934896	0.408347	0.034207941630419535	0.562778	0.06594640101024274
0.223528	0.0012628034236003929	0.228444	0.0016276133015293952	0.234898	0.002244983864178476	0.241143	0.00294654132173425	0.2503	0.004040970955521257	0.25834	0.004938964501192648	0.274477	0.007464571348393434	0.303771	0.013020906412235161	0.338354	0.019362985828539358	0.409284	0.034376315420232915	0.565042	0.06639539778307843
0.22355	0.0012908657219026238	0.22846	0.0016276133015293952	0.234919	0.002244983864178476	0.241214	0.00294654132173425	0.250335	0.004040970955521257	0.258418	0.004938964501192648	0.274581	0.007492633646695664	0.304078	0.013048968710537394	0.338679	0.01947523502174828	0.410246	0.03471306299985969	0.56733	0.06678826995930967
0.223574	0.0012908657219026238	0.228475	0.0016276133015293952	0.234938	0.002244983864178476	0.241278	0.00294654132173425	0.250369	0.004040970955521257	0.258492	0.0049670267994948785	0.274696	0.007520695944997895	0.304388	0.013105093307141855	0.339001	0.01947523502174828	0.41125	0.03488143678967307	0.569651	0.06743370282026098
0.223595	0.0012908657219026238	0.22849	0.0016276133015293952	0.234956	0.002244983864178476	0.241335	0.00294654132173425	0.250401	0.004040970955521257	0.258569	0.0049670267994948785	0.274806	0.007520695944997895	0.304688	0.013161217903746317	0.339301	0.019559421916654975	0.412237	0.03507787287778869	0.572044	0.06779851269818998
0.223615	0.0012908657219026238	0.228505	0.0016276133015293952	0.234974	0.002244983864178476	0.241388	0.00294654132173425	0.250437	0.004069033253823488	0.25865	0.004995089097797109	0.274916	0.007548758243300127	0.304979	0.013189280202048547	0.339627	0.019671671109863897	0.413217	0.03524624666760208	0.574473	0.06830363406763014
0.223633	0.0012908657219026238	0.228531	0.001655675599831626	0.234992	0.002273046162480707	0.241437	0.00294654132173425	0.25048	0.004069033253823488	0.258723	0.004995089097797109	0.275036	0.007604882839904588	0.305261	0.013245404798653009	0.339957	0.01972779570646836	0.414219	0.035554931948926616	0.57692	0.06875263084046583
0.22365	0.0012908657219026238	0.228556	0.001655675599831626	0.235024	0.002273046162480707	0.241483	0.00294654132173425	0.25052	0.004069033253823488	0.258787	0.005023151396099341	0.275157	0.007604882839904588	0.305546	0.013301529395257472	0.340292	0.019811982601375053	0.415241	0.035723305738740004	0.579452	0.0695383751929283
0.223665	0.0012908657219026238	0.228579	0.001655675599831626	0.235063	0.002301108460782938	0.241525	0.00294654132173425	0.250562	0.0040970955521257195	0.258869	0.005079275992703802	0.275268	0.007604882839904588	0.305837	0.013385716290164164	0.340622	0.019868107197979514	0.416207	0.03586361723025116	0.582133	0.07009962115897292
0.22368	0.0012908657219026238	0.2286	0.001655675599831626	0.2351	0.002301108460782938	0.241566	0.00294654132173425	0.250609	0.0040970955521257195	0.25896	0.005079275992703802	0.275379	0.007689069734811281	0.306127	0.013385716290164164	0.340962	0.019952294092886208	0.417188	0.03603199102006455	0.584862	0.07054861793180861
0.223695	0.0012908657219026238	0.22862	0.001655675599831626	0.235135	0.002329170759085169	0.241604	0.00294654132173425	0.250653	0.0040970955521257195	0.259041	0.005079275992703802	0.27551	0.007689069734811281	0.306397	0.013413778588466395	0.341304	0.020036480987792902	0.418257	0.03656517468780693	0.587578	0.07099761470464432
0.223708	0.0012908657219026238	0.228639	0.001655675599831626	0.235181	0.002329170759085169	0.24164	0.00294654132173425	0.250694	0.0040970955521257195	0.259115	0.005079275992703802	0.275628	0.007689069734811281	0.30668	0.01352602778167532	0.341622	0.020036480987792902	0.41938	0.036817735372527007	0.590341	0.07158692296899116
0.223722	0.0012908657219026238	0.228658	0.001655675599831626	0.235222	0.002329170759085169	0.241678	0.002974603620036481	0.250733	0.0040970955521257195	0.259183	0.005079275992703802	0.275736	0.007689069734811281	0.306983	0.01355409007997755	0.341915	0.02006454328609513	0.420459	0.036986109162340394	0.593128	0.0720639820401291
0.223734	0.0012908657219026238	0.228675	0.001655675599831626	0.235258	0.002329170759085169	0.241725	0.002974603620036481	0.25077	0.0040970955521257195	0.259245	0.005079275992703802	0.275843	0.007717132033113512	0.307284	0.013610214676582012	0.3422	0.020120667882699592	0.421502	0.03707029605724709	0.595877	0.07248491651466255
0.223747	0.0012908657219026238	0.228692	0.001655675599831626	0.23529	0.002329170759085169	0.241767	0.002974603620036481	0.250806	0.0040970955521257195	0.259304	0.005079275992703802	0.275944	0.007717132033113512	0.307586	0.013694401571488705	0.342501	0.020176792479304054	0.422528	0.037266732145362705	0.598605	0.07293391328749825
0.223759	0.0012908657219026238	0.228709	0.001655675599831626	0.23532	0.002329170759085169	0.241806	0.002974603620036481	0.25084	0.0040970955521257195	0.259359	0.005079275992703802	0.276036	0.007717132033113512	0.307901	0.013750526168093167	0.342801	0.020260979374210748	0.423529	0.03743510593517609	0.601323	0.07338291006033394
0.223788	0.0013189280202048547	0.228724	0.001655675599831626	0.235348	0.002329170759085169	0.241844	0.003030728216640943	0.250873	0.0040970955521257195	0.259411	0.005079275992703802	0.276122	0.007717132033113512	0.308197	0.013750526168093167	0.34312	0.02037322856741967	0.424541	0.03757541742668725	0.604095	0.07400028062298303
0.223815	0.0013189280202048547	0.22874	0.001655675599831626	0.235374	0.002329170759085169	0.241908	0.0030587905149431736	0.250909	0.00412515785042795	0.25946	0.005079275992703802	0.276203	0.007717132033113512	0.308476	0.013778588466395398	0.34346	0.020429353164024132	0.42558	0.037912165006314016	0.606963	0.07464571348393434
0.223838	0.0013189280202048547	0.228754	0.001655675599831626	0.235399	0.002329170759085169	0.241975	0.0030587905149431736	0.250954	0.00412515785042795	0.259507	0.005079275992703802	0.276285	0.007745194331415743	0.308733	0.013806650764697628	0.343785	0.020485477760628597	0.426647	0.03810860109442964	0.609869	0.0750666479584678
0.223859	0.0013189280202048547	0.228769	0.001655675599831626	0.235423	0.002329170759085169	0.242034	0.0030587905149431736	0.250993	0.00412515785042795	0.259552	0.005079275992703802	0.276371	0.007801318928020205	0.309001	0.013862775361302091	0.344107	0.020513540058930826	0.427768	0.03850147327066087	0.612799	0.07562789392451241
0.223878	0.0013189280202048547	0.228783	0.001655675599831626	0.235446	0.002329170759085169	0.242096	0.003086852813245405	0.251029	0.00412515785042795	0.259595	0.005079275992703802	0.276483	0.007829381226322436	0.309263	0.013918899957906553	0.344425	0.020569664655535287	0.428925	0.03875403395538095	0.615767	0.07616107759225481
0.223895	0.0013189280202048547	0.228796	0.001655675599831626	0.235468	0.002329170759085169	0.242162	0.003086852813245405	0.251063	0.004153220148730181	0.259636	0.005079275992703802	0.276603	0.007857443524624667	0.30953	0.013918899957906553	0.344726	0.020569664655535287	0.430135	0.03911884383330995	0.618836	0.07672232355829943
0.223912	0.0013189280202048547	0.228809	0.001655675599831626	0.235489	0.002329170759085169	0.242221	0.003086852813245405	0.251107	0.004153220148730181	0.259677	0.005107338291006033	0.276719	0.007885505822926898	0.309773	0.013918899957906553	0.345023	0.02065385155044198	0.431361	0.03937140451803003	0.62189	0.0771432580328329
0.223927	0.0013189280202048547	0.228834	0.0016837378981338573	0.235519	0.0023572330573874	0.242273	0.003086852813245405	0.251146	0.004153220148730181	0.259726	0.005107338291006033	0.276834	0.007913568121229128	0.309997	0.013918899957906553	0.345329	0.020709976147046442	0.432566	0.03959590290444787	0.624942	0.07776062859548197
0.223944	0.0013469903185070857	0.22886	0.0016837378981338573	0.235549	0.0023572330573874	0.242322	0.003086852813245405	0.251183	0.004153220148730181	0.259771	0.005107338291006033	0.276949	0.007913568121229128	0.310247	0.014031149151115476	0.345654	0.020794163041953136	0.433769	0.03984846358916795	0.628098	0.07854637294794443
0.223965	0.0013469903185070857	0.228883	0.0016837378981338573	0.235577	0.0023572330573874	0.242366	0.003086852813245405	0.251218	0.004153220148730181	0.259828	0.0051354005893082645	0.277053	0.007913568121229128	0.310485	0.014031149151115476	0.345995	0.021018661428370982	0.434977	0.04012908657219026	0.631301	0.0789673074224779
0.223985	0.0013469903185070857	0.228905	0.0016837378981338573	0.235603	0.0023572330573874	0.242408	0.003086852813245405	0.25125	0.004153220148730181	0.25988	0.0051354005893082645	0.277159	0.00794163041953136	0.310704	0.014031149151115476	0.346384	0.021074786024975447	0.436208	0.04035358495860811	0.634505	0.07955661568682475
0.224003	0.0013469903185070857	0.228925	0.0016837378981338573	0.235628	0.0023572330573874	0.242453	0.003114915111547636	0.251282	0.004153220148730181	0.259932	0.005163462887610495	0.277272	0.00796969271783359	0.31093	0.01411533604602217	0.346767	0.021158972919882137	0.43745	0.04066227023993265	0.637793	0.08028623544268275
0.224025	0.0013750526168093166	0.228945	0.0016837378981338573	0.235651	0.0023572330573874	0.242509	0.0031429774098498666	0.251312	0.004153220148730181	0.25999	0.005163462887610495	0.277386	0.007997755016135822	0.311172	0.014171460642626631	0.34715	0.02118703521818437	0.438721	0.04099901781955942	0.641185	0.0809597306019363
0.224056	0.0013750526168093166	0.228964	0.0016837378981338573	0.235674	0.0023572330573874	0.242565	0.0031429774098498666	0.251341	0.004153220148730181	0.260054	0.005191525185912726	0.277492	0.007997755016135822	0.311425	0.014255647537533323	0.347519	0.02124315981478883	0.439983	0.04119545390767504	0.644581	0.08146485197137646
0.224089	0.0014031149151115475	0.228981	0.0016837378981338573	0.235696	0.0023572330573874	0.242615	0.0031429774098498666	0.25137	0.004181282447032412	0.260112	0.005191525185912726	0.277588	0.007997755016135822	0.311684	0.014283709835835556	0.347882	0.021327346709695525	0.44125	0.04150413918899958	0.647961	0.08194191104251439
0.224129	0.0014031149151115475	0.228999	0.0016837378981338573	0.235717	0.0023572330573874	0.242662	0.0031429774098498666	0.251411	0.004181282447032412	0.260164	0.005191525185912726	0.277681	0.008025817314438053	0.31195	0.014339834432440017	0.348254	0.021439595902904448	0.442544	0.04186894906692858	0.651323	0.08247509471025677
0.224164	0.0014031149151115475	0.229015	0.0016837378981338573	0.235737	0.0023572330573874	0.242717	0.003171039708152098	0.251449	0.004181282447032412	0.260212	0.005191525185912726	0.277778	0.008025817314438053	0.31221	0.01442402132734671	0.348627	0.021523782797811142	0.443893	0.042149572049950894	0.654751	0.08328890136102146
0.224194	0.0014031149151115475	0.229031	0.0016837378981338573	0.235756	0.0023572330573874	0.24277	0.003171039708152098	0.251485	0.004181282447032412	0.260256	0.005191525185912726	0.277876	0.008110004209344745	0.312478	0.014480145923951172	0.348995	0.021579907394415603	0.445238	0.04234600813806651	0.658298	0.08390627192367055
0.224222	0.0014031149151115475	0.229047	0.0016837378981338573	0.235775	0.0023572330573874	0.242818	0.003171039708152098	0.25152	0.004181282447032412	0.260298	0.0052195874842149576	0.277999	0.008166128805949207	0.312758	0.014536270520555634	0.349376	0.02172021888592676	0.446561	0.042598568822786585	0.661915	0.08472007857443524
0.224247	0.0014031149151115475	0.229062	0.0016837378981338573	0.235794	0.0023572330573874	0.242862	0.003171039708152098	0.251552	0.004181282447032412	0.260355	0.0052195874842149576	0.278137	0.008166128805949207	0.313027	0.014564332818857864	0.349769	0.02180440578083345	0.447853	0.04285112950750666	0.665643	0.08539357373368879
0.224271	0.0014031149151115475	0.229077	0.0016837378981338573	0.235812	0.0023572330573874	0.242903	0.003171039708152098	0.251583	0.004181282447032412	0.260408	0.0052195874842149576	0.278272	0.008194191104251439	0.313296	0.014648519713764557	0.350165	0.021860530377437914	0.449177	0.04310369019222674	0.669442	0.08620738038445348
0.224293	0.0014031149151115475	0.229091	0.0016837378981338573	0.235829	0.0023572330573874	0.242948	0.0031991020064543285	0.251613	0.004181282447032412	0.260456	0.0052195874842149576	0.278404	0.00822225340255367	0.313573	0.014676582012066789	0.350545	0.021916654974042375	0.450531	0.04352462466676021	0.673395	0.08724568542163604
0.224313	0.0014031149151115475	0.229105	0.0016837378981338573	0.235846	0.0023572330573874	0.242997	0.0031991020064543285	0.251642	0.004181282447032412	0.260501	0.0052195874842149576	0.278525	0.0082503157008559	0.313836	0.01473270660867125	0.35092	0.021944717272344604	0.451956	0.043777185351480286	0.677516	0.08800336747579626
0.224333	0.0014031149151115475	0.229119	0.0016837378981338573	0.235863	0.0023572330573874	0.243041	0.0031991020064543285	0.251669	0.004181282447032412	0.26057	0.00530377437912165	0.278662	0.008278377999158131	0.314092	0.014760768906973481	0.351281	0.022028904167251298	0.453348	0.044029746036200364	0.681739	0.0888452364248632
0.224352	0.0014031149151115475	0.229132	0.0016837378981338573	0.235879	0.0023572330573874	0.243081	0.0031991020064543285	0.251696	0.004181282447032412	0.260645	0.00530377437912165	0.278798	0.008306440297460362	0.314344	0.014788831205275712	0.35167	0.02214115336046022	0.454743	0.04436649361582714	0.686017	0.08951873158411675
0.224369	0.0014031149151115475	0.229145	0.0016837378981338573	0.235895	0.0023572330573874	0.243119	0.0031991020064543285	0.251722	0.004181282447032412	0.260712	0.00530377437912165	0.278925	0.008306440297460362	0.314586	0.014816893503577943	0.352083	0.022281464851971376	0.456157	0.04461905430054722	0.69027	0.09030447593657921
0.224386	0.0014031149151115475	0.229158	0.0016837378981338573	0.235911	0.0023572330573874	0.243154	0.0032271643047565596	0.251746	0.004181282447032412	0.260772	0.00530377437912165	0.279054	0.008362564894064823	0.314822	0.014844955801880173	0.352484	0.022337589448575838	0.457556	0.04484355268696506	0.694601	0.09097797109583275
0.224403	0.0014031149151115475	0.229171	0.0016837378981338573	0.235926	0.0023572330573874	0.243201	0.0032271643047565596	0.251771	0.004181282447032412	0.260826	0.00530377437912165	0.279194	0.008390627192367054	0.315049	0.014844955801880173	0.352892	0.02244983864178476	0.458949	0.045152237968289606	0.698983	0.0918479023432019
0.224418	0.0014031149151115475	0.229183	0.0016837378981338573	0.235941	0.0023572330573874	0.243244	0.0032271643047565596	0.251794	0.004181282447032412	0.260876	0.00530377437912165	0.279329	0.008390627192367054	0.315261	0.014901080398484636	0.353289	0.022505963238389225	0.460321	0.04534867405640522	0.703469	0.09266170899396661
0.224439	0.0014311772134137787	0.229195	0.0016837378981338573	0.235955	0.0023572330573874	0.243285	0.0032271643047565596	0.251817	0.004181282447032412	0.260923	0.00530377437912165	0.279454	0.008390627192367054	0.315493	0.014929142696786867	0.353675	0.022534025536691454	0.46168	0.045573172442823065	0.707985	0.09333520415322015
0.224465	0.0014311772134137787	0.229207	0.0016837378981338573	0.23597	0.0023572330573874	0.243336	0.0032552266030587904	0.251839	0.004181282447032412	0.260967	0.00530377437912165	0.279574	0.008418689490669286	0.315713	0.014985267293391329	0.354044	0.022562087834993687	0.463099	0.046050231513960996	0.712502	0.09400869931247369
0.224488	0.0014311772134137787	0.229218	0.0016837378981338573	0.235984	0.0023572330573874	0.243391	0.0032832889013610215	0.25186	0.004181282447032412	0.26102	0.005331836677423881	0.279691	0.008418689490669286	0.315953	0.01501332959169356	0.354409	0.02267433702820261	0.464522	0.04627472990037884	0.717028	0.09479444366493615
0.224509	0.0014311772134137787	0.22923	0.0016837378981338573	0.236004	0.002385295355689631	0.243447	0.0032832889013610215	0.251881	0.004181282447032412	0.261069	0.005331836677423881	0.279807	0.008474814087273748	0.316178	0.01501332959169356	0.35477	0.022702399326504842	0.465975	0.04655535288340115	0.721632	0.09529956503437631
0.224529	0.0014311772134137787	0.229241	0.0016837378981338573	0.236031	0.002385295355689631	0.243498	0.0032832889013610215	0.251902	0.004181282447032412	0.261114	0.005331836677423881	0.279934	0.008474814087273748	0.316385	0.01501332959169356	0.355145	0.022814648519713765	0.467483	0.04708853655114354	0.726198	0.0959169355970254
0.224547	0.0014311772134137787	0.229252	0.0016837378981338573	0.236056	0.002385295355689631	0.243551	0.003311351199663252	0.251922	0.004181282447032412	0.261156	0.005331836677423881	0.28005	0.008502876385575979	0.316581	0.01504139188999579	0.355549	0.02303914690613161	0.469048	0.04742528413077031	0.730739	0.09661849305458117
0.224565	0.0014311772134137787	0.229262	0.0016837378981338573	0.236088	0.002413357653991862	0.243605	0.003311351199663252	0.251941	0.004181282447032412	0.261196	0.005331836677423881	0.280176	0.00853093868387821	0.31677	0.01504139188999579	0.356034	0.02326364529254946	0.470624	0.047762031710397085	0.735453	0.09771292268836818
0.224583	0.0014592395117160096	0.229273	0.0016837378981338573	0.236132	0.0024414199522940928	0.243653	0.003311351199663252	0.25196	0.004181282447032412	0.26124	0.005359898975726112	0.280315	0.00855900098218044	0.316971	0.015125578784902484	0.356538	0.023403956784060615	0.472236	0.04807071699172162	0.740297	0.09852672933913288
0.224612	0.0014592395117160096	0.229283	0.0016837378981338573	0.236174	0.0024414199522940928	0.243698	0.0033394134979654834	0.251979	0.004181282447032412	0.261289	0.005359898975726112	0.280445	0.008615125578784903	0.317195	0.015209765679809176	0.357032	0.023460081380665077	0.473788	0.04823909078153501	0.745167	0.09928441139329311
0.224638	0.0014592395117160096	0.229294	0.0016837378981338573	0.236212	0.0024414199522940928	0.243754	0.0033394134979654834	0.251997	0.004181282447032412	0.261335	0.005387961274028343	0.280601	0.008643187877087134	0.317434	0.01529395257471587	0.35751	0.023516205977269538	0.475309	0.04849165146625509	0.750128	0.10037884102708011
0.224661	0.0014592395117160096	0.229304	0.0016837378981338573	0.236245	0.0024414199522940928	0.243807	0.0033674757962677145	0.252014	0.004181282447032412	0.261387	0.005387961274028343	0.280746	0.008643187877087134	0.317704	0.015406201767924793	0.357975	0.023656517468780693	0.476793	0.0487722744492774	0.755233	0.10102427388803142
0.224683	0.0014592395117160096	0.229314	0.0016837378981338573	0.236276	0.0024414199522940928	0.243875	0.0034236003928721764	0.252032	0.004181282447032412	0.261435	0.005387961274028343	0.280888	0.008671250175389365	0.317977	0.015434264066227023	0.358465	0.02379682896029185	0.478273	0.049024835133997476	0.760312	0.10175389364388944
0.224704	0.0014592395117160096	0.229324	0.0016837378981338573	0.236304	0.0024414199522940928	0.243949	0.0034236003928721764	0.252049	0.004181282447032412	0.261478	0.005387961274028343	0.281016	0.008699312473691595	0.318245	0.015518450961133717	0.35896	0.02385295355689631	0.479741	0.04924933352041532	0.765441	0.10282026097937422
0.224723	0.0014592395117160096	0.229333	0.0016837378981338573	0.23633	0.0024414199522940928	0.244017	0.0034236003928721764	0.252065	0.004181282447032412	0.261519	0.005387961274028343	0.281157	0.008755437070296057	0.318526	0.015658762452644873	0.359425	0.02390907815350077	0.481218	0.0495018942051354	0.770707	0.1033534446471166
0.224742	0.0014592395117160096	0.229343	0.0016837378981338573	0.236354	0.0024414199522940928	0.244078	0.0034236003928721764	0.252082	0.004181282447032412	0.261558	0.005387961274028343	0.281297	0.008755437070296057	0.318837	0.0156868247509471	0.359891	0.023965202750105233	0.482701	0.04981057948645994	0.775944	0.10405500210467238
0.224759	0.0014592395117160096	0.229352	0.0016837378981338573	0.236378	0.0024414199522940928	0.244134	0.0034236003928721764	0.252098	0.004181282447032412	0.261598	0.005416023572330574	0.281426	0.00881156166690052	0.319119	0.0156868247509471	0.360349	0.02407745194331416	0.484175	0.049922828679668865	0.781161	0.10475655956222815
0.224776	0.0014592395117160096	0.229362	0.0016837378981338573	0.2364	0.0024414199522940928	0.244186	0.0034236003928721764	0.252113	0.004181282447032412	0.261647	0.005416023572330574	0.281568	0.00881156166690052	0.319393	0.015771011645853796	0.360823	0.024189701136523082	0.48558	0.05011926476778448	0.786432	0.10559842851129507
0.224792	0.0014592395117160096	0.229371	0.0016837378981338573	0.236421	0.0024414199522940928	0.244234	0.0034236003928721764	0.252129	0.004181282447032412	0.261692	0.005416023572330574	0.281697	0.00881156166690052	0.31967	0.015799073944156028	0.361285	0.02421776343482531	0.486993	0.0503157008559001	0.791758	0.10635611056545531
0.224808	0.0014592395117160096	0.22938	0.0016837378981338573	0.236442	0.0024414199522940928	0.244279	0.0034236003928721764	0.252144	0.004181282447032412	0.261735	0.005416023572330574	0.281815	0.00881156166690052	0.319939	0.01588326083906272	0.361731	0.024330012628034237	0.48841	0.05065244843552687	0.797154	0.10728216640942893
0.224823	0.0014592395117160096	0.229389	0.0016837378981338573	0.236467	0.002469482250596324	0.244322	0.0034236003928721764	0.252158	0.004181282447032412	0.261775	0.005416023572330574	0.281923	0.00881156166690052	0.320241	0.015967447733969412	0.362206	0.02444226182124316	0.489897	0.05096113371685141	0.802676	0.10834853374491371
0.224837	0.0014592395117160096	0.229398	0.0016837378981338573	0.2365	0.002469482250596324	0.244371	0.003451662691174407	0.252173	0.004181282447032412	0.261813	0.005416023572330574	0.282024	0.00881156166690052	0.320541	0.016023572330573874	0.362675	0.024582573312754315	0.491401	0.05129788129647818	0.808342	0.10910621579907394
0.224851	0.0014592395117160096	0.229407	0.0016837378981338573	0.23653	0.002469482250596324	0.244422	0.0034797249894766382	0.252187	0.004181282447032412	0.261849	0.005416023572330574	0.282117	0.00881156166690052	0.320851	0.01616388382208503	0.363151	0.024610635611056544	0.492897	0.05141013048968711	0.814054	0.10994808474814087
0.224864	0.0014592395117160096	0.229415	0.0016837378981338573	0.236557	0.002469482250596324	0.24448	0.0034797249894766382	0.252201	0.004181282447032412	0.261884	0.005416023572330574	0.282218	0.008867686263504981	0.321182	0.01622000841868949	0.363612	0.02472288480426547	0.494357	0.05174687806931388	0.819837	0.11087414059211449
0.224877	0.0014592395117160096	0.229424	0.0016837378981338573	0.236582	0.002469482250596324	0.244535	0.0034797249894766382	0.252215	0.004181282447032412	0.261917	0.005416023572330574	0.282333	0.008923810860109443	0.321502	0.01622000841868949	0.364104	0.024835133997474394	0.495838	0.051999438754033955	0.825666	0.11157569804967027
0.224889	0.0014592395117160096	0.229432	0.0016837378981338573	0.236606	0.002469482250596324	0.244585	0.0034797249894766382	0.252228	0.004181282447032412	0.261949	0.005416023572330574	0.282458	0.008923810860109443	0.321801	0.016248070716991723	0.364562	0.024863196295776623	0.497284	0.05213975024554511	0.831473	0.11244562929703943
0.224902	0.0014592395117160096	0.229441	0.0016837378981338573	0.236628	0.002469482250596324	0.244632	0.0034797249894766382	0.252241	0.004181282447032412	0.26198	0.005416023572330574	0.282578	0.008951873158411673	0.322108	0.016360319910200646	0.365	0.024947383190683316	0.498716	0.05242037322856742	0.83743	0.11345587203591974
0.224913	0.0014592395117160096	0.22946	0.0017118001964360882	0.23665	0.002469482250596324	0.244675	0.0034797249894766382	0.252254	0.004181282447032412	0.262013	0.005444085870632805	0.282696	0.008979935456713904	0.322417	0.016388382208502878	0.365453	0.02503157008559001	0.500158	0.0526729339132875	0.843546	0.11452223937140452
0.224925	0.0014592395117160096	0.229481	0.0017118001964360882	0.23667	0.002469482250596324	0.244716	0.0034797249894766382	0.252267	0.004181282447032412	0.262057	0.005444085870632805	0.28281	0.008979935456713904	0.322716	0.01644450680510734	0.365908	0.025115756980496704	0.5016	0.05295355689630981	0.849871	0.11575698049670267
0.224936	0.0014592395117160096	0.2295	0.0017118001964360882	0.236689	0.002469482250596324	0.244754	0.0034797249894766382	0.25228	0.004181282447032412	0.262096	0.005444085870632805	0.282934	0.009064122351620598	0.323016	0.01647256910340957	0.36634	0.025199943875403395	0.503095	0.05337449137084327	0.856306	0.1165988494457696
0.224947	0.0014592395117160096	0.229516	0.0017118001964360882	0.236708	0.002469482250596324	0.24479	0.0034797249894766382	0.252292	0.004181282447032412	0.262131	0.005444085870632805	0.28307	0.009064122351620598	0.323307	0.0165006314017118	0.366766	0.025228006173705627	0.504614	0.05354286516065666	0.862859	0.11791777746597447
0.224957	0.0014592395117160096	0.229531	0.0017118001964360882	0.236737	0.0024975445488985546	0.244839	0.003507787287778869	0.252304	0.004181282447032412	0.262169	0.005472148168935036	0.283204	0.009092184649922829	0.323618	0.016640942893222956	0.36722	0.02539637996351901	0.506095	0.053795425845376735	0.869632	0.11889995790655254
0.224968	0.0014592395117160096	0.229545	0.0017118001964360882	0.236769	0.0024975445488985546	0.244886	0.003507787287778869	0.252316	0.004209344745334643	0.262205	0.005472148168935036	0.283341	0.00912024694822506	0.323956	0.016697067489827418	0.367654	0.025424442261821244	0.50756	0.054076048828399045	0.876546	0.12005051213694401
0.224978	0.0014592395117160096	0.229558	0.0017118001964360882	0.236797	0.0024975445488985546	0.244929	0.003507787287778869	0.252344	0.004209344745334643	0.262252	0.005500210467237266	0.283467	0.00912024694822506	0.324285	0.01680931668303634	0.368078	0.025536691455030167	0.509072	0.054356671811421356	0.883512	0.12097656798091763
0.224988	0.0014592395117160096	0.22957	0.0017118001964360882	0.236824	0.0024975445488985546	0.24497	0.003507787287778869	0.252369	0.004209344745334643	0.262301	0.005528272765539498	0.283582	0.00912024694822506	0.324614	0.01680931668303634	0.368531	0.02562087834993686	0.510625	0.05472148168935036	0.890473	0.12167812543847341
0.224998	0.0014592395117160096	0.229581	0.0017118001964360882	0.236848	0.0024975445488985546	0.245008	0.003507787287778869	0.252391	0.004209344745334643	0.262355	0.005528272765539498	0.283689	0.00914830924652729	0.324915	0.016837378981338573	0.369001	0.025789252139750245	0.512249	0.05505822926897713	0.897468	0.12268836817735372
0.225007	0.0014592395117160096	0.229592	0.0017118001964360882	0.23687	0.0024975445488985546	0.245045	0.003507787287778869	0.252411	0.004209344745334643	0.262415	0.005556335063841729	0.283814	0.009176371544829521	0.325204	0.016865441279640802	0.369511	0.026013750526168094	0.513862	0.05542303914690613	0.904483	0.12367054861793181
0.225016	0.0014592395117160096	0.229602	0.0017118001964360882	0.236891	0.0024975445488985546	0.245086	0.0035358495860811	0.252429	0.004209344745334643	0.26247	0.005556335063841729	0.283928	0.009176371544829521	0.325493	0.016921565876245263	0.370046	0.026182124315981478	0.515536	0.055703662129928444	0.911616	0.12479304055002105
0.225026	0.0014592395117160096	0.229622	0.0017398624947383191	0.236911	0.0024975445488985546	0.245129	0.0035358495860811	0.252447	0.004209344745334643	0.262521	0.005556335063841729	0.28405	0.009260558439736215	0.325775	0.016949628174547496	0.370573	0.02621018661428371	0.51724	0.056152658902764135	0.918877	0.1257471586922969
0.225035	0.0014592395117160096	0.229641	0.0017398624947383191	0.23693	0.0024975445488985546	0.245167	0.0035358495860811	0.252464	0.004209344745334643	0.262567	0.005556335063841729	0.284187	0.009260558439736215	0.32604	0.016977690472849725	0.371067	0.026266311210888172	0.519013	0.05665778027220429	0.926146	0.12661708993966606
0.225044	0.0014592395117160096	0.229657	0.0017398624947383191	0.236948	0.0024975445488985546	0.245202	0.0035358495860811	0.25248	0.004209344745334643	0.262611	0.005556335063841729	0.284325	0.009316683036340676	0.326306	0.01703381506945419	0.371547	0.026322435807492633	0.520847	0.057050652448435525	0.933446	0.12757120808194192
0.225052	0.0014592395117160096	0.229673	0.0017398624947383191	0.236965	0.0024975445488985546	0.245235	0.003563911884383331	0.252495	0.004209344745334643	0.262662	0.005584397362143959	0.284463	0.009316683036340676	0.32657	0.01703381506945419	0.372007	0.026350498105794866	0.522726	0.05735933772976007	0.940841	0.12852532622421775
0.225061	0.0014592395117160096	0.229687	0.0017398624947383191	0.236982	0.0024975445488985546	0.245273	0.003563911884383331	0.252517	0.004237407043636874	0.262712	0.005584397362143959	0.284607	0.009400869931247368	0.326827	0.01706187736775642	0.37246	0.026490809597306018	0.524629	0.057780272204293534	0.948479	0.13020906412235161
0.225069	0.0014592395117160096	0.229702	0.00176792479304055	0.236998	0.0024975445488985546	0.245307	0.003563911884383331	0.252537	0.004237407043636874	0.262758	0.005584397362143959	0.284757	0.0094289322295496	0.327068	0.01706187736775642	0.372921	0.02657499649221271	0.526491	0.057948645994106915	0.956479	0.13158411673916093
0.225077	0.0014592395117160096	0.229725	0.00176792479304055	0.237014	0.0024975445488985546	0.245339	0.003563911884383331	0.252555	0.004237407043636874	0.262801	0.005584397362143959	0.284905	0.009456994527851832	0.327293	0.01708993966605865	0.373361	0.026631121088817173	0.528301	0.05820120667882699	0.96467	0.13265048407464572
0.225086	0.0014592395117160096	0.229747	0.00176792479304055	0.237035	0.0025256068472007858	0.245369	0.003563911884383331	0.252574	0.004265469341939105	0.262841	0.005584397362143959	0.285045	0.009456994527851832	0.327527	0.01711800196436088	0.373799	0.0267433702820261	0.530098	0.05853795425845377	0.972866	0.13349235302371265
0.225094	0.0014592395117160096	0.22978	0.001795987091342781	0.237063	0.0025256068472007858	0.245397	0.003563911884383331	0.252603	0.004265469341939105	0.262887	0.00561245966044619	0.285174	0.009456994527851832	0.327759	0.017146064262663113	0.374224	0.0267433702820261	0.531879	0.05887470183808054	0.981129	0.13455872035919741
0.225102	0.0014592395117160096	0.22981	0.001795987091342781	0.237089	0.0025256068472007858	0.245424	0.003563911884383331	0.25263	0.004265469341939105	0.262933	0.00561245966044619	0.285293	0.009456994527851832	0.328027	0.01734250035077873	0.374631	0.02682755717693279	0.533718	0.05926757401431177	0.989377	0.1353725270099621
0.225109	0.0014592395117160096	0.229838	0.001795987091342781	0.237123	0.0025536691455030165	0.24545	0.003563911884383331	0.252653	0.004265469341939105	0.262991	0.005640521958748422	0.285403	0.009456994527851832	0.328313	0.01739862494738319	0.375052	0.026911744071839484	0.535552	0.05949207240072962	0.997599	0.1365230812403536
0.225117	0.0014592395117160096	0.229864	0.001795987091342781	0.237156	0.0025536691455030165	0.245475	0.003563911884383331	0.252675	0.004265469341939105	0.263046	0.005640521958748422	0.285506	0.009456994527851832	0.328604	0.017454749543987652	0.375479	0.026995930966746177	0.537382	0.0597446330854497	1.0059	0.13756138627753614
0.225125	0.0014592395117160096	0.229888	0.001795987091342781	0.237192	0.0025817314438052476	0.245498	0.003563911884383331	0.252695	0.004265469341939105	0.263096	0.005640521958748422	0.285602	0.009456994527851832	0.328881	0.017454749543987652	0.375921	0.027164304756559562	0.539217	0.06016556755998316	1.01437	0.13879612740283429
0.225132	0.0014592395117160096	0.229915	0.001824049389645012	0.23723	0.0025817314438052476	0.245521	0.003563911884383331	0.252721	0.004293531640241335	0.263158	0.005668584257050652	0.285694	0.009456994527851832	0.329136	0.017482811842289885	0.376396	0.027248491651466256	0.541157	0.060670688929423316	1.02299	0.13986249473831908
0.22514	0.0014592395117160096	0.229949	0.001824049389645012	0.237264	0.0025817314438052476	0.245544	0.003563911884383331	0.252759	0.004321593938543567	0.263215	0.005668584257050652	0.285794	0.009485056826154062	0.329391	0.017566998737196575	0.376866	0.02733267854637295	0.543147	0.061035498807352324	1.03174	0.14098498667040832
0.225147	0.0014592395117160096	0.229981	0.001824049389645012	0.237295	0.0025817314438052476	0.245565	0.003563911884383331	0.252804	0.004349656236845798	0.263267	0.005668584257050652	0.285891	0.009485056826154062	0.329667	0.017595061035498807	0.377382	0.027529114634488566	0.545182	0.06142837098358356	1.04057	0.14199522940928863
0.225154	0.0014592395117160096	0.230009	0.001824049389645012	0.237322	0.0025817314438052476	0.245586	0.003563911884383331	0.25285	0.004349656236845798	0.263315	0.005668584257050652	0.285985	0.009541181422758524	0.329935	0.01762312333380104	0.377897	0.027613301529395257	0.547205	0.06182124315981479	1.04955	0.14331415742949347
0.225161	0.0014592395117160096	0.230036	0.001824049389645012	0.23736	0.0026097937421074788	0.245607	0.003563911884383331	0.25289	0.004349656236845798	0.26336	0.005668584257050652	0.286098	0.009541181422758524	0.330184	0.01765118563210327	0.378405	0.027725550722604183	0.549225	0.06212992844113933	1.05858	0.14429633787007157
0.225168	0.0014592395117160096	0.23006	0.001824049389645012	0.237396	0.0026097937421074788	0.245626	0.003563911884383331	0.252925	0.004349656236845798	0.263402	0.005668584257050652	0.28621	0.009569243721060754	0.330443	0.017735372527009963	0.378916	0.027809737617510873	0.551235	0.0624666760207661	1.06772	0.1455872035919742
0.225175	0.0014592395117160096	0.230083	0.001824049389645012	0.237428	0.0026097937421074788	0.245646	0.003563911884383331	0.252956	0.004349656236845798	0.263442	0.005668584257050652	0.286348	0.009653430615967448	0.330699	0.017735372527009963	0.379406	0.027865862214115335	0.553237	0.06285954819699734	1.07715	0.14707450540199243
0.225182	0.0014592395117160096	0.230105	0.001824049389645012	0.237457	0.0026097937421074788	0.245664	0.003563911884383331	0.252985	0.004349656236845798	0.26348	0.005668584257050652	0.286486	0.009653430615967448	0.330933	0.01776343482531219	0.379929	0.028090360600533184	0.555319	0.06336466956643749	1.08673	0.14816893503577944
0.225189	0.0014592395117160096	0.230126	0.001824049389645012	0.237484	0.0026097937421074788	0.245683	0.003563911884383331	0.253012	0.004349656236845798	0.263521	0.005696646555352883	0.286609	0.009653430615967448	0.331158	0.017791497123614424	0.380484	0.028202609793742107	0.557372	0.06353304335625087	1.09638	0.14917917777465975
0.225195	0.0014592395117160096	0.230146	0.001824049389645012	0.237509	0.0026097937421074788	0.2457	0.003563911884383331	0.253038	0.004349656236845798	0.263568	0.005696646555352883	0.286722	0.009681492914269679	0.331374	0.017819559421916657	0.381026	0.0282867966886488	0.559429	0.06389785323417987	1.10614	0.15038585660165568
0.225202	0.0014592395117160096	0.230165	0.001824049389645012	0.237532	0.0026097937421074788	0.245718	0.003563911884383331	0.253062	0.004349656236845798	0.26361	0.005696646555352883	0.286849	0.00970955521257191	0.331605	0.017903746316823347	0.381553	0.028342921285253262	0.561466	0.06429072541041111	1.11597	0.15145222393714045
0.225209	0.0014592395117160096	0.230183	0.001824049389645012	0.237554	0.0026097937421074788	0.245735	0.003563911884383331	0.253085	0.004349656236845798	0.263649	0.005696646555352883	0.286978	0.009765679809176371	0.331867	0.018044057808334502	0.382086	0.028511295075066646	0.563592	0.06490809597306019	1.12585	0.15254665357092745
0.225215	0.0014592395117160096	0.2302	0.001824049389645012	0.237575	0.0026097937421074788	0.245751	0.003563911884383331	0.253106	0.004349656236845798	0.263684	0.005696646555352883	0.287114	0.009765679809176371	0.33214	0.018100182404938964	0.382624	0.028623544268275573	0.565796	0.0652729058509892	1.13605	0.1543987652588747
0.225222	0.0014592395117160096	0.230217	0.001824049389645012	0.237595	0.0026097937421074788	0.245768	0.003563911884383331	0.253127	0.004349656236845798	0.263718	0.005696646555352883	0.287249	0.009793742107478602	0.332405	0.018100182404938964	0.383146	0.028623544268275573	0.568042	0.06586221411533605	1.14648	0.1554931948926617
0.225228	0.0014592395117160096	0.230234	0.001824049389645012	0.237614	0.0026097937421074788	0.245784	0.003563911884383331	0.253147	0.004349656236845798	0.26375	0.005696646555352883	0.28738	0.009821804405780834	0.332643	0.018100182404938964	0.383668	0.028763855759786728	0.570354	0.0663673354847762	1.15707	0.1567559983162621
0.22524	0.0014873018100182405	0.23025	0.001824049389645012	0.237632	0.0026097937421074788	0.245799	0.003563911884383331	0.253166	0.004349656236845798	0.26378	0.005696646555352883	0.287506	0.009821804405780834	0.33286	0.018156307001543425	0.384218	0.028960291847902345	0.572764	0.06690051915251859	1.16773	0.15782236565174687
0.225255	0.0014873018100182405	0.230265	0.001824049389645012	0.23765	0.0026097937421074788	0.245815	0.003563911884383331	0.253187	0.004377718535148028	0.263809	0.005696646555352883	0.287627	0.009849866704083065	0.333094	0.01824049389645012	0.384773	0.029016416444506806	0.575194	0.06734951592535429	1.17836	0.15860811000420935
0.22527	0.0014873018100182405	0.23028	0.001824049389645012	0.237666	0.0026097937421074788	0.245829	0.003563911884383331	0.253217	0.004377718535148028	0.263837	0.005696646555352883	0.287757	0.009905991300687526	0.333335	0.01824049389645012	0.385335	0.02918479023432019	0.577632	0.06779851269818998	1.18901	0.15998316262101867
0.225284	0.0014873018100182405	0.230294	0.001824049389645012	0.237682	0.0026097937421074788	0.245844	0.003563911884383331	0.253245	0.004377718535148028	0.263864	0.005696646555352883	0.287895	0.009934053598989757	0.333561	0.01826855619475235	0.385908	0.029325101725831346	0.580135	0.06830363406763014	1.19982	0.1611056545531079
0.225297	0.0014873018100182405	0.230308	0.001824049389645012	0.237709	0.0026378560404097095	0.245858	0.003563911884383331	0.253271	0.004377718535148028	0.26389	0.005696646555352883	0.288028	0.009934053598989757	0.333775	0.01826855619475235	0.386529	0.029605724708853656	0.582595	0.06864038164725692	1.21067	0.16208783499368598
0.22531	0.0014873018100182405	0.230322	0.001824049389645012	0.237736	0.0026378560404097095	0.245873	0.003563911884383331	0.253295	0.004377718535148028	0.263923	0.005724708853655115	0.288148	0.009934053598989757	0.333971	0.01826855619475235	0.387214	0.02977409849866704	0.585081	0.0691735653149993	1.22166	0.16343482531219305
0.225322	0.0014873018100182405	0.230335	0.001824049389645012	0.237762	0.0026378560404097095	0.245886	0.003563911884383331	0.253318	0.004377718535148028	0.263962	0.005724708853655115	0.288259	0.009934053598989757	0.334161	0.01829661849305458	0.387913	0.029886347691875963	0.587603	0.06965062438613723	1.23283	0.16469762873579347
0.225334	0.0014873018100182405	0.230348	0.001824049389645012	0.237785	0.0026378560404097095	0.2459	0.003563911884383331	0.25334	0.004377718535148028	0.263998	0.005724708853655115	0.288376	0.009962115897291988	0.334346	0.018324680791356813	0.388572	0.029970534586782657	0.590183	0.07009962115897292	1.24408	0.16579205836958047
0.225345	0.0014873018100182405	0.230361	0.001824049389645012	0.237807	0.0026378560404097095	0.245913	0.003563911884383331	0.25336	0.004377718535148028	0.264031	0.005724708853655115	0.288494	0.009990178195594219	0.33453	0.018324680791356813	0.389253	0.03013890837659604	0.592828	0.07060474252841308	1.25549	0.16730742247790095
0.225356	0.0014873018100182405	0.230373	0.001824049389645012	0.237827	0.0026378560404097095	0.245926	0.003563911884383331	0.25338	0.004377718535148028	0.264062	0.005724708853655115	0.28861	0.010018240493896451	0.334705	0.018352743089659042	0.389915	0.030223095271502735	0.595456	0.07099761470464432	1.26727	0.16876666198961696
0.225366	0.0014873018100182405	0.230385	0.001824049389645012	0.237846	0.0026378560404097095	0.245939	0.003563911884383331	0.253399	0.004377718535148028	0.264091	0.005724708853655115	0.288728	0.010018240493896451	0.334901	0.018408867686263503	0.390552	0.030335344464711658	0.598088	0.07155886067068892	1.27912	0.16986109162340396
0.225376	0.0014873018100182405	0.230405	0.0018521116879472428	0.237864	0.0026378560404097095	0.245952	0.003563911884383331	0.253417	0.004377718535148028	0.264128	0.005752771151957345	0.288837	0.010018240493896451	0.335105	0.01852111687947243	0.391229	0.030531780552827275	0.600761	0.07192367054861794	1.29113	0.17146064262663113
0.225386	0.0014873018100182405	0.230428	0.0018521116879472428	0.23788	0.0026378560404097095	0.245964	0.003563911884383331	0.253435	0.004377718535148028	0.264162	0.005752771151957345	0.288945	0.010046302792198682	0.335348	0.01860530377437912	0.391917	0.03072821664094289	0.603376	0.07220429353164023	1.30347	0.1729760067349516
0.225396	0.0014873018100182405	0.230449	0.0018521116879472428	0.237896	0.0026378560404097095	0.245976	0.003563911884383331	0.25346	0.00440578083345026	0.264192	0.005752771151957345	0.289052	0.010046302792198682	0.335605	0.018689490669285814	0.392603	0.030812403535849586	0.605966	0.07256910340956925	1.31597	0.1744352462466676
0.225405	0.0014873018100182405	0.230468	0.0018521116879472428	0.237911	0.0026378560404097095	0.245988	0.003563911884383331	0.25349	0.00440578083345026	0.264221	0.005752771151957345	0.289151	0.010046302792198682	0.335865	0.018717552967588046	0.39329	0.03095271502736074	0.608543	0.07304616248070717	1.32861	0.175698049670268
0.225414	0.0014873018100182405	0.230486	0.0018521116879472428	0.237925	0.0026378560404097095	0.246	0.003563911884383331	0.253516	0.00440578083345026	0.264248	0.005780833450259576	0.289253	0.010130489687105374	0.336109	0.018801739862494737	0.393963	0.031036901922267435	0.611131	0.07338291006033394	1.34136	0.1768766661989617
0.225423	0.0014873018100182405	0.230503	0.0018521116879472428	0.237938	0.0026378560404097095	0.246012	0.003563911884383331	0.253541	0.00440578083345026	0.264281	0.005780833450259576	0.289383	0.010130489687105374	0.336379	0.01888592675740143	0.39464	0.03120527571208082	0.613828	0.07397221832468079	1.35417	0.17794303353444646
0.225431	0.0014873018100182405	0.230519	0.0018521116879472428	0.237951	0.0026378560404097095	0.246023	0.003563911884383331	0.253564	0.00440578083345026	0.264313	0.005780833450259576	0.289523	0.010186614283709835	0.336648	0.01888592675740143	0.395303	0.03123333801038305	0.616545	0.07450540199242318	1.36699	0.179346148449558
0.22544	0.0014873018100182405	0.230535	0.0018521116879472428	0.237964	0.0026378560404097095	0.246034	0.003563911884383331	0.253586	0.00440578083345026	0.264343	0.005780833450259576	0.289653	0.010214676582012066	0.336899	0.018942051354005892	0.39594	0.0313736495018942	0.619359	0.07512277255507226	1.38003	0.1804967026799495
0.225448	0.0014873018100182405	0.23055	0.0018521116879472428	0.237976	0.0026378560404097095	0.246045	0.003563911884383331	0.253606	0.00440578083345026	0.264371	0.005780833450259576	0.289788	0.010242738880314298	0.337155	0.018970113652308124	0.396589	0.031485898695103126	0.622183	0.07557176932790796	1.39306	0.1816753192086432
0.225456	0.0014873018100182405	0.230564	0.0018521116879472428	0.237987	0.0026378560404097095	0.246056	0.003563911884383331	0.253626	0.00440578083345026	0.264408	0.005808895748561807	0.289921	0.010242738880314298	0.33742	0.01911042514381928	0.397243	0.031598147888312056	0.625039	0.07610495299565034	1.40627	0.18319068331696367
0.225464	0.0014873018100182405	0.230578	0.0018521116879472428	0.238005	0.0026659183387119406	0.246067	0.003563911884383331	0.253645	0.00440578083345026	0.264444	0.005808895748561807	0.290041	0.010242738880314298	0.337727	0.019222674337028203	0.39788	0.031682334783218746	0.627935	0.07680651045320612	1.41976	0.18481829661849306
0.225472	0.0014873018100182405	0.230592	0.0018521116879472428	0.238028	0.0026659183387119406	0.246078	0.003563911884383331	0.253663	0.00440578083345026	0.264477	0.005808895748561807	0.290156	0.010270801178616529	0.33805	0.019306861231934896	0.398489	0.03171039708152098	0.630935	0.07739581871755297	1.43354	0.18633366072681354
0.225479	0.0014873018100182405	0.230605	0.0018521116879472428	0.238048	0.0026659183387119406	0.246099	0.003591974182685562	0.25368	0.00440578083345026	0.264508	0.005808895748561807	0.290273	0.01029886347691876	0.33836	0.019334923530237125	0.399092	0.03179458397642767	0.634011	0.07801318928020205	1.44764	0.18793321173004068
0.225487	0.0014873018100182405	0.230618	0.0018521116879472428	0.238077	0.0026939806370141713	0.246124	0.003620036480987793	0.253697	0.00440578083345026	0.264537	0.005808895748561807	0.290413	0.010354988073523221	0.338653	0.019362985828539358	0.399671	0.03187877087133436	0.637136	0.07863055984285112	1.46191	0.1891960151536411
0.225494	0.0014873018100182405	0.23063	0.0018521116879472428	0.238111	0.0027220429353164025	0.246156	0.003620036480987793	0.253713	0.00440578083345026	0.264565	0.005808895748561807	0.290552	0.010411112670127683	0.338941	0.01941911042514382	0.400278	0.03207520695944998	0.640287	0.07899536972078013	1.47638	0.19045881857724148
0.225501	0.0014873018100182405	0.230642	0.0018521116879472428	0.238149	0.0027220429353164025	0.246195	0.003648098779290024	0.253729	0.00440578083345026	0.264591	0.005808895748561807	0.290696	0.010411112670127683	0.339233	0.019503297320050513	0.400886	0.03210326925775221	0.643448	0.07961274028342921	1.491	0.19172162200084186
0.225508	0.0014873018100182405	0.230654	0.0018521116879472428	0.238184	0.0027220429353164025	0.246234	0.003648098779290024	0.253756	0.004433843131752491	0.264617	0.005808895748561807	0.290849	0.010467237266732146	0.339538	0.019587484214957204	0.401459	0.0321874561526589	0.646677	0.08020204854777606	1.50585	0.19343342219727797
0.225515	0.0014873018100182405	0.230666	0.0018521116879472428	0.238216	0.0027220429353164025	0.24627	0.003648098779290024	0.253784	0.004433843131752491	0.264641	0.005808895748561807	0.290994	0.010467237266732146	0.339856	0.019671671109863897	0.402016	0.03224358074926337	0.649966	0.08073523221551845	1.52093	0.1947523502174828
0.225523	0.0015153641083204715	0.230677	0.0018521116879472428	0.238247	0.002750105233618633	0.246301	0.003648098779290024	0.25381	0.004433843131752491	0.264665	0.005808895748561807	0.291127	0.010467237266732146	0.340177	0.01978392030307282	0.40258	0.03238389224077452	0.653233	0.08129647818156308	1.53614	0.19607127823768766
0.225534	0.0015153641083204715	0.230688	0.0018521116879472428	0.238283	0.002750105233618633	0.246331	0.003648098779290024	0.253834	0.004433843131752491	0.264689	0.005808895748561807	0.29125	0.010467237266732146	0.34052	0.019840044899677285	0.403176	0.032552266030587904	0.656649	0.08208222253402554	1.55146	0.19736214395959029
0.225546	0.0015153641083204715	0.230699	0.0018521116879472428	0.238315	0.002750105233618633	0.246358	0.003648098779290024	0.253857	0.004433843131752491	0.264711	0.005808895748561807	0.291368	0.010495299565034377	0.340857	0.019952294092886208	0.403791	0.03260839062719237	0.660126	0.08283990458818577	1.56691	0.19896169496281746
0.225556	0.0015153641083204715	0.230709	0.0018521116879472428	0.238344	0.002750105233618633	0.246384	0.003648098779290024	0.253878	0.004433843131752491	0.264733	0.005808895748561807	0.29149	0.010495299565034377	0.34122	0.02006454328609513	0.404375	0.03269257752209906	0.66369	0.08342921285253262	1.5826	0.20005612459660446
0.225567	0.0015153641083204715	0.230719	0.0018521116879472428	0.23837	0.002750105233618633	0.246408	0.003648098779290024	0.253899	0.004433843131752491	0.264755	0.005808895748561807	0.29161	0.010523361863336607	0.3416	0.020176792479304054	0.405006	0.032917075908516905	0.667369	0.08421495720499508	1.59843	0.2016276133015294
0.22558	0.0015434264066227024	0.230729	0.0018521116879472428	0.238393	0.002750105233618633	0.24643	0.003648098779290024	0.253918	0.004433843131752491	0.264776	0.005808895748561807	0.291727	0.010523361863336607	0.341979	0.02023291707590852	0.40566	0.033113511996632525	0.671219	0.08508488845236425	1.61449	0.20291847902343202
0.225606	0.0015434264066227024	0.230739	0.0018521116879472428	0.238415	0.002750105233618633	0.246452	0.003648098779290024	0.253936	0.004433843131752491	0.264796	0.005808895748561807	0.291837	0.010523361863336607	0.342338	0.020260979374210748	0.406343	0.03325382348814368	0.675152	0.08584257050652448	1.63068	0.20437771853514802
0.225629	0.0015434264066227024	0.230749	0.0018521116879472428	0.238436	0.002750105233618633	0.246473	0.003648098779290024	0.253954	0.004433843131752491	0.264816	0.005808895748561807	0.291949	0.010551424161638838	0.342679	0.02028904167251298	0.407081	0.03345025957625929	0.679128	0.0864880033674758	1.64718	0.20578083345025958
0.22565	0.0015434264066227024	0.230758	0.0018521116879472428	0.238455	0.002750105233618633	0.246499	0.003676161077592255	0.253971	0.004433843131752491	0.264835	0.005808895748561807	0.292058	0.010551424161638838	0.343003	0.02031710397081521	0.407801	0.03361863336607268	0.683118	0.08707731163182264	1.66383	0.20726813526027782
0.225669	0.0015434264066227024	0.230776	0.0018801739862494738	0.238473	0.002750105233618633	0.246533	0.003676161077592255	0.253987	0.004433843131752491	0.264875	0.005865020345166269	0.292186	0.0106075487582433	0.343329	0.02037322856741967	0.408523	0.033758944857583836	0.687198	0.08791918058088957	1.68082	0.20895187315841168
0.225687	0.0015434264066227024	0.230803	0.0019082362845517047	0.23849	0.002750105233618633	0.246563	0.003676161077592255	0.254003	0.004433843131752491	0.264916	0.005865020345166269	0.292308	0.0106075487582433	0.343657	0.020429353164024132	0.409237	0.03387119405079276	0.691311	0.08859267574014312	1.69816	0.2106075487582433
0.225703	0.0015434264066227024	0.230834	0.0019082362845517047	0.238507	0.002750105233618633	0.24659	0.003676161077592255	0.254018	0.004433843131752491	0.264953	0.005865020345166269	0.292443	0.010663673354847763	0.343964	0.020429353164024132	0.409943	0.033927318647397224	0.695506	0.08929423319769889	1.71572	0.21209485056826155
0.225718	0.0015434264066227024	0.230861	0.0019082362845517047	0.238522	0.002750105233618633	0.246615	0.003676161077592255	0.254033	0.004433843131752491	0.264986	0.005865020345166269	0.29257	0.010663673354847763	0.344257	0.020485477760628597	0.410617	0.034011505542303914	0.699709	0.08996772835695244	1.73345	0.21304896871053738
0.225733	0.0015434264066227024	0.230886	0.0019082362845517047	0.238537	0.002750105233618633	0.246639	0.003676161077592255	0.254047	0.004433843131752491	0.265027	0.0058930826434685	0.292692	0.010691735653149993	0.34456	0.020569664655535287	0.411267	0.03412375473551284	0.703988	0.09080959730601937	1.75119	0.2143117721341378
0.225746	0.0015434264066227024	0.230908	0.0019082362845517047	0.238552	0.002750105233618633	0.246661	0.003676161077592255	0.254061	0.004433843131752491	0.265067	0.0058930826434685	0.292814	0.010719797951452224	0.344867	0.020569664655535287	0.411935	0.03432019082362846	0.708402	0.0915672793601796	1.7692	0.21560263785604042
0.225759	0.0015434264066227024	0.230929	0.0019082362845517047	0.238566	0.002750105233618633	0.246682	0.003676161077592255	0.254074	0.004433843131752491	0.265102	0.0058930826434685	0.292932	0.010719797951452224	0.345172	0.02062578925213975	0.412663	0.034572751508348536	0.712826	0.09224077451943315	1.78729	0.21680931668303635
0.225772	0.0015434264066227024	0.230948	0.0019082362845517047	0.238579	0.002750105233618633	0.246702	0.003676161077592255	0.254088	0.004433843131752491	0.265135	0.0058930826434685	0.293041	0.010719797951452224	0.345475	0.020681913848744213	0.413451	0.03476918759646415	0.717191	0.09285814508208222	1.80543	0.21810018240493897
0.225784	0.0015434264066227024	0.230966	0.0019082362845517047	0.238592	0.002750105233618633	0.246721	0.003676161077592255	0.254116	0.004461905430054721	0.265166	0.0058930826434685	0.293145	0.010747860249754455	0.345767	0.020738038445348675	0.414229	0.034853374491370846	0.721616	0.09370001403114915	1.82364	0.2191104251438193
0.225795	0.0015434264066227024	0.230983	0.0019082362845517047	0.238604	0.002750105233618633	0.246739	0.003676161077592255	0.254151	0.004489967728356952	0.265196	0.0058930826434685	0.29325	0.010747860249754455	0.346066	0.020822225340255365	0.414986	0.034993685982881995	0.72619	0.09454188298021608	1.84192	0.22062578925213974
0.225806	0.0015434264066227024	0.230999	0.0019082362845517047	0.238616	0.002750105233618633	0.246757	0.003676161077592255	0.254187	0.004489967728356952	0.265224	0.0058930826434685	0.293347	0.010747860249754455	0.346367	0.02090641223516206	0.415699	0.035105935176090924	0.730857	0.09541181422758524	1.86042	0.22183246807913568
0.225817	0.0015434264066227024	0.231014	0.0019082362845517047	0.238628	0.002750105233618633	0.246774	0.003676161077592255	0.25422	0.004489967728356952	0.265259	0.005921144941770731	0.293457	0.010803984846358916	0.346668	0.02093447453346429	0.416422	0.03530237126420654	0.735606	0.09608530938683878	1.87913	0.22371264206538516
0.225827	0.0015434264066227024	0.231028	0.0019082362845517047	0.238641	0.0027781675319208643	0.24679	0.003676161077592255	0.25425	0.004489967728356952	0.265298	0.005921144941770731	0.29357	0.010803984846358916	0.346968	0.021018661428370982	0.417172	0.03544268275571769	0.740447	0.09684299144099902	1.89827	0.22517188157710116
0.225837	0.0015434264066227024	0.231042	0.0019082362845517047	0.238666	0.0027781675319208643	0.246806	0.003676161077592255	0.254277	0.004489967728356952	0.265334	0.005921144941770731	0.293677	0.010832047144661149	0.347286	0.02113091062157991	0.417942	0.03563911884383331	0.74536	0.09788129647818156	1.91764	0.22679949487863055
0.225847	0.0015434264066227024	0.231055	0.0019082362845517047	0.238689	0.0027781675319208643	0.246822	0.003676161077592255	0.254301	0.004489967728356952	0.265379	0.005949207240072962	0.293788	0.01088817174126561	0.347611	0.0212150975164866	0.418766	0.03586361723025116	0.750424	0.09872316542724849	1.93722	0.22825873439034658
0.225856	0.0015434264066227024	0.231068	0.0019082362845517047	0.238709	0.0027781675319208643	0.246837	0.003676161077592255	0.254324	0.004489967728356952	0.265423	0.005949207240072962	0.293909	0.01088817174126561	0.34797	0.021355409007997754	0.419599	0.03603199102006455	0.755498	0.0993685982881998	1.95698	0.2294654132173425
0.225866	0.0015434264066227024	0.231089	0.0019362985828539358	0.238728	0.0027781675319208643	0.246852	0.003676161077592255	0.254345	0.004489967728356952	0.265463	0.005949207240072962	0.294032	0.01091623403956784	0.348322	0.021411533604602215	0.420401	0.03614424021327347	0.760533	0.09998596885084889	1.97692	0.2310088396239652
0.225875	0.0015434264066227024	0.231115	0.0019362985828539358	0.238746	0.0027781675319208643	0.246866	0.003676161077592255	0.254365	0.004489967728356952	0.265505	0.005977269538375193	0.294147	0.010944296337870071	0.348659	0.02146765820120668	0.421231	0.03639680089799355	0.765513	0.10060333941349797	1.99703	0.2321874561526589
0.225883	0.0015434264066227024	0.231138	0.0019362985828539358	0.238763	0.0027781675319208643	0.24688	0.003676161077592255	0.254384	0.004489967728356952	0.265555	0.005977269538375193	0.294278	0.011000420934474533	0.349023	0.021607969692717832	0.42208	0.03650905009120247	0.770446	0.10150133295916935	2.0173	0.23378700715588607
0.225892	0.0015434264066227024	0.231158	0.0019362985828539358	0.238779	0.0027781675319208643	0.246893	0.003676161077592255	0.254401	0.004489967728356952	0.265601	0.005977269538375193	0.294418	0.011028483232776765	0.349399	0.021664094289322297	0.422875	0.03656517468780693	0.775536	0.1021748281184229	2.03779	0.23496562368457977
0.2259	0.0015434264066227024	0.231175	0.0019362985828539358	0.238794	0.0027781675319208643	0.246907	0.003676161077592255	0.254418	0.004489967728356952	0.265645	0.0060053318366774236	0.294549	0.011028483232776765	0.349744	0.021692156587624526	0.423663	0.03676161077592255	0.780692	0.10312894626069875	2.05841	0.2366212992844114
0.225909	0.0015434264066227024	0.231191	0.0019362985828539358	0.238808	0.0027781675319208643	0.24692	0.003676161077592255	0.254434	0.004489967728356952	0.265696	0.0060053318366774236	0.294668	0.011028483232776765	0.350077	0.02177634348253122	0.424472	0.036901922267433704	0.785958	0.10394275291146345	2.07944	0.23802441419952294
0.225917	0.0015434264066227024	0.231206	0.0019362985828539358	0.238822	0.0027781675319208643	0.246932	0.003676161077592255	0.254449	0.004489967728356952	0.265752	0.006033394134979655	0.294777	0.011028483232776765	0.350422	0.021916654974042375	0.425246	0.03701417146064263	0.791323	0.104981057948646	2.10068	0.23953977830784343
0.225925	0.0015434264066227024	0.23122	0.0019362985828539358	0.238836	0.0027781675319208643	0.246945	0.003676161077592255	0.254464	0.004489967728356952	0.265806	0.006033394134979655	0.29488	0.011028483232776765	0.350825	0.022028904167251298	0.426011	0.03707029605724709	0.796835	0.10599130068752631	2.12221	0.24111126701276833
0.225932	0.0015434264066227024	0.231233	0.0019362985828539358	0.238849	0.0027781675319208643	0.246957	0.003676161077592255	0.254478	0.004489967728356952	0.265853	0.006033394134979655	0.294976	0.011028483232776765	0.351246	0.022169215658762453	0.426726	0.03707029605724709	0.802401	0.106805107338291	2.14406	0.24262663112108881
0.22594	0.0015434264066227024	0.231246	0.0019362985828539358	0.238861	0.0027781675319208643	0.246969	0.003676161077592255	0.254492	0.004489967728356952	0.265899	0.006061456433281886	0.295078	0.011056545531078996	0.351683	0.022281464851971376	0.427429	0.03723866984706047	0.808083	0.10787147467377578	2.16613	0.2441419952294093
0.225947	0.0015434264066227024	0.231258	0.0019362985828539358	0.238873	0.0027781675319208643	0.24698	0.003676161077592255	0.254505	0.004489967728356952	0.265959	0.0060895187315841166	0.295179	0.011056545531078996	0.352112	0.02236565174687807	0.428133	0.037350919040269395	0.813935	0.10882559281605163	2.18843	0.24537673635470744
0.225955	0.0015434264066227024	0.23127	0.0019362985828539358	0.238885	0.0027781675319208643	0.246992	0.003676161077592255	0.254517	0.004489967728356952	0.266017	0.0060895187315841166	0.295274	0.011056545531078996	0.35253	0.022477900940086993	0.428863	0.037547355128385015	0.819844	0.10983583555493195	2.21089	0.24680791356812123
0.225962	0.0015434264066227024	0.231281	0.0019362985828539358	0.238896	0.0027781675319208643	0.247014	0.0037042233758944857	0.25453	0.004489967728356952	0.26607	0.0060895187315841166	0.295364	0.011056545531078996	0.352956	0.022534025536691454	0.429629	0.0377157289181984	0.825899	0.11087414059211449	2.23368	0.2485758383611618
0.225969	0.0015434264066227024	0.231292	0.0019362985828539358	0.238907	0.0027781675319208643	0.247038	0.0037042233758944857	0.254542	0.004489967728356952	0.266119	0.0060895187315841166	0.295449	0.011056545531078996	0.353368	0.022646274729900377	0.430404	0.037912165006314016	0.83203	0.11163182264627473	2.25675	0.24992282867966886
0.225976	0.0015434264066227024	0.231308	0.0019643608811561668	0.238918	0.0027781675319208643	0.247059	0.0037042233758944857	0.254553	0.004489967728356952	0.266164	0.0060895187315841166	0.295531	0.011056545531078996	0.35377	0.022646274729900377	0.431217	0.038164725691034095	0.838139	0.11255787849024836	2.28001	0.2514101304896871
0.225983	0.0015434264066227024	0.231332	0.0019643608811561668	0.238928	0.0027781675319208643	0.247078	0.0037042233758944857	0.254565	0.004489967728356952	0.266206	0.0060895187315841166	0.29561	0.011056545531078996	0.354154	0.022702399326504842	0.432039	0.03827697488424302	0.844342	0.11325943594780412	2.30369	0.25295355689630983
0.225989	0.0015434264066227024	0.231354	0.0019643608811561668	0.238939	0.0027781675319208643	0.247094	0.0037042233758944857	0.254576	0.004518030026659184	0.266246	0.0060895187315841166	0.295685	0.011056545531078996	0.354517	0.02273046162480707	0.432841	0.03833309948084748	0.850522	0.11410130489687105	2.32768	0.25435667181142135
0.225996	0.0015434264066227024	0.231378	0.0019924231794583975	0.238948	0.0027781675319208643	0.24711	0.0037042233758944857	0.254601	0.004518030026659184	0.266288	0.006117581029886347	0.295758	0.011056545531078996	0.35485	0.02273046162480707	0.433604	0.03855759786726533	0.856729	0.11483092465272905	2.35189	0.2555352883401151
0.226003	0.0015434264066227024	0.231417	0.0020204854777606286	0.238958	0.0027781675319208643	0.247124	0.0037042233758944857	0.254624	0.004518030026659184	0.266341	0.006117581029886347	0.295828	0.011056545531078996	0.355171	0.022786586221411533	0.434394	0.038641784762172025	0.863048	0.11617791497123614	2.37635	0.25721902623824894
0.226009	0.0015434264066227024	0.231456	0.0020204854777606286	0.238968	0.0027781675319208643	0.247137	0.0037042233758944857	0.254645	0.004518030026659184	0.266388	0.006117581029886347	0.295895	0.011056545531078996	0.355497	0.022842710818015994	0.435161	0.038810158551985406	0.869613	0.11718815771011645	2.40105	0.2584818296618493
0.226015	0.0015434264066227024	0.231491	0.0020204854777606286	0.238977	0.0027781675319208643	0.24715	0.0037042233758944857	0.254665	0.004518030026659184	0.266432	0.006117581029886347	0.295961	0.011056545531078996	0.355818	0.022870773116318226	0.435928	0.03886628314858987	0.876282	0.11800196436088116	2.42597	0.2597446330854497
0.226022	0.0015434264066227024	0.231522	0.0020204854777606286	0.238986	0.0027781675319208643	0.247162	0.0037042233758944857	0.254683	0.004518030026659184	0.266473	0.006117581029886347	0.296024	0.011056545531078996	0.356138	0.022926897712922688	0.436676	0.038978532341798794	0.882997	0.11889995790655254	2.45105	0.26097937421074785
0.226028	0.0015434264066227024	0.231549	0.0020204854777606286	0.238995	0.0027781675319208643	0.247174	0.0037042233758944857	0.2547	0.004518030026659184	0.266521	0.006145643328188579	0.296085	0.011056545531078996	0.356443	0.02295496001122492	0.437426	0.03909078153500772	0.889685	0.11974182685561947	2.47637	0.2620457415462326
0.226034	0.0015434264066227024	0.231574	0.0020204854777606286	0.239003	0.0027781675319208643	0.247186	0.0037042233758944857	0.254716	0.004518030026659184	0.266583	0.00617370562649081	0.29615	0.011084607829381227	0.356756	0.02301108460782938	0.438152	0.03917496842991441	0.89641	0.1205836958046864	2.50172	0.2629156727936018
0.22604	0.0015434264066227024	0.231597	0.0020204854777606286	0.239012	0.0027781675319208643	0.247197	0.0037042233758944857	0.254731	0.004518030026659184	0.266639	0.00617370562649081	0.296221	0.011084607829381227	0.357077	0.023095271502736076	0.438899	0.03937140451803003	0.90322	0.12165006314017118	2.52719	0.26431878770871337
0.226046	0.0015434264066227024	0.231627	0.0020485477760628598	0.23902	0.0027781675319208643	0.247207	0.0037042233758944857	0.254746	0.004518030026659184	0.266689	0.00617370562649081	0.296288	0.011084607829381227	0.357417	0.023207520695945	0.43967	0.039539778307843415	0.910132	0.12254805668584257	2.55296	0.26577802722042937
0.226051	0.0015434264066227024	0.231658	0.0020485477760628598	0.239029	0.0027781675319208643	0.247218	0.0037042233758944857	0.25476	0.004518030026659184	0.266736	0.00617370562649081	0.296351	0.011084607829381227	0.357776	0.023291707590851692	0.440465	0.03973621439595903	0.917137	0.12344605023151396	2.57899	0.2672372667321454
0.226057	0.0015434264066227024	0.231686	0.0020485477760628598	0.239037	0.0027781675319208643	0.247228	0.0037042233758944857	0.254778	0.004546092324961414	0.266779	0.00617370562649081	0.29642	0.011112670127683457	0.358141	0.023375894485758383	0.4413	0.04004489967728357	0.924185	0.12431598147888312	2.60533	0.2686403816472569
0.226063	0.0015434264066227024	0.231712	0.0020485477760628598	0.239044	0.0027781675319208643	0.247238	0.0037042233758944857	0.254807	0.004546092324961414	0.266819	0.00617370562649081	0.296492	0.011112670127683457	0.358496	0.023432019082362844	0.442194	0.04026939806370142	0.931248	0.12515785042795005	2.632	0.2699031850708573
0.226068	0.0015434264066227024	0.231737	0.0020485477760628598	0.239052	0.0027781675319208643	0.247248	0.0037042233758944857	0.254833	0.004546092324961414	0.266857	0.00617370562649081	0.296564	0.011140732425985688	0.358846	0.02354426827557177	0.443087	0.04038164725691034	0.938483	0.12633646695664374	2.65891	0.2715027360740845
0.226074	0.0015434264066227024	0.23176	0.0020485477760628598	0.23906	0.0027781675319208643	0.247257	0.0037042233758944857	0.254858	0.004546092324961414	0.266893	0.00617370562649081	0.29664	0.011140732425985688	0.359207	0.023572330573874	0.444009	0.04077451943314157	0.945853	0.127458958888733	2.68617	0.2728216640942893
0.226079	0.0015434264066227024	0.231782	0.0020485477760628598	0.239067	0.0027781675319208643	0.247267	0.0037042233758944857	0.254893	0.004574154623263645	0.266927	0.00617370562649081	0.296734	0.01119685702259015	0.359577	0.023768766661989616	0.444968	0.040886768626350496	0.953432	0.12855338852252	2.71371	0.2742809036060053
0.226085	0.0015434264066227024	0.231802	0.0020485477760628598	0.239075	0.0027781675319208643	0.247276	0.0037042233758944857	0.254926	0.004574154623263645	0.26696	0.00617370562649081	0.296829	0.01119685702259015	0.359995	0.023881015855198542	0.445893	0.04111126701276835	0.961036	0.1294794443664936	2.74143	0.2752350217482812
0.22609	0.0015434264066227024	0.231822	0.0020485477760628598	0.239082	0.0027781675319208643	0.247285	0.0037042233758944857	0.254956	0.004574154623263645	0.266991	0.00617370562649081	0.296916	0.01122491932089238	0.360409	0.02390907815350077	0.446838	0.04127964080258173	0.968725	0.13068612319348955	2.76933	0.2766100743650905
0.226095	0.0015434264066227024	0.231841	0.0020485477760628598	0.239089	0.0027781675319208643	0.247294	0.0037042233758944857	0.254983	0.004574154623263645	0.26702	0.00617370562649081	0.297011	0.01122491932089238	0.360788	0.02390907815350077	0.447781	0.04147607689069735	0.976457	0.13149992984425424	2.79744	0.27776062859548195
0.2261	0.0015434264066227024	0.231859	0.0020485477760628598	0.239096	0.0027781675319208643	0.247302	0.0037042233758944857	0.255009	0.004602216921565876	0.267049	0.00617370562649081	0.2971	0.01122491932089238	0.361133	0.02390907815350077	0.448756	0.04172863757541743	0.984109	0.13214536270520555	2.82583	0.27899536972078015
0.226105	0.0015434264066227024	0.231876	0.0020485477760628598	0.239103	0.0027781675319208643	0.247311	0.0037042233758944857	0.255044	0.004602216921565876	0.267076	0.00617370562649081	0.297188	0.011252981619194613	0.361482	0.023993265048407465	0.449731	0.041897011365230816	0.991898	0.13335204153220148	2.85437	0.2801739862494738
0.22611	0.0015434264066227024	0.231893	0.0020485477760628598	0.23911	0.0027781675319208643	0.247319	0.0037042233758944857	0.255077	0.004602216921565876	0.267102	0.00617370562649081	0.297274	0.011252981619194613	0.361815	0.023993265048407465	0.450711	0.04209344745334643	0.99969	0.13430615967447734	2.88306	0.28143678967307423
0.226115	0.0015434264066227024	0.23191	0.0020485477760628598	0.239117	0.0027781675319208643	0.247328	0.0037042233758944857	0.255108	0.004602216921565876	0.267133	0.00620176792479304	0.297354	0.011252981619194613	0.362122	0.023993265048407465	0.451688	0.04228988354146205	1.00767	0.1353725270099621	2.91206	0.28278377999158133
0.22612	0.0015434264066227024	0.231926	0.0020485477760628598	0.239123	0.0027781675319208643	0.247336	0.0037042233758944857	0.255135	0.004602216921565876	0.26717	0.00620176792479304	0.297436	0.011281043917496843	0.362406	0.023993265048407465	0.452713	0.042682755717693276	1.01571	0.13624245825733128	2.94133	0.28418689490669286
0.226125	0.0015434264066227024	0.231941	0.0020485477760628598	0.23913	0.0027781675319208643	0.247353	0.003732285674196717	0.255161	0.004602216921565876	0.267205	0.00620176792479304	0.297523	0.011309106215799074	0.362676	0.024021327346709694	0.453789	0.04299144099901782	1.02378	0.1371685141013049	2.9708	0.2855058229268977
0.22613	0.0015434264066227024	0.231956	0.0020485477760628598	0.239136	0.0027781675319208643	0.247374	0.003732285674196717	0.255184	0.004602216921565876	0.267236	0.00620176792479304	0.297613	0.011337168514101305	0.362952	0.02407745194331416	0.454924	0.04327206398204013	1.03193	0.1383471306299986	3.00058	0.286880875543707
0.226134	0.0015434264066227024	0.23197	0.0020485477760628598	0.239143	0.0027781675319208643	0.247392	0.003732285674196717	0.255206	0.004602216921565876	0.26727	0.006229830223095272	0.297702	0.011337168514101305	0.363219	0.02407745194331416	0.456023	0.04338431317524905	1.04019	0.13924512417566998	3.03061	0.2881717412656096
0.226139	0.0015434264066227024	0.231985	0.0020485477760628598	0.239157	0.002806229830223095	0.247409	0.003732285674196717	0.255227	0.004602216921565876	0.267311	0.006229830223095272	0.29779	0.011365230812403536	0.363517	0.024245825733127543	0.457152	0.043692998456573595	1.0485	0.14056405219587484	3.06093	0.289546793882419
0.226144	0.0015434264066227024	0.231998	0.0020485477760628598	0.239179	0.002806229830223095	0.247423	0.003732285674196717	0.255247	0.004602216921565876	0.267348	0.006229830223095272	0.297875	0.011365230812403536	0.363829	0.024301950329732005	0.45829	0.043973621439595906	1.05697	0.1415462326364529	3.09146	0.29064122351620597
0.226148	0.0015434264066227024	0.232012	0.0020485477760628598	0.239198	0.002806229830223095	0.247437	0.003732285674196717	0.255266	0.004602216921565876	0.267381	0.006229830223095272	0.297962	0.011393293110705766	0.364139	0.024330012628034237	0.45943	0.04414199522940929	1.06556	0.14266872456854215	3.12214	0.29170759085169073
0.226153	0.0015434264066227024	0.232025	0.0020485477760628598	0.239215	0.002806229830223095	0.24745	0.003732285674196717	0.255284	0.004602216921565876	0.26742	0.006257892521397503	0.298051	0.011421355409007997	0.364483	0.024526448716149854	0.460572	0.04445068051073383	1.07422	0.14359478041251578	3.153	0.2930265188718956
0.226157	0.0015434264066227024	0.232038	0.0020485477760628598	0.23923	0.002806229830223095	0.247463	0.003732285674196717	0.255301	0.004602216921565876	0.267461	0.006257892521397503	0.298145	0.011421355409007997	0.364869	0.024666760207661006	0.461736	0.04470324119545391	1.08297	0.14468921004630278	3.18412	0.29386838782096253
0.226162	0.0015434264066227024	0.23205	0.0020485477760628598	0.239243	0.002806229830223095	0.247475	0.003732285674196717	0.255317	0.004602216921565876	0.267499	0.006257892521397503	0.298241	0.01150554230391469	0.365242	0.024666760207661006	0.462893	0.044871614985267295	1.09177	0.14555914129367195	3.21528	0.2948225059632384
0.226166	0.0015434264066227024	0.232062	0.0020485477760628598	0.239255	0.002806229830223095	0.247487	0.003732285674196717	0.255333	0.004602216921565876	0.267534	0.006257892521397503	0.298375	0.011533604602216922	0.365601	0.02472288480426547	0.464005	0.04489967728356952	1.10067	0.14656938403255226	3.24661	0.2961414339834432
0.22617	0.0015434264066227024	0.232074	0.0020485477760628598	0.239266	0.002806229830223095	0.247498	0.003732285674196717	0.255351	0.004630279219868107	0.267566	0.006257892521397503	0.298497	0.011561666900519152	0.365956	0.02480707169917216	0.465085	0.04518030026659183	1.10963	0.14766381366633927	3.27823	0.29712361442402135
0.226174	0.0015434264066227024	0.232086	0.0020485477760628598	0.239276	0.002806229830223095	0.247509	0.003732285674196717	0.255379	0.004630279219868107	0.267597	0.006257892521397503	0.298629	0.011617791497123614	0.366323	0.024863196295776623	0.466189	0.045404798653009684	1.11868	0.1485898695103129	3.31005	0.2982741686544128
0.226179	0.0015434264066227024	0.232098	0.0020485477760628598	0.239286	0.002806229830223095	0.24752	0.003732285674196717	0.255403	0.004630279219868107	0.267625	0.006257892521397503	0.298773	0.011645853795425846	0.36668	0.024919320892381087	0.467337	0.04568542163603199	1.1279	0.14962817454749544	3.34211	0.29948084748140874
0.226183	0.0015434264066227024	0.232109	0.0020485477760628598	0.239299	0.002834292128525326	0.24753	0.003732285674196717	0.255425	0.004630279219868107	0.267653	0.006257892521397503	0.298926	0.011701978392030308	0.367027	0.024947383190683316	0.468488	0.04590992002244984	1.13711	0.1504139188999579	3.37438	0.3004630279219868
0.226187	0.0015434264066227024	0.23212	0.0020485477760628598	0.239315	0.002834292128525326	0.24754	0.003732285674196717	0.255445	0.004630279219868107	0.267678	0.006257892521397503	0.299079	0.011730040690332538	0.367378	0.02503157008559001	0.469597	0.04599410691735653	1.1464	0.15148028623544268	3.40679	0.3014452083625649
0.226191	0.0015434264066227024	0.232131	0.0020485477760628598	0.23933	0.002834292128525326	0.24755	0.003732285674196717	0.255463	0.004630279219868107	0.267703	0.006257892521397503	0.299227	0.011758102988634769	0.367732	0.02508769468219447	0.470657	0.046106356110565454	1.15589	0.15288340115055424	3.43938	0.30220289041672516
0.226195	0.0015434264066227024	0.232141	0.0020485477760628598	0.239344	0.002834292128525326	0.24756	0.003732285674196717	0.255481	0.004630279219868107	0.267728	0.006285954819699733	0.299379	0.011842289883541463	0.368111	0.025256068472007856	0.471673	0.04621860530377438	1.16555	0.15375333239792338	3.47208	0.3034937561386278
0.226199	0.0015434264066227024	0.232152	0.0020485477760628598	0.239356	0.002834292128525326	0.247571	0.0037603479724989475	0.255497	0.004630279219868107	0.267762	0.006285954819699733	0.299545	0.011842289883541463	0.368526	0.02539637996351901	0.472695	0.04644310369019223	1.17525	0.15451101445208362	3.50507	0.30447593657920585
0.226203	0.0015434264066227024	0.232162	0.0020485477760628598	0.239368	0.002834292128525326	0.247595	0.0037603479724989475	0.255513	0.004630279219868107	0.267792	0.006285954819699733	0.299693	0.011842289883541463	0.368962	0.025480566858425705	0.473806	0.04686403816472569	1.18498	0.15552125719096394	3.53827	0.3056264908095973
0.226207	0.0015434264066227024	0.232172	0.0020485477760628598	0.239378	0.002834292128525326	0.247616	0.0037603479724989475	0.255528	0.004630279219868107	0.26782	0.006285954819699733	0.299824	0.011842289883541463	0.369387	0.0255647537533324	0.474958	0.04706047425284131	1.19477	0.15678406061456432	3.57168	0.3064964220569665
0.226211	0.0015434264066227024	0.232182	0.0020485477760628598	0.239388	0.002834292128525326	0.247636	0.0037603479724989475	0.255542	0.004630279219868107	0.267846	0.006285954819699733	0.299946	0.011870352181843694	0.369822	0.025677002946541322	0.476086	0.047228848042654696	1.20477	0.15790655254665356	3.60524	0.30750666479584676
0.226214	0.0015434264066227024	0.232191	0.0020485477760628598	0.239398	0.002834292128525326	0.247654	0.0037603479724989475	0.255556	0.004630279219868107	0.26787	0.006285954819699733	0.300067	0.011898414480145924	0.370231	0.025677002946541322	0.477173	0.04742528413077031	1.21493	0.15905710677704504	3.63907	0.30874140592114496
0.226218	0.0015434264066227024	0.232201	0.0020485477760628598	0.239407	0.002834292128525326	0.247671	0.0037603479724989475	0.25557	0.004630279219868107	0.267893	0.006285954819699733	0.300189	0.011898414480145924	0.370657	0.02598568822786586	0.478325	0.04773396941209485	1.22522	0.1601234741125298	3.67315	0.30972358636172304
0.226222	0.0015434264066227024	0.23221	0.0020485477760628598	0.239416	0.002834292128525326	0.247686	0.0037603479724989475	0.255583	0.004630279219868107	0.267915	0.006285954819699733	0.300301	0.011898414480145924	0.371148	0.026097937421074788	0.479522	0.04807071699172162	1.23568	0.16124596604461905	3.70738	0.3106777045039989
0.226226	0.0015434264066227024	0.232219	0.0020485477760628598	0.239424	0.002834292128525326	0.247701	0.0037603479724989475	0.255595	0.004630279219868107	0.267936	0.006285954819699733	0.300404	0.011898414480145924	0.371644	0.026182124315981478	0.480747	0.04823909078153501	1.24629	0.16242458257331274	3.74181	0.3114353865581591
0.226229	0.0015434264066227024	0.232228	0.0020485477760628598	0.239432	0.002834292128525326	0.247715	0.0037603479724989475	0.255607	0.004630279219868107	0.267956	0.006285954819699733	0.300501	0.011898414480145924	0.372118	0.02623824891258594	0.481979	0.04857583836116178	1.25716	0.16385575978672653	3.77642	0.312389504700435
0.226233	0.0015434264066227024	0.232237	0.0020485477760628598	0.239443	0.0028623544268275574	0.247728	0.0037603479724989475	0.255619	0.004630279219868107	0.267975	0.006285954819699733	0.300591	0.011898414480145924	0.372572	0.026322435807492633	0.483266	0.04888452364248632	1.26829	0.1652027501052336	3.81116	0.31339974743931526
0.226236	0.0015434264066227024	0.232246	0.0020485477760628598	0.239466	0.0028623544268275574	0.24774	0.0037603479724989475	0.255631	0.004630279219868107	0.267994	0.006285954819699733	0.300676	0.011898414480145924	0.373014	0.026406622702399327	0.48459	0.04922127122211309	1.27963	0.16643749123053178	3.8461	0.3144099901781956
0.22624	0.0015434264066227024	0.232254	0.0020485477760628598	0.239486	0.0028623544268275574	0.247752	0.0037603479724989475	0.255642	0.004630279219868107	0.268012	0.006285954819699733	0.300757	0.011898414480145924	0.373493	0.02657499649221271	0.485959	0.049642205696646555	1.29118	0.16750385856601654	3.8813	0.31544829521537815
0.226244	0.0015434264066227024	0.232262	0.0020485477760628598	0.239503	0.0028623544268275574	0.247764	0.0037603479724989475	0.255654	0.004630279219868107	0.268029	0.006285954819699733	0.300833	0.011898414480145924	0.373974	0.026715307983723867	0.48735	0.049838641784762175	1.30283	0.16859828819980358	3.91667	0.31614985267293394
0.226247	0.0015434264066227024	0.232271	0.0020485477760628598	0.239523	0.002890416725129788	0.247775	0.0037603479724989475	0.255665	0.004630279219868107	0.268046	0.006285954819699733	0.300919	0.011954539076750386	0.374467	0.02677143258032833	0.488696	0.05006314017118002	1.31458	0.17002946541321734	3.95221	0.31699172162200084
0.22625	0.0015434264066227024	0.232281	0.0020766100743650905	0.239547	0.002890416725129788	0.247786	0.0037603479724989475	0.255675	0.004630279219868107	0.268063	0.006285954819699733	0.301015	0.011954539076750386	0.374954	0.026855619475235022	0.490026	0.05017538936438894	1.32651	0.17112389504700434	3.98791	0.3180580889574856
0.226254	0.0015434264066227024	0.232304	0.0020766100743650905	0.23957	0.002918479023432019	0.247796	0.0037603479724989475	0.255686	0.004630279219868107	0.268079	0.006285954819699733	0.301106	0.011982601375052616	0.375408	0.02688368177353725	0.491279	0.050287638557597866	1.33853	0.17224638697909359
0.226257	0.0015434264066227024	0.232323	0.0020766100743650905	0.239607	0.002918479023432019	0.247817	0.0037884102708011787	0.255696	0.004630279219868107	0.268094	0.006285954819699733	0.301199	0.011982601375052616	0.375829	0.026939806370141716	0.492522	0.05059632383892241	1.35059	0.17311631822646276
0.226261	0.0015434264066227024	0.232339	0.0020766100743650905	0.23964	0.002918479023432019	0.247838	0.0037884102708011787	0.255706	0.004630279219868107	0.268119	0.006314017118001964	0.301284	0.011982601375052616	0.376244	0.026967868668443945	0.493824	0.050905009120246945	1.36274	0.17437912165006314
0.226268	0.0015714887049249333	0.232353	0.0020766100743650905	0.239668	0.002918479023432019	0.247857	0.0037884102708011787	0.255716	0.004630279219868107	0.268145	0.006314017118001964	0.301363	0.011982601375052616	0.376627	0.026967868668443945	0.495168	0.051185632103269256	1.37506	0.1756138627753613
0.226287	0.0015714887049249333	0.232367	0.0020766100743650905	0.239694	0.002918479023432019	0.247874	0.0037884102708011787	0.255725	0.004630279219868107	0.26817	0.006314017118001964	0.301437	0.011982601375052616	0.376981	0.026967868668443945	0.49651	0.05146625508629157	1.38765	0.1768766661989617
0.226305	0.0015714887049249333	0.232379	0.0020766100743650905	0.239716	0.002918479023432019	0.24789	0.0037884102708011787	0.255735	0.004630279219868107	0.268196	0.006342079416304196	0.301514	0.012010663673354847	0.377347	0.027136242458257333	0.497913	0.05180300266591834	1.40047	0.17802722042935315
0.226321	0.0015714887049249333	0.23239	0.0020766100743650905	0.239747	0.00294654132173425	0.247905	0.0037884102708011787	0.255744	0.004630279219868107	0.268245	0.006370141714606426	0.301601	0.01203872597165708	0.377754	0.027220429353164023	0.499329	0.05205556335063842	1.41342	0.17948645994106918
0.226335	0.0015714887049249333	0.232401	0.0020766100743650905	0.239778	0.00294654132173425	0.247919	0.0037884102708011787	0.255754	0.004630279219868107	0.268297	0.006398204012908657	0.301695	0.01206678826995931	0.378158	0.027276553949768485	0.500709	0.05216781254384734	1.42659	0.18102988634769188
0.226348	0.0015714887049249333	0.232411	0.0020766100743650905	0.239807	0.00294654132173425	0.247932	0.0037884102708011787	0.255763	0.004630279219868107	0.268349	0.006398204012908657	0.301794	0.012094850568261541	0.378555	0.027304616248070717	0.502087	0.05250456012347411	1.44016	0.1826013750526168
0.226359	0.0015714887049249333	0.232421	0.0020766100743650905	0.239833	0.00294654132173425	0.247945	0.0037884102708011787	0.255771	0.004630279219868107	0.268394	0.006398204012908657	0.301899	0.012150975164866002	0.378939	0.02736074084467518	0.503457	0.05264487161498527	1.45385	0.18358355549319488
0.226369	0.0015714887049249333	0.232436	0.0021046723726673216	0.239857	0.00294654132173425	0.247957	0.0037884102708011787	0.25578	0.004630279219868107	0.268433	0.006398204012908657	0.302015	0.012179037463168233	0.379343	0.027529114634488566	0.504847	0.05300968149291427	1.46765	0.18501473270660868
0.226386	0.0015995510032271642	0.232459	0.0021046723726673216	0.23988	0.00294654132173425	0.247968	0.0037884102708011787	0.255798	0.004658341518170338	0.268468	0.006398204012908657	0.302128	0.012179037463168233	0.379766	0.027613301529395257	0.506302	0.05337449137084327	1.48167	0.18636172302511575
0.226405	0.0015995510032271642	0.23248	0.0021046723726673216	0.239901	0.00294654132173425	0.24798	0.0037884102708011787	0.255819	0.004658341518170338	0.268501	0.006398204012908657	0.302248	0.012235162059772695	0.38019	0.027669426125999718	0.507836	0.053795425845376735	1.49582	0.18754033955380947
0.22642	0.0015995510032271642	0.232497	0.0021046723726673216	0.239922	0.00294654132173425	0.24799	0.0037884102708011787	0.255837	0.004658341518170338	0.26853	0.006398204012908657	0.302367	0.012235162059772695	0.380604	0.027725550722604183	0.509345	0.054076048828399045	1.51008	0.18855058229268978
0.226434	0.0015995510032271642	0.232513	0.0021046723726673216	0.239941	0.00294654132173425	0.248001	0.0037884102708011787	0.255854	0.004658341518170338	0.268558	0.006398204012908657	0.302485	0.012263224358074927	0.381	0.027781675319208644	0.510897	0.054356671811421356	1.52442	0.18978532341798793
0.226457	0.0016276133015293952	0.232528	0.0021046723726673216	0.239964	0.002974603620036481	0.248011	0.0037884102708011787	0.255869	0.004658341518170338	0.268584	0.006398204012908657	0.302604	0.012291286656377158	0.3814	0.027893924512417567	0.512456	0.05477760628595482	1.53886	0.19085169075347272
0.226482	0.0016276133015293952	0.232541	0.0021046723726673216	0.239992	0.002974603620036481	0.248021	0.0037884102708011787	0.255885	0.004658341518170338	0.268618	0.006426266311210889	0.302735	0.01234741125298162	0.381811	0.0279219868107198	0.514115	0.05522660305879051	1.55345	0.1921144941770731
0.226505	0.0016276133015293952	0.232554	0.0021046723726673216	0.240017	0.002974603620036481	0.24803	0.0037884102708011787	0.255899	0.004658341518170338	0.268655	0.006426266311210889	0.302865	0.01234741125298162	0.382197	0.02795004910902203	0.515806	0.05561947523502175	1.56812	0.19312473691595342
0.226526	0.0016276133015293952	0.232566	0.0021046723726673216	0.24004	0.002974603620036481	0.248039	0.0037884102708011787	0.255913	0.004658341518170338	0.268688	0.006426266311210889	0.302996	0.012431598147888311	0.382595	0.028118422898835413	0.517475	0.05590009821804406	1.58285	0.1943875403395538
0.226545	0.0016276133015293952	0.232578	0.0021046723726673216	0.24006	0.002974603620036481	0.248048	0.0037884102708011787	0.255927	0.004658341518170338	0.268719	0.006426266311210889	0.303155	0.012487722744492774	0.38302	0.028202609793742107	0.519161	0.056236845797670826	1.59766	0.19522940928862073
0.226562	0.0016276133015293952	0.232589	0.0021046723726673216	0.24008	0.002974603620036481	0.248057	0.0037884102708011787	0.25594	0.004658341518170338	0.268747	0.006426266311210889	0.303328	0.012543847341097236	0.383458	0.028342921285253262	0.520832	0.056517468780693136	1.61255	0.19629577662410552
0.226579	0.0016276133015293952	0.232599	0.0021046723726673216	0.240098	0.002974603620036481	0.248065	0.0037884102708011787	0.255953	0.004658341518170338	0.268776	0.006454328609513119	0.30352	0.012599971937701697	0.383915	0.028455170478462185	0.522521	0.056882278658622144	1.62752	0.19733408166128805
0.226594	0.0016276133015293952	0.232609	0.0021046723726673216	0.240115	0.002974603620036481	0.248073	0.0037884102708011787	0.255966	0.004658341518170338	0.268817	0.006454328609513119	0.303703	0.01265609653430616	0.384388	0.02853935737336888	0.524275	0.05735933772976007	1.64262	0.19848463589167953
0.226609	0.0016276133015293952	0.232619	0.0021046723726673216	0.240131	0.002974603620036481	0.248081	0.0037884102708011787	0.255978	0.004658341518170338	0.268854	0.006454328609513119	0.303872	0.01265609653430616	0.384861	0.02859548196997334	0.526074	0.05769608530938684	1.6579	0.1997193770169777
0.226623	0.0016276133015293952	0.232636	0.0021327346709695523	0.240146	0.002974603620036481	0.248089	0.0037884102708011787	0.255991	0.004658341518170338	0.268887	0.006454328609513119	0.304034	0.012712221130910622	0.385327	0.028679668864880034	0.527813	0.057864459099200224	1.6734	0.20109442963378701
0.226636	0.0016276133015293952	0.232654	0.0021327346709695523	0.24016	0.002974603620036481	0.248097	0.0037884102708011787	0.256003	0.004658341518170338	0.268917	0.006454328609513119	0.304207	0.012796408025817314	0.385769	0.028707731163182263	0.529516	0.0581170197839203	1.68912	0.20224498386417847
0.226648	0.0016276133015293952	0.232671	0.0021327346709695523	0.240174	0.002974603620036481	0.248104	0.0037884102708011787	0.256014	0.004658341518170338	0.268945	0.006454328609513119	0.304397	0.012824470324119545	0.386212	0.02881998035639119	0.5312	0.058481829661849304	1.70506	0.2034236003928722
0.22666	0.0016276133015293952	0.232686	0.0021327346709695523	0.240187	0.002974603620036481	0.248111	0.0037884102708011787	0.256026	0.004658341518170338	0.268971	0.006454328609513119	0.304583	0.012852532622421777	0.386673	0.028960291847902345	0.532889	0.05865020345166269	1.72127	0.2049109022028904
0.226671	0.0016276133015293952	0.232699	0.0021327346709695523	0.240199	0.002974603620036481	0.248118	0.0037884102708011787	0.256037	0.004658341518170338	0.269006	0.00648239090781535	0.304752	0.012852532622421777	0.387148	0.029100603339413497	0.534565	0.05907113792619616	1.73769	0.20617370562649082
0.226682	0.0016276133015293952	0.232712	0.0021327346709695523	0.240211	0.002974603620036481	0.248125	0.0037884102708011787	0.256048	0.004658341518170338	0.269039	0.00648239090781535	0.304913	0.012880594920724008	0.387643	0.02915672793601796	0.536302	0.05949207240072962	1.75426	0.20729619755858006
0.226693	0.0016276133015293952	0.232724	0.0021327346709695523	0.240234	0.003030728216640943	0.248132	0.0037884102708011787	0.256058	0.004658341518170338	0.26907	0.00648239090781535	0.305063	0.012880594920724008	0.38811	0.029212852532622423	0.538069	0.05977269538375193	1.7709	0.20841868949066927
0.226703	0.0016276133015293952	0.232736	0.0021327346709695523	0.240269	0.003030728216640943	0.248139	0.0037884102708011787	0.256069	0.004658341518170338	0.269103	0.006510453206117581	0.305215	0.012908657219026239	0.388573	0.029297039427529113	0.539842	0.0601094429633787	1.78782	0.20993405359898976
0.226713	0.0016276133015293952	0.232747	0.0021327346709695523	0.240299	0.003030728216640943	0.248145	0.0037884102708011787	0.256079	0.004658341518170338	0.269142	0.006510453206117581	0.305354	0.01293671951732847	0.38904	0.02940928862073804	0.5416	0.060305879051494315	1.80494	0.2111407324259857
0.226722	0.0016276133015293952	0.232758	0.0021327346709695523	0.240326	0.003030728216640943	0.248151	0.0037884102708011787	0.256089	0.004658341518170338	0.269177	0.006510453206117581	0.305495	0.01293671951732847	0.389519	0.029521537813946962	0.543368	0.06064262663112109	1.82228	0.21245966044619055
0.226731	0.0016276133015293952	0.232768	0.0021327346709695523	0.240351	0.0030587905149431736	0.248158	0.0037884102708011787	0.256099	0.004658341518170338	0.269208	0.006510453206117581	0.305628	0.0129647818156307	0.390009	0.029633787007155885	0.545128	0.06095131191244563	1.83979	0.21375052616809317
0.22674	0.0016276133015293952	0.232778	0.0021327346709695523	0.240379	0.0030587905149431736	0.248164	0.0037884102708011787	0.256109	0.004658341518170338	0.269237	0.006510453206117581	0.305763	0.01299284411393293	0.390495	0.029661849305458118	0.546892	0.0612880594920724	1.85744	0.2149572049950891
0.226749	0.0016276133015293952	0.232788	0.0021327346709695523	0.240403	0.0030587905149431736	0.24817	0.0037884102708011787	0.256118	0.004658341518170338	0.269263	0.006510453206117581	0.305891	0.01299284411393293	0.390964	0.02971797390206258	0.548689	0.06156868247509471	1.87544	0.2165006314017118
0.226763	0.001655675599831626	0.232797	0.0021327346709695523	0.240424	0.0030587905149431736	0.248176	0.0037884102708011787	0.256127	0.004658341518170338	0.269287	0.006510453206117581	0.30601	0.01299284411393293	0.391424	0.02974603620036481	0.550531	0.062017679247930405	1.8937	0.21798793321173005
0.226786	0.001655675599831626	0.232806	0.0021327346709695523	0.240452	0.003086852813245405	0.248182	0.0037884102708011787	0.256137	0.004658341518170338	0.26931	0.006510453206117581	0.306129	0.013020906412235161	0.391873	0.029830223095271502	0.552388	0.06227023993265048	1.91227	0.2193910481268416
0.226807	0.001655675599831626	0.232815	0.0021327346709695523	0.240493	0.003114915111547636	0.248188	0.0037884102708011787	0.256145	0.004658341518170338	0.269332	0.006510453206117581	0.306244	0.013048968710537394	0.392317	0.02994247228848043	0.55428	0.06271923670548618	1.93117	0.2208502876385576
0.226825	0.001655675599831626	0.232823	0.0021327346709695523	0.240532	0.003114915111547636	0.248193	0.0037884102708011787	0.256154	0.004658341518170338	0.269356	0.006538515504419812	0.306365	0.013048968710537394	0.392783	0.03005472148168935	0.556171	0.06285954819699734	1.95028	0.22214115336046023
0.226841	0.001655675599831626	0.232831	0.0021327346709695523	0.240567	0.003114915111547636	0.248199	0.0037884102708011787	0.256163	0.004658341518170338	0.26939	0.006538515504419812	0.306489	0.013077031008839625	0.393273	0.030195032973200506	0.558057	0.06322435807492634	1.96959	0.22334783218745616
0.226857	0.001655675599831626	0.23284	0.0021327346709695523	0.240598	0.003114915111547636	0.248204	0.0037884102708011787	0.256171	0.004658341518170338	0.269419	0.006538515504419812	0.306603	0.013077031008839625	0.393764	0.030279219868107197	0.559976	0.06353304335625087	1.98895	0.2245545110144521
0.226871	0.001655675599831626	0.232847	0.0021327346709695523	0.240626	0.003114915111547636	0.24821	0.0037884102708011787	0.256179	0.004658341518170338	0.269446	0.006538515504419812	0.306714	0.013105093307141855	0.394266	0.030419531359618352	0.561846	0.0637294794443665	2.00852	0.2260137505261681
0.226884	0.001655675599831626	0.232855	0.0021327346709695523	0.240651	0.003114915111547636	0.248223	0.0038164725691034094	0.256188	0.004658341518170338	0.26947	0.006538515504419812	0.306831	0.013133155605444086	0.394771	0.030447593657920585	0.563697	0.0640942893222955	2.02836	0.22727655394976848
0.226908	0.0016837378981338573	0.232863	0.0021327346709695523	0.240675	0.003114915111547636	0.248241	0.0038164725691034094	0.256196	0.004658341518170338	0.269492	0.006538515504419812	0.306947	0.013161217903746317	0.39524	0.030531780552827275	0.565601	0.0644590992002245	2.04851	0.22924091483092465
0.226942	0.0017118001964360882	0.23287	0.0021327346709695523	0.240697	0.003114915111547636	0.248258	0.0038164725691034094	0.256203	0.004658341518170338	0.269512	0.006538515504419812	0.307085	0.013217342500350778	0.395724	0.0306440297460362	0.567551	0.06488003367475796	2.06915	0.23070015434264066
0.226983	0.0017398624947383191	0.232878	0.0021327346709695523	0.240718	0.003114915111547636	0.248272	0.0038164725691034094	0.256211	0.004658341518170338	0.269532	0.006538515504419812	0.307233	0.013273467096955241	0.396247	0.030812403535849586	0.569481	0.06516065665778027	2.09001	0.23204714466114776
0.227021	0.0017398624947383191	0.232885	0.0021327346709695523	0.240737	0.003114915111547636	0.248285	0.0038164725691034094	0.256222	0.004686403816472569	0.269551	0.006538515504419812	0.307381	0.013273467096955241	0.396768	0.03092465272905851	0.571396	0.06549740423740705	2.11105	0.2328328890136102
0.227055	0.0017398624947383191	0.232892	0.0021327346709695523	0.240756	0.003114915111547636	0.248298	0.0038164725691034094	0.256243	0.004686403816472569	0.269569	0.006538515504419812	0.307516	0.013301529395257472	0.397325	0.031121088817174125	0.573347	0.06583415181703381	2.13209	0.23406763013890838
0.227086	0.0017398624947383191	0.232899	0.0021327346709695523	0.240773	0.003114915111547636	0.248309	0.0038164725691034094	0.256262	0.004686403816472569	0.269587	0.006538515504419812	0.307663	0.013357653991861933	0.397869	0.031121088817174125	0.575323	0.06611477480005612	2.15328	0.23510593517609094
0.227115	0.0017398624947383191	0.232905	0.0021327346709695523	0.240789	0.003114915111547636	0.248319	0.0038164725691034094	0.256278	0.004686403816472569	0.269604	0.006538515504419812	0.307816	0.013357653991861933	0.398387	0.03123333801038305	0.577306	0.06653570927458959	2.1746	0.23636873859969132
0.227142	0.0017398624947383191	0.232912	0.0021327346709695523	0.240805	0.003114915111547636	0.248329	0.0038164725691034094	0.256292	0.004686403816472569	0.26962	0.006538515504419812	0.307953	0.013357653991861933	0.398896	0.03126140030868528	0.579313	0.06676020766100743	2.19615	0.2377157289181984
0.227167	0.0017398624947383191	0.232919	0.0021327346709695523	0.24082	0.003114915111547636	0.248339	0.0038164725691034094	0.256305	0.004686403816472569	0.269636	0.006538515504419812	0.308082	0.013385716290164164	0.399408	0.0313736495018942	0.581315	0.0670969552406342	2.21796	0.23914690613161219
0.22719	0.0017398624947383191	0.232925	0.0021327346709695523	0.240834	0.003114915111547636	0.248348	0.0038164725691034094	0.256317	0.004686403816472569	0.26966	0.006566577802722043	0.308212	0.013413778588466395	0.399916	0.03142977409849867	0.583328	0.06746176511856321	2.24001	0.2405219587484215
0.227213	0.0017398624947383191	0.232931	0.0021327346709695523	0.240847	0.003114915111547636	0.248356	0.0038164725691034094	0.256329	0.004686403816472569	0.269688	0.006566577802722043	0.308352	0.013469903185070858	0.400392	0.03151396099340536	0.585343	0.06777045039988774	2.26225	0.2417005752771152
0.227234	0.0017398624947383191	0.232938	0.0021327346709695523	0.24086	0.003114915111547636	0.248364	0.0038164725691034094	0.256339	0.004686403816472569	0.269715	0.006566577802722043	0.308492	0.013469903185070858	0.400917	0.03171039708152098	0.587367	0.0679949487863056	2.28465	0.24290725410411113
0.227254	0.0017398624947383191	0.232944	0.0021327346709695523	0.240873	0.003114915111547636	0.248372	0.0038164725691034094	0.256349	0.004686403816472569	0.269745	0.006594640101024274	0.308634	0.01352602778167532	0.401466	0.0318226462747299	0.589411	0.06841588326083907	2.30715	0.2439736214395959
0.227274	0.0017398624947383191	0.23295	0.0021327346709695523	0.240885	0.003114915111547636	0.24838	0.0038164725691034094	0.256359	0.004686403816472569	0.269776	0.006594640101024274	0.308778	0.01355409007997755	0.402018	0.03199102006454329	0.59147	0.0687245685421636	2.32977	0.24537673635470744
0.227292	0.0017398624947383191	0.232956	0.0021327346709695523	0.240896	0.003114915111547636	0.248387	0.0038164725691034094	0.256368	0.004686403816472569	0.269803	0.006594640101024274	0.30892	0.01355409007997755	0.402567	0.03204714466114775	0.593499	0.06897712922688368	2.3526	0.24649922828679668
0.22731	0.0017398624947383191	0.232962	0.0021327346709695523	0.240907	0.003114915111547636	0.248394	0.0038164725691034094	0.256377	0.004686403816472569	0.269829	0.006594640101024274	0.309051	0.01355409007997755	0.403102	0.03213133155605444	0.595554	0.06942612599971938	2.37559	0.24762172021888593
0.227327	0.0017398624947383191	0.232968	0.0021327346709695523	0.240918	0.003114915111547636	0.248401	0.0038164725691034094	0.256386	0.004686403816472569	0.269852	0.006594640101024274	0.309192	0.013610214676582012	0.403654	0.03227164304756559	0.597694	0.0699031850708573	2.39885	0.24919320892381086
0.227343	0.0017398624947383191	0.232973	0.0021327346709695523	0.24093	0.0031429774098498666	0.248408	0.0038164725691034094	0.256394	0.004686403816472569	0.269874	0.006594640101024274	0.309342	0.013638276974884242	0.404231	0.03238389224077452	0.599854	0.07015574575557738	2.42232	0.2503157008559001
0.227359	0.0017398624947383191	0.232979	0.0021327346709695523	0.240952	0.0031429774098498666	0.248415	0.0038164725691034094	0.256402	0.004686403816472569	0.269895	0.006594640101024274	0.309483	0.013666339273186475	0.404792	0.03246807913568121	0.60205	0.07077311631822646	2.44592	0.25143819278798935
0.227374	0.0017398624947383191	0.232985	0.0021327346709695523	0.240972	0.0031429774098498666	0.248421	0.0038164725691034094	0.25641	0.004686403816472569	0.269926	0.006622702399326504	0.309631	0.013694401571488705	0.40539	0.032776764417005756	0.604317	0.07119405079275992	2.4696	0.2523923109302652
0.227388	0.0017398624947383191	0.23299	0.0021327346709695523	0.24099	0.0031429774098498666	0.248427	0.0038164725691034094	0.256418	0.004686403816472569	0.269959	0.006622702399326504	0.309776	0.013722463869790936	0.406067	0.0330012628034236	0.606673	0.07183948365371123	2.49336	0.2535709274589589
0.227402	0.0017398624947383191	0.232996	0.0021327346709695523	0.241007	0.0031429774098498666	0.248433	0.0038164725691034094	0.256426	0.004686403816472569	0.269988	0.006622702399326504	0.309924	0.013722463869790936	0.406769	0.03305738740002806	0.609139	0.07240072961975585	2.51736	0.25488985547916376
0.227416	0.0017398624947383191	0.233001	0.0021327346709695523	0.241022	0.0031429774098498666	0.248439	0.0038164725691034094	0.256433	0.004686403816472569	0.270015	0.006622702399326504	0.310075	0.013750526168093167	0.407444	0.033197698891539215	0.611724	0.07313034937561386	2.54153	0.2560404097095552
0.227429	0.0017398624947383191	0.233007	0.0021327346709695523	0.241037	0.0031429774098498666	0.248445	0.0038164725691034094	0.25644	0.004686403816472569	0.270041	0.006622702399326504	0.310214	0.013750526168093167	0.408093	0.03322576118984145	0.614406	0.07360740844675179	2.56598	0.25735933772976005
0.227441	0.0017398624947383191	0.233012	0.0021327346709695523	0.24105	0.0031429774098498666	0.248451	0.0038164725691034094	0.256447	0.004686403816472569	0.270065	0.006622702399326504	0.310341	0.013750526168093167	0.408729	0.03333801038305037	0.617124	0.07416865441279641	2.59065	0.2586502034516627
0.227454	0.0017398624947383191	0.233017	0.0021327346709695523	0.241063	0.0031429774098498666	0.248456	0.0038164725691034094	0.256454	0.004686403816472569	0.270088	0.006622702399326504	0.31046	0.013750526168093167	0.409342	0.033394134979654835	0.619881	0.07467377578223656	2.61554	0.2599130068752631
0.227465	0.0017398624947383191	0.233022	0.0021327346709695523	0.241075	0.0031429774098498666	0.248462	0.0038164725691034094	0.256461	0.004686403816472569	0.270109	0.006622702399326504	0.310571	0.013750526168093167	0.409948	0.03350638417286376	0.622679	0.07512277255507226	2.64064	0.26114774800056123
0.227477	0.0017398624947383191	0.233027	0.0021327346709695523	0.241087	0.0031429774098498666	0.248467	0.0038164725691034094	0.256468	0.004686403816472569	0.27013	0.006622702399326504	0.310675	0.013750526168093167	0.410532	0.033562508769468216	0.625388	0.07531920864318788	2.66586	0.26238248912585943
0.227488	0.0017398624947383191	0.233032	0.0021327346709695523	0.241098	0.0031429774098498666	0.248472	0.0038164725691034094	0.256474	0.004686403816472569	0.27015	0.006622702399326504	0.310774	0.013750526168093167	0.411105	0.03361863336607268	0.628036	0.07565595622281465	2.69142	0.26384172863757543
0.227499	0.0017398624947383191	0.233037	0.0021327346709695523	0.241109	0.0031429774098498666	0.248477	0.0038164725691034094	0.256481	0.004686403816472569	0.270168	0.006622702399326504	0.310879	0.013806650764697628	0.411655	0.03370282026097937	0.630737	0.07627332678546372	2.7172	0.2651045320611758
0.227509	0.0017398624947383191	0.233042	0.0021327346709695523	0.241119	0.0031429774098498666	0.248482	0.0038164725691034094	0.256487	0.004686403816472569	0.270198	0.006650764697628736	0.310991	0.013806650764697628	0.412178	0.033730882559281604	0.63352	0.07703100883962397	2.74323	0.2665637715728918
0.227519	0.0017398624947383191	0.233047	0.0021327346709695523	0.24113	0.0031429774098498666	0.248487	0.0038164725691034094	0.256494	0.004686403816472569	0.270226	0.006650764697628736	0.311095	0.013834713062999859	0.412689	0.03378700715588607	0.636402	0.07739581871755297	2.76959	0.26802301108460785
0.227529	0.0017398624947383191	0.233052	0.0021327346709695523	0.241139	0.0031429774098498666	0.248492	0.0038164725691034094	0.2565	0.004686403816472569	0.270257	0.006678826995930967	0.3112	0.013834713062999859	0.413178	0.03387119405079276	0.639322	0.07792900238529536	2.79626	0.2692858145082082
0.227539	0.0017398624947383191	0.233057	0.0021327346709695523	0.241149	0.0031429774098498666	0.248497	0.0038164725691034094	0.256506	0.004686403816472569	0.270299	0.0067068892942331974	0.311307	0.013862775361302091	0.413698	0.03403956784060615	0.642302	0.07851831064964221	2.82325	0.27046443103690193
0.227548	0.0017398624947383191	0.233061	0.0021327346709695523	0.241158	0.0031429774098498666	0.248502	0.0038164725691034094	0.256512	0.004686403816472569	0.270347	0.0067068892942331974	0.311412	0.013862775361302091	0.414234	0.034095692437210605	0.645341	0.07919180580889575	2.85043	0.2715869229689912
0.227557	0.0017398624947383191	0.233066	0.0021327346709695523	0.241167	0.0031429774098498666	0.248506	0.0038164725691034094	0.256518	0.004686403816472569	0.270388	0.0067068892942331974	0.311519	0.013890837659604322	0.414796	0.03434825312193068	0.648388	0.07955661568682475	2.87782	0.27268135260277815
0.227566	0.0017398624947383191	0.233071	0.0021327346709695523	0.241176	0.0031429774098498666	0.248511	0.0038164725691034094	0.256523	0.004686403816472569	0.270423	0.0067068892942331974	0.311624	0.013890837659604322	0.415387	0.03448856461344184	0.651447	0.08017398624947383	2.9054	0.27400028062298304
0.227575	0.0017398624947383191	0.233075	0.0021327346709695523	0.241185	0.0031429774098498666	0.248515	0.0038164725691034094	0.256529	0.004686403816472569	0.270455	0.0067068892942331974	0.311727	0.013918899957906553	0.415971	0.034572751508348536	0.654655	0.08081941911042514	2.93317	0.27492633646695663
0.227583	0.0017398624947383191	0.23308	0.0021327346709695523	0.241197	0.003171039708152098	0.24852	0.0038164725691034094	0.256535	0.004686403816472569	0.270483	0.0067068892942331974	0.311834	0.013946962256208784	0.416532	0.034572751508348536	0.657933	0.08140872737477199	2.96105	0.2758804546092325
0.227592	0.0017398624947383191	0.233085	0.0021327346709695523	0.241216	0.003171039708152098	0.248524	0.0038164725691034094	0.25654	0.004686403816472569	0.270509	0.0067068892942331974	0.311939	0.013975024554511014	0.417071	0.03468500070155746	0.661258	0.08196997334081661	2.98913	0.2772274449277396
0.2276	0.0017398624947383191	0.233089	0.0021327346709695523	0.241234	0.003171039708152098	0.248528	0.0038164725691034094	0.256546	0.004686403816472569	0.270533	0.0067068892942331974	0.312053	0.014003086852813245	0.417629	0.034825312193068614	0.66466	0.0825873439034657	3.01741	0.27837799915813105
0.227608	0.0017398624947383191	0.233093	0.0021327346709695523	0.241251	0.003171039708152098	0.248533	0.0038164725691034094	0.256551	0.004686403816472569	0.270555	0.0067068892942331974	0.31218	0.014031149151115476	0.418202	0.03496562368457977	0.668135	0.08328890136102146	3.04583	0.27930405500210465
0.227615	0.0017398624947383191	0.233098	0.0021327346709695523	0.241266	0.003171039708152098	0.248537	0.0038164725691034094	0.256557	0.004686403816472569	0.270576	0.0067068892942331974	0.312299	0.014031149151115476	0.418782	0.03504981057948646	0.671714	0.08413077031008839	3.07446	0.28065104532061175
0.227623	0.0017398624947383191	0.233102	0.0021327346709695523	0.24128	0.003171039708152098	0.248541	0.0038164725691034094	0.256562	0.004686403816472569	0.270611	0.00676301389083766	0.312407	0.014031149151115476	0.419344	0.03521818436929985	0.675402	0.0847762031710397	3.10325	0.2816893503577943
0.22763	0.0017398624947383191	0.233106	0.0021327346709695523	0.241293	0.003171039708152098	0.248545	0.0038164725691034094	0.256567	0.004686403816472569	0.270648	0.00676301389083766	0.312507	0.014031149151115476	0.419929	0.03530237126420654	0.679188	0.08553388522519995	3.13224	0.28292409148309244
0.227637	0.0017398624947383191	0.233111	0.0021327346709695523	0.241305	0.003171039708152098	0.248549	0.0038164725691034094	0.256573	0.004686403816472569	0.27068	0.00676301389083766	0.3126	0.014031149151115476	0.420542	0.03544268275571769	0.682987	0.08601094429633788	3.16149	0.2841307703100884
0.227645	0.0017398624947383191	0.233115	0.0021327346709695523	0.241316	0.003171039708152098	0.248553	0.0038164725691034094	0.256578	0.004686403816472569	0.270708	0.00676301389083766	0.312711	0.014087273747719939	0.421156	0.03552686965062438	0.686729	0.0864880033674758	3.191	0.2852813245404799
0.227651	0.0017398624947383191	0.233119	0.0021327346709695523	0.241327	0.003171039708152098	0.248557	0.0038164725691034094	0.256583	0.004686403816472569	0.270734	0.00676301389083766	0.31282	0.01411533604602217	0.421746	0.035554931948926616	0.690603	0.08735793461484495	3.22074	0.2862073803844535
0.227658	0.0017398624947383191	0.233123	0.0021327346709695523	0.241337	0.003171039708152098	0.248561	0.0038164725691034094	0.256601	0.0047144661147748	0.270758	0.00676301389083766	0.312939	0.0141433983443244	0.422321	0.03569524344043777	0.694521	0.08786305598428511	3.2506	0.28704924933352044
0.227668	0.00176792479304055	0.233127	0.0021327346709695523	0.241347	0.003171039708152098	0.248565	0.0038164725691034094	0.256619	0.0047144661147748	0.27078	0.00676301389083766	0.313064	0.014171460642626631	0.422899	0.03586361723025116	0.698401	0.08831205275712081	3.28069	0.2883681773537253
0.227686	0.00176792479304055	0.233132	0.0021327346709695523	0.241356	0.003171039708152098	0.248576	0.0038445348674056405	0.256634	0.0047144661147748	0.270811	0.0067910761891398904	0.31318	0.014199522940928862	0.423509	0.03597586642346008	0.702234	0.08878911182825873	3.31102	0.28943454468921004
0.227702	0.00176792479304055	0.233136	0.0021327346709695523	0.241365	0.003171039708152098	0.248592	0.0038445348674056405	0.256647	0.0047144661147748	0.270848	0.006819138487442121	0.313303	0.014199522940928862	0.424089	0.036003928721762314	0.706088	0.08943454468921004	3.34156	0.2905009120246948
0.227716	0.00176792479304055	0.23314	0.0021327346709695523	0.241373	0.003171039708152098	0.248605	0.0038445348674056405	0.256659	0.0047144661147748	0.270893	0.006819138487442121	0.313435	0.014255647537533323	0.424674	0.03614424021327347	0.709922	0.08982741686544128	3.37232	0.29153921706187735
0.227729	0.00176792479304055	0.233144	0.0021327346709695523	0.241381	0.003171039708152098	0.248618	0.0038445348674056405	0.25667	0.0047144661147748	0.270932	0.006819138487442121	0.313561	0.014255647537533323	0.42528	0.03631261400308685	0.713768	0.09055703662129928	3.40321	0.2924933352041532
0.227741	0.00176792479304055	0.233148	0.0021327346709695523	0.241389	0.003171039708152098	0.248629	0.0038445348674056405	0.256681	0.0047144661147748	0.270967	0.006819138487442121	0.313685	0.014339834432440017	0.425901	0.036452925494598006	0.717684	0.09109022028904168	3.43426	0.29378420092605584
0.227752	0.00176792479304055	0.233152	0.0021327346709695523	0.241397	0.003171039708152098	0.24864	0.0038445348674056405	0.25669	0.0047144661147748	0.270999	0.006819138487442121	0.31383	0.014367896730742248	0.426524	0.03648098779290024	0.72162	0.09190402693980637	3.46551	0.2946260698751228
0.227762	0.00176792479304055	0.233155	0.0021327346709695523	0.241405	0.003171039708152098	0.248649	0.0038445348674056405	0.256699	0.0047144661147748	0.271027	0.006819138487442121	0.313981	0.01442402132734671	0.427099	0.03656517468780693	0.725683	0.09257752209905991	3.49691	0.2955801880173986
0.227773	0.00176792479304055	0.233159	0.0021327346709695523	0.241412	0.003171039708152098	0.248659	0.0038445348674056405	0.256708	0.0047144661147748	0.271054	0.006819138487442121	0.31414	0.014480145923951172	0.427686	0.036733548477620316	0.729801	0.093194892661709	3.52849	0.2966465553528834
0.227782	0.00176792479304055	0.233163	0.0021327346709695523	0.241419	0.003171039708152098	0.248678	0.0038725971657078717	0.256717	0.0047144661147748	0.271079	0.006819138487442121	0.314307	0.014536270520555634	0.428285	0.03684579767082924	0.733996	0.09403676161077593	3.56024	0.2976848603900659
0.227791	0.00176792479304055	0.233167	0.0021327346709695523	0.241426	0.003171039708152098	0.248698	0.0038725971657078717	0.256725	0.0047144661147748	0.271102	0.006819138487442121	0.314479	0.014536270520555634	0.428902	0.03695804686403816	0.738288	0.0947383190683317	3.59211	0.2983583555493195
0.2278	0.00176792479304055	0.233171	0.0021327346709695523	0.241433	0.003171039708152098	0.248716	0.0038725971657078717	0.256732	0.0047144661147748	0.271124	0.006819138487442121	0.314667	0.014676582012066789	0.429515	0.03707029605724709	0.742566	0.09515925354286515	3.62401	0.2991160376034797
0.227809	0.001795987091342781	0.233182	0.0021607969692717835	0.241439	0.003171039708152098	0.248732	0.0038725971657078717	0.25674	0.0047144661147748	0.271146	0.006819138487442121	0.314878	0.01473270660867125	0.430117	0.037182545250456014	0.746838	0.09588887329872317	3.65611	0.30040690332538234
0.227831	0.001795987091342781	0.233196	0.0021607969692717835	0.241446	0.003171039708152098	0.248747	0.0038725971657078717	0.256747	0.0047144661147748	0.271166	0.006819138487442121	0.315094	0.014788831205275712	0.430713	0.03732285674196717	0.751174	0.09647818156307002	3.68854	0.3015293952574716
0.227852	0.001795987091342781	0.233208	0.0021607969692717835	0.241452	0.003171039708152098	0.248761	0.0038725971657078717	0.256754	0.0047144661147748	0.271185	0.006819138487442121	0.315318	0.014873018100182406	0.431333	0.03743510593517609	0.755595	0.0971797390206258	3.72119	0.30220289041672516
0.22787	0.001795987091342781	0.233218	0.0021607969692717835	0.241459	0.003171039708152098	0.248774	0.0038725971657078717	0.256761	0.0047144661147748	0.271204	0.006819138487442121	0.315548	0.014901080398484636	0.431948	0.037547355128385015	0.760133	0.09799354567139049	3.75393	0.30301669706748985
0.227886	0.001795987091342781	0.233227	0.0021607969692717835	0.241465	0.003171039708152098	0.248787	0.0038725971657078717	0.256767	0.0047144661147748	0.271222	0.006819138487442121	0.315765	0.014929142696786867	0.432559	0.03760347972498947	0.764667	0.09869510312894626	3.78686	0.30405500210467235
0.227901	0.001795987091342781	0.233236	0.0021607969692717835	0.241471	0.003171039708152098	0.248799	0.0038725971657078717	0.256774	0.0047144661147748	0.27124	0.006819138487442121	0.315981	0.01501332959169356	0.433165	0.03774379121650063	0.769301	0.09950890977971096	3.82004	0.3049249333520415
0.227927	0.0018521116879472428	0.233244	0.0021607969692717835	0.241478	0.0031991020064543285	0.248811	0.0038725971657078717	0.25678	0.0047144661147748	0.271257	0.006819138487442121	0.316202	0.01504139188999579	0.433819	0.03805247649782517	0.773985	0.1002665918338712	3.85332	0.3058790514943174
0.227964	0.0018521116879472428	0.233251	0.0021607969692717835	0.241496	0.0031991020064543285	0.248824	0.0039006594640101024	0.256786	0.0047144661147748	0.271273	0.006819138487442121	0.31642	0.01506945418829802	0.434558	0.03833309948084748	0.778805	0.10108039848463589	3.88687	0.3070576680230111
0.227997	0.0018521116879472428	0.233258	0.0021607969692717835	0.241513	0.0031991020064543285	0.248849	0.0039006594640101024	0.256792	0.0047144661147748	0.271289	0.006819138487442121	0.316632	0.015097516486600253	0.435365	0.038529535568963096	0.7838	0.1020906412235162	3.92066	0.3078153500771713
0.228034	0.0018801739862494738	0.233264	0.0021607969692717835	0.241527	0.0031991020064543285	0.248871	0.0039006594640101024	0.256801	0.004742528413077031	0.271304	0.006819138487442121	0.316844	0.015153641083204715	0.436184	0.03869790935877648	0.78886	0.10273607408446751	3.9546	0.30890977971095834
0.228072	0.0018801739862494738	0.233271	0.0021607969692717835	0.241547	0.0032271643047565596	0.248891	0.0039006594640101024	0.256816	0.004742528413077031	0.27132	0.006819138487442121	0.317053	0.015153641083204715	0.437001	0.03883822085028764	0.793942	0.10354988073523222	3.98868	0.3095271502736074
0.228108	0.0018801739862494738	0.233277	0.0021607969692717835	0.241574	0.0032271643047565596	0.24891	0.0039006594640101024	0.256828	0.004742528413077031	0.271334	0.006819138487442121	0.31725	0.015209765679809176	0.437803	0.03892240774519433	0.799196	0.104616248070717
0.22814	0.0018801739862494738	0.233283	0.0021607969692717835	0.241597	0.0032271643047565596	0.248932	0.0039287217623123335	0.256839	0.004742528413077031	0.271349	0.006819138487442121	0.317456	0.015265890276413637	0.438571	0.03903465693840325	0.80456	0.105345867826575
0.228169	0.0018801739862494738	0.233288	0.0021607969692717835	0.241617	0.0032271643047565596	0.248955	0.0039287217623123335	0.256849	0.004742528413077031	0.271363	0.006819138487442121	0.317693	0.015378139469622562	0.439329	0.03923109302651887	0.80997	0.10610354988073523
0.228197	0.0018801739862494738	0.233294	0.0021607969692717835	0.241635	0.0032271643047565596	0.248977	0.0039287217623123335	0.256862	0.004770590711379262	0.271376	0.006819138487442121	0.317923	0.015406201767924793	0.440153	0.03945559141293672	0.815443	0.1069734811281044
0.228222	0.0018801739862494738	0.233299	0.0021607969692717835	0.241652	0.0032271643047565596	0.248997	0.0039287217623123335	0.256886	0.004770590711379262	0.27139	0.006819138487442121	0.318153	0.015462326364529254	0.440983	0.039623965202750105	0.821019	0.10798372386698471
0.228246	0.0018801739862494738	0.233304	0.0021607969692717835	0.241667	0.0032271643047565596	0.249017	0.0039287217623123335	0.256907	0.004770590711379262	0.271411	0.006847200785744353	0.318399	0.015518450961133717	0.441852	0.039876525887470184	0.826696	0.1087975305177494
0.228269	0.0018801739862494738	0.233309	0.0021607969692717835	0.241682	0.0032271643047565596	0.249035	0.0039287217623123335	0.256926	0.0047986530096814925	0.271435	0.006847200785744353	0.318645	0.015574575557738179	0.442777	0.04021327346709695	0.832473	0.10958327487021187
0.22829	0.0018801739862494738	0.233316	0.002188859267574014	0.241695	0.0032271643047565596	0.249052	0.0039287217623123335	0.256957	0.0047986530096814925	0.271457	0.006847200785744353	0.318881	0.01560263785604041	0.443723	0.04038164725691034	0.838289	0.1104251438192788
0.22831	0.0018801739862494738	0.233337	0.002188859267574014	0.241708	0.0032271643047565596	0.249069	0.0039287217623123335	0.256984	0.0047986530096814925	0.271479	0.0068752630840465834	0.319106	0.015658762452644873	0.444638	0.04046583415181704	0.84412	0.1111547635751368
0.22833	0.0018801739862494738	0.233354	0.002188859267574014	0.24172	0.0032271643047565596	0.249085	0.0039287217623123335	0.257009	0.0047986530096814925	0.271511	0.0068752630840465834	0.319334	0.015714887049249334	0.445533	0.04063420794163042	0.849991	0.1120527571208082
0.228348	0.0018801739862494738	0.23337	0.002188859267574014	0.241731	0.0032271643047565596	0.249099	0.0039287217623123335	0.257032	0.0047986530096814925	0.271539	0.0068752630840465834	0.319561	0.015742949347551563	0.446396	0.040718394836537115	0.856045	0.11300687526308405
0.228366	0.0018801739862494738	0.233383	0.002188859267574014	0.241742	0.0032271643047565596	0.249114	0.0039287217623123335	0.257052	0.0047986530096814925	0.271565	0.0068752630840465834	0.319777	0.015742949347551563	0.447233	0.040858706328048264	0.862211	0.11412936719517329
0.228384	0.0018801739862494738	0.233395	0.002188859267574014	0.241752	0.0032271643047565596	0.249128	0.0039287217623123335	0.257071	0.0047986530096814925	0.271598	0.006903325382348814	0.319975	0.015742949347551563	0.448097	0.041083204714466116	0.86845	0.11471867545952014
0.2284	0.0018801739862494738	0.233406	0.002188859267574014	0.241762	0.0032271643047565596	0.249141	0.0039287217623123335	0.257089	0.0047986530096814925	0.271632	0.006903325382348814	0.32017	0.015799073944156028	0.448991	0.04127964080258173	0.87461	0.11547635751368036
0.228416	0.0018801739862494738	0.233416	0.002188859267574014	0.241772	0.0032271643047565596	0.249153	0.0039287217623123335	0.257105	0.0047986530096814925	0.271674	0.006931387680651046	0.320367	0.015827136242458257	0.449863	0.04139188999579065	0.880781	0.11612179037463168
0.228432	0.0018801739862494738	0.233425	0.002188859267574014	0.241781	0.0032271643047565596	0.249166	0.0039287217623123335	0.25712	0.0047986530096814925	0.271724	0.0069594499789532764	0.320572	0.01588326083906272	0.450712	0.04150413918899958	0.88708	0.11724428230672092
0.228447	0.0018801739862494738	0.233434	0.002188859267574014	0.24179	0.0032271643047565596	0.249178	0.0039287217623123335	0.257135	0.0047986530096814925	0.271786	0.006987512277255507	0.320776	0.01588326083906272	0.451549	0.04167251297881296	0.893443	0.11791777746597447
0.228462	0.0018801739862494738	0.233442	0.002188859267574014	0.241798	0.0032271643047565596	0.249189	0.0039287217623123335	0.257148	0.0047986530096814925	0.271843	0.006987512277255507	0.320959	0.01588326083906272	0.452423	0.041953135961835274	0.899829	0.11870352181843694
0.228476	0.0018801739862494738	0.233449	0.002188859267574014	0.241806	0.0032271643047565596	0.2492	0.0039287217623123335	0.257161	0.0047986530096814925	0.271902	0.007015574575557738	0.321126	0.01588326083906272	0.453322	0.04220569664655535	0.906264	0.11946120387259716
0.22849	0.0018801739862494738	0.233468	0.0022169215658762453	0.241815	0.0032271643047565596	0.249211	0.0039287217623123335	0.257173	0.0047986530096814925	0.271977	0.0070716991721622	0.321288	0.01591132313736495	0.454265	0.042317945839764275	0.912749	0.12019082362845517
0.228504	0.0018801739862494738	0.233488	0.0022169215658762453	0.241822	0.0032271643047565596	0.249222	0.0039287217623123335	0.257185	0.0047986530096814925	0.272053	0.0070716991721622	0.321486	0.015995510032271645	0.455161	0.04237407043636874	0.919244	0.12106075487582434
0.228517	0.0018801739862494738	0.233505	0.0022169215658762453	0.24183	0.0032271643047565596	0.249232	0.0039287217623123335	0.257196	0.0047986530096814925	0.272118	0.0070716991721622	0.321685	0.016051634628876106	0.456042	0.042514381927879895	0.925809	0.12195874842149572
0.22853	0.0018801739862494738	0.233521	0.0022169215658762453	0.241837	0.0032271643047565596	0.249242	0.0039287217623123335	0.257206	0.0047986530096814925	0.272189	0.007099761470464431	0.321879	0.016079696927178335	0.456943	0.042879191805808896	0.932477	0.12296899116037603
0.228549	0.0019082362845517047	0.233535	0.0022169215658762453	0.241844	0.0032271643047565596	0.249252	0.0039287217623123335	0.257217	0.0047986530096814925	0.27226	0.007127823768766662	0.322061	0.016107759225480568	0.457932	0.043131752490528974	0.939249	0.12364248631962958
0.228574	0.0019082362845517047	0.233548	0.0022169215658762453	0.241851	0.0032271643047565596	0.249261	0.0039287217623123335	0.257226	0.0047986530096814925	0.272329	0.007127823768766662	0.322245	0.016135821523782796	0.458919	0.04330012628034236	0.946098	0.12462466676020766
0.228596	0.0019082362845517047	0.233559	0.0022169215658762453	0.241858	0.0032271643047565596	0.249271	0.0039287217623123335	0.257236	0.0047986530096814925	0.272391	0.007127823768766662	0.322417	0.016135821523782796	0.459859	0.04344043777185352	0.953021	0.12552266030587905
0.228616	0.0019082362845517047	0.23357	0.0022169215658762453	0.241865	0.0032271643047565596	0.24928	0.0039287217623123335	0.257245	0.0047986530096814925	0.272448	0.007127823768766662	0.322577	0.016135821523782796	0.460789	0.043496562368457975	0.959994	0.1263084046583415
0.228634	0.0019082362845517047	0.23358	0.0022169215658762453	0.241871	0.0032271643047565596	0.249289	0.0039287217623123335	0.257254	0.0047986530096814925	0.272499	0.007127823768766662	0.322733	0.01616388382208503	0.461664	0.0436088115616669	0.967008	0.12723446050231513
0.228651	0.0019082362845517047	0.233589	0.0022169215658762453	0.241877	0.0032271643047565596	0.249297	0.0039287217623123335	0.257262	0.0047986530096814925	0.272546	0.007127823768766662	0.322885	0.01616388382208503	0.462506	0.04363687385996913	0.97418	0.128188578644591
0.228667	0.0019082362845517047	0.233597	0.0022169215658762453	0.241883	0.0032271643047565596	0.249306	0.0039287217623123335	0.25727	0.0047986530096814925	0.27259	0.007127823768766662	0.323026	0.01616388382208503	0.463324	0.043777185351480286	0.98146	0.1291988213834713
0.228693	0.0019362985828539358	0.233605	0.0022169215658762453	0.241889	0.0032271643047565596	0.249314	0.0039287217623123335	0.257278	0.0047986530096814925	0.272632	0.007127823768766662	0.323162	0.01619194612038726	0.464137	0.043861372246386976	0.988902	0.13034937561386278
0.22872	0.0019362985828539358	0.233613	0.0022169215658762453	0.241895	0.0032271643047565596	0.249323	0.0039287217623123335	0.257286	0.0047986530096814925	0.27267	0.007127823768766662	0.323299	0.01619194612038726	0.464921	0.04394555914129367	0.996363	0.13110705766802302
0.228745	0.0019362985828539358	0.23362	0.0022169215658762453	0.241901	0.0032271643047565596	0.249331	0.0039287217623123335	0.257294	0.0047986530096814925	0.272723	0.007183948365371124	0.323428	0.01619194612038726	0.465703	0.04414199522940929	1.0039	0.13220148730181003
0.228767	0.0019362985828539358	0.233645	0.002301108460782938	0.241907	0.0032271643047565596	0.249338	0.0039287217623123335	0.257301	0.0047986530096814925	0.272784	0.007183948365371124	0.323549	0.01619194612038726	0.466541	0.04445068051073383	1.01163	0.1330994808474814
0.228787	0.0019362985828539358	0.233682	0.002301108460782938	0.241912	0.0032271643047565596	0.249346	0.0039287217623123335	0.257308	0.0047986530096814925	0.272838	0.007183948365371124	0.323663	0.01619194612038726	0.467419	0.04453486740564052	1.01948	0.13413778588466396
0.228805	0.0019362985828539358	0.233714	0.002301108460782938	0.241918	0.0032271643047565596	0.249358	0.003956784060614564	0.257324	0.004854777606285955	0.27289	0.007212010663673355	0.323786	0.016276133015293952	0.468288	0.044675178897151675	1.0274	0.13514802862354428
0.228823	0.0019362985828539358	0.233742	0.002301108460782938	0.241923	0.0032271643047565596	0.249379	0.003956784060614564	0.257353	0.004854777606285955	0.272947	0.007212010663673355	0.323927	0.016304195313596184	0.469142	0.04484355268696506	1.03546	0.13618633366072683
0.228839	0.0019362985828539358	0.233767	0.002301108460782938	0.241928	0.0032271643047565596	0.249398	0.003956784060614564	0.257379	0.004854777606285955	0.273	0.007212010663673355	0.324087	0.016388382208502878	0.470021	0.04506805107338291	1.04352	0.13691595341658483
0.228854	0.0019362985828539358	0.233789	0.002301108460782938	0.241933	0.0032271643047565596	0.249413	0.003956784060614564	0.257403	0.004854777606285955	0.273048	0.007212010663673355	0.324255	0.016416444506805107	0.4709	0.04518030026659183	1.05163	0.13784200926055845
0.228869	0.0019362985828539358	0.233809	0.002301108460782938	0.241938	0.0032271643047565596	0.249427	0.003956784060614564	0.257431	0.0048828399045881855	0.273112	0.007268135260277817	0.324433	0.01647256910340957	0.471771	0.04537673635470745	1.05976	0.13876806510453207
0.228883	0.0019362985828539358	0.233828	0.002301108460782938	0.241943	0.0032271643047565596	0.24944	0.003956784060614564	0.257464	0.0048828399045881855	0.273184	0.007296197558580048	0.324603	0.01647256910340957	0.472655	0.045573172442823065	1.068	0.13966605865020346
0.228897	0.0019362985828539358	0.233845	0.002301108460782938	0.241948	0.0032271643047565596	0.249451	0.003956784060614564	0.257491	0.0048828399045881855	0.273261	0.007324259856882278	0.324756	0.01647256910340957	0.473578	0.04582573312754314	1.07632	0.14084467517889715
0.22891	0.0019362985828539358	0.23386	0.002301108460782938	0.241963	0.0032552266030587904	0.249462	0.003956784060614564	0.257516	0.0048828399045881855	0.273348	0.00735232215518451	0.324903	0.0165006314017118	0.474549	0.046050231513960996	1.08475	0.14163041953135963
0.228922	0.0019362985828539358	0.233875	0.002301108460782938	0.24198	0.0032552266030587904	0.249472	0.003956784060614564	0.257537	0.0048828399045881855	0.27343	0.00735232215518451	0.325048	0.01652869370001403	0.475496	0.046106356110565454	1.09313	0.142528413077031
0.228938	0.0019643608811561668	0.233888	0.002301108460782938	0.241995	0.0032552266030587904	0.249482	0.003956784060614564	0.257558	0.0048828399045881855	0.273502	0.00735232215518451	0.325208	0.016612880594920724	0.476428	0.04635891679528553	1.1016	0.14353865581591133
0.228966	0.0019643608811561668	0.233901	0.002301108460782938	0.242008	0.0032552266030587904	0.249491	0.003956784060614564	0.257583	0.004910902202890417	0.273578	0.007380384453486741	0.325382	0.016640942893222956	0.477385	0.04649922828679669	1.11022	0.1444366493615827
0.22899	0.0019643608811561668	0.233913	0.002301108460782938	0.24202	0.0032552266030587904	0.2495	0.003956784060614564	0.25761	0.004910902202890417	0.273654	0.007408446751788971	0.32556	0.016669005191525185	0.478345	0.04669566437491231	1.11891	0.1455310789953697
0.229011	0.0019643608811561668	0.233924	0.002301108460782938	0.24203	0.0032552266030587904	0.249509	0.003956784060614564	0.257634	0.004910902202890417	0.27373	0.007408446751788971	0.325727	0.016697067489827418	0.479311	0.04692016276133015	1.12774	0.14665357092745895
0.229029	0.0019643608811561668	0.233934	0.002301108460782938	0.242039	0.0032552266030587904	0.249517	0.003956784060614564	0.257657	0.004910902202890417	0.273798	0.007408446751788971	0.325901	0.016725129788129647	0.480324	0.04717272344605023	1.13678	0.1478602497544549
0.229046	0.0019643608811561668	0.233945	0.002301108460782938	0.242048	0.0032552266030587904	0.249525	0.003956784060614564	0.257678	0.004910902202890417	0.27386	0.007408446751788971	0.326079	0.01675319208643188	0.481375	0.04745334642907254	1.14603	0.14889855479163744
0.229061	0.0019643608811561668	0.233954	0.002301108460782938	0.242056	0.0032552266030587904	0.249533	0.003956784060614564	0.257697	0.004910902202890417	0.273916	0.007408446751788971	0.326246	0.01675319208643188	0.482494	0.04781815630700154	1.15542	0.14974042374070437
0.229076	0.0019643608811561668	0.233963	0.002301108460782938	0.242064	0.0032552266030587904	0.249541	0.003956784060614564	0.257714	0.004910902202890417	0.273968	0.007408446751788971	0.326399	0.01675319208643188	0.483626	0.04807071699172162	1.16476	0.15055423039146906
0.22909	0.0019643608811561668	0.233972	0.002301108460782938	0.242071	0.0032552266030587904	0.249548	0.003956784060614564	0.257731	0.004910902202890417	0.274016	0.007408446751788971	0.326548	0.016781254384734108	0.484758	0.048211028483232776	1.17409	0.15142416163883823
0.229103	0.0019643608811561668	0.23398	0.002301108460782938	0.242078	0.0032552266030587904	0.249556	0.003984846358916795	0.257746	0.004910902202890417	0.274062	0.007408446751788971	0.326693	0.016781254384734108	0.485913	0.048547776062859545	1.18359	0.15260277816753193
0.229115	0.0019643608811561668	0.233988	0.002301108460782938	0.242085	0.0032552266030587904	0.249579	0.003984846358916795	0.257761	0.004910902202890417	0.274104	0.007408446751788971	0.326829	0.016781254384734108	0.487097	0.0487722744492774	1.19315	0.15333239792338993
0.229127	0.0019643608811561668	0.233996	0.002301108460782938	0.242091	0.0032552266030587904	0.249601	0.003984846358916795	0.257775	0.004910902202890417	0.274145	0.007408446751788971	0.326967	0.01680931668303634	0.488258	0.04894064823909078	1.20276	0.15445488985547917
0.229139	0.0019643608811561668	0.234003	0.002301108460782938	0.242097	0.0032552266030587904	0.249622	0.003984846358916795	0.257788	0.004910902202890417	0.274184	0.007408446751788971	0.327097	0.016837378981338573	0.489397	0.049109022028904166	1.2125	0.1554931948926617
0.229151	0.0019643608811561668	0.234011	0.002301108460782938	0.242103	0.0032552266030587904	0.249641	0.003984846358916795	0.257801	0.004910902202890417	0.27422	0.007408446751788971	0.327229	0.016837378981338573	0.490549	0.04941770731022871	1.22231	0.15644731303493756
0.229162	0.0019643608811561668	0.234017	0.002301108460782938	0.242108	0.0032552266030587904	0.249664	0.0040129086572190265	0.257814	0.004910902202890417	0.274255	0.007408446751788971	0.327363	0.016865441279640802	0.491721	0.04952995650343763	1.23221	0.1574856180721201
0.229176	0.0019924231794583975	0.234024	0.002301108460782938	0.242114	0.0032552266030587904	0.249694	0.0040129086572190265	0.257826	0.004910902202890417	0.274289	0.007408446751788971	0.327502	0.016893503577943034	0.492896	0.04981057948645994	1.24225	0.15855198540760487
0.229199	0.0019924231794583975	0.234031	0.002301108460782938	0.242119	0.0032552266030587904	0.249719	0.0040129086572190265	0.257837	0.004910902202890417	0.274321	0.007408446751788971	0.327633	0.016893503577943034	0.494109	0.05011926476778448	1.25241	0.15956222814648519
0.229219	0.0019924231794583975	0.234037	0.002301108460782938	0.242125	0.0032552266030587904	0.249741	0.0040129086572190265	0.257848	0.004910902202890417	0.274352	0.007408446751788971	0.327766	0.016949628174547496	0.495329	0.050287638557597866	1.26259	0.16017959870913429
0.229237	0.0019924231794583975	0.234043	0.002301108460782938	0.24213	0.0032552266030587904	0.24976	0.0040129086572190265	0.257859	0.004910902202890417	0.274388	0.007436509050091203	0.327908	0.016977690472849725	0.496528	0.05042795004910902	1.27277	0.16113371685141012
0.229254	0.0019924231794583975	0.234049	0.002301108460782938	0.242135	0.0032552266030587904	0.249777	0.0040129086572190265	0.25787	0.004910902202890417	0.274426	0.007436509050091203	0.328065	0.017005752771151957	0.497663	0.05051213694401571	1.28305	0.16203171039708153
0.229269	0.0019924231794583975	0.234065	0.002329170759085169	0.242139	0.0032552266030587904	0.249793	0.0040129086572190265	0.25788	0.004910902202890417	0.274461	0.007436509050091203	0.328205	0.017005752771151957	0.498758	0.05059632383892241	1.29331	0.16304195313596184
0.229284	0.0019924231794583975	0.234083	0.002329170759085169	0.242144	0.0032552266030587904	0.249808	0.0040129086572190265	0.25789	0.004910902202890417	0.274494	0.007464571348393434	0.328332	0.017005752771151957	0.499837	0.05079275992703802	1.30369	0.16405219587484215
0.229303	0.0020204854777606286	0.234099	0.002329170759085169	0.242149	0.0032552266030587904	0.249822	0.0040129086572190265	0.257899	0.004910902202890417	0.274537	0.007464571348393434	0.32845	0.017005752771151957	0.500977	0.051101445208362566	1.31415	0.16511856321032692
0.229326	0.0020204854777606286	0.234113	0.002329170759085169	0.242153	0.0032552266030587904	0.249836	0.0040129086572190265	0.257909	0.004910902202890417	0.274575	0.007464571348393434	0.328561	0.017005752771151957	0.50214	0.05124175669987372	1.32474	0.1661849305458117
0.229347	0.0020204854777606286	0.234126	0.002329170759085169	0.242158	0.0032552266030587904	0.249848	0.0040129086572190265	0.257918	0.004910902202890417	0.274609	0.007464571348393434	0.328668	0.01708993966605865	0.503302	0.05160656657780272	1.33541	0.16711098638978533
0.229365	0.0020204854777606286	0.234139	0.002329170759085169	0.242162	0.0032552266030587904	0.24986	0.0040129086572190265	0.257927	0.004910902202890417	0.27464	0.007464571348393434	0.32881	0.01708993966605865	0.504503	0.05177494036761611	1.34623	0.16840185211168796
0.229382	0.0020204854777606286	0.23415	0.002329170759085169	0.242167	0.0032552266030587904	0.249871	0.0040129086572190265	0.257935	0.004910902202890417	0.274669	0.007464571348393434	0.328946	0.01711800196436088	0.505701	0.05205556335063842	1.35718	0.1695243440437772
0.229398	0.0020204854777606286	0.234161	0.002329170759085169	0.242171	0.0032552266030587904	0.249882	0.0040129086572190265	0.257944	0.004910902202890417	0.274697	0.007464571348393434	0.329094	0.01717412656096534	0.506945	0.052280061737056266	1.36845	0.17118001964360882
0.229413	0.0020204854777606286	0.234171	0.002329170759085169	0.242175	0.0032552266030587904	0.249893	0.0040129086572190265	0.257952	0.004910902202890417	0.274723	0.007464571348393434	0.329239	0.017202188859267574	0.508198	0.052532622421776344	1.37998	0.17224638697909359
0.229428	0.0020204854777606286	0.23418	0.002329170759085169	0.242179	0.0032552266030587904	0.249903	0.0040129086572190265	0.25796	0.004910902202890417	0.274761	0.007492633646695664	0.329383	0.017202188859267574	0.50951	0.05295355689630981	1.39165	0.17342500350778728
0.229442	0.0020204854777606286	0.23419	0.002329170759085169	0.242183	0.0032552266030587904	0.249913	0.0040129086572190265	0.257968	0.004910902202890417	0.274799	0.007492633646695664	0.32952	0.017230251157569806	0.510903	0.05323417987933212	1.40345	0.1744352462466676
0.229455	0.0020204854777606286	0.234198	0.002329170759085169	0.242187	0.0032552266030587904	0.249922	0.0040129086572190265	0.257975	0.004910902202890417	0.274833	0.007492633646695664	0.329661	0.017258313455872035	0.512315	0.05357092745895889	1.4155	0.17600673495159253
0.229467	0.0020204854777606286	0.234207	0.002329170759085169	0.242191	0.0032552266030587904	0.249931	0.0040129086572190265	0.257983	0.004910902202890417	0.274865	0.007492633646695664	0.329798	0.017258313455872035	0.51371	0.05368317665216781	1.4278	0.17740984986670408
0.22948	0.0020204854777606286	0.234215	0.002329170759085169	0.242195	0.0032552266030587904	0.24994	0.0040129086572190265	0.25799	0.004910902202890417	0.274894	0.007492633646695664	0.329924	0.017258313455872035	0.515097	0.05393573733688789	1.4403	0.1786165286937
0.229491	0.0020204854777606286	0.234222	0.002329170759085169	0.242199	0.0032552266030587904	0.249949	0.0040129086572190265	0.257999	0.004938964501192648	0.274922	0.007492633646695664	0.33005	0.017286375754174268	0.516509	0.0542163603199102	1.45293	0.17954258453767363
0.229507	0.0020485477760628598	0.23423	0.002329170759085169	0.242203	0.0032552266030587904	0.249957	0.0040129086572190265	0.258018	0.004938964501192648	0.274949	0.007492633646695664	0.330179	0.017314438052476497	0.517938	0.05449698330293251	1.46566	0.18055282727655395
0.229532	0.0020485477760628598	0.234237	0.002329170759085169	0.242207	0.0032552266030587904	0.249965	0.0040129086572190265	0.258034	0.004938964501192648	0.274979	0.007520695944997895	0.330314	0.017370562649080958	0.51937	0.05477760628595482	1.47849	0.18181563070015433
0.229554	0.0020485477760628598	0.234244	0.002329170759085169	0.24221	0.0032552266030587904	0.249973	0.0040129086572190265	0.258049	0.004938964501192648	0.275013	0.007520695944997895	0.330456	0.017370562649080958	0.52081	0.05514241616388382	1.49146	0.18291006033394136
0.229574	0.0020485477760628598	0.23425	0.002329170759085169	0.242214	0.0032552266030587904	0.249981	0.0040129086572190265	0.258062	0.004938964501192648	0.275045	0.007520695944997895	0.330612	0.017454749543987652	0.522302	0.05547916374351059	1.50458	0.1841167391609373
0.229592	0.0020485477760628598	0.234257	0.002329170759085169	0.242218	0.0032552266030587904	0.249989	0.0040129086572190265	0.258074	0.004938964501192648	0.275074	0.007520695944997895	0.330769	0.017454749543987652	0.523795	0.05564753753332398	1.51789	0.18526729339132875
0.229609	0.0020485477760628598	0.234263	0.002329170759085169	0.242221	0.0032552266030587904	0.249996	0.0040129086572190265	0.258086	0.004938964501192648	0.275103	0.007520695944997895	0.330911	0.017454749543987652	0.525241	0.055787849024835134	1.5314	0.18672653290304475
0.229624	0.0020485477760628598	0.234269	0.002329170759085169	0.242225	0.0032552266030587904	0.250003	0.0040129086572190265	0.258096	0.004938964501192648	0.27513	0.007548758243300127	0.331042	0.017482811842289885	0.526686	0.0561245966044619	1.54512	0.18796127402834292
0.229639	0.0020485477760628598	0.234275	0.002329170759085169	0.242228	0.0032552266030587904	0.25001	0.0040129086572190265	0.258106	0.004938964501192648	0.275165	0.007548758243300127	0.331197	0.017566998737196575	0.528165	0.05637715728918198	1.55907	0.18916795285533886
0.229653	0.0020485477760628598	0.234281	0.002329170759085169	0.242232	0.0032552266030587904	0.250017	0.0040129086572190265	0.258116	0.004938964501192648	0.275198	0.007548758243300127	0.331369	0.017595061035498807	0.529623	0.056601655675599834	1.57317	0.19051494317384593
0.229666	0.0020485477760628598	0.234287	0.002329170759085169	0.242235	0.0032552266030587904	0.250024	0.0040129086572190265	0.258125	0.004938964501192648	0.275229	0.007548758243300127	0.331535	0.01765118563210327	0.531111	0.056966465553528835	1.58752	0.19172162200084186
0.229679	0.0020485477760628598	0.234292	0.002329170759085169	0.242239	0.0032552266030587904	0.25003	0.0040129086572190265	0.258134	0.004938964501192648	0.275256	0.007548758243300127	0.331724	0.01770731022870773	0.532587	0.05707871474673776	1.60193	0.19323698610916235
0.229691	0.0020485477760628598	0.234297	0.002329170759085169	0.242242	0.0032552266030587904	0.250037	0.0040129086572190265	0.258143	0.004938964501192648	0.275282	0.007548758243300127	0.331897	0.01770731022870773	0.534027	0.057247088536551145	1.61666	0.19444366493615828
0.229703	0.0020485477760628598	0.234303	0.002329170759085169	0.242245	0.0032552266030587904	0.250043	0.0040129086572190265	0.258151	0.004938964501192648	0.275307	0.007548758243300127	0.332051	0.017735372527009963	0.535435	0.0573874000280623	1.63151	0.1956503437631542
0.229715	0.0020485477760628598	0.234308	0.002329170759085169	0.242249	0.0032552266030587904	0.25005	0.0040129086572190265	0.258159	0.004938964501192648	0.27533	0.007548758243300127	0.332206	0.017735372527009963	0.536805	0.057611898414480146	1.64651	0.19688508488845236
0.229726	0.0020485477760628598	0.234313	0.002329170759085169	0.242252	0.0032552266030587904	0.250056	0.0040129086572190265	0.258167	0.004938964501192648	0.275371	0.007604882839904588	0.332359	0.01776343482531219	0.538182	0.05792058369580469	1.66154	0.19797951452223936
0.229737	0.0020485477760628598	0.234318	0.002329170759085169	0.242255	0.0032552266030587904	0.250062	0.0040129086572190265	0.258175	0.004938964501192648	0.275413	0.007604882839904588	0.332512	0.017791497123614424	0.539656	0.05825733127543146	1.67673	0.1993826294373509
0.229747	0.0020485477760628598	0.234322	0.002329170759085169	0.242258	0.0032552266030587904	0.250068	0.0040129086572190265	0.258191	0.0049670267994948785	0.275451	0.007604882839904588	0.332659	0.017819559421916657	0.541191	0.05865020345166269	1.69209	0.2004489967728357
0.229757	0.0020485477760628598	0.234327	0.002329170759085169	0.242262	0.0032552266030587904	0.250073	0.0040129086572190265	0.25821	0.0049670267994948785	0.275486	0.007604882839904588	0.332797	0.017819559421916657	0.542754	0.05887470183808054	1.70761	0.20173986249473833
0.229767	0.0020485477760628598	0.234332	0.002329170759085169	0.242265	0.0032552266030587904	0.250079	0.0040129086572190265	0.258227	0.0049670267994948785	0.275517	0.007604882839904588	0.332923	0.017819559421916657	0.54431	0.059127262522800615	1.72322	0.20277816753192088
0.229777	0.0020485477760628598	0.234336	0.002329170759085169	0.242268	0.0032552266030587904	0.250085	0.0040129086572190265	0.258255	0.004995089097797109	0.275547	0.007604882839904588	0.33305	0.017875684018521118	0.545938	0.059604321593938546	1.73899	0.20412515785042795
0.229786	0.0020485477760628598	0.234341	0.002329170759085169	0.242271	0.0032552266030587904	0.25009	0.0040129086572190265	0.25828	0.004995089097797109	0.275574	0.007604882839904588	0.333182	0.017875684018521118	0.547634	0.05999719377016978	1.75493	0.20530377437912165
0.229796	0.0020485477760628598	0.234345	0.002329170759085169	0.242287	0.0032832889013610215	0.250096	0.0040129086572190265	0.258303	0.004995089097797109	0.2756	0.007604882839904588	0.333306	0.017875684018521118	0.549376	0.06039006594640101	1.77104	0.20653851550441982
0.229805	0.0020485477760628598	0.234349	0.002329170759085169	0.242302	0.0032832889013610215	0.250101	0.0040129086572190265	0.258323	0.004995089097797109	0.275628	0.007632945138206819	0.333422	0.017875684018521118	0.551107	0.06064262663112109	1.78731	0.20757682054160237
0.229813	0.0020485477760628598	0.234354	0.002329170759085169	0.242313	0.0032832889013610215	0.250106	0.0040129086572190265	0.258342	0.004995089097797109	0.275675	0.00766100743650905	0.333533	0.017875684018521118	0.552829	0.0609232496141434	1.80362	0.20847481408727375
0.229822	0.0020485477760628598	0.234358	0.002329170759085169	0.242322	0.0032832889013610215	0.250112	0.0040129086572190265	0.258359	0.004995089097797109	0.275732	0.007689069734811281	0.333638	0.017875684018521118	0.554595	0.06142837098358356	1.82002	0.20982180440578083
0.22983	0.0020485477760628598	0.234362	0.002329170759085169	0.24233	0.0032832889013610215	0.250117	0.0040129086572190265	0.258376	0.004995089097797109	0.275783	0.007689069734811281	0.333738	0.017875684018521118	0.556364	0.06151255787849025	1.83667	0.21119685702259014
0.229839	0.0020485477760628598	0.234366	0.002329170759085169	0.242336	0.0032832889013610215	0.250122	0.0040129086572190265	0.258391	0.004995089097797109	0.275827	0.007689069734811281	0.333834	0.017875684018521118	0.558137	0.06198961694962817	1.85352	0.21248772274449276
0.229847	0.0020485477760628598	0.23437	0.002329170759085169	0.242342	0.0032832889013610215	0.250127	0.0040129086572190265	0.258405	0.004995089097797109	0.275868	0.007717132033113512	0.333927	0.017903746316823347	0.559922	0.06212992844113933	1.87052	0.21380665076469763
0.229855	0.0020485477760628598	0.234374	0.002329170759085169	0.242347	0.0032832889013610215	0.250132	0.0040129086572190265	0.258427	0.005023151396099341	0.275919	0.007717132033113512	0.334066	0.018044057808334502	0.561669	0.06241055142416164	1.8877	0.215069454188298
0.229862	0.0020485477760628598	0.234377	0.002329170759085169	0.242352	0.0032832889013610215	0.250137	0.0040129086572190265	0.258454	0.005023151396099341	0.275964	0.007717132033113512	0.334228	0.018100182404938964	0.563466	0.06280342360039287	1.90511	0.21627613301529394
0.22987	0.0020485477760628598	0.234381	0.002329170759085169	0.242356	0.0032832889013610215	0.250142	0.0040129086572190265	0.258484	0.0050512136944015715	0.276005	0.007717132033113512	0.334403	0.018128244703241196	0.565257	0.06308404658341518	1.92273	0.21765118563210326
0.229877	0.0020485477760628598	0.234385	0.002329170759085169	0.24236	0.0032832889013610215	0.250146	0.0040129086572190265	0.258518	0.0050512136944015715	0.276043	0.007717132033113512	0.334572	0.018184369299845658	0.567079	0.06342079416304196	1.94062	0.21888592675740143
0.229885	0.0020485477760628598	0.2344	0.0023572330573874	0.242364	0.0032832889013610215	0.250151	0.0040129086572190265	0.258548	0.0050512136944015715	0.276077	0.007717132033113512	0.334736	0.018184369299845658	0.568898	0.06378560404097096	1.95861	0.22017679247930405
0.229892	0.0020485477760628598	0.234417	0.0023572330573874	0.242368	0.0032832889013610215	0.250156	0.0040129086572190265	0.258578	0.005079275992703802	0.276109	0.007717132033113512	0.334888	0.01821243159814789	0.570765	0.06406622702399327	1.97678	0.2211309106215799
0.229899	0.0020485477760628598	0.23443	0.0023572330573874	0.242372	0.0032832889013610215	0.25016	0.0040129086572190265	0.258616	0.005079275992703802	0.27614	0.007717132033113512	0.335034	0.01821243159814789	0.572711	0.06459941069173565	1.99508	0.22256208783499368
0.229906	0.0020485477760628598	0.234442	0.0023572330573874	0.242376	0.0032832889013610215	0.250165	0.0040129086572190265	0.25865	0.005079275992703802	0.276169	0.007717132033113512	0.335167	0.01821243159814789	0.574766	0.06504840746457134	2.01354	0.22368457976708292
0.229912	0.0020485477760628598	0.234453	0.0023572330573874	0.242379	0.0032832889013610215	0.250169	0.0040129086572190265	0.258681	0.005079275992703802	0.276196	0.007717132033113512	0.335292	0.01824049389645012	0.576851	0.06555352883401151	2.0321	0.2245545110144521
0.229919	0.0020485477760628598	0.234462	0.0023572330573874	0.242383	0.0032832889013610215	0.250174	0.0040129086572190265	0.25871	0.005107338291006033	0.276222	0.007717132033113512	0.335419	0.01826855619475235	0.57901	0.06597446330854496	2.05078	0.22576118984144802
0.229926	0.0020485477760628598	0.234471	0.0023572330573874	0.242386	0.0032832889013610215	0.250178	0.0040129086572190265	0.258753	0.005107338291006033	0.276249	0.007745194331415743	0.335558	0.01829661849305458	0.581187	0.06631121088817174	2.06963	0.22699593096674617
0.229932	0.0020485477760628598	0.234479	0.0023572330573874	0.242389	0.0032832889013610215	0.250182	0.0040129086572190265	0.258792	0.005107338291006033	0.276282	0.007745194331415743	0.335696	0.018352743089659042	0.583404	0.06670408306440298	2.08864	0.22842710818015996
0.229938	0.0020485477760628598	0.234487	0.0023572330573874	0.242393	0.0032832889013610215	0.250187	0.0040129086572190265	0.258828	0.005107338291006033	0.276312	0.007745194331415743	0.335841	0.018380805387961274	0.585603	0.06706889294233198	2.10794	0.22957766241055141
0.229945	0.0020485477760628598	0.234494	0.0023572330573874	0.242396	0.0032832889013610215	0.250191	0.0040129086572190265	0.25886	0.005107338291006033	0.276341	0.007745194331415743	0.335982	0.018408867686263503	0.587817	0.06737757822365652	2.12749	0.23103690192226745
0.229951	0.0020485477760628598	0.234501	0.0023572330573874	0.242399	0.0032832889013610215	0.250195	0.0040129086572190265	0.2589	0.0051354005893082645	0.276368	0.007745194331415743	0.33613	0.01852111687947243	0.589995	0.06757401431177214	2.14736	0.2325522660305879
0.229957	0.0020485477760628598	0.234507	0.0023572330573874	0.242402	0.0032832889013610215	0.250199	0.0040129086572190265	0.258939	0.0051354005893082645	0.276394	0.007745194331415743	0.336301	0.01852111687947243	0.592159	0.0679107618913989	2.16741	0.23367475796267714
0.229963	0.0020485477760628598	0.234513	0.0023572330573874	0.242405	0.0032832889013610215	0.250203	0.0040129086572190265	0.258973	0.0051354005893082645	0.276429	0.007773256629717974	0.336453	0.01852111687947243	0.594333	0.06830363406763014	2.18763	0.23479724989476639
0.229969	0.0020485477760628598	0.234519	0.0023572330573874	0.242408	0.0032832889013610215	0.250207	0.0040129086572190265	0.259004	0.0051354005893082645	0.276463	0.007773256629717974	0.336591	0.01852111687947243	0.596552	0.0687245685421636	2.20798	0.23600392872176232
0.229974	0.0020485477760628598	0.234525	0.0023572330573874	0.242411	0.0032832889013610215	0.250211	0.0040129086572190265	0.259032	0.0051354005893082645	0.276493	0.007773256629717974	0.336717	0.01852111687947243	0.5988	0.06911744071839483	2.22853	0.23715448295215377
0.22998	0.0020485477760628598	0.23453	0.0023572330573874	0.242414	0.0032832889013610215	0.250215	0.0040129086572190265	0.259058	0.0051354005893082645	0.276522	0.007773256629717974	0.336856	0.01860530377437912	0.601098	0.06962256208783499	2.24921	0.23841728637575418
0.229986	0.0020485477760628598	0.234535	0.0023572330573874	0.242417	0.0032832889013610215	0.250219	0.0040129086572190265	0.259089	0.005163462887610495	0.276548	0.007773256629717974	0.336999	0.01860530377437912	0.603388	0.0699031850708573	2.27009	0.23956784060614564
0.229991	0.0020485477760628598	0.23454	0.0023572330573874	0.242419	0.0032832889013610215	0.250223	0.0040129086572190265	0.259125	0.005163462887610495	0.276573	0.007773256629717974	0.33713	0.018717552967588046	0.605687	0.07032411954539076	2.29113	0.24083064402974605
0.229997	0.0020485477760628598	0.234545	0.0023572330573874	0.242422	0.0032832889013610215	0.250227	0.0040129086572190265	0.259158	0.005191525185912726	0.276609	0.007801318928020205	0.337301	0.018773677564192508	0.608001	0.07066086712501754	2.3124	0.2420653851550442
0.230002	0.0020485477760628598	0.23455	0.0023572330573874	0.242425	0.0032832889013610215	0.250231	0.0040129086572190265	0.25921	0.0052195874842149576	0.276661	0.007829381226322436	0.337473	0.018773677564192508	0.610334	0.071081801599551	2.3338	0.2432440016837379
0.230008	0.0020485477760628598	0.234554	0.0023572330573874	0.242428	0.0032832889013610215	0.250235	0.0040129086572190265	0.259266	0.005247649782517188	0.276708	0.007829381226322436	0.337638	0.018801739862494737	0.612721	0.07161498526729339	2.35539	0.24436649361582713
0.230013	0.0020485477760628598	0.234559	0.0023572330573874	0.242431	0.0032832889013610215	0.250238	0.0040129086572190265	0.259329	0.005247649782517188	0.276762	0.007857443524624667	0.337793	0.018801739862494737	0.615143	0.07200785744352463	2.37706	0.24546092324961413
0.230018	0.0020485477760628598	0.234563	0.0023572330573874	0.242433	0.0032832889013610215	0.250242	0.0040129086572190265	0.259387	0.005275712080819419	0.276811	0.007857443524624667	0.337937	0.01882980216079697	0.617573	0.07240072961975585	2.39897	0.24666760207661007
0.230023	0.0020485477760628598	0.234567	0.0023572330573874	0.242436	0.0032832889013610215	0.250246	0.0040129086572190265	0.259454	0.005275712080819419	0.276863	0.007885505822926898	0.338081	0.01882980216079697	0.620062	0.07287778869089379	2.42104	0.24781815630700155
0.230028	0.0020485477760628598	0.234572	0.0023572330573874	0.242439	0.0032832889013610215	0.250249	0.0040129086572190265	0.259513	0.005275712080819419	0.27691	0.007885505822926898	0.338221	0.0188578644590992	0.622605	0.07341097235863617	2.44326	0.2491370843272064
0.230033	0.0020485477760628598	0.234576	0.0023572330573874	0.242441	0.0032832889013610215	0.250253	0.0040129086572190265	0.259565	0.005275712080819419	0.276953	0.007885505822926898	0.338364	0.01888592675740143	0.625181	0.07391609372807632	2.46566	0.2503437631542023
0.230038	0.0020485477760628598	0.23458	0.0023572330573874	0.242444	0.0032832889013610215	0.250256	0.0040129086572190265	0.259612	0.005275712080819419	0.276991	0.007885505822926898	0.338506	0.01888592675740143	0.627788	0.0742528413077031	2.48828	0.2516065665778027
0.230043	0.0020485477760628598	0.234583	0.0023572330573874	0.242446	0.0032832889013610215	0.25026	0.0040129086572190265	0.259654	0.005275712080819419	0.277026	0.007885505822926898	0.338636	0.01888592675740143	0.630414	0.07475796267714326	2.51109	0.25270099621158976
0.230048	0.0020485477760628598	0.234587	0.0023572330573874	0.242449	0.0032832889013610215	0.250264	0.0040129086572190265	0.259693	0.005275712080819419	0.27706	0.007913568121229128	0.338754	0.01888592675740143	0.633153	0.0755156447313035	2.53402	0.2538515504419812
0.230053	0.0020485477760628598	0.234591	0.0023572330573874	0.242452	0.0032832889013610215	0.250267	0.0040129086572190265	0.259729	0.005275712080819419	0.277107	0.00794163041953136	0.338867	0.018913989055703663	0.635981	0.07596464150413919	2.55723	0.25517047846218605
0.230057	0.0020485477760628598	0.234594	0.0023572330573874	0.242454	0.0032832889013610215	0.250271	0.0040129086572190265	0.259763	0.005275712080819419	0.27716	0.00794163041953136	0.338972	0.018913989055703663	0.638813	0.07641363827697488	2.58056	0.2563210326925775
0.230062	0.0020485477760628598	0.234598	0.0023572330573874	0.242457	0.0032832889013610215	0.250274	0.0040129086572190265	0.259795	0.005275712080819419	0.277207	0.00794163041953136	0.339075	0.018942051354005892	0.641585	0.07680651045320612	2.60407	0.25735933772976005
0.230067	0.0020485477760628598	0.234601	0.0023572330573874	0.242459	0.0032832889013610215	0.250277	0.0040129086572190265	0.259825	0.005275712080819419	0.277249	0.00794163041953136	0.339179	0.018942051354005892	0.644404	0.07736775641925074	2.62779	0.25850989196015156
0.230071	0.0020485477760628598	0.234605	0.0023572330573874	0.242462	0.0032832889013610215	0.250281	0.0040129086572190265	0.259853	0.005275712080819419	0.277289	0.00794163041953136	0.339294	0.018998175950610353	0.647284	0.07795706468359759	2.6517	0.2596885084888452
0.230076	0.0020485477760628598	0.234608	0.0023572330573874	0.242464	0.0032832889013610215	0.250284	0.0040129086572190265	0.25988	0.005275712080819419	0.277325	0.00796969271783359	0.339415	0.018998175950610353	0.650211	0.07832187456152659	2.67587	0.2610916234039568
0.23008	0.0020485477760628598	0.234612	0.0023572330573874	0.242467	0.0032832889013610215	0.250287	0.0040129086572190265	0.25991	0.00530377437912165	0.277373	0.00796969271783359	0.339526	0.018998175950610353	0.653098	0.07877087133436228	2.70031	0.26221411533604605
0.230085	0.0020485477760628598	0.234615	0.0023572330573874	0.242469	0.0032832889013610215	0.250291	0.0040129086572190265	0.259945	0.00530377437912165	0.277417	0.00796969271783359	0.33963	0.018998175950610353	0.655978	0.07919180580889575	2.72496	0.2634769187596464
0.230089	0.0020485477760628598	0.234618	0.0023572330573874	0.242471	0.0032832889013610215	0.250294	0.0040129086572190265	0.259978	0.00530377437912165	0.277458	0.00796969271783359	0.339733	0.019026238248912586	0.658925	0.07983723866984706	2.7499	0.26462747299003786
0.230093	0.0020485477760628598	0.234621	0.0023572330573874	0.242474	0.0032832889013610215	0.250297	0.0040129086572190265	0.260008	0.00530377437912165	0.277496	0.00796969271783359	0.339847	0.01905430054721482	0.661946	0.08034236003928721	2.77504	0.26577802722042937
0.230098	0.0020485477760628598	0.234624	0.0023572330573874	0.242476	0.0032832889013610215	0.250301	0.0040129086572190265	0.260036	0.00530377437912165	0.277532	0.007997755016135822	0.339965	0.019082362845517047	0.665038	0.08087554370702961	2.80035	0.26695664374912303
0.230102	0.0020485477760628598	0.234627	0.0023572330573874	0.242479	0.0032832889013610215	0.250304	0.0040129086572190265	0.260063	0.00530377437912165	0.277581	0.007997755016135822	0.340083	0.019082362845517047	0.668131	0.08135260277816753	2.82597	0.2682755717693279
0.230106	0.0020485477760628598	0.23463	0.0023572330573874	0.242481	0.0032832889013610215	0.250307	0.0040129086572190265	0.260089	0.00530377437912165	0.277625	0.007997755016135822	0.340191	0.019082362845517047	0.671247	0.08194191104251439	2.85193	0.2694261259997194
0.23011	0.0020485477760628598	0.234633	0.0023572330573874	0.242483	0.0032832889013610215	0.25031	0.0040129086572190265	0.260114	0.00530377437912165	0.277666	0.008025817314438053	0.340294	0.01911042514381928	0.674425	0.08247509471025677	2.87805	0.27049249333520414
0.230114	0.0020485477760628598	0.234636	0.0023572330573874	0.242486	0.0032832889013610215	0.250313	0.0040129086572190265	0.260137	0.00530377437912165	0.277712	0.008025817314438053	0.340402	0.01911042514381928	0.677621	0.0829521537813947	2.90437	0.27167110986389786
0.230119	0.0020485477760628598	0.234639	0.0023572330573874	0.242488	0.0032832889013610215	0.250316	0.0040129086572190265	0.26016	0.00530377437912165	0.277754	0.008025817314438053	0.340505	0.01916654974042374	0.680804	0.08340115055423039	2.93093	0.2728777886908938
0.230123	0.0020485477760628598	0.234642	0.0023572330573874	0.24249	0.0032832889013610215	0.250319	0.0040129086572190265	0.260181	0.00530377437912165	0.277799	0.008053879612740284	0.340624	0.01916654974042374	0.683927	0.0836817735372527	2.95773	0.27402834292128525
0.230127	0.0020485477760628598	0.234645	0.0023572330573874	0.242493	0.0032832889013610215	0.250322	0.0040129086572190265	0.260202	0.00530377437912165	0.277848	0.008053879612740284	0.340733	0.01916654974042374	0.687064	0.08432720639820401	2.9847	0.2750385856601656
0.230131	0.0020485477760628598	0.234648	0.0023572330573874	0.242495	0.0032832889013610215	0.250326	0.0040129086572190265	0.260222	0.00530377437912165	0.277893	0.008053879612740284	0.340832	0.01916654974042374	0.690261	0.08480426546934194	3.01193	0.2765258874701838
0.230135	0.0020485477760628598	0.23465	0.0023572330573874	0.242506	0.003311351199663252	0.250329	0.0040129086572190265	0.260241	0.00530377437912165	0.277935	0.008053879612740284	0.340925	0.01916654974042374	0.69346	0.08508488845236425	3.03945	0.27767644170057526
0.230138	0.0020485477760628598	0.234653	0.0023572330573874	0.24252	0.003311351199663252	0.250332	0.0040129086572190265	0.26026	0.00530377437912165	0.277987	0.008081941911042514	0.341013	0.01919461203872597	0.696628	0.08578644590992002	3.06718	0.2786866844394556
0.230142	0.0020485477760628598	0.234656	0.0023572330573874	0.242532	0.003311351199663252	0.250335	0.0040129086572190265	0.260278	0.00530377437912165	0.278046	0.008110004209344745	0.341106	0.019222674337028203	0.699954	0.08634769187596464	3.09498	0.2794163041953136
0.230146	0.0020485477760628598	0.234658	0.0023572330573874	0.242543	0.003311351199663252	0.250343	0.004040970955521257	0.260295	0.00530377437912165	0.278102	0.008110004209344745	0.341211	0.019250736635330435	0.703231	0.08671250175389364	3.12293	0.28045460923249615
0.23015	0.0020485477760628598	0.234661	0.0023572330573874	0.242553	0.003311351199663252	0.25036	0.004040970955521257	0.260311	0.00530377437912165	0.278152	0.008110004209344745	0.341312	0.019278798933632664	0.706425	0.08699312473691595	3.15117	0.2815771011645854
0.230154	0.0020485477760628598	0.234664	0.0023572330573874	0.242562	0.003311351199663252	0.250375	0.004040970955521257	0.260332	0.005331836677423881	0.278199	0.008110004209344745	0.341418	0.019278798933632664	0.709644	0.0876666198961695	3.17956	0.2823909078153501
0.230157	0.0020485477760628598	0.234666	0.0023572330573874	0.242571	0.003311351199663252	0.250388	0.004040970955521257	0.260363	0.005331836677423881	0.278242	0.008110004209344745	0.341516	0.019278798933632664	0.713046	0.08850848884523642	3.20823	0.2838501473270661
0.230161	0.0020485477760628598	0.234669	0.0023572330573874	0.242579	0.003311351199663252	0.250401	0.004040970955521257	0.260393	0.005359898975726112	0.278288	0.008138066507646976	0.341625	0.019362985828539358	0.716484	0.08895748561807212	3.23718	0.285056826154062
0.230165	0.0020485477760628598	0.234671	0.0023572330573874	0.242587	0.003311351199663252	0.250412	0.004040970955521257	0.260433	0.005359898975726112	0.278338	0.008138066507646976	0.341747	0.019362985828539358	0.720021	0.08977129226883682	3.26642	0.2860390065946401
0.230169	0.0020485477760628598	0.234674	0.0023572330573874	0.242594	0.003311351199663252	0.250423	0.004040970955521257	0.260467	0.005359898975726112	0.278385	0.008138066507646976	0.341859	0.019391048126841587	0.723707	0.09041672512978813	3.29576	0.28704924933352044
0.230172	0.0020485477760628598	0.234676	0.0023572330573874	0.242601	0.003311351199663252	0.250436	0.004069033253823488	0.260497	0.005359898975726112	0.278432	0.008166128805949207	0.341969	0.01941911042514382	0.727457	0.09103409569243721	3.32538	0.2880594920724007
0.230176	0.0020485477760628598	0.234679	0.0023572330573874	0.242618	0.0033394134979654834	0.250459	0.004069033253823488	0.260524	0.005359898975726112	0.278485	0.008166128805949207	0.342089	0.019447172723446052	0.731274	0.09173565314999299	3.35519	0.2890136102146766
0.230179	0.0020485477760628598	0.234681	0.0023572330573874	0.242638	0.0033394134979654834	0.250483	0.0040970955521257195	0.260548	0.005359898975726112	0.278547	0.008194191104251439	0.342205	0.01947523502174828	0.735075	0.09224077451943315	3.38514	0.28991160376034797
0.230183	0.0020485477760628598	0.234684	0.0023572330573874	0.242656	0.0033394134979654834	0.250518	0.0040970955521257195	0.260571	0.005359898975726112	0.278605	0.008194191104251439	0.342328	0.019503297320050513	0.738827	0.0927458958888733	3.41522	0.2908376596043216
0.230186	0.0020485477760628598	0.234686	0.0023572330573874	0.242673	0.0033394134979654834	0.250548	0.0040970955521257195	0.260591	0.005359898975726112	0.278657	0.008194191104251439	0.342461	0.019531359618352742	0.742634	0.09353164024133577	3.44547	0.291735653149993
0.23019	0.0020485477760628598	0.234689	0.0023572330573874	0.242688	0.0033394134979654834	0.250585	0.004153220148730181	0.260611	0.005387961274028343	0.278705	0.008194191104251439	0.342584	0.019531359618352742	0.746603	0.09426125999719377	3.47579	0.2926055843973621
0.230193	0.0020485477760628598	0.234691	0.0023572330573874	0.242702	0.0033394134979654834	0.250628	0.004153220148730181	0.260641	0.005387961274028343	0.27876	0.0082503157008559	0.342703	0.019559421916654975	0.750654	0.09515925354286515	3.50621	0.2933352041532202
0.230197	0.0020485477760628598	0.234693	0.0023572330573874	0.242715	0.0033394134979654834	0.250663	0.004153220148730181	0.26067	0.005387961274028343	0.278828	0.0082503157008559	0.34282	0.019559421916654975	0.754837	0.09574856180721202	3.53673	0.29448575838361163
0.2302	0.0020485477760628598	0.234696	0.0023572330573874	0.242727	0.0033394134979654834	0.250693	0.004153220148730181	0.260696	0.005387961274028343	0.278889	0.0082503157008559	0.342933	0.019587484214957204	0.759042	0.09650624386137224	3.56743	0.295383751929283
0.230204	0.0020485477760628598	0.234698	0.0023572330573874	0.242738	0.0033394134979654834	0.25072	0.004153220148730181	0.26072	0.005387961274028343	0.278945	0.008278377999158131	0.343054	0.01964360881156167	0.763305	0.09715167672232355	3.5983	0.2963378700715589
0.230207	0.0020485477760628598	0.2347	0.0023572330573874	0.242749	0.0033394134979654834	0.250744	0.004153220148730181	0.260742	0.005387961274028343	0.279012	0.008306440297460362	0.343176	0.01964360881156167	0.767626	0.09771292268836818	3.62927	0.2971797390206258
0.23021	0.0020485477760628598	0.234702	0.0023572330573874	0.242759	0.0033394134979654834	0.250766	0.004153220148730181	0.260763	0.005387961274028343	0.279079	0.008306440297460362	0.3433	0.01969973340816613	0.771948	0.09833029325101726	3.66046	0.29813385716290164
0.230214	0.0020485477760628598	0.234705	0.0023572330573874	0.242769	0.0033394134979654834	0.250787	0.004153220148730181	0.260782	0.005387961274028343	0.279141	0.008306440297460362	0.343448	0.01975585800477059	0.776256	0.09875122772555073	3.69181	0.2989196015153641
0.230217	0.0020485477760628598	0.234707	0.0023572330573874	0.242778	0.0033394134979654834	0.250806	0.004153220148730181	0.260801	0.005387961274028343	0.279209	0.008334502595762593	0.343608	0.01978392030307282	0.780516	0.09942472288480426	3.72333	0.3000701557457556
0.23022	0.0020485477760628598	0.234709	0.0023572330573874	0.242787	0.0033394134979654834	0.250825	0.004153220148730181	0.260818	0.005387961274028343	0.279272	0.008334502595762593	0.343762	0.019811982601375053	0.784774	0.0998175950610355	3.75507	0.3007997755016136
0.230223	0.0020485477760628598	0.234711	0.0023572330573874	0.242796	0.0033394134979654834	0.250842	0.004153220148730181	0.260835	0.005387961274028343	0.279328	0.008334502595762593	0.343927	0.019868107197979514	0.788978	0.10035077872877789	3.78697	0.30178195594219165
0.230227	0.0020485477760628598	0.234714	0.0023572330573874	0.242804	0.0033394134979654834	0.250858	0.004153220148730181	0.260851	0.005387961274028343	0.27938	0.008334502595762593	0.344093	0.019924231794583976	0.793156	0.10077171320331135	3.81899	0.30237126420653854
0.23023	0.0020485477760628598	0.234716	0.0023572330573874	0.242812	0.0033394134979654834	0.250874	0.004153220148730181	0.260866	0.005387961274028343	0.279429	0.008334502595762593	0.34426	0.019980356391188437	0.797287	0.1013610214676582	3.85113	0.30352181843693
0.230233	0.0020485477760628598	0.234718	0.0023572330573874	0.24282	0.0033394134979654834	0.250889	0.004153220148730181	0.260881	0.005387961274028343	0.279474	0.008334502595762593	0.34443	0.019980356391188437	0.801566	0.10214676582012067	3.88346	0.30430756278939247
0.230236	0.0020485477760628598	0.23472	0.0023572330573874	0.242828	0.0033394134979654834	0.250903	0.004153220148730181	0.260895	0.005387961274028343	0.27953	0.008362564894064823	0.344598	0.02000841868949067	0.805975	0.10293251017258313	3.91596	0.3052616809316683
0.230239	0.0020485477760628598	0.234722	0.0023572330573874	0.242835	0.0033394134979654834	0.250917	0.004181282447032412	0.260909	0.005387961274028343	0.279584	0.008362564894064823	0.344751	0.02000841868949067	0.810444	0.10346569384032553	3.94864	0.30599130068752634
0.230243	0.0020485477760628598	0.234724	0.0023572330573874	0.242842	0.0033394134979654834	0.250944	0.004181282447032412	0.260922	0.005387961274028343	0.279633	0.008362564894064823	0.344904	0.020036480987792902	0.814943	0.10413918899957907	3.98141	0.30666479584677986
0.230246	0.0020485477760628598	0.234726	0.0023572330573874	0.242849	0.0033394134979654834	0.250966	0.004181282447032412	0.260935	0.005387961274028343	0.2797	0.008418689490669286	0.345061	0.020092605584397363	0.819529	0.10489687105373931
0.230249	0.0020485477760628598	0.234729	0.0023572330573874	0.242856	0.0033394134979654834	0.250986	0.004181282447032412	0.260947	0.005387961274028343	0.279765	0.008418689490669286	0.345223	0.020120667882699592	0.824201	0.10551424161638838
0.230252	0.0020485477760628598	0.234731	0.0023572330573874	0.242862	0.0033394134979654834	0.251004	0.004181282447032412	0.260959	0.005387961274028343	0.279823	0.008418689490669286	0.345379	0.020148730181001825	0.828932	0.10635611056545531
0.230255	0.0020485477760628598	0.234733	0.0023572330573874	0.242869	0.0033394134979654834	0.25102	0.004181282447032412	0.260971	0.005387961274028343	0.279875	0.008418689490669286	0.34554	0.020176792479304054	0.833754	0.10691735653149993
0.230258	0.0020485477760628598	0.234735	0.0023572330573874	0.242875	0.0033394134979654834	0.251035	0.004181282447032412	0.260982	0.005387961274028343	0.279923	0.008418689490669286	0.345704	0.02023291707590852	0.838635	0.10764697628735793
0.230261	0.0020485477760628598	0.234737	0.0023572330573874	0.242881	0.0033394134979654834	0.251049	0.004181282447032412	0.261004	0.005416023572330574	0.279984	0.008474814087273748	0.345892	0.02031710397081521	0.843576	0.10834853374491371
0.230264	0.0020485477760628598	0.234739	0.0023572330573874	0.242887	0.0033394134979654834	0.251063	0.004181282447032412	0.261026	0.005416023572330574	0.280051	0.008474814087273748	0.346078	0.02034516626911744	0.848509	0.10882559281605163
0.230267	0.0020485477760628598	0.234741	0.0023572330573874	0.242893	0.0033394134979654834	0.25108	0.004209344745334643	0.261045	0.005416023572330574	0.280116	0.008502876385575979	0.346255	0.02034516626911744	0.853419	0.10947102567700295
0.23027	0.0020485477760628598	0.234743	0.0023572330573874	0.242898	0.0033394134979654834	0.251101	0.004209344745334643	0.261062	0.005416023572330574	0.280186	0.008502876385575979	0.346425	0.02037322856741967	0.858348	0.11017258313455872
0.230273	0.0020485477760628598	0.234745	0.0023572330573874	0.242904	0.0033394134979654834	0.25112	0.004209344745334643	0.261077	0.005416023572330574	0.280263	0.00853093868387821	0.346592	0.020401290865721903	0.863296	0.11059351760909218
0.230276	0.0020485477760628598	0.234747	0.0023572330573874	0.242909	0.0033394134979654834	0.251137	0.004209344745334643	0.261092	0.005416023572330574	0.280331	0.00853093868387821	0.34675	0.020429353164024132	0.868205	0.11121088817174127
0.230278	0.0020485477760628598	0.234749	0.0023572330573874	0.242914	0.0033394134979654834	0.251152	0.004209344745334643	0.261105	0.005416023572330574	0.280392	0.00853093868387821	0.346899	0.020457415462326364	0.873177	0.11194050792759927
0.230281	0.0020485477760628598	0.234751	0.0023572330573874	0.24292	0.0033394134979654834	0.251165	0.004209344745334643	0.261118	0.005416023572330574	0.280455	0.00855900098218044	0.347043	0.020485477760628597	0.878213	0.11267012768345727
0.230284	0.0020485477760628598	0.234753	0.0023572330573874	0.242931	0.0033674757962677145	0.251187	0.004237407043636874	0.261143	0.005444085870632805	0.280517	0.00855900098218044	0.347208	0.020541602357233058	0.8833	0.11334362284271082
0.230287	0.0020485477760628598	0.234754	0.0023572330573874	0.242949	0.0033674757962677145	0.251211	0.004237407043636874	0.261166	0.005444085870632805	0.280577	0.00858706328048267	0.347381	0.02059772695383752	0.888515	0.11407324259856882
0.23029	0.0020485477760628598	0.234756	0.0023572330573874	0.242965	0.0033674757962677145	0.251232	0.004237407043636874	0.261188	0.005444085870632805	0.28064	0.00858706328048267	0.347573	0.020681913848744213	0.893747	0.11471867545952014
0.230293	0.0020485477760628598	0.234758	0.0023572330573874	0.242979	0.0033674757962677145	0.251251	0.004237407043636874	0.261208	0.005444085870632805	0.280697	0.00858706328048267	0.347771	0.020681913848744213	0.899178	0.11572891819840045
0.230295	0.0020485477760628598	0.23476	0.0023572330573874	0.242991	0.0033674757962677145	0.251269	0.004237407043636874	0.261226	0.005444085870632805	0.280747	0.00858706328048267	0.34795	0.020681913848744213	0.904733	0.11665497404237407
0.230298	0.0020485477760628598	0.234762	0.0023572330573874	0.243003	0.0033674757962677145	0.251285	0.004237407043636874	0.261243	0.005444085870632805	0.280801	0.008615125578784903	0.348138	0.020794163041953136	0.910439	0.11755296758804547
0.230301	0.0020485477760628598	0.234764	0.0023572330573874	0.24302	0.0033955380945699452	0.2513	0.004237407043636874	0.261258	0.005444085870632805	0.280852	0.008615125578784903	0.34835	0.020822225340255365	0.916224	0.118226462747299
0.230303	0.0020485477760628598	0.234766	0.0023572330573874	0.243044	0.0033955380945699452	0.251315	0.004237407043636874	0.261273	0.005444085870632805	0.280899	0.008615125578784903	0.348565	0.02087834993685983	0.922042	0.11898414480145925
0.230306	0.0020485477760628598	0.234768	0.0023572330573874	0.243064	0.0033955380945699452	0.251328	0.004237407043636874	0.261287	0.005444085870632805	0.280954	0.008643187877087134	0.348776	0.02093447453346429	0.927886	0.11991020064543285
0.230309	0.0020485477760628598	0.234769	0.0023572330573874	0.243081	0.0033955380945699452	0.251341	0.004237407043636874	0.261301	0.005444085870632805	0.28101	0.008643187877087134	0.349028	0.021102848323277676	0.933904	0.12075206959449979
0.230311	0.0020485477760628598	0.234771	0.0023572330573874	0.243097	0.0033955380945699452	0.251353	0.004237407043636874	0.261314	0.005444085870632805	0.281073	0.008671250175389365	0.349292	0.021102848323277676	0.939962	0.12165006314017118
0.230314	0.0020485477760628598	0.234773	0.0023572330573874	0.243123	0.0034236003928721764	0.251365	0.004237407043636874	0.261326	0.005444085870632805	0.281131	0.008671250175389365	0.349526	0.02113091062157991	0.946161	0.12243580749263365
0.230317	0.0020485477760628598	0.234775	0.0023572330573874	0.243149	0.0034236003928721764	0.251384	0.004265469341939105	0.261338	0.005444085870632805	0.281183	0.008671250175389365	0.349758	0.021158972919882137	0.952459	0.12341798793321174
0.230319	0.0020485477760628598	0.234776	0.0023572330573874	0.243172	0.0034236003928721764	0.251407	0.004265469341939105	0.261349	0.005444085870632805	0.281231	0.008671250175389365	0.349971	0.021158972919882137	0.958885	0.12425985688227865
0.230322	0.0020485477760628598	0.234778	0.0023572330573874	0.243203	0.003451662691174407	0.251428	0.004265469341939105	0.26136	0.005444085870632805	0.281276	0.008671250175389365	0.350162	0.021158972919882137	0.965359	0.1251297881296478
0.230324	0.0020485477760628598	0.23478	0.0023572330573874	0.243233	0.003451662691174407	0.251447	0.004265469341939105	0.261383	0.005472148168935036	0.281317	0.008671250175389365	0.350338	0.021158972919882137	0.971934	0.1259155324821103
0.230327	0.0020485477760628598	0.234782	0.0023572330573874	0.243259	0.003451662691174407	0.251464	0.004265469341939105	0.261406	0.005472148168935036	0.281356	0.008699312473691595	0.350501	0.021158972919882137	0.978593	0.1269257752209906
0.230329	0.0020485477760628598	0.234783	0.0023572330573874	0.243283	0.003451662691174407	0.251481	0.004265469341939105	0.261426	0.005472148168935036	0.281423	0.008727374771993826	0.350652	0.021158972919882137	0.985405	0.12790795566156868
0.230332	0.0020485477760628598	0.234785	0.0023572330573874	0.243303	0.003451662691174407	0.251497	0.004265469341939105	0.261445	0.005472148168935036	0.281494	0.008755437070296057	0.350794	0.021158972919882137	0.992329	0.12886207380384454
0.230334	0.0020485477760628598	0.234787	0.0023572330573874	0.243323	0.003451662691174407	0.251512	0.004265469341939105	0.261463	0.005472148168935036	0.28156	0.008755437070296057	0.350928	0.021158972919882137	0.999365	0.129647818156307
0.230337	0.0020485477760628598	0.234788	0.0023572330573874	0.24334	0.003451662691174407	0.251527	0.004265469341939105	0.261479	0.005472148168935036	0.28162	0.008755437070296057	0.351054	0.021158972919882137	1.00641	0.13040550021046723
0.230339	0.0020485477760628598	0.23479	0.0023572330573874	0.243357	0.003451662691174407	0.251541	0.004265469341939105	0.261495	0.005472148168935036	0.281674	0.008755437070296057	0.351175	0.02118703521818437	1.01359	0.1313876806510453
0.230342	0.0020485477760628598	0.234792	0.0023572330573874	0.243372	0.003451662691174407	0.251555	0.004265469341939105	0.261509	0.005472148168935036	0.281723	0.008755437070296057	0.351303	0.02118703521818437	1.02094	0.1324540479865301
0.230344	0.0020485477760628598	0.234793	0.0023572330573874	0.243387	0.003451662691174407	0.251568	0.004265469341939105	0.261523	0.005472148168935036	0.281768	0.008755437070296057	0.351429	0.0212150975164866	1.02839	0.13335204153220148
0.230346	0.0020485477760628598	0.234795	0.0023572330573874	0.2434	0.003451662691174407	0.251581	0.004265469341939105	0.261536	0.005472148168935036	0.28181	0.008755437070296057	0.351553	0.02124315981478883	1.03596	0.13439034656938403
0.230349	0.0020485477760628598	0.234797	0.0023572330573874	0.243413	0.003451662691174407	0.251593	0.004265469341939105	0.261548	0.005472148168935036	0.28185	0.008755437070296057	0.351685	0.021299284411393293	1.04359	0.13520415322014873
0.230351	0.0020485477760628598	0.234799	0.002385295355689631	0.243426	0.003451662691174407	0.251605	0.004293531640241335	0.26156	0.005472148168935036	0.28189	0.008783499368598287	0.351853	0.021355409007997754	1.05133	0.13621439595902904
0.230353	0.0020485477760628598	0.234812	0.002385295355689631	0.243438	0.003451662691174407	0.251633	0.004293531640241335	0.261572	0.005472148168935036	0.281938	0.008783499368598287	0.352047	0.02146765820120668	1.05917	0.13685982881998035
0.230356	0.0020485477760628598	0.234821	0.002385295355689631	0.243449	0.003451662691174407	0.251658	0.004293531640241335	0.261583	0.005472148168935036	0.281983	0.008783499368598287	0.352253	0.02149572049950891	1.06704	0.13784200926055845
0.230358	0.0020485477760628598	0.234829	0.002385295355689631	0.243459	0.003451662691174407	0.251681	0.004293531640241335	0.261593	0.005472148168935036	0.282024	0.008783499368598287	0.352472	0.021607969692717832	1.07497	0.1386277536130209
0.23036	0.0020485477760628598	0.234836	0.002413357653991862	0.24347	0.003451662691174407	0.251701	0.004293531640241335	0.261603	0.005472148168935036	0.282063	0.008783499368598287	0.352704	0.021664094289322297	1.08291	0.13938543566718115
0.230362	0.0020485477760628598	0.234848	0.002413357653991862	0.24348	0.003451662691174407	0.251718	0.004293531640241335	0.261613	0.005472148168935036	0.282112	0.00881156166690052	0.352944	0.02177634348253122	1.09091	0.14028342921285253
0.230365	0.0020485477760628598	0.234857	0.002413357653991862	0.243489	0.003451662691174407	0.251735	0.004293531640241335	0.261623	0.005472148168935036	0.282159	0.00881156166690052	0.353212	0.021860530377437914	1.09903	0.14132173425003508
0.230367	0.0020485477760628598	0.234865	0.002413357653991862	0.243498	0.003451662691174407	0.251757	0.004321593938543567	0.261632	0.005472148168935036	0.282201	0.00881156166690052	0.353486	0.021972779570646837	1.10731	0.14221972779570646
0.230369	0.0020485477760628598	0.234871	0.002413357653991862	0.243507	0.003451662691174407	0.251787	0.004321593938543567	0.261641	0.005472148168935036	0.28224	0.00881156166690052	0.353781	0.022028904167251298	1.1158	0.14353865581591133
0.230371	0.0020485477760628598	0.234877	0.002413357653991862	0.243516	0.003451662691174407	0.251813	0.004321593938543567	0.26165	0.005472148168935036	0.282277	0.00881156166690052	0.354068	0.02214115336046022	1.12449	0.14457696085309388
0.230373	0.0020485477760628598	0.234882	0.002413357653991862	0.243524	0.003451662691174407	0.251835	0.004321593938543567	0.261658	0.005472148168935036	0.282311	0.00881156166690052	0.354363	0.022169215658762453	1.13322	0.14536270520555633
0.230376	0.0020485477760628598	0.234886	0.002413357653991862	0.243532	0.003451662691174407	0.251857	0.004349656236845798	0.261669	0.005500210467237266	0.282344	0.00881156166690052	0.354637	0.022169215658762453	1.14214	0.14656938403255226
0.230378	0.0020485477760628598	0.23489	0.002413357653991862	0.243539	0.003451662691174407	0.25189	0.004349656236845798	0.261691	0.005500210467237266	0.282375	0.00881156166690052	0.354898	0.022225340255366915	1.15109	0.14735512838501474
0.23038	0.0020485477760628598	0.234894	0.002413357653991862	0.243547	0.003451662691174407	0.251918	0.004349656236845798	0.261722	0.005528272765539498	0.282405	0.00881156166690052	0.355157	0.022253402553669144	1.16009	0.14856180721201068
0.230382	0.0020485477760628598	0.234898	0.002413357653991862	0.243554	0.003451662691174407	0.251942	0.004349656236845798	0.261753	0.005528272765539498	0.282433	0.00881156166690052	0.355403	0.022281464851971376	1.16929	0.14954398765258875
0.230384	0.0020485477760628598	0.234901	0.002413357653991862	0.243561	0.003451662691174407	0.251964	0.004349656236845798	0.261779	0.005528272765539498	0.282476	0.00883962396520275	0.355639	0.02230952715027361	1.1786	0.1505822926897713
0.230386	0.0020485477760628598	0.234904	0.002413357653991862	0.243568	0.003451662691174407	0.251984	0.004349656236845798	0.261801	0.005528272765539498	0.282525	0.008867686263504981	0.355877	0.02242177634348253	1.18804	0.15181703381506945
0.230388	0.0020485477760628598	0.234907	0.002413357653991862	0.243575	0.003451662691174407	0.252003	0.004349656236845798	0.261821	0.005528272765539498	0.282573	0.008867686263504981	0.356135	0.02244983864178476	1.19762	0.15265890276413638
0.23039	0.0020485477760628598	0.23491	0.002413357653991862	0.243581	0.003451662691174407	0.25202	0.004349656236845798	0.261838	0.005528272765539498	0.282619	0.008895748561807212	0.356399	0.022534025536691454	1.20718	0.1536691455030167
0.230392	0.0020485477760628598	0.234913	0.002413357653991862	0.243587	0.003451662691174407	0.252036	0.004349656236845798	0.261854	0.005528272765539498	0.28267	0.008895748561807212	0.356649	0.022534025536691454	1.21677	0.154314578363968
0.230394	0.0020485477760628598	0.234915	0.002413357653991862	0.243594	0.003451662691174407	0.252052	0.004349656236845798	0.261868	0.005528272765539498	0.282715	0.008895748561807212	0.35689	0.022618212431598148	1.22633	0.1551283850147327
0.230396	0.0020485477760628598	0.234918	0.002413357653991862	0.2436	0.003451662691174407	0.252066	0.004349656236845798	0.261882	0.005528272765539498	0.282756	0.008895748561807212	0.357138	0.02267433702820261	1.2359	0.15597025396379963
0.230398	0.0020485477760628598	0.23492	0.002413357653991862	0.243605	0.003451662691174407	0.25208	0.004349656236845798	0.261894	0.005528272765539498	0.282793	0.008895748561807212	0.357393	0.022702399326504842	1.2455	0.1569243721060755
0.2304	0.0020485477760628598	0.234923	0.002413357653991862	0.243611	0.003451662691174407	0.252093	0.004349656236845798	0.261906	0.005528272765539498	0.282828	0.008895748561807212	0.357641	0.022758523923109304	1.25514	0.15787849024835135
0.230402	0.0020485477760628598	0.234925	0.002413357653991862	0.243617	0.003451662691174407	0.252106	0.004349656236845798	0.261917	0.005528272765539498	0.28286	0.008895748561807212	0.357892	0.022786586221411533	1.26497	0.15886067068892942
0.230404	0.0020485477760628598	0.234928	0.002413357653991862	0.243622	0.003451662691174407	0.252118	0.004349656236845798	0.261927	0.005528272765539498	0.282891	0.008895748561807212	0.358123	0.022786586221411533	1.27487	0.15987091342780974
0.230406	0.0020485477760628598	0.23493	0.002413357653991862	0.243627	0.003451662691174407	0.252129	0.004349656236845798	0.261937	0.005528272765539498	0.282921	0.008895748561807212	0.358334	0.022786586221411533	1.28487	0.16099340535989898
0.230408	0.0020485477760628598	0.234932	0.002413357653991862	0.243633	0.003451662691174407	0.25214	0.004349656236845798	0.261947	0.005528272765539498	0.282949	0.008895748561807212	0.358541	0.022870773116318226	1.29517	0.16231233338010384
0.23041	0.0020485477760628598	0.234934	0.002413357653991862	0.243638	0.003451662691174407	0.252151	0.004349656236845798	0.261956	0.005528272765539498	0.282976	0.008895748561807212	0.358768	0.02289883541462046	1.30561	0.16312614003086853
0.230412	0.0020485477760628598	0.234936	0.002413357653991862	0.243643	0.003451662691174407	0.252162	0.004349656236845798	0.261965	0.005528272765539498	0.283001	0.008895748561807212	0.359005	0.02301108460782938	1.31607	0.16422056966465554
0.230414	0.0020485477760628598	0.234938	0.002413357653991862	0.243648	0.003451662691174407	0.252172	0.004349656236845798	0.261973	0.005528272765539498	0.283026	0.008895748561807212	0.359271	0.023095271502736076	1.3266	0.1650905009120247
0.230416	0.0020485477760628598	0.23494	0.002413357653991862	0.243652	0.003451662691174407	0.252181	0.004349656236845798	0.261981	0.005528272765539498	0.28305	0.008895748561807212	0.359552	0.023151396099340537	1.33714	0.1659884944576961
0.230418	0.0020485477760628598	0.234942	0.002413357653991862	0.243657	0.003451662691174407	0.252198	0.004377718535148028	0.261989	0.005528272765539498	0.283073	0.008895748561807212	0.359836	0.023207520695945	1.34767	0.16669005191525185
0.23042	0.0020485477760628598	0.234944	0.002413357653991862	0.243662	0.003451662691174407	0.25222	0.004377718535148028	0.261997	0.005528272765539498	0.283095	0.008895748561807212	0.360117	0.023235582994247227	1.35833	0.1678125438473411
0.230422	0.0020485477760628598	0.234946	0.002413357653991862	0.243666	0.003451662691174407	0.252238	0.004377718535148028	0.262005	0.005528272765539498	0.283116	0.008895748561807212	0.360381	0.023235582994247227	1.36905	0.1686263504981058
0.230424	0.0020485477760628598	0.234948	0.002413357653991862	0.243671	0.003451662691174407	0.252258	0.00440578083345026	0.262015	0.005556335063841729	0.283137	0.008895748561807212	0.360622	0.023235582994247227	1.37986	0.1695243440437772
0.230426	0.0020485477760628598	0.23495	0.002413357653991862	0.243675	0.003451662691174407	0.25228	0.00440578083345026	0.262039	0.005584397362143959	0.283157	0.008895748561807212	0.360859	0.02331976988915392	1.39076	0.17067489827416865
0.230428	0.0020485477760628598	0.234952	0.002413357653991862	0.243679	0.003451662691174407	0.252299	0.00440578083345026	0.262071	0.005584397362143959	0.283177	0.008895748561807212	0.361149	0.023432019082362844	1.4018	0.17165707871474672
0.23043	0.0020485477760628598	0.234953	0.002413357653991862	0.243684	0.003451662691174407	0.252317	0.00440578083345026	0.262097	0.005584397362143959	0.283196	0.008895748561807212	0.361471	0.02354426827557177	1.41281	0.17235863617230252
0.230431	0.0020485477760628598	0.234955	0.002413357653991862	0.243688	0.003451662691174407	0.252333	0.00440578083345026	0.262119	0.005584397362143959	0.283214	0.008895748561807212	0.361783	0.023572330573874	1.42389	0.17336887891118283
0.230433	0.0020485477760628598	0.234957	0.002413357653991862	0.243692	0.003451662691174407	0.252348	0.00440578083345026	0.262138	0.005584397362143959	0.283232	0.008895748561807212	0.362077	0.023572330573874	1.43512	0.1743510593517609
0.230435	0.0020485477760628598	0.234959	0.002413357653991862	0.243696	0.003451662691174407	0.252372	0.004433843131752491	0.262155	0.005584397362143959	0.28325	0.008895748561807212	0.362344	0.023572330573874	1.44655	0.1757822365651747
0.230437	0.0020485477760628598	0.23496	0.002413357653991862	0.2437	0.003451662691174407	0.252399	0.004433843131752491	0.262171	0.005584397362143959	0.283267	0.008895748561807212	0.362602	0.02362845517047846	1.45832	0.17701697769047284
0.230439	0.0020485477760628598	0.234962	0.002413357653991862	0.243704	0.003451662691174407	0.252423	0.004433843131752491	0.262186	0.005584397362143959	0.283283	0.008895748561807212	0.362867	0.023684579767082926	1.47025	0.1784200926055844
0.230441	0.0020485477760628598	0.234964	0.002413357653991862	0.243708	0.003451662691174407	0.252445	0.004433843131752491	0.262199	0.005584397362143959	0.283299	0.008895748561807212	0.363155	0.023768766661989616	1.48237	0.17937421074786025
0.230443	0.0020485477760628598	0.234965	0.002413357653991862	0.243711	0.003451662691174407	0.252466	0.004433843131752491	0.262211	0.005584397362143959	0.283315	0.008895748561807212	0.363466	0.02385295355689631	1.49459	0.18046864038164726
0.230444	0.0020485477760628598	0.234967	0.002413357653991862	0.243715	0.003451662691174407	0.252484	0.004433843131752491	0.262223	0.005584397362143959	0.28333	0.008895748561807212	0.363761	0.023937140451803004	1.50702	0.1815911323137365
0.230446	0.0020485477760628598	0.234968	0.002413357653991862	0.243719	0.003451662691174407	0.252501	0.004433843131752491	0.262234	0.005584397362143959	0.283355	0.008923810860109443	0.364056	0.023937140451803004	1.5195	0.1826013750526168
0.230448	0.0020485477760628598	0.23497	0.002413357653991862	0.243722	0.003451662691174407	0.252517	0.004433843131752491	0.262245	0.005584397362143959	0.283384	0.008923810860109443	0.364324	0.023937140451803004	1.53211	0.1837519292830083
0.23045	0.0020485477760628598	0.234972	0.002413357653991862	0.243726	0.003451662691174407	0.252532	0.004433843131752491	0.262255	0.005584397362143959	0.283411	0.008923810860109443	0.364577	0.024021327346709694	1.54489	0.18515504419811982
0.230452	0.0020485477760628598	0.234973	0.002413357653991862	0.243729	0.003451662691174407	0.252546	0.004433843131752491	0.262265	0.005584397362143959	0.283435	0.008923810860109443	0.364832	0.024021327346709694	1.55785	0.18613722463869792
0.230453	0.0020485477760628598	0.234975	0.002413357653991862	0.243733	0.003451662691174407	0.252559	0.004433843131752491	0.262274	0.005584397362143959	0.283458	0.008923810860109443	0.365069	0.024021327346709694	1.571	0.18745615265890275
0.230455	0.0020485477760628598	0.234976	0.002413357653991862	0.243736	0.003451662691174407	0.252571	0.004433843131752491	0.262283	0.005584397362143959	0.283488	0.008951873158411673	0.365297	0.024049389645011927	1.5843	0.1884944576960853
0.230457	0.0020485477760628598	0.234978	0.002413357653991862	0.24374	0.003451662691174407	0.252583	0.004433843131752491	0.262292	0.005584397362143959	0.283518	0.008951873158411673	0.365515	0.024049389645011927	1.59772	0.189673074224779
0.230459	0.0020485477760628598	0.234979	0.002413357653991862	0.243743	0.003451662691174407	0.252594	0.004433843131752491	0.262301	0.005584397362143959	0.283543	0.008951873158411673	0.365745	0.02416163883822085	1.61127	0.19087975305177493
0.230461	0.0020485477760628598	0.234981	0.002413357653991862	0.243746	0.003451662691174407	0.252605	0.004433843131752491	0.262309	0.005584397362143959	0.283567	0.008951873158411673	0.365988	0.02416163883822085	1.62498	0.19194612038725972
0.230462	0.0020485477760628598	0.234982	0.002413357653991862	0.24375	0.003451662691174407	0.252615	0.004433843131752491	0.262317	0.005584397362143959	0.283588	0.008951873158411673	0.366237	0.02421776343482531	1.63872	0.19287217623123334
0.230464	0.0020485477760628598	0.234983	0.002413357653991862	0.243753	0.003451662691174407	0.252625	0.004433843131752491	0.262324	0.005584397362143959	0.283608	0.008951873158411673	0.366489	0.024301950329732005	1.65261	0.1941069173565315
0.230466	0.0020485477760628598	0.234985	0.002413357653991862	0.243756	0.003451662691174407	0.252635	0.004433843131752491	0.262332	0.005584397362143959	0.283626	0.008951873158411673	0.366778	0.02447032411954539	1.66666	0.19517328469201628
0.230468	0.0020485477760628598	0.234986	0.002413357653991862	0.243759	0.003451662691174407	0.252644	0.004433843131752491	0.262339	0.005584397362143959	0.283644	0.008951873158411673	0.367111	0.024554511014452083	1.68089	0.19635190122070997
0.230469	0.0020485477760628598	0.234988	0.002413357653991862	0.243762	0.003451662691174407	0.252653	0.004433843131752491	0.262347	0.005584397362143959	0.283662	0.008951873158411673	0.367426	0.024582573312754315	1.69531	0.19761470464431036
0.230471	0.0020485477760628598	0.234989	0.002413357653991862	0.243765	0.003451662691174407	0.252662	0.004433843131752491	0.262353	0.005584397362143959	0.283678	0.008951873158411673	0.36774	0.024666760207661006	1.7098	0.1984565735933773
0.230473	0.0020485477760628598	0.23499	0.002413357653991862	0.243768	0.003451662691174407	0.25267	0.004433843131752491	0.262362	0.00561245966044619	0.283695	0.008951873158411673	0.368052	0.02472288480426547	1.72431	0.19929844254244422
0.230474	0.0020485477760628598	0.234992	0.002413357653991862	0.243771	0.003451662691174407	0.252678	0.004433843131752491	0.262382	0.00561245966044619	0.28371	0.008951873158411673	0.368351	0.0247509471025677	1.73878	0.2001683737898134
0.230476	0.0020485477760628598	0.234993	0.002413357653991862	0.243774	0.003451662691174407	0.252686	0.004433843131752491	0.262399	0.00561245966044619	0.283725	0.008951873158411673	0.368635	0.0247509471025677	1.75346	0.20165567559983164
0.230478	0.0020485477760628598	0.234994	0.002413357653991862	0.243777	0.003451662691174407	0.252693	0.004433843131752491	0.262417	0.005640521958748422	0.28374	0.008951873158411673	0.368896	0.0247509471025677	1.76841	0.20294654132173426
0.23048	0.0020485477760628598	0.234996	0.002413357653991862	0.24378	0.003451662691174407	0.252701	0.004433843131752491	0.262444	0.005640521958748422	0.283755	0.008951873158411673	0.369166	0.02480707169917216	1.78363	0.2042654693419391
0.230481	0.0020485477760628598	0.234997	0.002413357653991862	0.243783	0.003451662691174407	0.252708	0.004433843131752491	0.26247	0.005640521958748422	0.283773	0.008979935456713904	0.369438	0.024891258594078855	1.79904	0.20530377437912165
0.230483	0.0020485477760628598	0.234998	0.002413357653991862	0.243786	0.003451662691174407	0.252715	0.004433843131752491	0.262503	0.005668584257050652	0.2838	0.008979935456713904	0.369734	0.024947383190683316	1.81454	0.2066227023993265
0.230485	0.0020485477760628598	0.235	0.002413357653991862	0.243789	0.003451662691174407	0.252722	0.004433843131752491	0.262546	0.005696646555352883	0.283823	0.008979935456713904	0.370033	0.02503157008559001	1.83035	0.20802581731443806
0.230486	0.0020485477760628598	0.235001	0.002413357653991862	0.243791	0.003451662691174407	0.252728	0.004433843131752491	0.262587	0.005696646555352883	0.283846	0.009007997755016137	0.370342	0.02503157008559001	1.84647	0.20931668303634068
0.230488	0.0020485477760628598	0.235002	0.002413357653991862	0.243794	0.003451662691174407	0.252735	0.004433843131752491	0.262621	0.005696646555352883	0.283876	0.009007997755016137	0.37064	0.02508769468219447	1.86272	0.2102427388803143
0.23049	0.0020485477760628598	0.235004	0.002413357653991862	0.243797	0.003451662691174407	0.252741	0.004433843131752491	0.26265	0.005696646555352883	0.283904	0.009007997755016137	0.370934	0.025143819278798933	1.87905	0.21158972919882138
0.230491	0.0020485477760628598	0.235005	0.002413357653991862	0.2438	0.003451662691174407	0.252747	0.004433843131752491	0.262675	0.005696646555352883	0.283931	0.009007997755016137	0.371219	0.025256068472007856	1.89562	0.21276834572751507
0.230493	0.0020485477760628598	0.235006	0.002413357653991862	0.243802	0.003451662691174407	0.252753	0.004433843131752491	0.262698	0.005696646555352883	0.283956	0.009007997755016137	0.371526	0.025256068472007856	1.91232	0.21383471306299986
0.230495	0.0020485477760628598	0.235007	0.002413357653991862	0.243805	0.003451662691174407	0.252759	0.004433843131752491	0.262719	0.005696646555352883	0.28398	0.009007997755016137	0.371836	0.025368317665216782	1.92913	0.21487301810018242
0.230496	0.0020485477760628598	0.235009	0.002413357653991862	0.243808	0.003451662691174407	0.252767	0.004461905430054721	0.262739	0.005696646555352883	0.284002	0.009007997755016137	0.372154	0.02539637996351901	1.94611	0.21610775922548056
0.230498	0.0020485477760628598	0.23501	0.002413357653991862	0.24381	0.003451662691174407	0.252788	0.004461905430054721	0.262757	0.005696646555352883	0.284023	0.009007997755016137	0.372453	0.025508629156727938	1.96329	0.21748281184228987
0.2305	0.0020485477760628598	0.235011	0.002413357653991862	0.243813	0.003451662691174407	0.252806	0.004461905430054721	0.262775	0.005696646555352883	0.284044	0.009007997755016137	0.372764	0.025508629156727938	1.98068	0.21888592675740143
0.230501	0.0020485477760628598	0.235012	0.002413357653991862	0.243815	0.003451662691174407	0.252822	0.004461905430054721	0.262802	0.005724708853655115	0.284063	0.009007997755016137	0.373062	0.02562087834993686	1.99842	0.2204854777606286
0.230503	0.0020485477760628598	0.235014	0.002413357653991862	0.243818	0.003451662691174407	0.252836	0.004461905430054721	0.262829	0.005724708853655115	0.284082	0.009007997755016137	0.373397	0.02564894064823909	2.0164	0.22152378279781115
0.230504	0.0020485477760628598	0.235015	0.002413357653991862	0.24382	0.003451662691174407	0.252849	0.004461905430054721	0.262852	0.005724708853655115	0.2841	0.009007997755016137	0.3737	0.02564894064823909	2.0344	0.22233758944857585
0.230506	0.0020485477760628598	0.235016	0.002413357653991862	0.243823	0.003451662691174407	0.25286	0.004461905430054721	0.262874	0.005724708853655115	0.284118	0.009007997755016137	0.373994	0.025705065244843554	2.0525	0.2234600813806651
0.230508	0.0020485477760628598	0.235017	0.002413357653991862	0.243825	0.003451662691174407	0.252871	0.004461905430054721	0.262894	0.005724708853655115	0.284134	0.009007997755016137	0.374285	0.025761189841448016	2.07068	0.22427388803142978
0.230509	0.0020485477760628598	0.235019	0.002413357653991862	0.243828	0.003451662691174407	0.252882	0.004461905430054721	0.262913	0.005724708853655115	0.284161	0.009036060053318367	0.374581	0.025789252139750245	2.08899	0.22573312754314578
0.230511	0.0020485477760628598	0.23502	0.002413357653991862	0.24383	0.003451662691174407	0.252896	0.004489967728356952	0.262931	0.005724708853655115	0.284188	0.009036060053318367	0.374884	0.02587343903465694	2.10754	0.22693980637014172
0.230512	0.0020485477760628598	0.235021	0.002413357653991862	0.243833	0.003451662691174407	0.252916	0.004489967728356952	0.262947	0.005724708853655115	0.284213	0.009036060053318367	0.375217	0.026013750526168094	2.12626	0.22795004910902203
0.230514	0.0020485477760628598	0.235022	0.002413357653991862	0.243835	0.003451662691174407	0.252935	0.004489967728356952	0.262963	0.005724708853655115	0.284248	0.009064122351620598	0.375545	0.026041812824470323	2.14505	0.2291006033394135
0.230516	0.0020485477760628598	0.235023	0.002413357653991862	0.243837	0.003451662691174407	0.252953	0.004489967728356952	0.262979	0.005724708853655115	0.284295	0.009092184649922829	0.375873	0.026097937421074788	2.16404	0.23039146906131613
0.230517	0.0020485477760628598	0.235024	0.002413357653991862	0.24384	0.003451662691174407	0.252969	0.004489967728356952	0.262994	0.005724708853655115	0.284351	0.00912024694822506	0.376192	0.02615406201767925	2.18324	0.2315420232917076
0.230519	0.0020485477760628598	0.235026	0.002413357653991862	0.243842	0.003451662691174407	0.252984	0.004489967728356952	0.263008	0.005724708853655115	0.284401	0.00912024694822506	0.37655	0.026322435807492633	2.20254	0.23249614143398345
0.23052	0.0020485477760628598	0.235027	0.002413357653991862	0.243844	0.003451662691174407	0.252998	0.004489967728356952	0.263022	0.005724708853655115	0.284454	0.00914830924652729	0.376912	0.026378560404097095	2.22197	0.2336466956643749
0.230522	0.0020485477760628598	0.235028	0.002413357653991862	0.243847	0.003451662691174407	0.253011	0.004489967728356952	0.263035	0.005724708853655115	0.2845	0.00914830924652729	0.377269	0.02646274729900379	2.24157	0.23488143678967308
0.230523	0.0020485477760628598	0.235029	0.002413357653991862	0.243849	0.003451662691174407	0.253023	0.004489967728356952	0.263052	0.005752771151957345	0.284542	0.00914830924652729	0.377645	0.02657499649221271	2.26128	0.23597586642346008
0.230525	0.0020485477760628598	0.23503	0.002413357653991862	0.243851	0.003451662691174407	0.253034	0.004489967728356952	0.263086	0.005780833450259576	0.284579	0.00914830924652729	0.378042	0.026659183387119405	2.28111	0.23715448295215377
0.230527	0.0020485477760628598	0.235031	0.002413357653991862	0.243854	0.003451662691174407	0.253044	0.004489967728356952	0.263117	0.005780833450259576	0.284613	0.00914830924652729	0.378442	0.0267433702820261	2.30125	0.2386137224638698
0.230528	0.0020485477760628598	0.235033	0.002413357653991862	0.243856	0.003451662691174407	0.253054	0.004489967728356952	0.263143	0.005780833450259576	0.284645	0.00914830924652729	0.378854	0.02688368177353725	2.32165	0.23990458818577243
0.23053	0.0020485477760628598	0.235034	0.002413357653991862	0.243858	0.003451662691174407	0.253064	0.004489967728356952	0.263166	0.005780833450259576	0.284675	0.00914830924652729	0.379263	0.026939806370141716	2.34216	0.24094289322295495
0.230531	0.0020485477760628598	0.235035	0.002413357653991862	0.243869	0.0034797249894766382	0.253073	0.004489967728356952	0.263187	0.005780833450259576	0.284703	0.00914830924652729	0.37968	0.0271081801599551	2.36287	0.24251438192787989
0.230533	0.0020485477760628598	0.235036	0.002413357653991862	0.243884	0.0034797249894766382	0.253081	0.004489967728356952	0.263205	0.005780833450259576	0.284729	0.00914830924652729	0.3801	0.027164304756559562	2.38392	0.2438052476497825
0.230534	0.0020485477760628598	0.235037	0.002413357653991862	0.243898	0.0034797249894766382	0.253089	0.004489967728356952	0.263222	0.005780833450259576	0.284768	0.009176371544829521	0.380511	0.027248491651466256	2.40514	0.24512417566998737
0.230536	0.0020485477760628598	0.235038	0.002413357653991862	0.243912	0.003507787287778869	0.253097	0.004489967728356952	0.263237	0.005780833450259576	0.284805	0.009176371544829521	0.380911	0.027304616248070717	2.42661	0.24621860530377437
0.230537	0.0020485477760628598	0.235039	0.002413357653991862	0.24393	0.003507787287778869	0.253104	0.004489967728356952	0.263252	0.005780833450259576	0.28484	0.009176371544829521	0.381311	0.02738880314297741	2.4482	0.24734109723586362
0.230539	0.0020485477760628598	0.235041	0.002413357653991862	0.243947	0.003507787287778869	0.253112	0.004489967728356952	0.263265	0.005780833450259576	0.284871	0.009176371544829521	0.38169	0.02741686544127964	2.46995	0.24826715307983724
0.23054	0.0020485477760628598	0.235042	0.002413357653991862	0.243963	0.003507787287778869	0.253119	0.004489967728356952	0.263278	0.005780833450259576	0.284901	0.009176371544829521	0.382095	0.027613301529395257	2.49178	0.24916514662550862
0.230542	0.0020485477760628598	0.235043	0.002413357653991862	0.243977	0.003507787287778869	0.253125	0.004489967728356952	0.26329	0.005780833450259576	0.284932	0.009204433843131752	0.382525	0.02769748842430195	2.51376	0.25070857303213134
0.230543	0.0020485477760628598	0.235044	0.002413357653991862	0.24399	0.003507787287778869	0.253132	0.004489967728356952	0.263302	0.005780833450259576	0.284977	0.009232496141433984	0.382969	0.027781675319208644	2.53606	0.25211168794724287
0.230545	0.0020485477760628598	0.235045	0.002413357653991862	0.244002	0.003507787287778869	0.253138	0.004489967728356952	0.263313	0.005780833450259576	0.285027	0.009232496141433984	0.383384	0.027781675319208644	2.5586	0.25343061596744776
0.230546	0.0020485477760628598	0.235046	0.002413357653991862	0.244013	0.003507787287778869	0.253144	0.004489967728356952	0.26333	0.005808895748561807	0.28507	0.009232496141433984	0.383766	0.027837799915813106	2.58138	0.2546653570927459
0.230548	0.0020485477760628598	0.235047	0.002413357653991862	0.244023	0.003507787287778869	0.25315	0.004489967728356952	0.263358	0.005836958046864038	0.28511	0.009232496141433984	0.384159	0.027893924512417567	2.60438	0.2559562228146485
0.230554	0.0020766100743650905	0.235048	0.002413357653991862	0.244032	0.003507787287778869	0.253156	0.004489967728356952	0.263399	0.005865020345166269	0.285145	0.009232496141433984	0.384547	0.02797811140732426	2.62766	0.25716290164164446
0.230567	0.0020766100743650905	0.235049	0.002413357653991862	0.244041	0.003507787287778869	0.253161	0.004489967728356952	0.263439	0.005865020345166269	0.285178	0.009232496141433984	0.384949	0.028090360600533184	2.65101	0.2579205836958047
0.230577	0.0020766100743650905	0.235051	0.002413357653991862	0.24405	0.003507787287778869	0.253167	0.004489967728356952	0.263474	0.005865020345166269	0.285208	0.009232496141433984	0.385364	0.028174547495439878	2.6744	0.2590430756278939
0.230585	0.0020766100743650905	0.235052	0.002413357653991862	0.244057	0.003507787287778869	0.253172	0.004489967728356952	0.263504	0.005865020345166269	0.285237	0.009232496141433984	0.385757	0.028174547495439878	2.698	0.26041812824470323
0.230592	0.0020766100743650905	0.235053	0.002413357653991862	0.244075	0.0035358495860811	0.253177	0.004489967728356952	0.263531	0.005865020345166269	0.285264	0.009232496141433984	0.386128	0.02823067209204434	2.72186	0.26159674477339695
0.230598	0.0020766100743650905	0.235054	0.002413357653991862	0.244095	0.0035358495860811	0.253182	0.004489967728356952	0.263556	0.005865020345166269	0.285299	0.009260558439736215	0.386494	0.0282867966886488	2.74588	0.2629156727936018
0.230604	0.0020766100743650905	0.235055	0.002413357653991862	0.244112	0.0035358495860811	0.253187	0.004489967728356952	0.263578	0.005865020345166269	0.285332	0.009260558439736215	0.386854	0.02831485898695103	2.77019	0.2641784762172022
0.230609	0.0020766100743650905	0.235056	0.002413357653991862	0.244128	0.0035358495860811	0.253192	0.004489967728356952	0.263604	0.0058930826434685	0.285362	0.009260558439736215	0.387212	0.028399045881857723	2.79467	0.26516065665778027
0.230614	0.0020766100743650905	0.235057	0.002413357653991862	0.244142	0.0035358495860811	0.253197	0.004489967728356952	0.263636	0.0058930826434685	0.285398	0.009288620738038445	0.387562	0.028427108180159956	2.81927	0.2662831485898695
0.230619	0.0020766100743650905	0.235058	0.002413357653991862	0.244155	0.0035358495860811	0.253201	0.004489967728356952	0.263663	0.0058930826434685	0.285433	0.009288620738038445	0.387901	0.028511295075066646	2.84414	0.26740564052195875
0.230623	0.0020766100743650905	0.235059	0.002413357653991862	0.244167	0.0035358495860811	0.253206	0.004489967728356952	0.263688	0.0058930826434685	0.285468	0.009316683036340676	0.388269	0.0286516065665778	2.86916	0.268528132454048
0.230627	0.0020766100743650905	0.23506	0.002413357653991862	0.244178	0.0035358495860811	0.25321	0.004489967728356952	0.26371	0.0058930826434685	0.285511	0.009316683036340676	0.388661	0.028735793461484496	2.89444	0.2698751227725551
0.230631	0.0020766100743650905	0.235061	0.002413357653991862	0.244189	0.0035358495860811	0.253215	0.004489967728356952	0.26373	0.0058930826434685	0.285549	0.009316683036340676	0.389062	0.028791918058088957	2.91995	0.2708292409148309
0.230634	0.0020766100743650905	0.235062	0.002413357653991862	0.244198	0.0035358495860811	0.253219	0.004489967728356952	0.263748	0.0058930826434685	0.285583	0.009316683036340676	0.38946	0.02884804265469342	2.94566	0.2718956082503157
0.230638	0.0020766100743650905	0.235063	0.002413357653991862	0.244208	0.0035358495860811	0.253223	0.004489967728356952	0.263766	0.0058930826434685	0.285614	0.009316683036340676	0.389857	0.02890416725129788	2.9716	0.2727936017959871
0.230641	0.0020766100743650905	0.235064	0.002413357653991862	0.244216	0.0035358495860811	0.253227	0.004489967728356952	0.263795	0.005921144941770731	0.285644	0.009316683036340676	0.390256	0.029016416444506806	2.99769	0.27391609372807635
0.230644	0.0020766100743650905	0.235066	0.002413357653991862	0.244225	0.0035358495860811	0.253231	0.004489967728356952	0.263822	0.005921144941770731	0.28568	0.009344745334642907	0.39066	0.029044478742809035	3.02404	0.2751508348533745
0.230648	0.0020766100743650905	0.235067	0.002413357653991862	0.244233	0.0035358495860811	0.253235	0.004489967728356952	0.263846	0.005921144941770731	0.285719	0.009344745334642907	0.391044	0.02915672793601796	3.05064	0.27618913989055704
0.230661	0.0021046723726673216	0.235068	0.002413357653991862	0.24424	0.0035358495860811	0.253239	0.004489967728356952	0.263868	0.005921144941770731	0.285763	0.009400869931247368	0.391458	0.029268977129226884	3.07748	0.27748000561245967
0.230677	0.0021046723726673216	0.235069	0.002413357653991862	0.244248	0.0035358495860811	0.253243	0.004489967728356952	0.263888	0.005921144941770731	0.285823	0.0094289322295496	0.391903	0.02940928862073804	3.10466	0.2786024975445489
0.230691	0.0021046723726673216	0.23507	0.002413357653991862	0.244255	0.0035358495860811	0.253247	0.004489967728356952	0.263906	0.005921144941770731	0.285884	0.0094289322295496	0.392379	0.02949347551564473	3.13206	0.2796688648800337
0.230704	0.0021046723726673216	0.235071	0.002413357653991862	0.244261	0.0035358495860811	0.25325	0.004489967728356952	0.263923	0.005921144941770731	0.285946	0.009456994527851832	0.392848	0.029633787007155885	3.15967	0.280679107618914
0.230714	0.0021046723726673216	0.235072	0.002413357653991862	0.244268	0.0035358495860811	0.253254	0.004489967728356952	0.263939	0.005921144941770731	0.286004	0.009456994527851832	0.393298	0.029661849305458118	3.18744	0.28146485197137644
0.230724	0.0021046723726673216	0.235073	0.002413357653991862	0.244274	0.0035358495860811	0.253258	0.004489967728356952	0.263955	0.005921144941770731	0.286054	0.009456994527851832	0.393729	0.02974603620036481	3.21525	0.28208222253402554
0.230733	0.0021046723726673216	0.235074	0.002413357653991862	0.24428	0.0035358495860811	0.253261	0.004489967728356952	0.26397	0.005921144941770731	0.2861	0.009456994527851832	0.39416	0.029802160796969273	3.24313	0.28281184228988354
0.23074	0.0021046723726673216	0.235075	0.002413357653991862	0.244286	0.0035358495860811	0.253265	0.004489967728356952	0.263984	0.005949207240072962	0.286141	0.009456994527851832	0.3946	0.029886347691875963	3.27106	0.28365371123895045
0.230747	0.0021046723726673216	0.235076	0.002413357653991862	0.244291	0.0035358495860811	0.253268	0.004489967728356952	0.264009	0.005949207240072962	0.28618	0.009456994527851832	0.395063	0.03002665918338712	3.29911	0.2846358916795286
0.230754	0.0021046723726673216	0.235077	0.002413357653991862	0.244297	0.0035358495860811	0.253272	0.004489967728356952	0.264031	0.005949207240072962	0.286215	0.009456994527851832	0.395534	0.03013890837659604	3.32745	0.2858706328048267
0.230759	0.0021046723726673216	0.235078	0.002413357653991862	0.244302	0.0035358495860811	0.253275	0.004489967728356952	0.264052	0.005949207240072962	0.286249	0.009456994527851832	0.395999	0.030223095271502735	3.35606	0.2867125017538936
0.230765	0.0021046723726673216	0.235079	0.002413357653991862	0.244307	0.0035358495860811	0.253278	0.004489967728356952	0.26407	0.005949207240072962	0.28628	0.009456994527851832	0.396473	0.030391469061316123	3.3848	0.2875824330012628
0.23077	0.0021046723726673216	0.23508	0.002413357653991862	0.244312	0.0035358495860811	0.253281	0.004489967728356952	0.264088	0.005949207240072962	0.28631	0.009456994527851832	0.396984	0.030531780552827275	3.41385	0.2888452364248632
0.230774	0.0021046723726673216	0.235081	0.002413357653991862	0.244317	0.0035358495860811	0.253285	0.004489967728356952	0.264104	0.005949207240072962	0.286338	0.009456994527851832	0.397515	0.0306440297460362	3.44315	0.2897151676722324
0.230778	0.0021046723726673216	0.235082	0.002413357653991862	0.244322	0.0035358495860811	0.253288	0.004489967728356952	0.264119	0.005949207240072962	0.286365	0.009456994527851832	0.398045	0.030784341237547357	3.4726	0.2906692858145082
0.230782	0.0021046723726673216	0.235083	0.002413357653991862	0.244326	0.0035358495860811	0.253291	0.004489967728356952	0.264134	0.005949207240072962	0.286391	0.009456994527851832	0.398606	0.031008839623965202	3.50228	0.2915672793601796
0.230786	0.0021046723726673216	0.235084	0.002413357653991862	0.244331	0.0035358495860811	0.253294	0.004489967728356952	0.264147	0.005949207240072962	0.286416	0.009456994527851832	0.399186	0.031093026518871896	3.53212	0.2926617089939666
0.23079	0.0021046723726673216	0.235085	0.002413357653991862	0.244335	0.0035358495860811	0.253297	0.004489967728356952	0.26416	0.005949207240072962	0.28644	0.009456994527851832	0.399782	0.03128946260698751	3.56212	0.29341939104812687
0.230793	0.0021046723726673216	0.235086	0.002413357653991862	0.244339	0.0035358495860811	0.2533	0.004489967728356952	0.264173	0.005949207240072962	0.286463	0.009456994527851832	0.400374	0.03134558720359197	3.59226	0.29414901080398487
0.230796	0.0021046723726673216	0.235087	0.002413357653991862	0.244343	0.0035358495860811	0.253303	0.004489967728356952	0.264185	0.005949207240072962	0.286485	0.009456994527851832	0.400927	0.031401711800196436	3.62252	0.29499087975305177
0.230799	0.0021046723726673216	0.235088	0.002413357653991862	0.244347	0.0035358495860811	0.253306	0.004489967728356952	0.264196	0.005949207240072962	0.286506	0.009456994527851832	0.40147	0.03154202329170759	3.65298	0.2961975585800477
0.230802	0.0021046723726673216	0.235089	0.002413357653991862	0.244351	0.0035358495860811	0.253309	0.004489967728356952	0.264207	0.005949207240072962	0.286527	0.009456994527851832	0.402019	0.031598147888312056	3.68369	0.2968710537393012
0.230805	0.0021046723726673216	0.23509	0.002413357653991862	0.244355	0.0035358495860811	0.253312	0.004489967728356952	0.264218	0.005949207240072962	0.286547	0.009456994527851832	0.402547	0.03171039708152098	3.71448	0.2975445488985548
0.230807	0.0021046723726673216	0.235091	0.002413357653991862	0.244359	0.0035358495860811	0.253315	0.004489967728356952	0.264228	0.005949207240072962	0.286566	0.009456994527851832	0.403084	0.03176652167812544	3.74537	0.2984425424442262
0.23081	0.0021046723726673216	0.235092	0.002413357653991862	0.244363	0.0035358495860811	0.253317	0.004489967728356952	0.264238	0.005949207240072962	0.286585	0.009456994527851832	0.403597	0.031850708573032134	3.77647	0.29939666058650205
0.230812	0.0021046723726673216	0.235093	0.002413357653991862	0.244366	0.0035358495860811	0.25332	0.004489967728356952	0.264247	0.005949207240072962	0.286603	0.009456994527851832	0.404097	0.031934895467938824	3.80776	0.3001824049389645
0.230815	0.0021046723726673216	0.235094	0.002413357653991862	0.24437	0.0035358495860811	0.253323	0.004489967728356952	0.264256	0.005949207240072962	0.286621	0.009456994527851832	0.404599	0.03199102006454329	3.83933	0.301332959169356
0.230817	0.0021046723726673216	0.235095	0.002413357653991862	0.244373	0.0035358495860811	0.253326	0.004489967728356952	0.264265	0.005949207240072962	0.286638	0.009456994527851832	0.405097	0.03210326925775221	3.87115	0.3022590150133296
0.230819	0.0021046723726673216	0.235096	0.002413357653991862	0.244377	0.0035358495860811	0.253328	0.004489967728356952	0.264274	0.005949207240072962	0.286655	0.009456994527851832	0.405582	0.03210326925775221	3.90323	0.30318507085730323
0.230822	0.0021046723726673216	0.235097	0.002413357653991862	0.24438	0.0035358495860811	0.253331	0.004489967728356952	0.264282	0.005949207240072962	0.286671	0.009456994527851832	0.406052	0.032215518450961135	3.93556	0.3039988775080679
0.230824	0.0021046723726673216	0.235098	0.002413357653991862	0.244383	0.0035358495860811	0.253334	0.004489967728356952	0.264291	0.005949207240072962	0.286687	0.009456994527851832	0.406522	0.03224358074926337	3.96802	0.3045320611758103
0.230826	0.0021046723726673216	0.235099	0.002413357653991862	0.244387	0.0035358495860811	0.253336	0.004489967728356952	0.264299	0.005949207240072962	0.286703	0.009456994527851832	0.40699	0.03232776764417006	4.0006	0.305345867826575
0.230828	0.0021046723726673216	0.2351	0.002413357653991862	0.24439	0.0035358495860811	0.253339	0.004489967728356952	0.264307	0.005949207240072962	0.286718	0.009456994527851832	0.407444	0.03238389224077452
0.23083	0.0021046723726673216	0.235101	0.002413357653991862	0.244393	0.0035358495860811	0.253341	0.004489967728356952	0.264314	0.005949207240072962	0.286738	0.009485056826154062	0.407892	0.03246807913568121
0.230832	0.0021046723726673216	0.235102	0.002413357653991862	0.244396	0.0035358495860811	0.253344	0.004489967728356952	0.264322	0.005949207240072962	0.286767	0.009485056826154062	0.408356	0.032580328328890136
0.230834	0.0021046723726673216	0.235103	0.002413357653991862	0.244399	0.0035358495860811	0.253346	0.004489967728356952	0.264329	0.005949207240072962	0.286792	0.009485056826154062	0.40884	0.03272063982040129
0.230836	0.0021046723726673216	0.235104	0.002413357653991862	0.244402	0.0035358495860811	0.253349	0.004489967728356952	0.264336	0.005949207240072962	0.286814	0.009485056826154062	0.409336	0.032748702118703524
0.230838	0.0021046723726673216	0.235104	0.002413357653991862	0.244405	0.0035358495860811	0.253351	0.004489967728356952	0.264343	0.005949207240072962	0.286835	0.009485056826154062	0.409818	0.03280482671530798
0.23084	0.0021046723726673216	0.235105	0.002413357653991862	0.244408	0.0035358495860811	0.253354	0.004489967728356952	0.26435	0.005949207240072962	0.286854	0.009485056826154062	0.410324	0.03297320050512137
0.230841	0.0021046723726673216	0.235106	0.002413357653991862	0.244411	0.0035358495860811	0.253356	0.004489967728356952	0.264357	0.005949207240072962	0.286872	0.009485056826154062	0.410836	0.03305738740002806
0.230843	0.0021046723726673216	0.235107	0.002413357653991862	0.244413	0.0035358495860811	0.253359	0.004489967728356952	0.264363	0.005949207240072962	0.28689	0.009485056826154062	0.411325	0.03308544969833029
0.230845	0.0021046723726673216	0.235108	0.002413357653991862	0.244416	0.0035358495860811	0.253361	0.004489967728356952	0.264369	0.005949207240072962	0.286906	0.009485056826154062	0.411811	0.03316963659323698
0.230847	0.0021046723726673216	0.235109	0.002413357653991862	0.244419	0.0035358495860811	0.253363	0.004489967728356952	0.264376	0.005949207240072962	0.286922	0.009485056826154062	0.412292	0.03322576118984145
0.230848	0.0021046723726673216	0.23511	0.002413357653991862	0.244421	0.0035358495860811	0.253366	0.004489967728356952	0.264383	0.005977269538375193	0.286938	0.009485056826154062	0.412766	0.03333801038305037
0.23085	0.0021046723726673216	0.235111	0.002413357653991862	0.244424	0.0035358495860811	0.253368	0.004489967728356952	0.264404	0.005977269538375193	0.286953	0.009485056826154062	0.413267	0.03345025957625929
0.230852	0.0021327346709695523	0.235112	0.002413357653991862	0.244427	0.0035358495860811	0.25337	0.004489967728356952	0.264421	0.005977269538375193	0.286967	0.009485056826154062	0.41379	0.03353444647116599
0.23087	0.0021327346709695523	0.235113	0.002413357653991862	0.244429	0.0035358495860811	0.253373	0.004489967728356952	0.264436	0.005977269538375193	0.286981	0.009485056826154062	0.414298	0.03361863336607268
0.230885	0.0021327346709695523	0.235114	0.002413357653991862	0.244432	0.0035358495860811	0.253375	0.004489967728356952	0.264448	0.005977269538375193	0.286995	0.009485056826154062	0.414796	0.033674757962677146
0.230897	0.0021327346709695523	0.235115	0.002413357653991862	0.244434	0.0035358495860811	0.253377	0.004489967728356952	0.26446	0.005977269538375193	0.287008	0.009485056826154062	0.415276	0.033758944857583836
0.230908	0.0021327346709695523	0.235116	0.002413357653991862	0.244437	0.0035358495860811	0.253379	0.004489967728356952	0.26447	0.005977269538375193	0.287021	0.009485056826154062	0.415769	0.03387119405079276
0.230917	0.0021327346709695523	0.235117	0.002413357653991862	0.244439	0.0035358495860811	0.253382	0.004489967728356952	0.26448	0.005977269538375193	0.287034	0.009485056826154062	0.416256	0.03389925634909499
0.230925	0.0021327346709695523	0.235118	0.002413357653991862	0.244442	0.0035358495860811	0.253384	0.004489967728356952	0.264489	0.005977269538375193	0.287046	0.009485056826154062	0.416749	0.03403956784060615
0.230932	0.0021327346709695523	0.235118	0.002413357653991862	0.244444	0.0035358495860811	0.253386	0.004489967728356952	0.264497	0.005977269538375193	0.287058	0.009485056826154062	0.41727	0.03412375473551284
0.230939	0.0021327346709695523	0.235119	0.002413357653991862	0.244447	0.0035358495860811	0.253388	0.004489967728356952	0.264505	0.005977269538375193	0.28707	0.009485056826154062	0.41783	0.03440437771853515
0.230945	0.0021327346709695523	0.23512	0.002413357653991862	0.244449	0.0035358495860811	0.25339	0.004489967728356952	0.264513	0.005977269538375193	0.287081	0.009485056826154062	0.418444	0.03460081380665077
0.23095	0.0021327346709695523	0.235121	0.002413357653991862	0.244451	0.0035358495860811	0.253392	0.004489967728356952	0.26452	0.005977269538375193	0.287093	0.009485056826154062	0.41909	0.034741125298161916
0.230955	0.0021327346709695523	0.235122	0.002413357653991862	0.244454	0.0035358495860811	0.253394	0.004489967728356952	0.264527	0.005977269538375193	0.287104	0.009485056826154062	0.419716	0.03488143678967307
0.23096	0.0021327346709695523	0.235123	0.002413357653991862	0.244456	0.0035358495860811	0.253396	0.004489967728356952	0.264534	0.005977269538375193	0.287115	0.009485056826154062	0.420369	0.03502174828118423
0.230964	0.0021327346709695523	0.235124	0.002413357653991862	0.244458	0.0035358495860811	0.253399	0.004489967728356952	0.264541	0.005977269538375193	0.287126	0.009485056826154062	0.421022	0.035190122070997615
0.230968	0.0021327346709695523	0.235125	0.002413357653991862	0.244461	0.0035358495860811	0.253401	0.004489967728356952	0.264547	0.005977269538375193	0.287136	0.009485056826154062	0.421716	0.03541462045741546
0.230972	0.0021327346709695523	0.235126	0.002413357653991862	0.244474	0.003563911884383331	0.253403	0.004489967728356952	0.264554	0.005977269538375193	0.287154	0.009541181422758524	0.422449	0.03558299424722885
0.230975	0.0021327346709695523	0.235127	0.002413357653991862	0.244492	0.003563911884383331	0.253405	0.004489967728356952	0.26456	0.005977269538375193	0.287188	0.009541181422758524	0.423171	0.035723305738740004
0.230979	0.0021327346709695523	0.235128	0.002413357653991862	0.244508	0.003563911884383331	0.253407	0.004489967728356952	0.264566	0.005977269538375193	0.287217	0.009541181422758524	0.423894	0.03586361723025116
0.230982	0.0021327346709695523	0.235128	0.002413357653991862	0.244523	0.003563911884383331	0.253409	0.004518030026659184	0.264572	0.005977269538375193	0.287241	0.009541181422758524	0.424595	0.036003928721762314
0.230986	0.0021327346709695523	0.235129	0.002413357653991862	0.244536	0.003563911884383331	0.253425	0.004518030026659184	0.264577	0.005977269538375193	0.287262	0.009541181422758524	0.425287	0.036088115616669005
0.230989	0.0021327346709695523	0.23513	0.002413357653991862	0.244549	0.003563911884383331	0.253437	0.004518030026659184	0.264583	0.005977269538375193	0.287281	0.009541181422758524	0.42595	0.03611617791497124
0.230992	0.0021327346709695523	0.235131	0.002413357653991862	0.24456	0.003563911884383331	0.253448	0.004518030026659184	0.264588	0.005977269538375193	0.287298	0.009541181422758524	0.426597	0.036284551704784625
0.230995	0.0021327346709695523	0.235132	0.002413357653991862	0.24457	0.003563911884383331	0.253456	0.004518030026659184	0.264594	0.005977269538375193	0.287314	0.009541181422758524	0.427249	0.036368738599691315
0.230997	0.0021327346709695523	0.235133	0.002413357653991862	0.244579	0.003563911884383331	0.253464	0.004518030026659184	0.264609	0.0060053318366774236	0.28733	0.009541181422758524	0.427873	0.03639680089799355
0.231	0.0021327346709695523	0.235134	0.002413357653991862	0.244588	0.003563911884383331	0.253471	0.004518030026659184	0.264626	0.0060053318366774236	0.287344	0.009541181422758524	0.428501	0.0365371123895047
0.231003	0.0021327346709695523	0.235135	0.002413357653991862	0.244604	0.003591974182685562	0.253478	0.004518030026659184	0.264639	0.0060053318366774236	0.287358	0.009541181422758524	0.42916	0.03678967307422478
0.231005	0.0021327346709695523	0.235135	0.002413357653991862	0.244625	0.003591974182685562	0.253484	0.004518030026659184	0.264651	0.0060053318366774236	0.287372	0.009541181422758524	0.429836	0.03687385996913147
0.231008	0.0021327346709695523	0.235136	0.002413357653991862	0.244643	0.003591974182685562	0.253489	0.004518030026659184	0.264661	0.0060053318366774236	0.287385	0.009541181422758524	0.43051	0.03695804686403816
0.23101	0.0021327346709695523	0.235137	0.002413357653991862	0.244658	0.003591974182685562	0.253494	0.004518030026659184	0.26467	0.0060053318366774236	0.287397	0.009541181422758524	0.431153	0.03701417146064263
0.231013	0.0021327346709695523	0.235138	0.002413357653991862	0.244672	0.003591974182685562	0.253499	0.004518030026659184	0.264678	0.0060053318366774236	0.287409	0.009541181422758524	0.431815	0.03715448295215378
0.231015	0.0021327346709695523	0.235139	0.002413357653991862	0.244684	0.003591974182685562	0.253504	0.004518030026659184	0.264685	0.0060053318366774236	0.287421	0.009541181422758524	0.432478	0.037266732145362705
0.231017	0.0021327346709695523	0.23514	0.002413357653991862	0.244696	0.003591974182685562	0.253508	0.004518030026659184	0.264691	0.0060053318366774236	0.287432	0.009541181422758524	0.433139	0.03743510593517609
0.23102	0.0021327346709695523	0.235141	0.002413357653991862	0.244706	0.003591974182685562	0.253512	0.004518030026659184	0.264698	0.0060053318366774236	0.287443	0.009541181422758524	0.433846	0.03765960432159394
0.231022	0.0021327346709695523	0.235142	0.002413357653991862	0.244717	0.003591974182685562	0.253516	0.004518030026659184	0.264703	0.0060053318366774236	0.287454	0.009541181422758524	0.434568	0.037799915813105094
0.231024	0.0021327346709695523	0.235142	0.002413357653991862	0.244726	0.003591974182685562	0.25352	0.004518030026659184	0.264709	0.0060053318366774236	0.287464	0.009541181422758524	0.435308	0.037912165006314016
0.231026	0.0021327346709695523	0.235143	0.002413357653991862	0.244735	0.003591974182685562	0.253523	0.004518030026659184	0.264714	0.0060053318366774236	0.287476	0.009569243721060754	0.436002	0.03796828960291848
0.231028	0.0021327346709695523	0.235144	0.002413357653991862	0.244744	0.003591974182685562	0.253527	0.004518030026659184	0.264719	0.0060053318366774236	0.287509	0.009597306019362985	0.436695	0.038164725691034095
0.23103	0.0021327346709695523	0.235145	0.002413357653991862	0.244752	0.003591974182685562	0.25353	0.004518030026659184	0.264724	0.0060053318366774236	0.287542	0.009597306019362985	0.437425	0.03830503718254525
0.231032	0.0021327346709695523	0.235146	0.002413357653991862	0.244761	0.003591974182685562	0.253541	0.004546092324961414	0.264729	0.0060053318366774236	0.28757	0.009597306019362985	0.438151	0.038445348674056405
0.231034	0.0021327346709695523	0.235147	0.002413357653991862	0.244768	0.003591974182685562	0.253559	0.004546092324961414	0.264734	0.0060053318366774236	0.287596	0.009625368317665218	0.438873	0.038529535568963096
0.231036	0.0021327346709695523	0.235148	0.002413357653991862	0.244776	0.003591974182685562	0.253573	0.004546092324961414	0.264739	0.0060053318366774236	0.287631	0.009625368317665218	0.439609	0.03869790935877648
0.231038	0.0021327346709695523	0.235148	0.002413357653991862	0.244783	0.003591974182685562	0.253585	0.004546092324961414	0.264743	0.0060053318366774236	0.287668	0.009653430615967448	0.440323	0.038725971657078716
0.23104	0.0021327346709695523	0.235149	0.002413357653991862	0.24479	0.003591974182685562	0.253595	0.004546092324961414	0.264748	0.0060053318366774236	0.287709	0.009653430615967448	0.441021	0.03892240774519433
0.231042	0.0021327346709695523	0.23515	0.002413357653991862	0.244796	0.003591974182685562	0.253605	0.004546092324961414	0.264752	0.0060053318366774236	0.287745	0.009653430615967448	0.441747	0.03903465693840325
0.231044	0.0021327346709695523	0.235151	0.002413357653991862	0.244803	0.003591974182685562	0.253613	0.004546092324961414	0.264756	0.0060053318366774236	0.287778	0.009653430615967448	0.442452	0.03909078153500772
0.231045	0.0021327346709695523	0.235152	0.002413357653991862	0.244809	0.003591974182685562	0.253621	0.004546092324961414	0.264761	0.0060053318366774236	0.287808	0.009653430615967448	0.44316	0.039259155324821104
0.231047	0.0021327346709695523	0.235153	0.002413357653991862	0.244815	0.003591974182685562	0.253628	0.004546092324961414	0.264765	0.0060053318366774236	0.287836	0.009653430615967448	0.443855	0.03937140451803003
0.231049	0.0021327346709695523	0.235153	0.002413357653991862	0.244821	0.003591974182685562	0.253634	0.004546092324961414	0.264769	0.0060053318366774236	0.287862	0.009653430615967448	0.444566	0.039539778307843415
0.23105	0.0021327346709695523	0.235154	0.002413357653991862	0.244827	0.003591974182685562	0.253641	0.004546092324961414	0.264773	0.0060053318366774236	0.287886	0.009653430615967448	0.445285	0.03968008979935457
0.231053	0.0021607969692717835	0.235155	0.002413357653991862	0.244832	0.003591974182685562	0.253647	0.004546092324961414	0.264777	0.0060053318366774236	0.287909	0.009653430615967448	0.445996	0.03973621439595903
0.231067	0.0021607969692717835	0.235156	0.002413357653991862	0.244838	0.003591974182685562	0.253652	0.004546092324961414	0.264781	0.0060053318366774236	0.287931	0.009653430615967448	0.446692	0.03982040129086572
0.231079	0.0021607969692717835	0.235157	0.002413357653991862	0.244843	0.003591974182685562	0.253658	0.004546092324961414	0.264785	0.0060053318366774236	0.287952	0.009653430615967448	0.447371	0.03993265048407465
0.231089	0.0021607969692717835	0.235158	0.002413357653991862	0.244848	0.003591974182685562	0.253663	0.004546092324961414	0.264789	0.0060053318366774236	0.287971	0.009653430615967448	0.448043	0.039988775080679106
0.231099	0.0021607969692717835	0.235158	0.002413357653991862	0.244854	0.003591974182685562	0.253668	0.004546092324961414	0.264793	0.0060053318366774236	0.28799	0.009653430615967448	0.448724	0.04010102427388803
0.231107	0.0021607969692717835	0.235159	0.002413357653991862	0.244858	0.003591974182685562	0.253673	0.004546092324961414	0.264797	0.0060053318366774236	0.288008	0.009653430615967448	0.449382	0.040157148870492494
0.231114	0.0021607969692717835	0.23516	0.002413357653991862	0.244863	0.003591974182685562	0.253677	0.004546092324961414	0.2648	0.0060053318366774236	0.288025	0.009653430615967448	0.449998	0.04018521116879473
0.23112	0.0021607969692717835	0.235161	0.002413357653991862	0.244868	0.003591974182685562	0.253682	0.004546092324961414	0.264804	0.0060053318366774236	0.288042	0.009653430615967448	0.450634	0.04035358495860811
0.231126	0.0021607969692717835	0.235162	0.002413357653991862	0.244873	0.003591974182685562	0.253686	0.004546092324961414	0.264808	0.0060053318366774236	0.288057	0.009653430615967448	0.451268	0.04038164725691034
0.231143	0.002188859267574014	0.235162	0.002413357653991862	0.244877	0.003591974182685562	0.25369	0.004546092324961414	0.264811	0.0060053318366774236	0.288073	0.009653430615967448	0.451875	0.04046583415181704
0.23116	0.002188859267574014	0.235163	0.002413357653991862	0.244882	0.003591974182685562	0.253694	0.004546092324961414	0.264815	0.0060053318366774236	0.288087	0.009653430615967448	0.452469	0.040521958748421495
0.231175	0.002188859267574014	0.235164	0.002413357653991862	0.244886	0.003591974182685562	0.253698	0.004546092324961414	0.264819	0.0060053318366774236	0.288102	0.009653430615967448	0.453062	0.040606145643328186
0.231187	0.002188859267574014	0.235165	0.002413357653991862	0.24489	0.003591974182685562	0.253702	0.004546092324961414	0.264822	0.0060053318366774236	0.288115	0.009653430615967448	0.453659	0.04074645713483934
0.231197	0.002188859267574014	0.235166	0.002413357653991862	0.244894	0.003591974182685562	0.253705	0.004546092324961414	0.264826	0.0060053318366774236	0.288128	0.009653430615967448	0.454275	0.040886768626350496
0.231206	0.002188859267574014	0.235167	0.002413357653991862	0.244898	0.003591974182685562	0.253712	0.004574154623263645	0.264829	0.0060053318366774236	0.288141	0.009653430615967448	0.45489	0.040970955521257194
0.231214	0.002188859267574014	0.235167	0.002413357653991862	0.244902	0.003591974182685562	0.253729	0.004574154623263645	0.264832	0.0060053318366774236	0.288154	0.009653430615967448	0.455546	0.04116739160937281
0.231221	0.002188859267574014	0.235168	0.002413357653991862	0.244906	0.003591974182685562	0.253744	0.004574154623263645	0.264836	0.0060053318366774236	0.288166	0.009653430615967448	0.456278	0.04150413918899958
0.231228	0.002188859267574014	0.235169	0.002413357653991862	0.24491	0.003591974182685562	0.253758	0.004574154623263645	0.264839	0.0060053318366774236	0.288178	0.009681492914269679	0.45706	0.041616388382208505
0.231234	0.002188859267574014	0.23517	0.002413357653991862	0.244914	0.003591974182685562	0.253771	0.004574154623263645	0.264842	0.0060053318366774236	0.288221	0.00973761751087414	0.457821	0.04172863757541743
0.23124	0.002188859267574014	0.235171	0.002413357653991862	0.244918	0.003591974182685562	0.253782	0.004574154623263645	0.264846	0.0060053318366774236	0.288269	0.00973761751087414	0.458563	0.041784762172021886
0.231245	0.002188859267574014	0.235171	0.002413357653991862	0.244921	0.003591974182685562	0.253793	0.004574154623263645	0.264849	0.0060053318366774236	0.288309	0.00973761751087414	0.459283	0.041897011365230816
0.231251	0.002188859267574014	0.235172	0.002413357653991862	0.244925	0.003591974182685562	0.253802	0.004574154623263645	0.264852	0.0060053318366774236	0.288357	0.009793742107478602	0.459994	0.04200926055843974
0.231255	0.002188859267574014	0.235173	0.002413357653991862	0.244928	0.003591974182685562	0.253811	0.004574154623263645	0.264855	0.0060053318366774236	0.28842	0.009821804405780834	0.460706	0.04212150975164866
0.23126	0.002188859267574014	0.235174	0.002413357653991862	0.244932	0.003591974182685562	0.253819	0.004574154623263645	0.264858	0.0060053318366774236	0.288487	0.009849866704083065	0.461409	0.042233758944857584
0.231265	0.002188859267574014	0.235174	0.002413357653991862	0.244935	0.003591974182685562	0.253827	0.004574154623263645	0.264861	0.0060053318366774236	0.288558	0.009877929002385296	0.462103	0.04226182124315982
0.231269	0.002188859267574014	0.235175	0.002413357653991862	0.244938	0.003591974182685562	0.253834	0.004574154623263645	0.264864	0.0060053318366774236	0.288624	0.009877929002385296	0.462775	0.04240213273467097
0.231273	0.002188859267574014	0.235176	0.002413357653991862	0.244942	0.003591974182685562	0.25384	0.004574154623263645	0.264867	0.0060053318366774236	0.288692	0.009905991300687526	0.463477	0.04254244422618213
0.231277	0.002188859267574014	0.235177	0.002413357653991862	0.244945	0.003591974182685562	0.253847	0.004574154623263645	0.26487	0.0060053318366774236	0.288758	0.009905991300687526	0.464188	0.042682755717693276
0.23128	0.002188859267574014	0.235178	0.002413357653991862	0.244948	0.003591974182685562	0.253853	0.004574154623263645	0.264873	0.0060053318366774236	0.288828	0.009934053598989757	0.464943	0.04293531640241336
0.231284	0.002188859267574014	0.235178	0.002413357653991862	0.244951	0.003591974182685562	0.253858	0.004574154623263645	0.264876	0.0060053318366774236	0.288895	0.009934053598989757	0.465712	0.04307562789392451
0.231288	0.002188859267574014	0.235179	0.002413357653991862	0.244954	0.003591974182685562	0.253864	0.004574154623263645	0.264879	0.0060053318366774236	0.288955	0.009934053598989757	0.466496	0.043328188578644594
0.231291	0.002188859267574014	0.23518	0.002413357653991862	0.244957	0.003591974182685562	0.253869	0.004574154623263645	0.264882	0.0060053318366774236	0.289017	0.009962115897291988	0.467356	0.043692998456573595
0.231294	0.002188859267574014	0.235181	0.002413357653991862	0.24496	0.003591974182685562	0.253874	0.004574154623263645	0.264885	0.0060053318366774236	0.289076	0.009962115897291988	0.468283	0.043973621439595906
0.231299	0.0022169215658762453	0.235181	0.002413357653991862	0.244963	0.003591974182685562	0.253879	0.004574154623263645	0.264887	0.0060053318366774236	0.28913	0.009962115897291988	0.469184	0.044057808334502596
0.231316	0.0022169215658762453	0.235182	0.002413357653991862	0.244966	0.003591974182685562	0.253884	0.004574154623263645	0.26489	0.0060053318366774236	0.289179	0.009962115897291988	0.470102	0.04425424442261821
0.231331	0.0022169215658762453	0.235183	0.002413357653991862	0.244969	0.003591974182685562	0.253888	0.004574154623263645	0.264893	0.0060053318366774236	0.289229	0.009990178195594219	0.471031	0.04453486740564052
0.231343	0.0022169215658762453	0.235184	0.002413357653991862	0.244972	0.003591974182685562	0.253893	0.004574154623263645	0.264896	0.0060053318366774236	0.289286	0.009990178195594219	0.472005	0.04475936579205837
0.231355	0.0022169215658762453	0.235184	0.002413357653991862	0.244974	0.003591974182685562	0.253897	0.004574154623263645	0.264898	0.0060053318366774236	0.289337	0.009990178195594219	0.473003	0.044955801880173986
0.231365	0.0022169215658762453	0.235185	0.002413357653991862	0.244977	0.003591974182685562	0.253901	0.004574154623263645	0.264901	0.0060053318366774236	0.289383	0.009990178195594219	0.473988	0.04509611337168514
0.231375	0.0022169215658762453	0.235186	0.002413357653991862	0.24498	0.003591974182685562	0.253905	0.004574154623263645	0.264904	0.0060053318366774236	0.289424	0.009990178195594219	0.474937	0.045124175669987374
0.231384	0.0022169215658762453	0.235187	0.002413357653991862	0.244982	0.003591974182685562	0.253909	0.004574154623263645	0.264906	0.0060053318366774236	0.289463	0.009990178195594219	0.47581	0.045124175669987374
0.231392	0.0022169215658762453	0.235187	0.002413357653991862	0.244985	0.003591974182685562	0.253912	0.004574154623263645	0.264909	0.0060053318366774236	0.289499	0.009990178195594219	0.476658	0.045292549459800754
0.2314	0.0022169215658762453	0.235188	0.002413357653991862	0.244987	0.003591974182685562	0.253916	0.004574154623263645	0.264912	0.0060053318366774236	0.289533	0.009990178195594219	0.477508	0.045404798653009684
0.231407	0.0022169215658762453	0.235189	0.002413357653991862	0.24499	0.003591974182685562	0.25392	0.004574154623263645	0.264914	0.0060053318366774236	0.289565	0.009990178195594219	0.478355	0.045573172442823065
0.231414	0.0022169215658762453	0.23519	0.002413357653991862	0.244992	0.003591974182685562	0.253923	0.004574154623263645	0.264917	0.0060053318366774236	0.289596	0.009990178195594219	0.47922	0.04565735933772976
0.23142	0.0022169215658762453	0.23519	0.002413357653991862	0.244995	0.003591974182685562	0.253927	0.004574154623263645	0.264919	0.0060053318366774236	0.289625	0.009990178195594219	0.480087	0.045853795425845376
0.231427	0.0022169215658762453	0.235191	0.002413357653991862	0.244997	0.003591974182685562	0.25393	0.004574154623263645	0.264922	0.0060053318366774236	0.289655	0.010018240493896451	0.480985	0.04607829381226322
0.231433	0.0022169215658762453	0.235192	0.002413357653991862	0.244999	0.003591974182685562	0.253933	0.004574154623263645	0.264924	0.0060053318366774236	0.289694	0.010018240493896451	0.481884	0.04624666760207661
0.231438	0.0022169215658762453	0.235193	0.002413357653991862	0.245002	0.003591974182685562	0.253936	0.004574154623263645	0.264927	0.0060053318366774236	0.289731	0.010018240493896451	0.4828	0.046386979093587764
0.231444	0.0022169215658762453	0.235193	0.002413357653991862	0.245004	0.003591974182685562	0.253939	0.004574154623263645	0.264929	0.0060053318366774236	0.289765	0.010018240493896451	0.483722	0.04655535288340115
0.231449	0.0022169215658762453	0.235194	0.002413357653991862	0.245006	0.003591974182685562	0.253942	0.004574154623263645	0.264931	0.0060053318366774236	0.289796	0.010018240493896451	0.484626	0.046667602076610075
0.231454	0.0022169215658762453	0.235195	0.002413357653991862	0.245008	0.003591974182685562	0.253945	0.004574154623263645	0.264934	0.0060053318366774236	0.289836	0.010046302792198682	0.485529	0.04686403816472569
0.231458	0.0022169215658762453	0.235196	0.002413357653991862	0.245011	0.003591974182685562	0.253948	0.004574154623263645	0.264936	0.0060053318366774236	0.289875	0.010046302792198682	0.486457	0.04708853655114354
0.231463	0.0022169215658762453	0.235196	0.002413357653991862	0.245013	0.003591974182685562	0.253951	0.004574154623263645	0.264939	0.0060053318366774236	0.289911	0.010046302792198682	0.487382	0.047284972639259154
0.231468	0.0022169215658762453	0.235197	0.002413357653991862	0.245015	0.003591974182685562	0.253954	0.004574154623263645	0.264941	0.0060053318366774236	0.289945	0.010046302792198682	0.48832	0.04742528413077031
0.231472	0.0022169215658762453	0.235198	0.002413357653991862	0.245017	0.003591974182685562	0.253957	0.004574154623263645	0.264943	0.0060053318366774236	0.289977	0.010046302792198682	0.489243	0.047565595622281465
0.231476	0.0022169215658762453	0.235198	0.002413357653991862	0.245019	0.003591974182685562	0.253959	0.004574154623263645	0.264946	0.0060053318366774236	0.290007	0.010046302792198682	0.490178	0.04779009400869931
0.23148	0.0022169215658762453	0.235199	0.002413357653991862	0.245028	0.003620036480987793	0.253962	0.004574154623263645	0.264948	0.0060053318366774236	0.290035	0.010046302792198682	0.491159	0.04801459239511716
0.231484	0.0022169215658762453	0.2352	0.002413357653991862	0.245045	0.003620036480987793	0.253965	0.004574154623263645	0.26495	0.0060053318366774236	0.290074	0.010074365090500912	0.492142	0.048126841588326086
0.231488	0.0022169215658762453	0.235201	0.002413357653991862	0.245058	0.003620036480987793	0.253967	0.004574154623263645	0.264952	0.0060053318366774236	0.290131	0.010130489687105374	0.493116	0.04826715307983724
0.231491	0.0022169215658762453	0.235201	0.002413357653991862	0.245068	0.003620036480987793	0.25397	0.004574154623263645	0.264955	0.0060053318366774236	0.290194	0.010130489687105374	0.494115	0.048463589167952854
0.231495	0.0022169215658762453	0.235202	0.002413357653991862	0.245076	0.003620036480987793	0.253972	0.004574154623263645	0.264957	0.0060053318366774236	0.290249	0.010130489687105374	0.495112	0.048660025256068475
0.231499	0.0022169215658762453	0.235203	0.002413357653991862	0.245083	0.003620036480987793	0.253975	0.004574154623263645	0.264959	0.0060053318366774236	0.290298	0.010130489687105374	0.496128	0.04888452364248632
0.231502	0.0022169215658762453	0.235203	0.002413357653991862	0.24509	0.003620036480987793	0.253977	0.004574154623263645	0.264961	0.0060053318366774236	0.290342	0.010130489687105374	0.497173	0.04905289743229971
0.231505	0.0022169215658762453	0.235204	0.002413357653991862	0.245095	0.003620036480987793	0.253979	0.004574154623263645	0.264963	0.0060053318366774236	0.290388	0.010186614283709835	0.498297	0.04944576960853094
0.231509	0.0022169215658762453	0.235205	0.002413357653991862	0.2451	0.003620036480987793	0.253982	0.004574154623263645	0.264965	0.0060053318366774236	0.290472	0.010270801178616529	0.499433	0.04952995650343763
0.231512	0.0022169215658762453	0.235206	0.002413357653991862	0.245105	0.003620036480987793	0.253984	0.004574154623263645	0.264968	0.0060053318366774236	0.290562	0.010270801178616529	0.500546	0.04975445488985548
0.231515	0.0022169215658762453	0.235206	0.002413357653991862	0.245109	0.003620036480987793	0.253986	0.004574154623263645	0.26497	0.0060053318366774236	0.290641	0.010270801178616529	0.501694	0.05006314017118002
0.231518	0.0022169215658762453	0.235207	0.002413357653991862	0.245113	0.003620036480987793	0.253989	0.004574154623263645	0.264972	0.0060053318366774236	0.290712	0.010270801178616529	0.502883	0.0503157008559001
0.231521	0.0022169215658762453	0.235208	0.002413357653991862	0.245117	0.003620036480987793	0.253991	0.004574154623263645	0.264974	0.0060053318366774236	0.290779	0.01029886347691876	0.504092	0.050540199242317944
0.231524	0.0022169215658762453	0.235208	0.002413357653991862	0.245121	0.003620036480987793	0.253993	0.004574154623263645	0.264976	0.0060053318366774236	0.29086	0.01032692577522099	0.505281	0.05070857303213133
0.231527	0.0022169215658762453	0.235209	0.002413357653991862	0.245124	0.003620036480987793	0.253995	0.004574154623263645	0.264978	0.0060053318366774236	0.290933	0.010354988073523221	0.50645	0.05084888452364249
0.231529	0.0022169215658762453	0.23521	0.002413357653991862	0.245128	0.003620036480987793	0.253997	0.004574154623263645	0.26498	0.0060053318366774236	0.291019	0.010383050371825452	0.50761	0.051017258313455875
0.231532	0.0022169215658762453	0.23521	0.002413357653991862	0.245131	0.003620036480987793	0.253999	0.004574154623263645	0.264987	0.006033394134979655	0.291098	0.010383050371825452	0.508778	0.051157569804967024
0.231535	0.0022169215658762453	0.235211	0.002413357653991862	0.245134	0.003620036480987793	0.254001	0.004574154623263645	0.265001	0.006033394134979655	0.291167	0.010383050371825452	0.509912	0.05129788129647818
0.231537	0.0022169215658762453	0.235212	0.002413357653991862	0.245137	0.003620036480987793	0.254003	0.004574154623263645	0.265013	0.006033394134979655	0.291229	0.010383050371825452	0.511069	0.05160656657780272
0.23154	0.0022169215658762453	0.235212	0.002413357653991862	0.24514	0.003620036480987793	0.254005	0.004574154623263645	0.265024	0.006033394134979655	0.29129	0.010411112670127683	0.512249	0.051718815771011645
0.231543	0.0022169215658762453	0.235213	0.002413357653991862	0.245143	0.003620036480987793	0.254007	0.004574154623263645	0.265034	0.006033394134979655	0.291353	0.010411112670127683	0.513424	0.05188718956082503
0.231545	0.0022169215658762453	0.235214	0.002413357653991862	0.245145	0.003620036480987793	0.254009	0.004574154623263645	0.265042	0.006033394134979655	0.291409	0.010411112670127683	0.514598	0.05213975024554511
0.231547	0.0022169215658762453	0.235214	0.002413357653991862	0.245148	0.003620036480987793	0.254011	0.004574154623263645	0.265051	0.006033394134979655	0.291459	0.010411112670127683	0.515772	0.052280061737056266
0.23155	0.0022169215658762453	0.235215	0.002413357653991862	0.245151	0.003620036480987793	0.254013	0.004574154623263645	0.265058	0.006033394134979655	0.291519	0.010439174968429915	0.516936	0.05247649782517188
0.231552	0.0022169215658762453	0.235216	0.002413357653991862	0.245153	0.003620036480987793	0.254015	0.004574154623263645	0.265066	0.006033394134979655	0.291575	0.010439174968429915	0.518076	0.052532622421776344
0.231555	0.0022169215658762453	0.235216	0.002413357653991862	0.245156	0.003620036480987793	0.254017	0.004574154623263645	0.265073	0.006033394134979655	0.291633	0.010467237266732146	0.519234	0.05292549459800758
0.231557	0.0022169215658762453	0.235217	0.002413357653991862	0.245158	0.003620036480987793	0.254019	0.004574154623263645	0.265079	0.006033394134979655	0.291694	0.010467237266732146	0.520445	0.053093868387820965
0.231559	0.0022169215658762453	0.235218	0.002413357653991862	0.24516	0.003620036480987793	0.254021	0.004574154623263645	0.265086	0.006033394134979655	0.291749	0.010467237266732146	0.521669	0.05329030447593658
0.231561	0.0022169215658762453	0.235218	0.002413357653991862	0.245163	0.003620036480987793	0.254023	0.004574154623263645	0.265092	0.006033394134979655	0.291801	0.010495299565034377	0.52288	0.05354286516065666
0.231564	0.0022169215658762453	0.235219	0.002413357653991862	0.245165	0.003620036480987793	0.254024	0.004574154623263645	0.265098	0.006033394134979655	0.291862	0.010495299565034377	0.524161	0.05390767503858566
0.231566	0.0022169215658762453	0.23522	0.002413357653991862	0.245167	0.003620036480987793	0.254026	0.004574154623263645	0.265103	0.006033394134979655	0.291916	0.010495299565034377	0.525473	0.05410411112670128
0.231568	0.0022169215658762453	0.23522	0.002413357653991862	0.245169	0.003620036480987793	0.254028	0.004574154623263645	0.265109	0.006033394134979655	0.291966	0.010495299565034377	0.526801	0.054412796408025814
0.23157	0.0022169215658762453	0.235221	0.002413357653991862	0.24518	0.003648098779290024	0.25403	0.004574154623263645	0.265114	0.006033394134979655	0.292012	0.010495299565034377	0.528152	0.054525045601234744
0.231572	0.0022169215658762453	0.235222	0.002413357653991862	0.245196	0.003676161077592255	0.254032	0.004574154623263645	0.265119	0.006033394134979655	0.292054	0.010495299565034377	0.529466	0.054693419391048125
0.231574	0.0022169215658762453	0.235222	0.002413357653991862	0.245217	0.003676161077592255	0.254033	0.004574154623263645	0.265124	0.006033394134979655	0.292093	0.010495299565034377	0.530766	0.05486179318086151
0.231576	0.0022169215658762453	0.235223	0.002413357653991862	0.245234	0.003676161077592255	0.254035	0.004574154623263645	0.265129	0.006033394134979655	0.292129	0.010495299565034377	0.532066	0.05514241616388382
0.231578	0.0022169215658762453	0.235224	0.002413357653991862	0.245248	0.003676161077592255	0.254037	0.004574154623263645	0.265133	0.006033394134979655	0.292164	0.010495299565034377	0.533361	0.05522660305879051
0.23158	0.0022169215658762453	0.235224	0.002413357653991862	0.245259	0.003676161077592255	0.254038	0.004574154623263645	0.265138	0.006033394134979655	0.292199	0.010523361863336607	0.534658	0.05556335063841729
0.231582	0.0022169215658762453	0.235225	0.002413357653991862	0.245269	0.003676161077592255	0.25404	0.004574154623263645	0.265142	0.006033394134979655	0.292241	0.010523361863336607	0.536074	0.05604040970955521
0.231584	0.0022169215658762453	0.235225	0.002413357653991862	0.245278	0.003676161077592255	0.254042	0.004574154623263645	0.265146	0.006033394134979655	0.29228	0.010523361863336607	0.537535	0.05618072120106637
0.231586	0.0022169215658762453	0.235226	0.002413357653991862	0.245286	0.003676161077592255	0.254043	0.004574154623263645	0.26515	0.006033394134979655	0.292324	0.010579486459941069	0.539011	0.05654553107899537
0.231587	0.0022169215658762453	0.235227	0.002413357653991862	0.245294	0.003676161077592255	0.254045	0.004574154623263645	0.265154	0.006033394134979655	0.292401	0.010635611056545532	0.54052	0.05691034095692437
0.231589	0.0022169215658762453	0.235227	0.002413357653991862	0.2453	0.003676161077592255	0.254047	0.004574154623263645	0.265158	0.006033394134979655	0.29248	0.010663673354847763	0.54204	0.05710677704503999
0.231591	0.0022169215658762453	0.235228	0.002413357653991862	0.245307	0.003676161077592255	0.254059	0.004602216921565876	0.265162	0.006033394134979655	0.292572	0.010691735653149993	0.543557	0.0573874000280623
0.231593	0.0022169215658762453	0.235229	0.002413357653991862	0.245313	0.003676161077592255	0.25407	0.004602216921565876	0.265166	0.006033394134979655	0.292659	0.010691735653149993	0.545111	0.0577522099059913
0.231595	0.0022169215658762453	0.235229	0.002413357653991862	0.245319	0.003676161077592255	0.254079	0.004602216921565876	0.26517	0.006033394134979655	0.292737	0.010691735653149993	0.546653	0.05797670829240915
0.231596	0.0022169215658762453	0.23523	0.002413357653991862	0.245324	0.003676161077592255	0.254087	0.004602216921565876	0.265173	0.006033394134979655	0.292807	0.010691735653149993	0.548184	0.05817314438052477
0.231598	0.0022169215658762453	0.23523	0.002413357653991862	0.24533	0.003676161077592255	0.254094	0.004602216921565876	0.265177	0.006033394134979655	0.292872	0.010691735653149993	0.549682	0.058425705065244846
0.2316	0.0022169215658762453	0.235231	0.002413357653991862	0.245335	0.003676161077592255	0.254105	0.004630279219868107	0.26518	0.006033394134979655	0.292944	0.010719797951452224	0.551258	0.05873439034656938
0.231602	0.0022169215658762453	0.235232	0.002413357653991862	0.24534	0.003676161077592255	0.254124	0.004630279219868107	0.265183	0.006033394134979655	0.293017	0.010747860249754455	0.552933	0.05918338711940508
0.231603	0.0022169215658762453	0.235232	0.002413357653991862	0.245352	0.0037042233758944857	0.25414	0.004630279219868107	0.265187	0.006033394134979655	0.293088	0.010747860249754455	0.554601	0.05943594780412516
0.231605	0.0022169215658762453	0.235233	0.002413357653991862	0.245369	0.0037042233758944857	0.254155	0.004630279219868107	0.26519	0.006033394134979655	0.293152	0.010747860249754455	0.556266	0.05971657078714747
0.231606	0.0022169215658762453	0.235234	0.002413357653991862	0.245383	0.0037042233758944857	0.254168	0.004630279219868107	0.265193	0.006033394134979655	0.293211	0.010747860249754455	0.55802	0.06024975445488986
0.231608	0.0022169215658762453	0.235234	0.002413357653991862	0.245395	0.0037042233758944857	0.25418	0.004630279219868107	0.265196	0.006033394134979655	0.293265	0.010747860249754455	0.55981	0.060558439736214394
0.23161	0.0022169215658762453	0.235235	0.002413357653991862	0.245407	0.0037042233758944857	0.254198	0.004658341518170338	0.265199	0.006033394134979655	0.293315	0.010747860249754455	0.561679	0.06106356110565455
0.231611	0.0022169215658762453	0.235235	0.002413357653991862	0.245417	0.0037042233758944857	0.254221	0.004658341518170338	0.265202	0.006033394134979655	0.293363	0.010747860249754455	0.563595	0.06134418408867686
0.231613	0.0022169215658762453	0.235236	0.002413357653991862	0.245426	0.0037042233758944857	0.254241	0.004658341518170338	0.265205	0.006033394134979655	0.293407	0.010747860249754455	0.565501	0.06162480707169917
0.231614	0.0022169215658762453	0.235237	0.002413357653991862	0.245435	0.0037042233758944857	0.254259	0.004658341518170338	0.265208	0.006033394134979655	0.293456	0.010803984846358916	0.5674	0.061933492353023714
0.231616	0.0022169215658762453	0.235237	0.002413357653991862	0.245443	0.0037042233758944857	0.254276	0.004658341518170338	0.265211	0.006033394134979655	0.293527	0.010803984846358916	0.569335	0.06232636452925495
0.231617	0.0022169215658762453	0.235238	0.002413357653991862	0.24545	0.0037042233758944857	0.254291	0.004658341518170338	0.265214	0.006033394134979655	0.293591	0.010803984846358916	0.571289	0.06260698751227725
0.231619	0.0022169215658762453	0.235238	0.002413357653991862	0.245457	0.0037042233758944857	0.254305	0.004658341518170338	0.265217	0.006033394134979655	0.293647	0.010803984846358916	0.57318	0.06280342360039287
0.23162	0.0022169215658762453	0.235239	0.002413357653991862	0.245464	0.0037042233758944857	0.254318	0.004658341518170338	0.265219	0.006033394134979655	0.293699	0.010803984846358916	0.575117	0.06336466956643749
0.231622	0.0022169215658762453	0.23524	0.002413357653991862	0.245471	0.0037042233758944857	0.25433	0.004658341518170338	0.265222	0.006033394134979655	0.293747	0.010803984846358916	0.577191	0.06389785323417987
0.231623	0.0022169215658762453	0.23524	0.002413357653991862	0.245477	0.0037042233758944857	0.254341	0.004658341518170338	0.265225	0.006033394134979655	0.293804	0.010832047144661149	0.579293	0.06420653851550442
0.231625	0.0022169215658762453	0.235241	0.002413357653991862	0.245483	0.0037042233758944857	0.254352	0.004658341518170338	0.265227	0.006033394134979655	0.293866	0.01086010944296338	0.581384	0.06465553528834012
0.231626	0.0022169215658762453	0.235241	0.002413357653991862	0.245488	0.0037042233758944857	0.254362	0.004658341518170338	0.26523	0.006033394134979655	0.29393	0.01086010944296338	0.583507	0.06485197137645574
0.231628	0.0022169215658762453	0.235242	0.002413357653991862	0.245494	0.0037042233758944857	0.254372	0.004658341518170338	0.265232	0.006033394134979655	0.293989	0.01086010944296338	0.58558	0.06524484355268696
0.231629	0.0022169215658762453	0.235242	0.002413357653991862	0.245499	0.0037042233758944857	0.254381	0.004658341518170338	0.265235	0.006033394134979655	0.29405	0.01088817174126561	0.587698	0.06560965343061596
0.23163	0.0022169215658762453	0.235243	0.002413357653991862	0.245504	0.0037042233758944857	0.25439	0.004658341518170338	0.265237	0.006033394134979655	0.294108	0.01088817174126561	0.589837	0.06597446330854496
0.231632	0.0022169215658762453	0.235244	0.002413357653991862	0.245509	0.0037042233758944857	0.254398	0.004658341518170338	0.26524	0.006033394134979655	0.29416	0.01088817174126561	0.591984	0.06633927318647397
0.231633	0.0022169215658762453	0.235244	0.002413357653991862	0.245514	0.0037042233758944857	0.254406	0.004658341518170338	0.265242	0.006033394134979655	0.294209	0.01088817174126561	0.59414	0.06656377157289183
0.231635	0.0022169215658762453	0.235245	0.002413357653991862	0.245519	0.0037042233758944857	0.254414	0.004658341518170338	0.265245	0.006033394134979655	0.294263	0.01091623403956784	0.596225	0.06684439455591414
0.231636	0.0022169215658762453	0.235245	0.002413357653991862	0.245523	0.0037042233758944857	0.254421	0.004658341518170338	0.265247	0.006033394134979655	0.294319	0.01091623403956784	0.598291	0.06706889294233198
0.231637	0.0022169215658762453	0.235246	0.002413357653991862	0.245528	0.0037042233758944857	0.254431	0.004686403816472569	0.265254	0.006061456433281886	0.294371	0.01091623403956784	0.600348	0.06732145362705205
0.231639	0.0022169215658762453	0.235247	0.002413357653991862	0.245532	0.0037042233758944857	0.254451	0.004686403816472569	0.265283	0.0060895187315841166	0.294419	0.01091623403956784	0.602363	0.0675459520134699
0.23164	0.0022169215658762453	0.235247	0.002413357653991862	0.245536	0.0037042233758944857	0.254468	0.004686403816472569	0.265308	0.0060895187315841166	0.294465	0.01091623403956784	0.604316	0.06771432580328329
0.231641	0.0022169215658762453	0.235248	0.002413357653991862	0.24554	0.0037042233758944857	0.254482	0.004686403816472569	0.265329	0.0060895187315841166	0.294508	0.01091623403956784	0.606241	0.0679949487863056
0.231642	0.0022169215658762453	0.235248	0.002413357653991862	0.245544	0.0037042233758944857	0.254496	0.004686403816472569	0.265347	0.0060895187315841166	0.294559	0.010944296337870071	0.608124	0.0680791356812123
0.231644	0.0022169215658762453	0.235249	0.002413357653991862	0.245548	0.0037042233758944857	0.254508	0.004686403816472569	0.265362	0.0060895187315841166	0.294609	0.010944296337870071	0.609968	0.0683597586642346
0.231645	0.0022169215658762453	0.235249	0.002413357653991862	0.245552	0.0037042233758944857	0.25452	0.004686403816472569	0.265376	0.0060895187315841166	0.294654	0.010944296337870071	0.611892	0.0687245685421636
0.231646	0.0022169215658762453	0.23525	0.002413357653991862	0.245555	0.0037042233758944857	0.254531	0.004686403816472569	0.265388	0.0060895187315841166	0.2947	0.010972358636172302	0.61387	0.06937000140311492
0.231648	0.0022169215658762453	0.23525	0.002413357653991862	0.245559	0.0037042233758944857	0.254541	0.004686403816472569	0.265399	0.0060895187315841166	0.294755	0.010972358636172302	0.615929	0.06951031289462607
0.231649	0.0022169215658762453	0.235251	0.002413357653991862	0.245563	0.0037042233758944857	0.254551	0.004686403816472569	0.265409	0.0060895187315841166	0.294805	0.010972358636172302	0.617946	0.06981899817595061
0.23165	0.0022169215658762453	0.235252	0.002413357653991862	0.245566	0.0037042233758944857	0.254561	0.004686403816472569	0.265419	0.0060895187315841166	0.294864	0.011028483232776765	0.619987	0.07021187035218185
0.231651	0.0022169215658762453	0.235252	0.002413357653991862	0.245569	0.0037042233758944857	0.25457	0.004686403816472569	0.265428	0.0060895187315841166	0.294933	0.011028483232776765	0.622055	0.07057668023011085
0.231653	0.0022169215658762453	0.235253	0.002413357653991862	0.245573	0.0037042233758944857	0.254579	0.004686403816472569	0.265443	0.006117581029886347	0.294994	0.011028483232776765	0.624182	0.07094149010803985
0.231654	0.0022169215658762453	0.235253	0.002413357653991862	0.245576	0.0037042233758944857	0.254587	0.004686403816472569	0.265464	0.006117581029886347	0.295049	0.011028483232776765	0.626341	0.07141854917917778
0.231655	0.0022169215658762453	0.235254	0.002413357653991862	0.245579	0.0037042233758944857	0.254595	0.004686403816472569	0.265482	0.006145643328188579	0.295099	0.011028483232776765	0.628545	0.07167110986389785
0.231656	0.0022169215658762453	0.235254	0.002413357653991862	0.245582	0.0037042233758944857	0.254603	0.004686403816472569	0.265509	0.006145643328188579	0.295146	0.011028483232776765	0.63076	0.07212010663673354
0.231657	0.0022169215658762453	0.235255	0.002413357653991862	0.245585	0.0037042233758944857	0.25461	0.004686403816472569	0.265531	0.006145643328188579	0.295191	0.011056545531078996	0.633036	0.07237266732145363
0.231659	0.0022169215658762453	0.235255	0.002413357653991862	0.245588	0.0037042233758944857	0.254617	0.004686403816472569	0.26555	0.006145643328188579	0.295256	0.011112670127683457	0.635282	0.0727094149010804
0.23166	0.0022169215658762453	0.235256	0.002413357653991862	0.245591	0.0037042233758944857	0.254624	0.004686403816472569	0.265566	0.006145643328188579	0.295332	0.011140732425985688	0.637606	0.07327066086712501
0.231661	0.0022169215658762453	0.235257	0.002413357653991862	0.245594	0.0037042233758944857	0.25463	0.004686403816472569	0.26558	0.00617370562649081	0.295402	0.011140732425985688	0.640017	0.07385996913147187
0.231662	0.0022169215658762453	0.235257	0.002413357653991862	0.245596	0.0037042233758944857	0.254637	0.004686403816472569	0.265608	0.00620176792479304	0.295462	0.011140732425985688	0.642529	0.07430896590430756
0.231663	0.0022169215658762453	0.235258	0.002413357653991862	0.245599	0.0037042233758944857	0.254643	0.004686403816472569	0.265642	0.00620176792479304	0.295516	0.011140732425985688	0.645043	0.07464571348393434
0.231664	0.0022169215658762453	0.235258	0.002413357653991862	0.245602	0.0037042233758944857	0.254649	0.004686403816472569	0.26567	0.00620176792479304	0.295564	0.011140732425985688	0.647607	0.07523502174828119
0.231665	0.0022169215658762453	0.235259	0.002413357653991862	0.245604	0.0037042233758944857	0.254654	0.004686403816472569	0.265694	0.00620176792479304	0.295608	0.011140732425985688	0.65023	0.07571208081941912
0.231667	0.0022169215658762453	0.235259	0.002413357653991862	0.245607	0.0037042233758944857	0.25466	0.004686403816472569	0.265715	0.00620176792479304	0.295649	0.011140732425985688	0.652892	0.07616107759225481
0.231668	0.0022169215658762453	0.23526	0.002413357653991862	0.245609	0.0037042233758944857	0.254665	0.004686403816472569	0.265734	0.00620176792479304	0.295689	0.011168794724287919	0.655538	0.07652588747018381
0.231669	0.0022169215658762453	0.23526	0.002413357653991862	0.245612	0.0037042233758944857	0.25467	0.004686403816472569	0.265751	0.00620176792479304	0.295744	0.01119685702259015	0.658216	0.07708713343622843
0.23167	0.0022169215658762453	0.235261	0.002413357653991862	0.245614	0.0037042233758944857	0.254675	0.004686403816472569	0.265767	0.00620176792479304	0.295814	0.01122491932089238	0.660954	0.07756419250736635
0.231671	0.0022169215658762453	0.235261	0.002413357653991862	0.245617	0.0037042233758944857	0.25468	0.004686403816472569	0.265782	0.00620176792479304	0.295877	0.01122491932089238	0.66374	0.07809737617510874
0.231672	0.0022169215658762453	0.235262	0.002413357653991862	0.245619	0.0037042233758944857	0.254684	0.004686403816472569	0.265796	0.00620176792479304	0.295934	0.01122491932089238	0.666629	0.07851831064964221
0.231673	0.0022169215658762453	0.235262	0.002413357653991862	0.245622	0.0037042233758944857	0.254689	0.004686403816472569	0.265809	0.00620176792479304	0.295985	0.01122491932089238	0.669489	0.07899536972078013
0.231674	0.0022169215658762453	0.235263	0.002413357653991862	0.245624	0.0037042233758944857	0.254693	0.004686403816472569	0.265821	0.00620176792479304	0.296033	0.01122491932089238	0.67238	0.07944436649361583
0.231675	0.0022169215658762453	0.235263	0.002413357653991862	0.245626	0.0037042233758944857	0.254697	0.004686403816472569	0.265832	0.00620176792479304	0.296077	0.01122491932089238	0.675305	0.07994948786305599
0.231676	0.0022169215658762453	0.235264	0.002413357653991862	0.245628	0.0037042233758944857	0.254702	0.004686403816472569	0.265854	0.006229830223095272	0.296118	0.01122491932089238	0.678285	0.0804265469341939
[truncated: 248,604 more rows]
