# Supplementary material for: Viscoelasticity and elastoplasticity in the power law creep and yielding of gels and fibre network materials under stress
Source: Soft Matter. 2026 May 7;22(23):4034–44. doi: 10.1039/d6sm00053c (PMC13430415; doi:10.1039/d6sm00053c)
Supplement: SM-022-D6SM00053C-s001 [file SM-022-D6SM00053C-s001.zip › Supplemental Data/data_fig5/fig_5c_yield.csv]

break	break
1.5	0.0245463
1.5	0.0255083
1.5	0.0277344
1.5	0.029629
1.5	0.0311992
1.5	0.0330248
1.5	0.0357137
1.5	0.0376084
