# Supplementary material for: Viscoelasticity and elastoplasticity in the power law creep and yielding of gels and fibre network materials under stress
Source: Soft Matter. 2026 May 7;22(23):4034–44. doi: 10.1039/d6sm00053c (PMC13430415; doi:10.1039/d6sm00053c)
Supplement: SM-022-D6SM00053C-s001 [file SM-022-D6SM00053C-s001.zip › Supplemental Data/data_fig5/fig_5a_data.csv]

0.03	0.03	0.0305	0.0305	0.031	0.031	0.0315	0.0315	0.032	0.032	0.0325	0.0325	0.033	0.033	0.0335	0.0335	0.034	0.034	0.0345	0.0345	0.035	0.035
0.4	0.000109071	0.4	0.000110889	0.4	0.000112707	0.4	0.000114525	0.4	0.000116343	0.4	0.000118161	0.4	0.000119979	0.4	0.000121797	0.4	0.000123615	0.4	0.000125433	0.4	0.000127251
0.8	0.000851433	0.8	0.000865623	0.8	0.000879814	0.8	0.000894005	0.8	0.000908195	0.8	0.000922386	0.8	0.000936577	0.8	0.000950767	0.8	0.000964958	0.8	0.000979149	0.8	0.000993339
1.2	0.00571276	1.2	0.00580797	1.2	0.00590318	1.2	0.0059984	1.2	0.00609361	1.2	0.00618882	1.2	0.00628403	1.2	0.00637925	1.2	0.00647446	1.2	0.00656967	1.2	0.00666488
1.6	0.0258418	1.6	0.0262724	1.6	0.0267031	1.6	0.0271338	1.6	0.0275644	1.6	0.0279951	1.6	0.0284257	1.6	0.0288564	1.6	0.029287	1.6	0.0297177	1.6	0.0301483
2.0	0.0589868	2.0	0.0599692	2.0	0.0609516	2.0	0.0619339	2.0	0.0629162	2.0	0.0638985	2.0	0.0648807	2.0	0.0658629	2.0	0.066845	2.0	0.0678271	2.0	0.0688092
2.4	0.0860501	2.4	0.0874807	2.4	0.0889112	2.4	0.0903415	2.4	0.0917716	2.4	0.0932015	2.4	0.0946313	2.4	0.0960608	2.4	0.0974902	2.4	0.0989193	2.4	0.100348
2.8	0.104265	2.8	0.105994	2.8	0.107723	2.8	0.109451	2.8	0.111178	2.8	0.112905	2.8	0.114632	2.8	0.116358	2.8	0.118083	2.8	0.119809	2.8	0.121533
3.2	0.116916	3.2	0.118848	3.2	0.12078	3.2	0.12271	3.2	0.12464	3.2	0.126569	3.2	0.128497	3.2	0.130425	3.2	0.132351	3.2	0.134276	3.2	0.136201
3.6	0.126343	3.6	0.128424	3.6	0.130503	3.6	0.132581	3.6	0.134657	3.6	0.136733	3.6	0.138807	3.6	0.140879	3.6	0.142951	3.6	0.14502	3.6	0.147089
4.0	0.133795	4.0	0.135989	4.0	0.138182	4.0	0.140373	4.0	0.142562	4.0	0.144749	4.0	0.146934	4.0	0.149118	4.0	0.1513	4.0	0.153479	4.0	0.155657
4.4	0.139936	4.4	0.142221	4.4	0.144504	4.4	0.146785	4.4	0.149064	4.4	0.15134	4.4	0.153614	4.4	0.155885	4.4	0.158154	4.4	0.160421	4.4	0.162685
4.8	0.145144	4.8	0.147504	4.8	0.149862	4.8	0.152217	4.8	0.154568	4.8	0.156917	4.8	0.159263	4.8	0.161606	4.8	0.163946	4.8	0.166283	4.8	0.168616
5.2	0.149652	5.2	0.152075	5.2	0.154494	5.2	0.15691	5.2	0.159323	5.2	0.161732	5.2	0.164138	5.2	0.16654	5.2	0.168938	5.2	0.171333	5.2	0.173724
5.6	0.153612	5.6	0.156088	5.6	0.15856	5.6	0.161028	5.6	0.163492	5.6	0.165952	5.6	0.168407	5.6	0.170859	5.6	0.173306	5.6	0.17575	5.6	0.178188
6.0	0.157131	6.0	0.159652	6.0	0.162169	6.0	0.164681	6.0	0.167189	6.0	0.169691	6.0	0.17219	6.0	0.174683	6.0	0.177172	6.0	0.179656	6.0	0.182135
6.4	0.160286	6.4	0.162846	6.4	0.165401	6.4	0.167952	6.4	0.170497	6.4	0.173036	6.4	0.175571	6.4	0.1781	6.4	0.180624	6.4	0.183143	6.4	0.185656
6.8	0.163136	6.8	0.16573	6.8	0.168319	6.8	0.170902	6.8	0.173479	6.8	0.176051	6.8	0.178616	6.8	0.181176	6.8	0.18373	6.8	0.186278	6.8	0.18882
7.2	0.165726	7.2	0.16835	7.2	0.170968	7.2	0.173579	7.2	0.176185	7.2	0.178784	7.2	0.181376	7.2	0.183962	7.2	0.186542	7.2	0.189115	7.2	0.191682
7.6	0.168093	7.6	0.170743	7.6	0.173387	7.6	0.176023	7.6	0.178653	7.6	0.181275	7.6	0.183891	7.6	0.1865	7.6	0.189102	7.6	0.191697	7.6	0.194294
8.0	0.170267	8.0	0.17294	8.0	0.175605	8.0	0.178263	8.0	0.180914	8.0	0.183557	8.0	0.186193	8.0	0.188822	8.0	0.191448	8.0	0.194072	8.0	0.196688
8.4	0.172271	8.4	0.174963	8.4	0.177648	8.4	0.180325	8.4	0.182995	8.4	0.185656	8.4	0.188309	8.4	0.190965	8.4	0.193614	8.4	0.196253	8.4	0.198883
8.8	0.174124	8.8	0.176835	8.8	0.179537	8.8	0.182231	8.8	0.184916	8.8	0.187594	8.8	0.190276	8.8	0.192948	8.8	0.19561	8.8	0.198262	8.8	0.200905
9.2	0.175845	9.2	0.178571	9.2	0.181288	9.2	0.183997	9.2	0.186699	9.2	0.189404	9.2	0.192098	9.2	0.194782	9.2	0.197455	9.2	0.200118	9.2	0.202784
9.6	0.177447	9.6	0.180187	9.6	0.182918	9.6	0.185642	9.6	0.188369	9.6	0.191085	9.6	0.19379	9.6	0.196484	9.6	0.199166	9.6	0.201849	9.6	0.204551
10.0	0.178942	10.0	0.181694	10.0	0.184439	10.0	0.187188	10.0	0.189925	10.0	0.192651	10.0	0.195364	10.0	0.198066	10.0	0.200761	10.0	0.203486	10.0	0.206212
10.4	0.180341	10.4	0.183105	10.4	0.185875	10.4	0.188633	10.4	0.191378	10.4	0.194111	10.4	0.196832	10.4	0.199542	10.4	0.202278	10.4	0.20503	10.4	0.207756
10.8	0.181653	10.8	0.184442	10.8	0.18722	10.8	0.189985	10.8	0.192737	10.8	0.195477	10.8	0.198205	10.8	0.200944	10.8	0.203719	10.8	0.206469	10.8	0.209194
11.2	0.182898	11.2	0.185698	11.2	0.188482	11.2	0.191254	11.2	0.194012	11.2	0.196758	11.2	0.1995	11.2	0.20229	11.2	0.205064	11.2	0.207812	11.2	0.210543
11.6	0.184074	11.6	0.186878	11.6	0.189669	11.6	0.192446	11.6	0.195209	11.6	0.197962	11.6	0.200749	11.6	0.203553	11.6	0.206323	11.6	0.20907	11.6	0.211817
12.0	0.185181	12.0	0.187991	12.0	0.190786	12.0	0.193568	12.0	0.196336	12.0	0.19912	12.0	0.201938	12.0	0.204736	12.0	0.207503	12.0	0.210266	12.0	0.213021
12.4	0.186226	12.4	0.18904	12.4	0.19184	12.4	0.194626	12.4	0.197411	12.4	0.200227	12.4	0.203054	12.4	0.205846	12.4	0.208623	12.4	0.21139	12.4	0.214183
12.8	0.187214	12.8	0.190032	12.8	0.192836	12.8	0.195629	12.8	0.198447	12.8	0.201279	12.8	0.204103	12.8	0.206893	12.8	0.209683	12.8	0.212464	12.8	0.215296
13.2	0.18815	13.2	0.190971	13.2	0.193778	13.2	0.196595	13.2	0.199435	13.2	0.202274	13.2	0.205092	13.2	0.207896	13.2	0.210685	13.2	0.213494	13.2	0.216386
13.6	0.189036	13.6	0.191861	13.6	0.194679	13.6	0.197521	13.6	0.200367	13.6	0.203213	13.6	0.20603	13.6	0.208842	13.6	0.211644	13.6	0.214495	13.6	0.217432
14.0	0.189878	14.0	0.192705	14.0	0.195548	14.0	0.198409	14.0	0.20125	14.0	0.2041	14.0	0.20693	14.0	0.209739	14.0	0.212565	14.0	0.215466	14.0	0.21844
14.4	0.190678	14.4	0.193517	14.4	0.19638	14.4	0.199248	14.4	0.202096	14.4	0.204945	14.4	0.207781	14.4	0.210598	14.4	0.213462	14.4	0.216394	14.4	0.219411
14.8	0.191439	14.8	0.194301	14.8	0.19718	14.8	0.200043	14.8	0.202899	14.8	0.205758	14.8	0.208587	14.8	0.211426	14.8	0.214332	14.8	0.217297	14.8	0.220347
15.2	0.192172	15.2	0.195055	15.2	0.197941	15.2	0.200797	15.2	0.20366	15.2	0.206529	15.2	0.209365	15.2	0.212235	15.2	0.215166	15.2	0.21819	15.2	0.221229
15.6	0.19288	15.6	0.195773	15.6	0.198663	15.6	0.201514	15.6	0.204399	15.6	0.20726	15.6	0.210109	15.6	0.213016	15.6	0.215954	15.6	0.219041	15.6	0.222068
16.0	0.193568	16.0	0.196467	16.0	0.199349	16.0	0.202196	16.0	0.205103	16.0	0.207962	16.0	0.210834	16.0	0.213768	16.0	0.216746	16.0	0.219842	16.0	0.222913
16.4	0.194222	16.4	0.197127	16.4	0.200003	16.4	0.202858	16.4	0.205772	16.4	0.208637	16.4	0.211538	16.4	0.214486	16.4	0.217529	16.4	0.220598	16.4	0.223735
16.8	0.194845	16.8	0.197756	16.8	0.200627	16.8	0.203508	16.8	0.206409	16.8	0.209292	16.8	0.212224	16.8	0.215185	16.8	0.218281	16.8	0.221313	16.8	0.224524
17.2	0.19545	17.2	0.198356	17.2	0.201222	17.2	0.204126	17.2	0.207024	17.2	0.209927	17.2	0.212891	17.2	0.215855	17.2	0.21899	17.2	0.222006	17.2	0.225285
17.6	0.196031	17.6	0.198929	17.6	0.201792	17.6	0.204715	17.6	0.207623	17.6	0.21053	17.6	0.213527	17.6	0.216514	17.6	0.219659	17.6	0.222698	17.6	0.226016
18.0	0.196584	18.0	0.199476	18.0	0.202353	18.0	0.205277	18.0	0.208198	18.0	0.211142	18.0	0.214131	18.0	0.217168	18.0	0.220294	18.0	0.223358	18.0	0.226715
18.4	0.197114	18.4	0.200001	18.4	0.20289	18.4	0.205818	18.4	0.208751	18.4	0.211741	18.4	0.214705	18.4	0.21781	18.4	0.2209	18.4	0.223987	18.4	0.227389
18.8	0.19762	18.8	0.200503	18.8	0.203402	18.8	0.206355	18.8	0.209296	18.8	0.212309	18.8	0.215256	18.8	0.218419	18.8	0.221496	18.8	0.224605	18.8	0.228054
19.2	0.198106	19.2	0.200991	19.2	0.203892	19.2	0.206868	19.2	0.209817	19.2	0.212848	19.2	0.21582	19.2	0.218995	19.2	0.222081	19.2	0.225201	19.2	0.228705
19.6	0.198572	19.6	0.20147	19.6	0.204364	19.6	0.207362	19.6	0.210335	19.6	0.213362	19.6	0.216356	19.6	0.219542	19.6	0.222636	19.6	0.225795	19.6	0.229366
20.0	0.199019	20.0	0.201928	20.0	0.20483	20.0	0.207841	20.0	0.210852	20.0	0.213853	20.0	0.216871	20.0	0.220062	20.0	0.223175	20.0	0.226396	20.0	0.23001
20.4	0.199449	20.4	0.202368	20.4	0.205286	20.4	0.208307	20.4	0.211344	20.4	0.214321	20.4	0.217391	20.4	0.220581	20.4	0.22369	20.4	0.226992	20.4	0.230635
20.8	0.199863	20.8	0.202789	20.8	0.205731	20.8	0.208758	20.8	0.211812	20.8	0.214777	20.8	0.217895	20.8	0.22108	20.8	0.224183	20.8	0.227586	20.8	0.231241
21.2	0.200277	21.2	0.203203	21.2	0.206158	21.2	0.209191	21.2	0.212258	21.2	0.215221	21.2	0.218386	21.2	0.221568	21.2	0.224681	21.2	0.228141	21.2	0.231824
21.6	0.200675	21.6	0.203604	21.6	0.206567	21.6	0.209619	21.6	0.212685	21.6	0.215651	21.6	0.218851	21.6	0.222032	21.6	0.225222	21.6	0.228697	21.6	0.232387
22.0	0.201058	22.0	0.20401	22.0	0.206959	22.0	0.210046	22.0	0.213094	22.0	0.21607	22.0	0.2193	22.0	0.222475	22.0	0.225745	22.0	0.229232	22.0	0.232994
22.4	0.201427	22.4	0.2044	22.4	0.207336	22.4	0.210464	22.4	0.213486	22.4	0.21647	22.4	0.219741	22.4	0.222898	22.4	0.226242	22.4	0.229768	22.4	0.233619
22.8	0.201791	22.8	0.204774	22.8	0.207698	22.8	0.210863	22.8	0.213862	22.8	0.216859	22.8	0.220168	22.8	0.223335	22.8	0.226729	22.8	0.230296	22.8	0.234211
23.2	0.202153	23.2	0.205133	23.2	0.208061	23.2	0.211243	23.2	0.214232	23.2	0.217259	23.2	0.220574	23.2	0.223798	23.2	0.227188	23.2	0.2308	23.2	0.234801
23.6	0.2025	23.6	0.205477	23.6	0.208424	23.6	0.211608	23.6	0.214594	23.6	0.21765	23.6	0.220974	23.6	0.224239	23.6	0.227656	23.6	0.231295	23.6	0.235376
24.0	0.202839	24.0	0.205809	24.0	0.208771	24.0	0.211957	24.0	0.214941	24.0	0.218027	24.0	0.221369	24.0	0.224661	24.0	0.228106	24.0	0.231822	24.0	0.235944
24.4	0.203172	24.4	0.206128	24.4	0.209104	24.4	0.212292	24.4	0.215274	24.4	0.218405	24.4	0.221776	24.4	0.225076	24.4	0.228548	24.4	0.232341	24.4	0.236508
24.8	0.203492	24.8	0.206436	24.8	0.209426	24.8	0.212615	24.8	0.215594	24.8	0.218771	24.8	0.222178	24.8	0.225486	24.8	0.228982	24.8	0.232869	24.8	0.237089
25.2	0.2038	25.2	0.206734	25.2	0.209746	25.2	0.212926	25.2	0.215902	25.2	0.219132	25.2	0.222571	25.2	0.225888	25.2	0.229418	25.2	0.233396	25.2	0.237668
25.6	0.204096	25.6	0.207024	25.6	0.210054	25.6	0.213226	25.6	0.216199	25.6	0.219504	25.6	0.222956	25.6	0.226268	25.6	0.22985	25.6	0.233896	25.6	0.238234
26.0	0.204381	26.0	0.207317	26.0	0.210354	26.0	0.213515	26.0	0.216486	26.0	0.21987	26.0	0.22332	26.0	0.226652	26.0	0.230297	26.0	0.234398	26.0	0.238814
26.4	0.204657	26.4	0.207599	26.4	0.210652	26.4	0.213807	26.4	0.216765	26.4	0.220235	26.4	0.223665	26.4	0.227038	26.4	0.230727	26.4	0.234879	26.4	0.239398
26.8	0.204923	26.8	0.207876	26.8	0.210938	26.8	0.214089	26.8	0.217045	26.8	0.22059	26.8	0.223993	26.8	0.227403	26.8	0.231144	26.8	0.235359	26.8	0.239999
27.2	0.20518	27.2	0.208151	27.2	0.211212	27.2	0.214361	27.2	0.217326	27.2	0.220937	27.2	0.224306	27.2	0.227779	27.2	0.231547	27.2	0.235829	27.2	0.2406
27.6	0.205429	27.6	0.208414	27.6	0.211476	27.6	0.214623	27.6	0.217601	27.6	0.22127	27.6	0.224607	27.6	0.228159	27.6	0.231943	27.6	0.236289	27.6	0.241171
28.0	0.20567	28.0	0.208667	28.0	0.21173	28.0	0.214875	28.0	0.217889	28.0	0.221602	28.0	0.224895	28.0	0.22852	28.0	0.232341	28.0	0.236741	28.0	0.241725
28.4	0.205909	28.4	0.20891	28.4	0.211976	28.4	0.215119	28.4	0.218194	28.4	0.221926	28.4	0.2252	28.4	0.228882	28.4	0.232746	28.4	0.237192	28.4	0.242272
28.8	0.20615	28.8	0.209144	28.8	0.212213	28.8	0.215357	28.8	0.218493	28.8	0.222233	28.8	0.225504	28.8	0.229241	28.8	0.233155	28.8	0.237629	28.8	0.242802
29.2	0.206383	29.2	0.209383	29.2	0.212442	29.2	0.2156	29.2	0.218781	29.2	0.222525	29.2	0.225809	29.2	0.229595	29.2	0.233561	29.2	0.238061	29.2	0.24333
29.6	0.206607	29.6	0.209615	29.6	0.212664	29.6	0.215832	29.6	0.219074	29.6	0.222803	29.6	0.226118	29.6	0.229947	29.6	0.233953	29.6	0.238526	29.6	0.243858
30.0	0.206824	30.0	0.209838	30.0	0.212879	30.0	0.21607	30.0	0.21936	30.0	0.223069	30.0	0.226433	30.0	0.230283	30.0	0.234331	30.0	0.239004	30.0	0.244388
30.4	0.207034	30.4	0.210053	30.4	0.21309	30.4	0.216304	30.4	0.219646	30.4	0.223339	30.4	0.226731	30.4	0.2306	30.4	0.234707	30.4	0.239473	30.4	0.244913
30.8	0.207237	30.8	0.210262	30.8	0.213307	30.8	0.216536	30.8	0.219921	30.8	0.22361	30.8	0.227021	30.8	0.230912	30.8	0.235084	30.8	0.239969	30.8	0.245429
31.2	0.207434	31.2	0.210463	31.2	0.213525	31.2	0.216756	31.2	0.220189	31.2	0.223869	31.2	0.227322	31.2	0.231224	31.2	0.23546	31.2	0.24047	31.2	0.245942
31.6	0.207625	31.6	0.210658	31.6	0.213739	31.6	0.216974	31.6	0.220448	31.6	0.224116	31.6	0.227625	31.6	0.231534	31.6	0.235835	31.6	0.240946	31.6	0.246439
32.0	0.20781	32.0	0.210847	32.0	0.213944	32.0	0.217188	32.0	0.22072	32.0	0.224352	32.0	0.227925	32.0	0.231844	32.0	0.236212	32.0	0.24142	32.0	0.24694
32.4	0.20799	32.4	0.21103	32.4	0.214154	32.4	0.217394	32.4	0.220995	32.4	0.224578	32.4	0.228218	32.4	0.232141	32.4	0.236609	32.4	0.241885	32.4	0.24743
32.8	0.208164	32.8	0.211208	32.8	0.214356	32.8	0.217613	32.8	0.221255	32.8	0.22481	32.8	0.228496	32.8	0.232429	32.8	0.237013	32.8	0.242338	32.8	0.247903
33.2	0.208334	33.2	0.21138	33.2	0.214553	33.2	0.21784	33.2	0.221505	33.2	0.225048	33.2	0.228759	33.2	0.232718	33.2	0.237424	33.2	0.24277	33.2	0.248406
33.6	0.208499	33.6	0.211554	33.6	0.214752	33.6	0.218053	33.6	0.221753	33.6	0.22529	33.6	0.229012	33.6	0.232999	33.6	0.237828	33.6	0.243203	33.6	0.248912
34.0	0.20866	34.0	0.211732	34.0	0.21494	34.0	0.218256	34.0	0.221993	34.0	0.22554	34.0	0.229282	34.0	0.233264	34.0	0.238217	34.0	0.243662	34.0	0.249399
34.4	0.208816	34.4	0.211902	34.4	0.215121	34.4	0.21846	34.4	0.222229	34.4	0.225788	34.4	0.22955	34.4	0.233527	34.4	0.238585	34.4	0.244096	34.4	0.249853
34.8	0.208969	34.8	0.212066	34.8	0.215294	34.8	0.218657	34.8	0.222454	34.8	0.226022	34.8	0.229808	34.8	0.2338	34.8	0.238942	34.8	0.244512	34.8	0.250283
35.2	0.209117	35.2	0.212238	35.2	0.215461	35.2	0.218845	35.2	0.222667	35.2	0.226256	35.2	0.230065	35.2	0.234073	35.2	0.239289	35.2	0.24492	35.2	0.250704
35.6	0.209261	35.6	0.212404	35.6	0.215623	35.6	0.21903	35.6	0.222871	35.6	0.226507	35.6	0.230316	35.6	0.234351	35.6	0.239642	35.6	0.24532	35.6	0.251119
36.0	0.209415	36.0	0.212575	36.0	0.215779	36.0	0.219216	36.0	0.223072	36.0	0.226759	36.0	0.230559	36.0	0.234635	36.0	0.23999	36.0	0.245728	36.0	0.25153
36.4	0.209566	36.4	0.212742	36.4	0.215933	36.4	0.219395	36.4	0.223274	36.4	0.226997	36.4	0.230809	36.4	0.234936	36.4	0.240353	36.4	0.246134	36.4	0.251932
36.8	0.209725	36.8	0.212908	36.8	0.216092	36.8	0.219574	36.8	0.223477	36.8	0.227222	36.8	0.231056	36.8	0.235249	36.8	0.240719	36.8	0.246539	36.8	0.252319
37.2	0.20988	37.2	0.213073	37.2	0.216245	37.2	0.219778	37.2	0.22367	37.2	0.227447	37.2	0.231302	37.2	0.235568	37.2	0.241068	37.2	0.246982	37.2	0.252691
37.6	0.21004	37.6	0.213229	37.6	0.216393	37.6	0.219994	37.6	0.223866	37.6	0.227665	37.6	0.231533	37.6	0.235888	37.6	0.241406	37.6	0.247405	37.6	0.253055
38.0	0.210191	38.0	0.213378	38.0	0.216538	38.0	0.220196	38.0	0.224053	38.0	0.227873	38.0	0.231751	38.0	0.236226	38.0	0.241739	38.0	0.247806	38.0	0.25343
38.4	0.210348	38.4	0.213521	38.4	0.21669	38.4	0.220386	38.4	0.224243	38.4	0.22807	38.4	0.231959	38.4	0.236556	38.4	0.242066	38.4	0.248206	38.4	0.253846
38.8	0.2105	38.8	0.21366	38.8	0.216834	38.8	0.220565	38.8	0.224428	38.8	0.228259	38.8	0.232168	38.8	0.236876	38.8	0.242398	38.8	0.248576	38.8	0.254299
39.2	0.210644	39.2	0.213804	39.2	0.216972	39.2	0.220743	39.2	0.224605	39.2	0.228452	39.2	0.232388	39.2	0.237175	39.2	0.242723	39.2	0.24893	39.2	0.254757
39.6	0.210782	39.6	0.213944	39.6	0.217115	39.6	0.22092	39.6	0.224774	39.6	0.228651	39.6	0.232612	39.6	0.237453	39.6	0.243037	39.6	0.249271	39.6	0.255207
40.0	0.210915	40.0	0.214079	40.0	0.217261	40.0	0.221098	40.0	0.224936	40.0	0.228842	40.0	0.232838	40.0	0.23772	40.0	0.243363	40.0	0.249606	40.0	0.255655
40.4	0.211042	40.4	0.214208	40.4	0.217409	40.4	0.221266	40.4	0.225099	40.4	0.229024	40.4	0.233067	40.4	0.238001	40.4	0.243712	40.4	0.249925	40.4	0.256116
40.8	0.211166	40.8	0.214333	40.8	0.217552	40.8	0.221427	40.8	0.225265	40.8	0.229196	40.8	0.233299	40.8	0.238289	40.8	0.244063	40.8	0.250254	40.8	0.256579
41.2	0.211289	41.2	0.214455	41.2	0.217702	41.2	0.22158	41.2	0.225445	41.2	0.229361	41.2	0.233527	41.2	0.238567	41.2	0.244396	41.2	0.250584	41.2	0.257047
41.6	0.211422	41.6	0.214572	41.6	0.217845	41.6	0.221734	41.6	0.225641	41.6	0.229531	41.6	0.233765	41.6	0.238858	41.6	0.244727	41.6	0.250906	41.6	0.257546
42.0	0.211556	42.0	0.214685	42.0	0.217981	42.0	0.221895	42.0	0.22583	42.0	0.229698	42.0	0.234012	42.0	0.23914	42.0	0.245046	42.0	0.251209	42.0	0.258058
42.4	0.211688	42.4	0.214796	42.4	0.218118	42.4	0.222054	42.4	0.226015	42.4	0.229881	42.4	0.234244	42.4	0.239407	42.4	0.245375	42.4	0.251494	42.4	0.258553
42.8	0.211824	42.8	0.214903	42.8	0.218258	42.8	0.222204	42.8	0.226199	42.8	0.230072	42.8	0.234464	42.8	0.239685	42.8	0.245719	42.8	0.251821	42.8	0.259027
43.2	0.211953	43.2	0.215007	43.2	0.2184	43.2	0.222348	43.2	0.226373	43.2	0.230255	43.2	0.234681	43.2	0.239951	43.2	0.246055	43.2	0.252162	43.2	0.25949
43.6	0.212076	43.6	0.215109	43.6	0.218533	43.6	0.222485	43.6	0.226544	43.6	0.230429	43.6	0.234888	43.6	0.240202	43.6	0.246375	43.6	0.252495	43.6	0.259948
44.0	0.212194	44.0	0.215208	44.0	0.21866	44.0	0.222617	44.0	0.226714	44.0	0.230603	44.0	0.235097	44.0	0.24045	44.0	0.246692	44.0	0.252816	44.0	0.260412
44.4	0.212306	44.4	0.215304	44.4	0.218781	44.4	0.222744	44.4	0.226876	44.4	0.230792	44.4	0.235294	44.4	0.240683	44.4	0.247002	44.4	0.253161	44.4	0.260889
44.8	0.212415	44.8	0.215398	44.8	0.218896	44.8	0.222867	44.8	0.227028	44.8	0.230978	44.8	0.235484	44.8	0.240904	44.8	0.247312	44.8	0.253554	44.8	0.261358
45.2	0.21252	45.2	0.21549	45.2	0.219008	45.2	0.222986	45.2	0.227174	45.2	0.231152	45.2	0.235675	45.2	0.241124	45.2	0.247613	45.2	0.253935	45.2	0.261845
45.6	0.212621	45.6	0.21558	45.6	0.21913	45.6	0.223101	45.6	0.227317	45.6	0.231356	45.6	0.235857	45.6	0.24135	45.6	0.2479	45.6	0.254323	45.6	0.262318
46.0	0.212719	46.0	0.21568	46.0	0.219248	46.0	0.223213	46.0	0.227465	46.0	0.231571	46.0	0.236034	46.0	0.241563	46.0	0.248189	46.0	0.254706	46.0	0.262757
46.4	0.212815	46.4	0.21578	46.4	0.21936	46.4	0.223326	46.4	0.227605	46.4	0.231774	46.4	0.236225	46.4	0.241766	46.4	0.248466	46.4	0.255109	46.4	0.263161
46.8	0.212907	46.8	0.215876	46.8	0.219467	46.8	0.223446	46.8	0.227751	46.8	0.231974	46.8	0.23645	46.8	0.241971	46.8	0.248738	46.8	0.255516	46.8	0.263557
47.2	0.212998	47.2	0.215974	47.2	0.219569	47.2	0.223561	47.2	0.227891	47.2	0.23216	47.2	0.236661	47.2	0.242166	47.2	0.248991	47.2	0.255918	47.2	0.263993
47.6	0.213085	47.6	0.216073	47.6	0.21967	47.6	0.223677	47.6	0.228041	47.6	0.232337	47.6	0.236857	47.6	0.242377	47.6	0.249235	47.6	0.256317	47.6	0.264438
48.0	0.213171	48.0	0.216167	48.0	0.219779	48.0	0.22382	48.0	0.228194	48.0	0.232516	48.0	0.237066	48.0	0.24258	48.0	0.249472	48.0	0.256725	48.0	0.264877
48.4	0.213254	48.4	0.216256	48.4	0.219883	48.4	0.223962	48.4	0.228342	48.4	0.232686	48.4	0.237277	48.4	0.242789	48.4	0.249696	48.4	0.257118	48.4	0.265336
48.8	0.213336	48.8	0.216342	48.8	0.219985	48.8	0.224096	48.8	0.228491	48.8	0.232846	48.8	0.237489	48.8	0.243015	48.8	0.249937	48.8	0.257506	48.8	0.265787
49.2	0.213415	49.2	0.216424	49.2	0.220095	49.2	0.224221	49.2	0.228637	49.2	0.232998	49.2	0.237708	49.2	0.243262	49.2	0.250198	49.2	0.25789	49.2	0.26624
49.6	0.213493	49.6	0.216504	49.6	0.220202	49.6	0.224345	49.6	0.228776	49.6	0.233142	49.6	0.237917	49.6	0.243508	49.6	0.250454	49.6	0.258277	49.6	0.266705
50.0	0.213569	50.0	0.216582	50.0	0.220313	50.0	0.224486	50.0	0.228923	50.0	0.23328	50.0	0.238134	50.0	0.243742	50.0	0.250711	50.0	0.258639	50.0	0.267163
50.4	0.213643	50.4	0.21667	50.4	0.220418	50.4	0.224643	50.4	0.229076	50.4	0.233411	50.4	0.238348	50.4	0.24397	50.4	0.250988	50.4	0.258988	50.4	0.267619
50.8	0.213715	50.8	0.216756	50.8	0.220517	50.8	0.22479	50.8	0.229229	50.8	0.233542	50.8	0.238555	50.8	0.244188	50.8	0.251273	50.8	0.259363	50.8	0.268058
51.2	0.213786	51.2	0.216838	51.2	0.220619	51.2	0.224938	51.2	0.229393	51.2	0.233683	51.2	0.238754	51.2	0.244394	51.2	0.251566	51.2	0.259755	51.2	0.268492
51.6	0.213867	51.6	0.216917	51.6	0.220727	51.6	0.225078	51.6	0.229547	51.6	0.233826	51.6	0.238952	51.6	0.24462	51.6	0.251853	51.6	0.260124	51.6	0.26895
52.0	0.213952	52.0	0.216994	52.0	0.22083	52.0	0.225209	52.0	0.229695	52.0	0.233969	52.0	0.239145	52.0	0.244848	52.0	0.252121	52.0	0.260491	52.0	0.269437
52.4	0.214042	52.4	0.217068	52.4	0.220927	52.4	0.225333	52.4	0.229842	52.4	0.234112	52.4	0.239324	52.4	0.245067	52.4	0.252377	52.4	0.260871	52.4	0.269914
52.8	0.214126	52.8	0.21714	52.8	0.22102	52.8	0.225451	52.8	0.229989	52.8	0.234247	52.8	0.239492	52.8	0.245275	52.8	0.252636	52.8	0.261241	52.8	0.27037
53.2	0.214205	53.2	0.21721	53.2	0.221121	53.2	0.225564	53.2	0.230136	53.2	0.234375	53.2	0.239653	53.2	0.245475	53.2	0.252896	53.2	0.261628	53.2	0.270841
53.6	0.21428	53.6	0.217277	53.6	0.221221	53.6	0.225673	53.6	0.230285	53.6	0.234496	53.6	0.239816	53.6	0.24569	53.6	0.253153	53.6	0.262018	53.6	0.271345
54.0	0.214352	54.0	0.217344	54.0	0.221316	54.0	0.225777	54.0	0.230424	54.0	0.234622	54.0	0.239982	54.0	0.245897	54.0	0.253408	54.0	0.262402	54.0	0.271868
54.4	0.214421	54.4	0.217411	54.4	0.221405	54.4	0.225891	54.4	0.230555	54.4	0.234748	54.4	0.240157	54.4	0.246093	54.4	0.25368	54.4	0.262775	54.4	0.272397
54.8	0.214489	54.8	0.217497	54.8	0.221492	54.8	0.226017	54.8	0.230678	54.8	0.234878	54.8	0.240344	54.8	0.246276	54.8	0.253936	54.8	0.26312	54.8	0.272916
55.2	0.214554	55.2	0.217581	55.2	0.221588	55.2	0.226136	55.2	0.230796	55.2	0.235016	55.2	0.240517	55.2	0.246449	55.2	0.254184	55.2	0.263463	55.2	0.273428
55.6	0.214617	55.6	0.217661	55.6	0.221692	55.6	0.226248	55.6	0.230922	55.6	0.235147	55.6	0.240693	55.6	0.246638	55.6	0.254456	55.6	0.263809	55.6	0.273959
56.0	0.214679	56.0	0.217737	56.0	0.221794	56.0	0.226362	56.0	0.231045	56.0	0.23527	56.0	0.240873	56.0	0.246832	56.0	0.254725	56.0	0.264158	56.0	0.274493
56.4	0.21474	56.4	0.21781	56.4	0.22189	56.4	0.226478	56.4	0.231172	56.4	0.235389	56.4	0.241061	56.4	0.247018	56.4	0.254991	56.4	0.264497	56.4	0.275035
56.8	0.214799	56.8	0.21788	56.8	0.221986	56.8	0.226587	56.8	0.231293	56.8	0.235541	56.8	0.241239	56.8	0.247195	56.8	0.25528	56.8	0.264832	56.8	0.275572
57.2	0.214857	57.2	0.217947	57.2	0.222086	57.2	0.226689	57.2	0.231408	57.2	0.235681	57.2	0.241404	57.2	0.247375	57.2	0.255578	57.2	0.265183	57.2	0.276119
57.6	0.214913	57.6	0.218013	57.6	0.222179	57.6	0.226787	57.6	0.231516	57.6	0.235821	57.6	0.241571	57.6	0.247575	57.6	0.255897	57.6	0.265517	57.6	0.27666
58.0	0.214968	58.0	0.218076	58.0	0.222267	58.0	0.226886	58.0	0.23162	58.0	0.235955	58.0	0.241759	58.0	0.247772	58.0	0.256201	58.0	0.265845	58.0	0.277229
58.4	0.215022	58.4	0.218137	58.4	0.22236	58.4	0.226988	58.4	0.23172	58.4	0.23608	58.4	0.241943	58.4	0.247994	58.4	0.25648	58.4	0.266178	58.4	0.277802
58.8	0.215075	58.8	0.218197	58.8	0.222453	58.8	0.227092	58.8	0.231821	58.8	0.236207	58.8	0.242112	58.8	0.248223	58.8	0.256767	58.8	0.266536	58.8	0.278425
59.2	0.215127	59.2	0.218255	59.2	0.22254	59.2	0.227196	59.2	0.231944	59.2	0.236345	59.2	0.242281	59.2	0.248459	59.2	0.257068	59.2	0.266899	59.2	0.279048
59.6	0.215177	59.6	0.218313	59.6	0.222622	59.6	0.227295	59.6	0.232072	59.6	0.236479	59.6	0.242451	59.6	0.248692	59.6	0.257371	59.6	0.267252	59.6	0.279666
60.0	0.215227	60.0	0.218382	60.0	0.222701	60.0	0.22739	60.0	0.23219	60.0	0.236607	60.0	0.242611	60.0	0.248918	60.0	0.25766	60.0	0.267626	60.0	0.280264
60.4	0.215276	60.4	0.218447	60.4	0.222775	60.4	0.22748	60.4	0.232301	60.4	0.236728	60.4	0.242771	60.4	0.249128	60.4	0.257952	60.4	0.26801	60.4	0.280854
60.8	0.215323	60.8	0.218514	60.8	0.222847	60.8	0.227566	60.8	0.232404	60.8	0.236871	60.8	0.242926	60.8	0.249333	60.8	0.258228	60.8	0.268382	60.8	0.281437
61.2	0.21537	61.2	0.218587	61.2	0.222916	61.2	0.227649	61.2	0.232502	61.2	0.237017	61.2	0.243085	61.2	0.249536	61.2	0.258483	61.2	0.268755	61.2	0.282036
61.6	0.215416	61.6	0.218663	61.6	0.222983	61.6	0.227759	61.6	0.232596	61.6	0.237151	61.6	0.243248	61.6	0.249742	61.6	0.258732	61.6	0.269175	61.6	0.282649
62.0	0.215461	62.0	0.218743	62.0	0.223059	62.0	0.22788	62.0	0.232685	62.0	0.237276	62.0	0.243404	62.0	0.249951	62.0	0.258977	62.0	0.269599	62.0	0.28326
62.4	0.215517	62.4	0.218818	62.4	0.223136	62.4	0.227993	62.4	0.232771	62.4	0.237393	62.4	0.24357	62.4	0.25016	62.4	0.259229	62.4	0.270034	62.4	0.283865
62.8	0.215572	62.8	0.21889	62.8	0.22321	62.8	0.228097	62.8	0.232854	62.8	0.237504	62.8	0.243746	62.8	0.250367	62.8	0.259468	62.8	0.270449	62.8	0.28443
63.2	0.215623	63.2	0.218972	63.2	0.223292	63.2	0.228195	63.2	0.232933	63.2	0.237619	63.2	0.243929	63.2	0.25056	63.2	0.259697	63.2	0.270856	63.2	0.284982
63.6	0.215673	63.6	0.219048	63.6	0.223372	63.6	0.228291	63.6	0.233011	63.6	0.237747	63.6	0.244115	63.6	0.250764	63.6	0.259945	63.6	0.271248	63.6	0.285555
64.0	0.215721	64.0	0.219119	64.0	0.223454	64.0	0.228394	64.0	0.233085	64.0	0.237868	64.0	0.244291	64.0	0.250957	64.0	0.26022	64.0	0.271617	64.0	0.286134
64.4	0.215768	64.4	0.219185	64.4	0.223538	64.4	0.228492	64.4	0.233158	64.4	0.238006	64.4	0.244463	64.4	0.251149	64.4	0.260511	64.4	0.271996	64.4	0.286741
64.8	0.215814	64.8	0.219247	64.8	0.223617	64.8	0.228593	64.8	0.233229	64.8	0.238146	64.8	0.24463	64.8	0.251335	64.8	0.260797	64.8	0.272373	64.8	0.287363
65.2	0.215859	65.2	0.219307	65.2	0.223692	65.2	0.228694	65.2	0.233309	65.2	0.238292	65.2	0.244788	65.2	0.251514	65.2	0.261058	65.2	0.272797	65.2	0.287981
65.6	0.215915	65.6	0.219364	65.6	0.223764	65.6	0.228792	65.6	0.2334	65.6	0.238437	65.6	0.244936	65.6	0.251688	65.6	0.261328	65.6	0.273246	65.6	0.288605
66.0	0.215969	66.0	0.219419	66.0	0.223833	66.0	0.228893	66.0	0.233486	66.0	0.238567	66.0	0.24508	66.0	0.251857	66.0	0.261602	66.0	0.273687	66.0	0.289237
66.4	0.21602	66.4	0.219473	66.4	0.223901	66.4	0.228988	66.4	0.233567	66.4	0.238699	66.4	0.245217	66.4	0.252016	66.4	0.261879	66.4	0.274116	66.4	0.289871
66.8	0.216073	66.8	0.219524	66.8	0.22398	66.8	0.229077	66.8	0.233652	66.8	0.238823	66.8	0.245348	66.8	0.252166	66.8	0.262147	66.8	0.274544	66.8	0.290471
67.2	0.216134	67.2	0.219574	67.2	0.224074	67.2	0.229162	67.2	0.233737	67.2	0.238947	67.2	0.245472	67.2	0.252308	67.2	0.262419	67.2	0.274987	67.2	0.291054
67.6	0.216193	67.6	0.219622	67.6	0.224169	67.6	0.229255	67.6	0.233827	67.6	0.23907	67.6	0.245602	67.6	0.252444	67.6	0.262695	67.6	0.275419	67.6	0.291659
68.0	0.216248	68.0	0.219669	68.0	0.224258	68.0	0.229354	68.0	0.233931	68.0	0.239186	68.0	0.245728	68.0	0.252574	68.0	0.262981	68.0	0.27584	68.0	0.292262
68.4	0.216301	68.4	0.219715	68.4	0.224342	68.4	0.229452	68.4	0.234026	68.4	0.239309	68.4	0.245849	68.4	0.252723	68.4	0.263269	68.4	0.276278	68.4	0.292845
68.8	0.216351	68.8	0.21976	68.8	0.224421	68.8	0.229549	68.8	0.234117	68.8	0.239426	68.8	0.245986	68.8	0.252872	68.8	0.26353	68.8	0.27673	68.8	0.29344
69.2	0.216399	69.2	0.219804	69.2	0.224506	69.2	0.229652	69.2	0.234223	69.2	0.239537	69.2	0.246117	69.2	0.25301	69.2	0.26379	69.2	0.277154	69.2	0.294076
69.6	0.216446	69.6	0.219849	69.6	0.224589	69.6	0.229747	69.6	0.234323	69.6	0.239652	69.6	0.246247	69.6	0.253169	69.6	0.26404	69.6	0.2776	69.6	0.294688
70.0	0.21649	70.0	0.219904	70.0	0.224677	70.0	0.229835	70.0	0.234417	70.0	0.239764	70.0	0.246381	70.0	0.253329	70.0	0.264271	70.0	0.278063	70.0	0.295349
70.4	0.216533	70.4	0.219955	70.4	0.224765	70.4	0.229919	70.4	0.234509	70.4	0.239875	70.4	0.246517	70.4	0.25351	70.4	0.26451	70.4	0.278512	70.4	0.296014
70.8	0.216575	70.8	0.220004	70.8	0.224848	70.8	0.229998	70.8	0.234607	70.8	0.240012	70.8	0.246663	70.8	0.253711	70.8	0.26476	70.8	0.278921	70.8	0.296684
71.2	0.216628	71.2	0.22005	71.2	0.224925	71.2	0.230073	71.2	0.234703	71.2	0.24016	71.2	0.246814	71.2	0.253914	71.2	0.265019	71.2	0.279339	71.2	0.297303
71.6	0.216681	71.6	0.220096	71.6	0.224998	71.6	0.230156	71.6	0.234813	71.6	0.240308	71.6	0.246969	71.6	0.254121	71.6	0.265309	71.6	0.279768	71.6	0.297901
72.0	0.21673	72.0	0.220154	72.0	0.225068	72.0	0.230233	72.0	0.234913	72.0	0.240455	72.0	0.247122	72.0	0.254318	72.0	0.265614	72.0	0.280182	72.0	0.298511
72.4	0.216777	72.4	0.220208	72.4	0.225145	72.4	0.230307	72.4	0.235007	72.4	0.240599	72.4	0.247289	72.4	0.254512	72.4	0.265914	72.4	0.280584	72.4	0.299132
72.8	0.216821	72.8	0.22026	72.8	0.225223	72.8	0.230381	72.8	0.235095	72.8	0.240734	72.8	0.247449	72.8	0.254709	72.8	0.266193	72.8	0.280959	72.8	0.299752
73.2	0.216863	73.2	0.220309	73.2	0.225308	73.2	0.230463	73.2	0.235178	73.2	0.240868	73.2	0.247608	73.2	0.254889	73.2	0.266497	73.2	0.281304	73.2	0.300364
73.6	0.216904	73.6	0.220356	73.6	0.225394	73.6	0.23054	73.6	0.235258	73.6	0.240999	73.6	0.247754	73.6	0.25507	73.6	0.266795	73.6	0.281641	73.6	0.300948
74.0	0.216942	74.0	0.220401	74.0	0.225474	74.0	0.230614	74.0	0.235334	74.0	0.241127	74.0	0.247907	74.0	0.255261	74.0	0.267091	74.0	0.281993	74.0	0.301538
74.4	0.21698	74.4	0.220444	74.4	0.22555	74.4	0.230684	74.4	0.235414	74.4	0.241251	74.4	0.24806	74.4	0.255458	74.4	0.267393	74.4	0.282319	74.4	0.302203
74.8	0.217017	74.8	0.220486	74.8	0.225621	74.8	0.230763	74.8	0.235496	74.8	0.241379	74.8	0.248201	74.8	0.255652	74.8	0.267706	74.8	0.28265	74.8	0.302864
75.2	0.217066	75.2	0.220526	75.2	0.22569	75.2	0.23085	75.2	0.235582	75.2	0.241507	75.2	0.248349	75.2	0.255862	75.2	0.268003	75.2	0.283002	75.2	0.303494
75.6	0.217112	75.6	0.220566	75.6	0.225755	75.6	0.230933	75.6	0.23567	75.6	0.241639	75.6	0.248498	75.6	0.256088	75.6	0.268303	75.6	0.283366	75.6	0.304171
76.0	0.217156	76.0	0.220604	76.0	0.225817	76.0	0.231008	76.0	0.235765	76.0	0.241766	76.0	0.248634	76.0	0.256323	76.0	0.268577	76.0	0.28375	76.0	0.304876
76.4	0.217197	76.4	0.220641	76.4	0.225877	76.4	0.231077	76.4	0.235854	76.4	0.241889	76.4	0.24876	76.4	0.256558	76.4	0.268828	76.4	0.284149	76.4	0.305654
76.8	0.217236	76.8	0.220678	76.8	0.225935	76.8	0.231154	76.8	0.235937	76.8	0.242008	76.8	0.248886	76.8	0.256775	76.8	0.269095	76.8	0.284562	76.8	0.306432
77.2	0.217273	77.2	0.220713	77.2	0.225991	77.2	0.231227	77.2	0.236015	77.2	0.24212	77.2	0.24901	77.2	0.25699	77.2	0.269383	77.2	0.285021	77.2	0.307212
77.6	0.217309	77.6	0.220757	77.6	0.226045	77.6	0.231296	77.6	0.236089	77.6	0.242225	77.6	0.24914	77.6	0.257236	77.6	0.269687	77.6	0.285464	77.6	0.307967
78.0	0.217344	78.0	0.220805	78.0	0.226101	78.0	0.231361	78.0	0.236171	78.0	0.242325	78.0	0.249287	78.0	0.257473	78.0	0.270021	78.0	0.285901	78.0	0.308706
78.4	0.217378	78.4	0.22085	78.4	0.226167	78.4	0.231422	78.4	0.236251	78.4	0.24242	78.4	0.249424	78.4	0.25769	78.4	0.27036	78.4	0.28634	78.4	0.309418
78.8	0.217411	78.8	0.220893	78.8	0.22623	78.8	0.231489	78.8	0.236327	78.8	0.24251	78.8	0.249554	78.8	0.25792	78.8	0.270692	78.8	0.28675	78.8	0.310145
79.2	0.217444	79.2	0.220934	79.2	0.22629	79.2	0.231565	79.2	0.236397	79.2	0.242597	79.2	0.249687	79.2	0.258151	79.2	0.271003	79.2	0.287161	79.2	0.310858
79.6	0.217475	79.6	0.220973	79.6	0.226347	79.6	0.231636	79.6	0.236465	79.6	0.242691	79.6	0.249812	79.6	0.258379	79.6	0.271291	79.6	0.287579	79.6	0.311572
80.0	0.217506	80.0	0.221022	80.0	0.226402	80.0	0.231702	80.0	0.236539	80.0	0.242785	80.0	0.24994	80.0	0.258588	80.0	0.271575	80.0	0.287975	80.0	0.312282
80.4	0.217536	80.4	0.221072	80.4	0.226455	80.4	0.231764	80.4	0.236615	80.4	0.242885	80.4	0.25006	80.4	0.258794	80.4	0.271857	80.4	0.288356	80.4	0.31299
80.8	0.217565	80.8	0.221118	80.8	0.226517	80.8	0.231822	80.8	0.236701	80.8	0.242992	80.8	0.250172	80.8	0.259014	80.8	0.272136	80.8	0.288736	80.8	0.313711
81.2	0.217594	81.2	0.221162	81.2	0.226574	81.2	0.231878	81.2	0.236796	81.2	0.243092	81.2	0.250278	81.2	0.259217	81.2	0.272436	81.2	0.289141	81.2	0.314419
81.6	0.217623	81.6	0.221203	81.6	0.226628	81.6	0.231931	81.6	0.236882	81.6	0.243186	81.6	0.250383	81.6	0.259413	81.6	0.27275	81.6	0.28959	81.6	0.315116
82.0	0.21765	82.0	0.221243	82.0	0.22668	82.0	0.231982	82.0	0.236961	82.0	0.243275	82.0	0.250495	82.0	0.259614	82.0	0.273058	82.0	0.29004	82.0	0.315791
82.4	0.217678	82.4	0.221281	82.4	0.22673	82.4	0.232031	82.4	0.237035	82.4	0.243359	82.4	0.250609	82.4	0.259815	82.4	0.273357	82.4	0.290483	82.4	0.31645
82.8	0.217704	82.8	0.221318	82.8	0.226779	82.8	0.232079	82.8	0.237104	82.8	0.243452	82.8	0.250732	82.8	0.260003	82.8	0.273681	82.8	0.290901	82.8	0.317124
83.2	0.217744	83.2	0.221353	83.2	0.226832	83.2	0.232125	83.2	0.237175	83.2	0.243541	83.2	0.250857	83.2	0.260202	83.2	0.273996	83.2	0.291349	83.2	0.317789
83.6	0.217784	83.6	0.221388	83.6	0.226892	83.6	0.23217	83.6	0.237246	83.6	0.243626	83.6	0.250984	83.6	0.260398	83.6	0.274311	83.6	0.291775	83.6	0.318442
84.0	0.217822	84.0	0.221421	84.0	0.226963	84.0	0.232213	84.0	0.237314	84.0	0.243707	84.0	0.251101	84.0	0.26061	84.0	0.274608	84.0	0.292191	84.0	0.319059
84.4	0.217858	84.4	0.221454	84.4	0.227029	84.4	0.232256	84.4	0.23738	84.4	0.243797	84.4	0.251215	84.4	0.260827	84.4	0.2749	84.4	0.292602	84.4	0.319655
84.8	0.217892	84.8	0.22149	84.8	0.227104	84.8	0.232297	84.8	0.237451	84.8	0.243882	84.8	0.251352	84.8	0.261062	84.8	0.275191	84.8	0.29304	84.8	0.320271
85.2	0.217925	85.2	0.221547	85.2	0.227179	85.2	0.232337	85.2	0.237518	85.2	0.243962	85.2	0.251509	85.2	0.261303	85.2	0.275463	85.2	0.293478	85.2	0.32087
85.6	0.217956	85.6	0.2216	85.6	0.227256	85.6	0.232377	85.6	0.237582	85.6	0.244037	85.6	0.251652	85.6	0.261545	85.6	0.275754	85.6	0.293901	85.6	0.321453
86.0	0.217986	86.0	0.22166	86.0	0.227324	86.0	0.232415	86.0	0.237643	86.0	0.244108	86.0	0.251784	86.0	0.261778	86.0	0.276058	86.0	0.29433	86.0	0.32201
86.4	0.218016	86.4	0.221718	86.4	0.227396	86.4	0.232452	86.4	0.23771	86.4	0.244177	86.4	0.251923	86.4	0.261991	86.4	0.27634	86.4	0.294799	86.4	0.322596
86.8	0.218044	86.8	0.221772	86.8	0.227468	86.8	0.232489	86.8	0.237776	86.8	0.244251	86.8	0.25206	86.8	0.262187	86.8	0.276624	86.8	0.295267	86.8	0.323222
87.2	0.218072	87.2	0.221823	87.2	0.227535	87.2	0.232525	87.2	0.23784	87.2	0.244337	87.2	0.252188	87.2	0.26238	87.2	0.276904	87.2	0.295699	87.2	0.323863
87.6	0.218099	87.6	0.22187	87.6	0.227597	87.6	0.23256	87.6	0.237912	87.6	0.244417	87.6	0.252313	87.6	0.262595	87.6	0.277167	87.6	0.296144	87.6	0.324524
88.0	0.218126	88.0	0.221915	88.0	0.227661	88.0	0.232594	88.0	0.237981	88.0	0.244492	88.0	0.252434	88.0	0.262805	88.0	0.277429	88.0	0.296602	88.0	0.325156
88.4	0.218152	88.4	0.221958	88.4	0.227731	88.4	0.232631	88.4	0.238048	88.4	0.244563	88.4	0.252554	88.4	0.263004	88.4	0.277713	88.4	0.297057	88.4	0.325788
88.8	0.218177	88.8	0.221999	88.8	0.227797	88.8	0.232693	88.8	0.238133	88.8	0.24463	88.8	0.25271	88.8	0.263197	88.8	0.277987	88.8	0.297546	88.8	0.326389
89.2	0.218202	89.2	0.222038	89.2	0.227858	89.2	0.232761	89.2	0.238219	89.2	0.244694	89.2	0.252866	89.2	0.26338	89.2	0.278274	89.2	0.298021	89.2	0.326945
89.6	0.218236	89.6	0.222076	89.6	0.227929	89.6	0.232823	89.6	0.238306	89.6	0.244756	89.6	0.253006	89.6	0.26356	89.6	0.278564	89.6	0.298508	89.6	0.327493
90.0	0.218287	90.0	0.222113	90.0	0.228012	90.0	0.232889	90.0	0.238403	90.0	0.244815	90.0	0.253135	90.0	0.263727	90.0	0.278843	90.0	0.298986	90.0	0.328058
90.4	0.218334	90.4	0.222148	90.4	0.228095	90.4	0.232951	90.4	0.238498	90.4	0.244873	90.4	0.253254	90.4	0.263896	90.4	0.279107	90.4	0.299435	90.4	0.328615
90.8	0.218376	90.8	0.222183	90.8	0.22818	90.8	0.233015	90.8	0.238586	90.8	0.244941	90.8	0.253373	90.8	0.264078	90.8	0.279376	90.8	0.29988	90.8	0.329163
91.2	0.218415	91.2	0.222216	91.2	0.228258	91.2	0.233077	91.2	0.238695	91.2	0.245007	91.2	0.253494	91.2	0.264278	91.2	0.279668	91.2	0.30035	91.2	0.329708
91.6	0.218451	91.6	0.222249	91.6	0.228337	91.6	0.233136	91.6	0.238803	91.6	0.245069	91.6	0.253615	91.6	0.264477	91.6	0.279957	91.6	0.300832	91.6	0.330255
92.0	0.218484	92.0	0.222287	92.0	0.228422	92.0	0.233193	92.0	0.23891	92.0	0.245146	92.0	0.253749	92.0	0.264691	92.0	0.280264	92.0	0.301359	92.0	0.330833
92.4	0.218516	92.4	0.222327	92.4	0.228505	92.4	0.233248	92.4	0.239006	92.4	0.245228	92.4	0.253886	92.4	0.264937	92.4	0.280545	92.4	0.30196	92.4	0.331465
92.8	0.218552	92.8	0.222364	92.8	0.228581	92.8	0.233311	92.8	0.239096	92.8	0.245304	92.8	0.254027	92.8	0.265168	92.8	0.280844	92.8	0.302548	92.8	0.332126
93.2	0.218593	93.2	0.2224	93.2	0.22865	93.2	0.233384	93.2	0.239178	93.2	0.245376	93.2	0.254162	93.2	0.265385	93.2	0.281146	93.2	0.303116	93.2	0.332803
93.6	0.218632	93.6	0.222435	93.6	0.228716	93.6	0.233457	93.6	0.239256	93.6	0.245472	93.6	0.254284	93.6	0.265586	93.6	0.281434	93.6	0.30365	93.6	0.333459
94.0	0.218669	94.0	0.222469	94.0	0.228777	94.0	0.233525	94.0	0.239346	94.0	0.245577	94.0	0.254396	94.0	0.265792	94.0	0.281714	94.0	0.304195	94.0	0.334127
94.4	0.218704	94.4	0.222502	94.4	0.228835	94.4	0.233592	94.4	0.239452	94.4	0.245686	94.4	0.254503	94.4	0.265982	94.4	0.281973	94.4	0.304741	94.4	0.334786
94.8	0.218737	94.8	0.222534	94.8	0.22889	94.8	0.233656	94.8	0.239555	94.8	0.245786	94.8	0.254619	94.8	0.266175	94.8	0.282256	94.8	0.305282	94.8	0.33543
95.2	0.218768	95.2	0.222566	95.2	0.228943	95.2	0.233723	95.2	0.23966	95.2	0.245878	95.2	0.254775	95.2	0.266365	95.2	0.282552	95.2	0.305834	95.2	0.336047
95.6	0.218799	95.6	0.222613	95.6	0.228994	95.6	0.233791	95.6	0.239763	95.6	0.245963	95.6	0.254944	95.6	0.266562	95.6	0.282832	95.6	0.306376	95.6	0.336689
96.0	0.218828	96.0	0.222669	96.0	0.229056	96.0	0.233855	96.0	0.239861	96.0	0.246042	96.0	0.255108	96.0	0.266767	96.0	0.283115	96.0	0.306901	96.0	0.337327
96.4	0.218856	96.4	0.222738	96.4	0.229112	96.4	0.233927	96.4	0.23995	96.4	0.246118	96.4	0.255263	96.4	0.26698	96.4	0.283402	96.4	0.307432	96.4	0.337966
96.8	0.218883	96.8	0.2228	96.8	0.229165	96.8	0.233994	96.8	0.240033	96.8	0.246211	96.8	0.255426	96.8	0.267202	96.8	0.283695	96.8	0.307938	96.8	0.338594
97.2	0.218909	97.2	0.222856	97.2	0.229215	97.2	0.234056	97.2	0.240114	97.2	0.246302	97.2	0.255575	97.2	0.267425	97.2	0.283977	97.2	0.308412	97.2	0.339215
97.6	0.218934	97.6	0.222908	97.6	0.229262	97.6	0.234114	97.6	0.2402	97.6	0.246383	97.6	0.255711	97.6	0.267636	97.6	0.284246	97.6	0.308891	97.6	0.339872
98.0	0.218959	98.0	0.222957	98.0	0.229313	98.0	0.234168	98.0	0.240281	98.0	0.246468	98.0	0.255838	98.0	0.267852	98.0	0.284528	98.0	0.309364	98.0	0.340507
98.4	0.218983	98.4	0.223002	98.4	0.229363	98.4	0.23422	98.4	0.240357	98.4	0.24657	98.4	0.255957	98.4	0.268055	98.4	0.284823	98.4	0.309816	98.4	0.341105
98.8	0.219006	98.8	0.223045	98.8	0.229411	98.8	0.234269	98.8	0.240429	98.8	0.246678	98.8	0.256081	98.8	0.268244	98.8	0.285138	98.8	0.310264	98.8	0.341683
99.2	0.219029	99.2	0.223086	99.2	0.229455	99.2	0.234316	99.2	0.240497	99.2	0.246779	99.2	0.256201	99.2	0.26843	99.2	0.285451	99.2	0.310759	99.2	0.342305
99.6	0.219052	99.6	0.223124	99.6	0.229498	99.6	0.234362	99.6	0.240569	99.6	0.246871	99.6	0.256315	99.6	0.268618	99.6	0.285757	99.6	0.311242	99.6	0.342939
100.0	0.219074	100.0	0.223161	100.0	0.229538	100.0	0.234405	100.0	0.240643	100.0	0.246957	100.0	0.256436	100.0	0.268792	100.0	0.286069	100.0	0.311729	100.0	0.343549
100.4	0.219095	100.4	0.223206	100.4	0.229577	100.4	0.234447	100.4	0.240714	100.4	0.247053	100.4	0.256559	100.4	0.268953	100.4	0.286375	100.4	0.312251	100.4	0.3442
100.8	0.219125	100.8	0.223251	100.8	0.229614	100.8	0.234487	100.8	0.240781	100.8	0.24716	100.8	0.256675	100.8	0.269113	100.8	0.286676	100.8	0.312764	100.8	0.344851
101.2	0.219161	101.2	0.22329	101.2	0.22965	101.2	0.23453	101.2	0.240845	101.2	0.247284	101.2	0.256794	101.2	0.269294	101.2	0.286968	101.2	0.313276	101.2	0.345489
101.6	0.219193	101.6	0.223327	101.6	0.229685	101.6	0.234581	101.6	0.240906	101.6	0.247404	101.6	0.256908	101.6	0.269502	101.6	0.287259	101.6	0.313768	101.6	0.346116
102.0	0.219223	102.0	0.223361	102.0	0.229719	102.0	0.234628	102.0	0.240965	102.0	0.247514	102.0	0.257045	102.0	0.269701	102.0	0.287546	102.0	0.314244	102.0	0.346743
102.4	0.219251	102.4	0.223393	102.4	0.229767	102.4	0.234672	102.4	0.241021	102.4	0.247615	102.4	0.257187	102.4	0.269896	102.4	0.28782	102.4	0.314736	102.4	0.347337
102.8	0.219277	102.8	0.223424	102.8	0.229811	102.8	0.234713	102.8	0.241075	102.8	0.247722	102.8	0.257324	102.8	0.270095	102.8	0.288082	102.8	0.315214	102.8	0.347927
103.2	0.219309	103.2	0.223458	103.2	0.229851	103.2	0.234753	103.2	0.241128	103.2	0.247826	103.2	0.257467	103.2	0.270302	103.2	0.288351	103.2	0.315666	103.2	0.348518
103.6	0.219343	103.6	0.223501	103.6	0.229896	103.6	0.23479	103.6	0.241178	103.6	0.247931	103.6	0.257598	103.6	0.270516	103.6	0.288635	103.6	0.316102	103.6	0.349111
104.0	0.219377	104.0	0.223541	104.0	0.229939	104.0	0.234826	104.0	0.241227	104.0	0.248028	104.0	0.257725	104.0	0.270747	104.0	0.288921	104.0	0.316543	104.0	0.349718
104.4	0.219418	104.4	0.223579	104.4	0.229982	104.4	0.234863	104.4	0.241274	104.4	0.24813	104.4	0.257854	104.4	0.270967	104.4	0.289193	104.4	0.316961	104.4	0.35034
104.8	0.219456	104.8	0.223616	104.8	0.230022	104.8	0.234901	104.8	0.241324	104.8	0.248234	104.8	0.257988	104.8	0.271179	104.8	0.289442	104.8	0.317367	104.8	0.350978
105.2	0.219493	105.2	0.22365	105.2	0.230073	105.2	0.234938	105.2	0.241381	105.2	0.248336	105.2	0.258114	105.2	0.271381	105.2	0.28969	105.2	0.317758	105.2	0.351642
105.6	0.219528	105.6	0.223682	105.6	0.230121	105.6	0.234974	105.6	0.241436	105.6	0.24844	105.6	0.258232	105.6	0.271573	105.6	0.289948	105.6	0.318135	105.6	0.352287
106.0	0.219562	106.0	0.223714	106.0	0.230166	106.0	0.235009	106.0	0.241492	106.0	0.24854	106.0	0.258358	106.0	0.271786	106.0	0.290198	106.0	0.318535	106.0	0.352939
106.4	0.219595	106.4	0.223743	106.4	0.23021	106.4	0.235042	106.4	0.241552	106.4	0.248642	106.4	0.258476	106.4	0.271982	106.4	0.290448	106.4	0.318946	106.4	0.353604
106.8	0.219626	106.8	0.223772	106.8	0.230256	106.8	0.235074	106.8	0.241618	106.8	0.24874	106.8	0.258591	106.8	0.272173	106.8	0.290678	106.8	0.31937	106.8	0.354263
107.2	0.21966	107.2	0.2238	107.2	0.230299	107.2	0.235106	107.2	0.241681	107.2	0.248832	107.2	0.258705	107.2	0.272352	107.2	0.290902	107.2	0.319815	107.2	0.354951
107.6	0.219702	107.6	0.223853	107.6	0.23034	107.6	0.235137	107.6	0.241742	107.6	0.248927	107.6	0.25882	107.6	0.272519	107.6	0.291132	107.6	0.320268	107.6	0.35564
108.0	0.219741	108.0	0.223906	108.0	0.230378	108.0	0.235167	108.0	0.241811	108.0	0.249018	108.0	0.258931	108.0	0.272674	108.0	0.291366	108.0	0.320725	108.0	0.356302
108.4	0.219777	108.4	0.223955	108.4	0.230418	108.4	0.235196	108.4	0.241874	108.4	0.24913	108.4	0.259041	108.4	0.27284	108.4	0.291616	108.4	0.321158	108.4	0.356959
108.8	0.21981	108.8	0.223999	108.8	0.230471	108.8	0.235224	108.8	0.241932	108.8	0.249241	108.8	0.259142	108.8	0.273022	108.8	0.291862	108.8	0.321571	108.8	0.357601
109.2	0.219842	109.2	0.22404	109.2	0.23052	109.2	0.235255	109.2	0.241987	109.2	0.249352	109.2	0.259251	109.2	0.273201	109.2	0.292119	109.2	0.321994	109.2	0.358248
109.6	0.219872	109.6	0.224078	109.6	0.230564	109.6	0.235296	109.6	0.242039	109.6	0.249462	109.6	0.259379	109.6	0.273369	109.6	0.292388	109.6	0.322437	109.6	0.358905
110.0	0.219901	110.0	0.224114	110.0	0.230605	110.0	0.235343	110.0	0.242089	110.0	0.249569	110.0	0.259499	110.0	0.273529	110.0	0.292661	110.0	0.32285	110.0	0.359553
110.4	0.219929	110.4	0.224148	110.4	0.230643	110.4	0.235385	110.4	0.242137	110.4	0.249667	110.4	0.259623	110.4	0.273687	110.4	0.292927	110.4	0.323284	110.4	0.360192
110.8	0.219956	110.8	0.224181	110.8	0.23068	110.8	0.235424	110.8	0.242193	110.8	0.249756	110.8	0.259739	110.8	0.27385	110.8	0.293182	110.8	0.323719	110.8	0.360854
111.2	0.219982	111.2	0.224212	111.2	0.230714	111.2	0.235461	111.2	0.242248	111.2	0.249839	111.2	0.259862	111.2	0.274024	111.2	0.293417	111.2	0.324136	111.2	0.361583
111.6	0.220007	111.6	0.224242	111.6	0.230747	111.6	0.235496	111.6	0.2423	111.6	0.249917	111.6	0.259974	111.6	0.274205	111.6	0.293634	111.6	0.324535	111.6	0.362332
112.0	0.220031	112.0	0.224276	112.0	0.230779	112.0	0.235529	112.0	0.24235	112.0	0.24999	112.0	0.260078	112.0	0.274369	112.0	0.293855	112.0	0.324961	112.0	0.363066
112.4	0.220055	112.4	0.224318	112.4	0.230809	112.4	0.235561	112.4	0.242397	112.4	0.25006	112.4	0.260189	112.4	0.27452	112.4	0.294102	112.4	0.325393	112.4	0.363821
112.8	0.220078	112.8	0.224358	112.8	0.230839	112.8	0.235592	112.8	0.24245	112.8	0.250126	112.8	0.260294	112.8	0.274671	112.8	0.29434	112.8	0.325823	112.8	0.364599
113.2	0.2201	113.2	0.224396	113.2	0.230867	113.2	0.235622	113.2	0.242506	113.2	0.25019	113.2	0.260392	113.2	0.274821	113.2	0.294602	113.2	0.326267	113.2	0.365368
113.6	0.220122	113.6	0.224431	113.6	0.230895	113.6	0.235651	113.6	0.24256	113.6	0.25025	113.6	0.260506	113.6	0.274972	113.6	0.294905	113.6	0.326694	113.6	0.366095
114.0	0.220157	114.0	0.224464	114.0	0.230921	114.0	0.235679	114.0	0.242624	114.0	0.250309	114.0	0.260664	114.0	0.275129	114.0	0.295209	114.0	0.327121	114.0	0.366809
114.4	0.220199	114.4	0.224496	114.4	0.230948	114.4	0.235714	114.4	0.242684	114.4	0.250369	114.4	0.260819	114.4	0.275296	114.4	0.295511	114.4	0.327548	114.4	0.367525
114.8	0.220241	114.8	0.224526	114.8	0.230973	114.8	0.235751	114.8	0.242741	114.8	0.250442	114.8	0.26097	114.8	0.275455	114.8	0.295794	114.8	0.327987	114.8	0.368228
115.2	0.220278	115.2	0.224555	115.2	0.23101	115.2	0.235786	115.2	0.242806	115.2	0.250522	115.2	0.261114	115.2	0.275619	115.2	0.296058	115.2	0.32842	115.2	0.368901
115.6	0.22031	115.6	0.224583	115.6	0.231047	115.6	0.235818	115.6	0.242866	115.6	0.250603	115.6	0.261256	115.6	0.275783	115.6	0.29633	115.6	0.328851	115.6	0.369589
116.0	0.22034	116.0	0.22461	116.0	0.231082	116.0	0.235849	116.0	0.242922	116.0	0.250677	116.0	0.261404	116.0	0.275947	116.0	0.296597	116.0	0.329294	116.0	0.370327
116.4	0.220368	116.4	0.224636	116.4	0.231115	116.4	0.235879	116.4	0.242974	116.4	0.250746	116.4	0.261563	116.4	0.276096	116.4	0.296884	116.4	0.329733	116.4	0.371055
116.8	0.220395	116.8	0.224661	116.8	0.231146	116.8	0.235908	116.8	0.243024	116.8	0.25081	116.8	0.26172	116.8	0.276234	116.8	0.297202	116.8	0.330169	116.8	0.371823
117.2	0.22042	117.2	0.224685	117.2	0.231176	117.2	0.235935	117.2	0.243072	117.2	0.250871	117.2	0.261873	117.2	0.276377	117.2	0.297536	117.2	0.330617	117.2	0.372628
117.6	0.220445	117.6	0.224712	117.6	0.231205	117.6	0.235962	117.6	0.243117	117.6	0.250929	117.6	0.262019	117.6	0.276537	117.6	0.297882	117.6	0.331056	117.6	0.373418
118.0	0.220468	118.0	0.224747	118.0	0.231233	118.0	0.235999	118.0	0.24316	118.0	0.250985	118.0	0.262175	118.0	0.276698	118.0	0.29824	118.0	0.331482	118.0	0.374204
118.4	0.220491	118.4	0.224779	118.4	0.23126	118.4	0.236033	118.4	0.243201	118.4	0.251043	118.4	0.262323	118.4	0.276866	118.4	0.29858	118.4	0.331924	118.4	0.374981
118.8	0.220512	118.8	0.224809	118.8	0.231287	118.8	0.236064	118.8	0.243241	118.8	0.251111	118.8	0.262478	118.8	0.277024	118.8	0.298889	118.8	0.332374	118.8	0.375739
119.2	0.220534	119.2	0.224848	119.2	0.231312	119.2	0.236094	119.2	0.243279	119.2	0.251173	119.2	0.26262	119.2	0.277177	119.2	0.299217	119.2	0.332856	119.2	0.376498
119.6	0.220554	119.6	0.224886	119.6	0.231337	119.6	0.236122	119.6	0.243316	119.6	0.251231	119.6	0.262753	119.6	0.277343	119.6	0.29954	119.6	0.333338	119.6	0.377262
120.0	0.220574	120.0	0.224922	120.0	0.231371	120.0	0.236149	120.0	0.243352	120.0	0.251287	120.0	0.262902	120.0	0.277508	120.0	0.299861	120.0	0.333817	120.0	0.377999
120.4	0.220594	120.4	0.224955	120.4	0.231404	120.4	0.236176	120.4	0.243387	120.4	0.251353	120.4	0.263053	120.4	0.277668	120.4	0.300196	120.4	0.334257	120.4	0.378715
120.8	0.220613	120.8	0.224986	120.8	0.231435	120.8	0.236201	120.8	0.243432	120.8	0.251413	120.8	0.263194	120.8	0.277833	120.8	0.300539	120.8	0.334674	120.8	0.379439
121.2	0.220632	121.2	0.225015	121.2	0.231476	121.2	0.236226	121.2	0.243478	121.2	0.251469	121.2	0.263325	121.2	0.278008	121.2	0.300865	121.2	0.335096	121.2	0.38015
121.6	0.22065	121.6	0.225043	121.6	0.231517	121.6	0.236255	121.6	0.243522	121.6	0.251529	121.6	0.263447	121.6	0.27817	121.6	0.301202	121.6	0.335525	121.6	0.380862
122.0	0.220671	122.0	0.225069	122.0	0.231556	122.0	0.236291	122.0	0.243563	122.0	0.251591	122.0	0.263567	122.0	0.278318	122.0	0.301532	122.0	0.335951	122.0	0.381577
122.4	0.220702	122.4	0.225094	122.4	0.231591	122.4	0.236325	122.4	0.243602	122.4	0.251649	122.4	0.263687	122.4	0.278466	122.4	0.301841	122.4	0.336373	122.4	0.382299
122.8	0.220731	122.8	0.225118	122.8	0.231624	122.8	0.236369	122.8	0.24364	122.8	0.251704	122.8	0.2638	122.8	0.278623	122.8	0.302151	122.8	0.336769	122.8	0.382996
123.2	0.220773	123.2	0.22514	123.2	0.231657	123.2	0.236411	123.2	0.243701	123.2	0.251756	123.2	0.26393	123.2	0.278787	123.2	0.302462	123.2	0.337173	123.2	0.383662
123.6	0.220814	123.6	0.225163	123.6	0.231704	123.6	0.236449	123.6	0.243759	123.6	0.251809	123.6	0.264069	123.6	0.278954	123.6	0.302764	123.6	0.337601	123.6	0.384365
124.0	0.220851	124.0	0.225184	124.0	0.231757	124.0	0.236496	124.0	0.243812	124.0	0.251872	124.0	0.264197	124.0	0.279108	124.0	0.303059	124.0	0.338045	124.0	0.385102
124.4	0.220884	124.4	0.225205	124.4	0.231807	124.4	0.23654	124.4	0.243862	124.4	0.251932	124.4	0.264316	124.4	0.27925	124.4	0.303354	124.4	0.338481	124.4	0.385845
124.8	0.220915	124.8	0.225227	124.8	0.231853	124.8	0.236581	124.8	0.243919	124.8	0.251996	124.8	0.264426	124.8	0.279383	124.8	0.303675	124.8	0.338912	124.8	0.386556
125.2	0.220946	125.2	0.225253	125.2	0.231895	125.2	0.236619	125.2	0.243973	125.2	0.252071	125.2	0.26453	125.2	0.279515	125.2	0.304031	125.2	0.339335	125.2	0.387303
125.6	0.220989	125.6	0.225281	125.6	0.231935	125.6	0.236655	125.6	0.244023	125.6	0.252149	125.6	0.264627	125.6	0.279679	125.6	0.304388	125.6	0.339752	125.6	0.388064
126.0	0.221029	126.0	0.22532	126.0	0.231972	126.0	0.236689	126.0	0.24407	126.0	0.252231	126.0	0.26472	126.0	0.279842	126.0	0.304735	126.0	0.340171	126.0	0.388854
126.4	0.221079	126.4	0.225375	126.4	0.232007	126.4	0.236721	126.4	0.244113	126.4	0.252319	126.4	0.264808	126.4	0.279994	126.4	0.305081	126.4	0.340559	126.4	0.389643
126.8	0.221123	126.8	0.225426	126.8	0.232041	126.8	0.236752	126.8	0.24416	126.8	0.252401	126.8	0.264891	126.8	0.280156	126.8	0.305429	126.8	0.34095	126.8	0.39046
127.2	0.221163	127.2	0.225479	127.2	0.232073	127.2	0.236782	127.2	0.244211	127.2	0.252476	127.2	0.264971	127.2	0.28032	127.2	0.305791	127.2	0.341345	127.2	0.391304
127.6	0.221199	127.6	0.225526	127.6	0.232103	127.6	0.236812	127.6	0.244259	127.6	0.252546	127.6	0.265048	127.6	0.280491	127.6	0.306139	127.6	0.341759	127.6	0.392172
128.0	0.221233	128.0	0.225575	128.0	0.232133	128.0	0.236853	128.0	0.244303	128.0	0.252624	128.0	0.265122	128.0	0.28065	128.0	0.306482	128.0	0.342183	128.0	0.393005
128.4	0.22127	128.4	0.225626	128.4	0.232161	128.4	0.236891	128.4	0.244352	128.4	0.252696	128.4	0.265193	128.4	0.28081	128.4	0.306833	128.4	0.342598	128.4	0.393785
128.8	0.221313	128.8	0.225672	128.8	0.232189	128.8	0.236927	128.8	0.24441	128.8	0.252772	128.8	0.265262	128.8	0.280989	128.8	0.307199	128.8	0.343017	128.8	0.394616
129.2	0.221354	129.2	0.225714	129.2	0.232215	129.2	0.23696	129.2	0.244487	129.2	0.25285	129.2	0.265328	129.2	0.281187	129.2	0.307574	129.2	0.343481	129.2	0.395477
129.6	0.221391	129.6	0.225753	129.6	0.232241	129.6	0.236992	129.6	0.244556	129.6	0.252941	129.6	0.265392	129.6	0.281392	129.6	0.307939	129.6	0.343932	129.6	0.396334
130.0	0.221426	130.0	0.225789	130.0	0.232266	130.0	0.237024	130.0	0.244628	130.0	0.253028	130.0	0.265453	130.0	0.281578	130.0	0.308296	130.0	0.344385	130.0	0.397206
130.4	0.221459	130.4	0.225823	130.4	0.23229	130.4	0.237067	130.4	0.244694	130.4	0.253107	130.4	0.265513	130.4	0.281779	130.4	0.308656	130.4	0.344862	130.4	0.398109
130.8	0.22149	130.8	0.225861	130.8	0.232314	130.8	0.237107	130.8	0.244771	130.8	0.253189	130.8	0.265571	130.8	0.281968	130.8	0.308991	130.8	0.345407	130.8	0.399124
131.2	0.221519	131.2	0.225898	131.2	0.232336	131.2	0.237151	131.2	0.244857	131.2	0.253272	131.2	0.265641	131.2	0.282155	131.2	0.309306	131.2	0.345955	131.2	0.400122
131.6	0.221547	131.6	0.225933	131.6	0.232359	131.6	0.237199	131.6	0.244943	131.6	0.253376	131.6	0.265719	131.6	0.282333	131.6	0.309609	131.6	0.3465	131.6	0.401113
132.0	0.221574	132.0	0.225965	132.0	0.23238	132.0	0.237243	132.0	0.24502	132.0	0.253487	132.0	0.265803	132.0	0.282527	132.0	0.309889	132.0	0.347046	132.0	0.402145
132.4	0.2216	132.4	0.225995	132.4	0.232402	132.4	0.237283	132.4	0.24509	132.4	0.253608	132.4	0.265898	132.4	0.282707	132.4	0.310177	132.4	0.347576	132.4	0.403213
132.8	0.221624	132.8	0.226023	132.8	0.232422	132.8	0.237325	132.8	0.245155	132.8	0.253726	132.8	0.265986	132.8	0.282872	132.8	0.310475	132.8	0.348084	132.8	0.404267
133.2	0.221648	133.2	0.22605	133.2	0.232443	133.2	0.237373	133.2	0.245224	133.2	0.253853	133.2	0.266073	133.2	0.283051	133.2	0.310768	133.2	0.348618	133.2	0.405357
133.6	0.22167	133.6	0.226076	133.6	0.232462	133.6	0.237417	133.6	0.245296	133.6	0.253984	133.6	0.266169	133.6	0.283267	133.6	0.311041	133.6	0.349188	133.6	0.406454
134.0	0.221692	134.0	0.2261	134.0	0.232482	134.0	0.237458	134.0	0.245372	134.0	0.254111	134.0	0.266278	134.0	0.283471	134.0	0.311295	134.0	0.349763	134.0	0.407579
134.4	0.221714	134.4	0.226124	134.4	0.23251	134.4	0.237496	134.4	0.245442	134.4	0.254226	134.4	0.266378	134.4	0.283678	134.4	0.311565	134.4	0.350312	134.4	0.408724
134.8	0.221734	134.8	0.226147	134.8	0.232541	134.8	0.237532	134.8	0.245506	134.8	0.254331	134.8	0.26647	134.8	0.283889	134.8	0.311852	134.8	0.350859	134.8	0.409863
135.2	0.221754	135.2	0.22619	135.2	0.23257	135.2	0.237569	135.2	0.245564	135.2	0.254428	135.2	0.266574	135.2	0.284091	135.2	0.312148	135.2	0.351394	135.2	0.410996
135.6	0.221774	135.6	0.226234	135.6	0.232598	135.6	0.237616	135.6	0.245619	135.6	0.254518	135.6	0.266678	135.6	0.284288	135.6	0.312446	135.6	0.35192	135.6	0.412112
136.0	0.221793	136.0	0.226273	136.0	0.232624	136.0	0.237664	136.0	0.245681	136.0	0.254602	136.0	0.266783	136.0	0.28448	136.0	0.312742	136.0	0.352476	136.0	0.413278
136.4	0.221811	136.4	0.22631	136.4	0.232649	136.4	0.237715	136.4	0.24574	136.4	0.254682	136.4	0.266878	136.4	0.284684	136.4	0.313036	136.4	0.353036	136.4	0.414513
136.8	0.221829	136.8	0.226345	136.8	0.232673	136.8	0.237762	136.8	0.245795	136.8	0.254757	136.8	0.26697	136.8	0.284917	136.8	0.313314	136.8	0.353578	136.8	0.41579
137.2	0.221847	137.2	0.226377	137.2	0.232696	137.2	0.237806	137.2	0.245845	137.2	0.254828	137.2	0.267062	137.2	0.285155	137.2	0.313571	137.2	0.35411	137.2	0.417035
137.6	0.221864	137.6	0.226407	137.6	0.232718	137.6	0.237846	137.6	0.245901	137.6	0.254896	137.6	0.267147	137.6	0.285376	137.6	0.313842	137.6	0.35464	137.6	0.41826
138.0	0.221881	138.0	0.226435	138.0	0.232739	138.0	0.237883	138.0	0.245957	138.0	0.25496	138.0	0.26724	138.0	0.285595	138.0	0.314112	138.0	0.355169	138.0	0.419446
138.4	0.221897	138.4	0.226462	138.4	0.232759	138.4	0.237926	138.4	0.246009	138.4	0.255022	138.4	0.267327	138.4	0.285806	138.4	0.31438	138.4	0.355718	138.4	0.420636
138.8	0.221913	138.8	0.226488	138.8	0.232779	138.8	0.237973	138.8	0.246058	138.8	0.255082	138.8	0.267408	138.8	0.286026	138.8	0.314657	138.8	0.356244	138.8	0.421812
139.2	0.221929	139.2	0.226515	139.2	0.232798	139.2	0.238016	139.2	0.246103	139.2	0.255149	139.2	0.267483	139.2	0.286247	139.2	0.314917	139.2	0.356741	139.2	0.422992
139.6	0.221944	139.6	0.226555	139.6	0.232816	139.6	0.238056	139.6	0.246156	139.6	0.255223	139.6	0.267563	139.6	0.286467	139.6	0.315178	139.6	0.357269	139.6	0.424227
140.0	0.221959	140.0	0.226608	140.0	0.232834	140.0	0.238093	140.0	0.246207	140.0	0.2553	140.0	0.267642	140.0	0.286696	140.0	0.315443	140.0	0.357816	140.0	0.425466
140.4	0.221974	140.4	0.226658	140.4	0.232852	140.4	0.238128	140.4	0.246258	140.4	0.255379	140.4	0.267717	140.4	0.286913	140.4	0.3157	140.4	0.35835	140.4	0.426728
140.8	0.221988	140.8	0.226702	140.8	0.232869	140.8	0.238161	140.8	0.246327	140.8	0.255459	140.8	0.267792	140.8	0.287111	140.8	0.315964	140.8	0.358897	140.8	0.428014
141.2	0.222002	141.2	0.226752	141.2	0.232885	141.2	0.238195	141.2	0.246394	141.2	0.255532	141.2	0.267886	141.2	0.287293	141.2	0.316266	141.2	0.359478	141.2	0.429248
141.6	0.222016	141.6	0.226806	141.6	0.232902	141.6	0.238237	141.6	0.246467	141.6	0.25561	141.6	0.268002	141.6	0.287484	141.6	0.316556	141.6	0.360039	141.6	0.430453
142.0	0.22203	142.0	0.226855	142.0	0.232918	142.0	0.238275	142.0	0.246535	142.0	0.255687	142.0	0.268108	142.0	0.287688	142.0	0.316846	142.0	0.360572	142.0	0.43163
142.4	0.222049	142.4	0.226899	142.4	0.232933	142.4	0.238311	142.4	0.246599	142.4	0.255759	142.4	0.268205	142.4	0.28791	142.4	0.317141	142.4	0.361085	142.4	0.432803
142.8	0.222074	142.8	0.226939	142.8	0.232949	142.8	0.238361	142.8	0.246659	142.8	0.255827	142.8	0.268295	142.8	0.288157	142.8	0.317453	142.8	0.361586	142.8	0.433985
143.2	0.222096	143.2	0.226976	143.2	0.232964	143.2	0.238406	143.2	0.246716	143.2	0.25589	143.2	0.268378	143.2	0.288447	143.2	0.317752	143.2	0.362067	143.2	0.435171
143.6	0.222116	143.6	0.22701	143.6	0.232991	143.6	0.238447	143.6	0.24677	143.6	0.255951	143.6	0.268456	143.6	0.28874	143.6	0.318032	143.6	0.362528	143.6	0.436357
144.0	0.222135	144.0	0.227043	144.0	0.233016	144.0	0.238484	144.0	0.246822	144.0	0.256008	144.0	0.268535	144.0	0.289028	144.0	0.318323	144.0	0.363005	144.0	0.437564
144.4	0.222153	144.4	0.227073	144.4	0.233038	144.4	0.238518	144.4	0.246871	144.4	0.256063	144.4	0.268619	144.4	0.289291	144.4	0.318651	144.4	0.363449	144.4	0.43882
144.8	0.22217	144.8	0.227102	144.8	0.23306	144.8	0.23855	144.8	0.246918	144.8	0.256116	144.8	0.268711	144.8	0.289553	144.8	0.318976	144.8	0.363889	144.8	0.440071
145.2	0.22219	145.2	0.22713	145.2	0.23308	145.2	0.238581	145.2	0.246962	145.2	0.256166	145.2	0.268794	145.2	0.289795	145.2	0.319281	145.2	0.364352	145.2	0.44138
145.6	0.222222	145.6	0.227156	145.6	0.233099	145.6	0.23861	145.6	0.247005	145.6	0.256223	145.6	0.268881	145.6	0.290017	145.6	0.319562	145.6	0.364803	145.6	0.442726
146.0	0.22226	146.0	0.227182	146.0	0.233118	146.0	0.238637	146.0	0.247046	146.0	0.256283	146.0	0.269	146.0	0.290224	146.0	0.319863	146.0	0.365284	146.0	0.444091
146.4	0.222294	146.4	0.227206	146.4	0.233135	146.4	0.238664	146.4	0.247086	146.4	0.25634	146.4	0.269113	146.4	0.290428	146.4	0.32016	146.4	0.365773	146.4	0.445478
146.8	0.222325	146.8	0.22723	146.8	0.233153	146.8	0.23869	146.8	0.247124	146.8	0.256393	146.8	0.269212	146.8	0.290635	146.8	0.320466	146.8	0.366287	146.8	0.446875
147.2	0.222354	147.2	0.227253	147.2	0.233169	147.2	0.238715	147.2	0.247161	147.2	0.256442	147.2	0.269301	147.2	0.290841	147.2	0.320761	147.2	0.366802	147.2	0.4483
147.6	0.222381	147.6	0.227275	147.6	0.233185	147.6	0.238739	147.6	0.247196	147.6	0.25649	147.6	0.269382	147.6	0.291042	147.6	0.321054	147.6	0.367364	147.6	0.44973
148.0	0.222407	148.0	0.227296	148.0	0.233201	148.0	0.238763	148.0	0.247231	148.0	0.256535	148.0	0.26946	148.0	0.291259	148.0	0.321337	148.0	0.367932	148.0	0.45119
148.4	0.222431	148.4	0.227317	148.4	0.233217	148.4	0.238786	148.4	0.247275	148.4	0.256578	148.4	0.269553	148.4	0.291485	148.4	0.321624	148.4	0.36848	148.4	0.452729
148.8	0.222459	148.8	0.227337	148.8	0.233253	148.8	0.238809	148.8	0.24732	148.8	0.25662	148.8	0.269647	148.8	0.291692	148.8	0.321922	148.8	0.369057	148.8	0.454218
149.2	0.222487	149.2	0.227357	149.2	0.233287	149.2	0.238831	149.2	0.247362	149.2	0.25666	149.2	0.269751	149.2	0.291882	149.2	0.322237	149.2	0.369636	149.2	0.455734
149.6	0.222512	149.6	0.227376	149.6	0.233326	149.6	0.238852	149.6	0.247401	149.6	0.256698	149.6	0.269847	149.6	0.292058	149.6	0.322535	149.6	0.370227	149.6	0.457241
150.0	0.222535	150.0	0.227395	150.0	0.233366	150.0	0.238873	150.0	0.247441	150.0	0.256736	150.0	0.269934	150.0	0.292222	150.0	0.322804	150.0	0.370808	150.0	0.458782
150.4	0.222557	150.4	0.227413	150.4	0.233401	150.4	0.238893	150.4	0.247485	150.4	0.256772	150.4	0.270014	150.4	0.292376	150.4	0.323061	150.4	0.371399	150.4	0.460346
150.8	0.222578	150.8	0.22743	150.8	0.233434	150.8	0.238914	150.8	0.247526	150.8	0.256807	150.8	0.270087	150.8	0.292531	150.8	0.323317	150.8	0.371984	150.8	0.461911
151.2	0.222598	151.2	0.227448	151.2	0.233465	151.2	0.238933	151.2	0.247563	151.2	0.256841	151.2	0.270157	151.2	0.292704	151.2	0.323596	151.2	0.372576	151.2	0.463501
151.6	0.222617	151.6	0.227465	151.6	0.233494	151.6	0.238952	151.6	0.247599	151.6	0.256873	151.6	0.270222	151.6	0.292904	151.6	0.323881	151.6	0.373175	151.6	0.46517
152.0	0.222635	152.0	0.227481	152.0	0.233535	152.0	0.238971	152.0	0.247632	152.0	0.256905	152.0	0.270284	152.0	0.293101	152.0	0.324157	152.0	0.373757	152.0	0.466829
152.4	0.222652	152.4	0.227497	152.4	0.233583	152.4	0.23899	152.4	0.247673	152.4	0.256936	152.4	0.270344	152.4	0.293296	152.4	0.324424	152.4	0.374348	152.4	0.468545
152.8	0.222668	152.8	0.227513	152.8	0.233636	152.8	0.239009	152.8	0.247727	152.8	0.256967	152.8	0.2704	152.8	0.293498	152.8	0.324675	152.8	0.37496	152.8	0.470302
153.2	0.222684	153.2	0.227529	153.2	0.233692	153.2	0.239041	153.2	0.247774	153.2	0.256996	153.2	0.27046	153.2	0.293701	153.2	0.324944	153.2	0.375535	153.2	0.472096
153.6	0.2227	153.6	0.227544	153.6	0.233748	153.6	0.23907	153.6	0.247817	153.6	0.257025	153.6	0.270529	153.6	0.293906	153.6	0.325239	153.6	0.376126	153.6	0.473947
154.0	0.222715	154.0	0.227559	154.0	0.233799	154.0	0.239096	154.0	0.247856	154.0	0.257053	154.0	0.270602	154.0	0.294134	154.0	0.325509	154.0	0.376696	154.0	0.475786
154.4	0.222729	154.4	0.227573	154.4	0.233855	154.4	0.239121	154.4	0.247892	154.4	0.25708	154.4	0.270673	154.4	0.29435	154.4	0.325782	154.4	0.3773	154.4	0.477591
154.8	0.222743	154.8	0.227588	154.8	0.233909	154.8	0.239144	154.8	0.247925	154.8	0.257107	154.8	0.270738	154.8	0.294567	154.8	0.32607	154.8	0.377889	154.8	0.479432
155.2	0.222756	155.2	0.227602	155.2	0.233957	155.2	0.239166	155.2	0.247956	155.2	0.257133	155.2	0.2708	155.2	0.294766	155.2	0.326364	155.2	0.378465	155.2	0.481272
155.6	0.22277	155.6	0.227615	155.6	0.234002	155.6	0.239188	155.6	0.248	155.6	0.257159	155.6	0.270875	155.6	0.294948	155.6	0.326658	155.6	0.379061	155.6	0.483116
156.0	0.222783	156.0	0.227629	156.0	0.234043	156.0	0.239215	156.0	0.248065	156.0	0.257183	156.0	0.27095	156.0	0.295117	156.0	0.326929	156.0	0.379648	156.0	0.484955
156.4	0.222795	156.4	0.227642	156.4	0.234081	156.4	0.239247	156.4	0.248131	156.4	0.257208	156.4	0.271019	156.4	0.295274	156.4	0.327185	156.4	0.380261	156.4	0.486728
156.8	0.222807	156.8	0.227655	156.8	0.234117	156.8	0.239277	156.8	0.248189	156.8	0.257232	156.8	0.271089	156.8	0.295437	156.8	0.32744	156.8	0.380922	156.8	0.488523
157.2	0.222819	157.2	0.227668	157.2	0.234151	157.2	0.239305	157.2	0.248242	157.2	0.257255	157.2	0.271171	157.2	0.2956	157.2	0.327701	157.2	0.38163	157.2	0.490351
157.6	0.222831	157.6	0.227681	157.6	0.234183	157.6	0.239331	157.6	0.248291	157.6	0.257278	157.6	0.271249	157.6	0.295754	157.6	0.327959	157.6	0.382344	157.6	0.492201
158.0	0.222842	158.0	0.227694	158.0	0.234213	158.0	0.239372	158.0	0.248342	158.0	0.2573	158.0	0.271329	158.0	0.295908	158.0	0.328254	158.0	0.383031	158.0	0.494087
158.4	0.222854	158.4	0.227706	158.4	0.234243	158.4	0.239424	158.4	0.248416	158.4	0.257322	158.4	0.271413	158.4	0.296053	158.4	0.328584	158.4	0.383699	158.4	0.495971
158.8	0.222865	158.8	0.227718	158.8	0.234271	158.8	0.23947	158.8	0.248487	158.8	0.257344	158.8	0.271488	158.8	0.296203	158.8	0.328898	158.8	0.384387	158.8	0.49788
159.2	0.222875	159.2	0.22773	159.2	0.234298	159.2	0.239519	159.2	0.248551	159.2	0.257365	159.2	0.271556	159.2	0.296354	159.2	0.329206	159.2	0.385092	159.2	0.499787
159.6	0.222886	159.6	0.227742	159.6	0.234324	159.6	0.239583	159.6	0.248609	159.6	0.257386	159.6	0.271618	159.6	0.296501	159.6	0.329508	159.6	0.385778	159.6	0.501657
160.0	0.222896	160.0	0.227753	160.0	0.234349	160.0	0.239647	160.0	0.248662	160.0	0.257406	160.0	0.271675	160.0	0.296643	160.0	0.32981	160.0	0.386507	160.0	0.503503
160.4	0.222907	160.4	0.227778	160.4	0.234373	160.4	0.239709	160.4	0.248712	160.4	0.257426	160.4	0.271745	160.4	0.296777	160.4	0.330141	160.4	0.387246	160.4	0.505368
160.8	0.222917	160.8	0.227813	160.8	0.234396	160.8	0.239766	160.8	0.248766	160.8	0.257445	160.8	0.271817	160.8	0.296911	160.8	0.330451	160.8	0.388003	160.8	0.507227
161.2	0.222933	161.2	0.227845	161.2	0.234419	161.2	0.239818	161.2	0.248824	161.2	0.257464	161.2	0.271882	161.2	0.297043	161.2	0.33076	161.2	0.38873	161.2	0.509192
161.6	0.222957	161.6	0.227875	161.6	0.234441	161.6	0.239866	161.6	0.248877	161.6	0.257483	161.6	0.271942	161.6	0.297201	161.6	0.331064	161.6	0.389425	161.6	0.511235
162.0	0.22298	162.0	0.227902	162.0	0.234462	162.0	0.239911	162.0	0.248937	162.0	0.257502	162.0	0.272005	162.0	0.29742	162.0	0.331376	162.0	0.390088	162.0	0.513253
162.4	0.223013	162.4	0.227927	162.4	0.234483	162.4	0.239953	162.4	0.249009	162.4	0.25752	162.4	0.272071	162.4	0.297685	162.4	0.331683	162.4	0.390777	162.4	0.515293
162.8	0.223047	162.8	0.227951	162.8	0.234503	162.8	0.239998	162.8	0.249087	162.8	0.257538	162.8	0.272132	162.8	0.297945	162.8	0.331974	162.8	0.391481	162.8	0.517362
163.2	0.223077	163.2	0.227974	163.2	0.234523	163.2	0.240049	163.2	0.249154	163.2	0.257555	163.2	0.272204	163.2	0.298179	163.2	0.332257	163.2	0.392207	163.2	0.519462
163.6	0.223105	163.6	0.227996	163.6	0.234543	163.6	0.240097	163.6	0.249218	163.6	0.257573	163.6	0.272278	163.6	0.29842	163.6	0.332526	163.6	0.392949	163.6	0.521571
164.0	0.22313	164.0	0.228016	164.0	0.234561	164.0	0.240142	164.0	0.249279	164.0	0.25759	164.0	0.272356	164.0	0.298654	164.0	0.3328	164.0	0.393687	164.0	0.523672
164.4	0.223158	164.4	0.228038	164.4	0.23458	164.4	0.240196	164.4	0.249335	164.4	0.257606	164.4	0.272445	164.4	0.298886	164.4	0.333074	164.4	0.394417	164.4	0.52585
164.8	0.223193	164.8	0.228061	164.8	0.234598	164.8	0.240248	164.8	0.249395	164.8	0.257623	164.8	0.272541	164.8	0.299143	164.8	0.333351	164.8	0.395128	164.8	0.528061
165.2	0.223225	165.2	0.228095	165.2	0.234616	165.2	0.240302	165.2	0.24947	165.2	0.257644	165.2	0.272642	165.2	0.299403	165.2	0.33363	165.2	0.395905	165.2	0.530249
165.6	0.223254	165.6	0.228127	165.6	0.234633	165.6	0.240372	165.6	0.24955	165.6	0.257676	165.6	0.272731	165.6	0.299668	165.6	0.333906	165.6	0.396714	165.6	0.532392
166.0	0.22328	166.0	0.228157	166.0	0.23465	166.0	0.240435	166.0	0.249622	166.0	0.257716	166.0	0.272813	166.0	0.29992	166.0	0.334189	166.0	0.397486	166.0	0.534595
166.4	0.223305	166.4	0.228184	166.4	0.234666	166.4	0.240493	166.4	0.249687	166.4	0.257753	166.4	0.272891	166.4	0.300185	166.4	0.334465	166.4	0.398241	166.4	0.536744
166.8	0.223328	166.8	0.228209	166.8	0.234683	166.8	0.240546	166.8	0.249746	166.8	0.257786	166.8	0.272975	166.8	0.300479	166.8	0.334748	166.8	0.399025	166.8	0.538842
167.2	0.223349	167.2	0.228233	167.2	0.234699	167.2	0.240595	167.2	0.2498	167.2	0.257817	167.2	0.273078	167.2	0.300757	167.2	0.335042	167.2	0.399816	167.2	0.540962
167.6	0.223369	167.6	0.228256	167.6	0.234715	167.6	0.24064	167.6	0.24985	167.6	0.257845	167.6	0.273205	167.6	0.301013	167.6	0.33533	167.6	0.400632	167.6	0.543067
168.0	0.223388	168.0	0.228278	168.0	0.23473	168.0	0.240683	168.0	0.249897	168.0	0.257871	168.0	0.273342	168.0	0.301264	168.0	0.3356	168.0	0.401446	168.0	0.545134
168.4	0.223407	168.4	0.228299	168.4	0.234745	168.4	0.240723	168.4	0.249942	168.4	0.257908	168.4	0.273463	168.4	0.301539	168.4	0.335863	168.4	0.402247	168.4	0.547219
168.8	0.223424	168.8	0.228319	168.8	0.23476	168.8	0.240762	168.8	0.249999	168.8	0.257941	168.8	0.273572	168.8	0.301819	168.8	0.336112	168.8	0.403059	168.8	0.549354
169.2	0.22344	169.2	0.228339	169.2	0.234775	169.2	0.240798	169.2	0.250051	169.2	0.257997	169.2	0.27368	169.2	0.302096	169.2	0.33641	169.2	0.403903	169.2	0.551533
169.6	0.223456	169.6	0.228358	169.6	0.23479	169.6	0.240842	169.6	0.250099	169.6	0.258049	169.6	0.273824	169.6	0.302363	169.6	0.336731	169.6	0.40476	169.6	0.55373
170.0	0.223472	170.0	0.228376	170.0	0.234804	170.0	0.240887	170.0	0.250144	170.0	0.258096	170.0	0.273981	170.0	0.302619	170.0	0.33704	170.0	0.405659	170.0	0.555976
170.4	0.223487	170.4	0.228394	170.4	0.234829	170.4	0.240934	170.4	0.250186	170.4	0.258139	170.4	0.274127	170.4	0.302898	170.4	0.337374	170.4	0.406537	170.4	0.558254
170.8	0.223501	170.8	0.228411	170.8	0.234854	170.8	0.24099	170.8	0.250226	170.8	0.258179	170.8	0.274255	170.8	0.303169	170.8	0.337694	170.8	0.407404	170.8	0.560531
171.2	0.223515	171.2	0.228428	171.2	0.234877	171.2	0.241064	171.2	0.250264	171.2	0.258252	171.2	0.274371	171.2	0.303464	171.2	0.338031	171.2	0.408347	171.2	0.562778
171.6	0.223528	171.6	0.228444	171.6	0.234898	171.6	0.241143	171.6	0.2503	171.6	0.25834	171.6	0.274477	171.6	0.303771	171.6	0.338354	171.6	0.409284	171.6	0.565042
172.0	0.22355	172.0	0.22846	172.0	0.234919	172.0	0.241214	172.0	0.250335	172.0	0.258418	172.0	0.274581	172.0	0.304078	172.0	0.338679	172.0	0.410246	172.0	0.56733
172.4	0.223574	172.4	0.228475	172.4	0.234938	172.4	0.241278	172.4	0.250369	172.4	0.258492	172.4	0.274696	172.4	0.304388	172.4	0.339001	172.4	0.41125	172.4	0.569651
172.8	0.223595	172.8	0.22849	172.8	0.234956	172.8	0.241335	172.8	0.250401	172.8	0.258569	172.8	0.274806	172.8	0.304688	172.8	0.339301	172.8	0.412237	172.8	0.572044
173.2	0.223615	173.2	0.228505	173.2	0.234974	173.2	0.241388	173.2	0.250437	173.2	0.25865	173.2	0.274916	173.2	0.304979	173.2	0.339627	173.2	0.413217	173.2	0.574473
173.6	0.223633	173.6	0.228531	173.6	0.234992	173.6	0.241437	173.6	0.25048	173.6	0.258723	173.6	0.275036	173.6	0.305261	173.6	0.339957	173.6	0.414219	173.6	0.57692
174.0	0.22365	174.0	0.228556	174.0	0.235024	174.0	0.241483	174.0	0.25052	174.0	0.258787	174.0	0.275157	174.0	0.305546	174.0	0.340292	174.0	0.415241	174.0	0.579452
174.4	0.223665	174.4	0.228579	174.4	0.235063	174.4	0.241525	174.4	0.250562	174.4	0.258869	174.4	0.275268	174.4	0.305837	174.4	0.340622	174.4	0.416207	174.4	0.582133
174.8	0.22368	174.8	0.2286	174.8	0.2351	174.8	0.241566	174.8	0.250609	174.8	0.25896	174.8	0.275379	174.8	0.306127	174.8	0.340962	174.8	0.417188	174.8	0.584862
175.2	0.223695	175.2	0.22862	175.2	0.235135	175.2	0.241604	175.2	0.250653	175.2	0.259041	175.2	0.27551	175.2	0.306397	175.2	0.341304	175.2	0.418257	175.2	0.587578
175.6	0.223708	175.6	0.228639	175.6	0.235181	175.6	0.24164	175.6	0.250694	175.6	0.259115	175.6	0.275628	175.6	0.30668	175.6	0.341622	175.6	0.41938	175.6	0.590341
176.0	0.223722	176.0	0.228658	176.0	0.235222	176.0	0.241678	176.0	0.250733	176.0	0.259183	176.0	0.275736	176.0	0.306983	176.0	0.341915	176.0	0.420459	176.0	0.593128
176.4	0.223734	176.4	0.228675	176.4	0.235258	176.4	0.241725	176.4	0.25077	176.4	0.259245	176.4	0.275843	176.4	0.307284	176.4	0.3422	176.4	0.421502	176.4	0.595877
176.8	0.223747	176.8	0.228692	176.8	0.23529	176.8	0.241767	176.8	0.250806	176.8	0.259304	176.8	0.275944	176.8	0.307586	176.8	0.342501	176.8	0.422528	176.8	0.598605
177.2	0.223759	177.2	0.228709	177.2	0.23532	177.2	0.241806	177.2	0.25084	177.2	0.259359	177.2	0.276036	177.2	0.307901	177.2	0.342801	177.2	0.423529	177.2	0.601323
177.6	0.223788	177.6	0.228724	177.6	0.235348	177.6	0.241844	177.6	0.250873	177.6	0.259411	177.6	0.276122	177.6	0.308197	177.6	0.34312	177.6	0.424541	177.6	0.604095
178.0	0.223815	178.0	0.22874	178.0	0.235374	178.0	0.241908	178.0	0.250909	178.0	0.25946	178.0	0.276203	178.0	0.308476	178.0	0.34346	178.0	0.42558	178.0	0.606963
178.4	0.223838	178.4	0.228754	178.4	0.235399	178.4	0.241975	178.4	0.250954	178.4	0.259507	178.4	0.276285	178.4	0.308733	178.4	0.343785	178.4	0.426647	178.4	0.609869
178.8	0.223859	178.8	0.228769	178.8	0.235423	178.8	0.242034	178.8	0.250993	178.8	0.259552	178.8	0.276371	178.8	0.309001	178.8	0.344107	178.8	0.427768	178.8	0.612799
179.2	0.223878	179.2	0.228783	179.2	0.235446	179.2	0.242096	179.2	0.251029	179.2	0.259595	179.2	0.276483	179.2	0.309263	179.2	0.344425	179.2	0.428925	179.2	0.615767
179.6	0.223895	179.6	0.228796	179.6	0.235468	179.6	0.242162	179.6	0.251063	179.6	0.259636	179.6	0.276603	179.6	0.30953	179.6	0.344726	179.6	0.430135	179.6	0.618836
180.0	0.223912	180.0	0.228809	180.0	0.235489	180.0	0.242221	180.0	0.251107	180.0	0.259677	180.0	0.276719	180.0	0.309773	180.0	0.345023	180.0	0.431361	180.0	0.62189
180.4	0.223927	180.4	0.228834	180.4	0.235519	180.4	0.242273	180.4	0.251146	180.4	0.259726	180.4	0.276834	180.4	0.309997	180.4	0.345329	180.4	0.432566	180.4	0.624942
180.8	0.223944	180.8	0.22886	180.8	0.235549	180.8	0.242322	180.8	0.251183	180.8	0.259771	180.8	0.276949	180.8	0.310247	180.8	0.345654	180.8	0.433769	180.8	0.628098
181.2	0.223965	181.2	0.228883	181.2	0.235577	181.2	0.242366	181.2	0.251218	181.2	0.259828	181.2	0.277053	181.2	0.310485	181.2	0.345995	181.2	0.434977	181.2	0.631301
181.6	0.223985	181.6	0.228905	181.6	0.235603	181.6	0.242408	181.6	0.25125	181.6	0.25988	181.6	0.277159	181.6	0.310704	181.6	0.346384	181.6	0.436208	181.6	0.634505
182.0	0.224003	182.0	0.228925	182.0	0.235628	182.0	0.242453	182.0	0.251282	182.0	0.259932	182.0	0.277272	182.0	0.31093	182.0	0.346767	182.0	0.43745	182.0	0.637793
182.4	0.224025	182.4	0.228945	182.4	0.235651	182.4	0.242509	182.4	0.251312	182.4	0.25999	182.4	0.277386	182.4	0.311172	182.4	0.34715	182.4	0.438721	182.4	0.641185
182.8	0.224056	182.8	0.228964	182.8	0.235674	182.8	0.242565	182.8	0.251341	182.8	0.260054	182.8	0.277492	182.8	0.311425	182.8	0.347519	182.8	0.439983	182.8	0.644581
183.2	0.224089	183.2	0.228981	183.2	0.235696	183.2	0.242615	183.2	0.25137	183.2	0.260112	183.2	0.277588	183.2	0.311684	183.2	0.347882	183.2	0.44125	183.2	0.647961
183.6	0.224129	183.6	0.228999	183.6	0.235717	183.6	0.242662	183.6	0.251411	183.6	0.260164	183.6	0.277681	183.6	0.31195	183.6	0.348254	183.6	0.442544	183.6	0.651323
184.0	0.224164	184.0	0.229015	184.0	0.235737	184.0	0.242717	184.0	0.251449	184.0	0.260212	184.0	0.277778	184.0	0.31221	184.0	0.348627	184.0	0.443893	184.0	0.654751
184.4	0.224194	184.4	0.229031	184.4	0.235756	184.4	0.24277	184.4	0.251485	184.4	0.260256	184.4	0.277876	184.4	0.312478	184.4	0.348995	184.4	0.445238	184.4	0.658298
184.8	0.224222	184.8	0.229047	184.8	0.235775	184.8	0.242818	184.8	0.25152	184.8	0.260298	184.8	0.277999	184.8	0.312758	184.8	0.349376	184.8	0.446561	184.8	0.661915
185.2	0.224247	185.2	0.229062	185.2	0.235794	185.2	0.242862	185.2	0.251552	185.2	0.260355	185.2	0.278137	185.2	0.313027	185.2	0.349769	185.2	0.447853	185.2	0.665643
185.6	0.224271	185.6	0.229077	185.6	0.235812	185.6	0.242903	185.6	0.251583	185.6	0.260408	185.6	0.278272	185.6	0.313296	185.6	0.350165	185.6	0.449177	185.6	0.669442
186.0	0.224293	186.0	0.229091	186.0	0.235829	186.0	0.242948	186.0	0.251613	186.0	0.260456	186.0	0.278404	186.0	0.313573	186.0	0.350545	186.0	0.450531	186.0	0.673395
186.4	0.224313	186.4	0.229105	186.4	0.235846	186.4	0.242997	186.4	0.251642	186.4	0.260501	186.4	0.278525	186.4	0.313836	186.4	0.35092	186.4	0.451956	186.4	0.677516
186.8	0.224333	186.8	0.229119	186.8	0.235863	186.8	0.243041	186.8	0.251669	186.8	0.26057	186.8	0.278662	186.8	0.314092	186.8	0.351281	186.8	0.453348	186.8	0.681739
187.2	0.224352	187.2	0.229132	187.2	0.235879	187.2	0.243081	187.2	0.251696	187.2	0.260645	187.2	0.278798	187.2	0.314344	187.2	0.35167	187.2	0.454743	187.2	0.686017
187.6	0.224369	187.6	0.229145	187.6	0.235895	187.6	0.243119	187.6	0.251722	187.6	0.260712	187.6	0.278925	187.6	0.314586	187.6	0.352083	187.6	0.456157	187.6	0.69027
188.0	0.224386	188.0	0.229158	188.0	0.235911	188.0	0.243154	188.0	0.251746	188.0	0.260772	188.0	0.279054	188.0	0.314822	188.0	0.352484	188.0	0.457556	188.0	0.694601
188.4	0.224403	188.4	0.229171	188.4	0.235926	188.4	0.243201	188.4	0.251771	188.4	0.260826	188.4	0.279194	188.4	0.315049	188.4	0.352892	188.4	0.458949	188.4	0.698983
188.8	0.224418	188.8	0.229183	188.8	0.235941	188.8	0.243244	188.8	0.251794	188.8	0.260876	188.8	0.279329	188.8	0.315261	188.8	0.353289	188.8	0.460321	188.8	0.703469
189.2	0.224439	189.2	0.229195	189.2	0.235955	189.2	0.243285	189.2	0.251817	189.2	0.260923	189.2	0.279454	189.2	0.315493	189.2	0.353675	189.2	0.46168	189.2	0.707985
189.6	0.224465	189.6	0.229207	189.6	0.23597	189.6	0.243336	189.6	0.251839	189.6	0.260967	189.6	0.279574	189.6	0.315713	189.6	0.354044	189.6	0.463099	189.6	0.712502
190.0	0.224488	190.0	0.229218	190.0	0.235984	190.0	0.243391	190.0	0.25186	190.0	0.26102	190.0	0.279691	190.0	0.315953	190.0	0.354409	190.0	0.464522	190.0	0.717028
190.4	0.224509	190.4	0.22923	190.4	0.236004	190.4	0.243447	190.4	0.251881	190.4	0.261069	190.4	0.279807	190.4	0.316178	190.4	0.35477	190.4	0.465975	190.4	0.721632
190.8	0.224529	190.8	0.229241	190.8	0.236031	190.8	0.243498	190.8	0.251902	190.8	0.261114	190.8	0.279934	190.8	0.316385	190.8	0.355145	190.8	0.467483	190.8	0.726198
191.2	0.224547	191.2	0.229252	191.2	0.236056	191.2	0.243551	191.2	0.251922	191.2	0.261156	191.2	0.28005	191.2	0.316581	191.2	0.355549	191.2	0.469048	191.2	0.730739
191.6	0.224565	191.6	0.229262	191.6	0.236088	191.6	0.243605	191.6	0.251941	191.6	0.261196	191.6	0.280176	191.6	0.31677	191.6	0.356034	191.6	0.470624	191.6	0.735453
192.0	0.224583	192.0	0.229273	192.0	0.236132	192.0	0.243653	192.0	0.25196	192.0	0.26124	192.0	0.280315	192.0	0.316971	192.0	0.356538	192.0	0.472236	192.0	0.740297
192.4	0.224612	192.4	0.229283	192.4	0.236174	192.4	0.243698	192.4	0.251979	192.4	0.261289	192.4	0.280445	192.4	0.317195	192.4	0.357032	192.4	0.473788	192.4	0.745167
192.8	0.224638	192.8	0.229294	192.8	0.236212	192.8	0.243754	192.8	0.251997	192.8	0.261335	192.8	0.280601	192.8	0.317434	192.8	0.35751	192.8	0.475309	192.8	0.750128
193.2	0.224661	193.2	0.229304	193.2	0.236245	193.2	0.243807	193.2	0.252014	193.2	0.261387	193.2	0.280746	193.2	0.317704	193.2	0.357975	193.2	0.476793	193.2	0.755233
193.6	0.224683	193.6	0.229314	193.6	0.236276	193.6	0.243875	193.6	0.252032	193.6	0.261435	193.6	0.280888	193.6	0.317977	193.6	0.358465	193.6	0.478273	193.6	0.760312
194.0	0.224704	194.0	0.229324	194.0	0.236304	194.0	0.243949	194.0	0.252049	194.0	0.261478	194.0	0.281016	194.0	0.318245	194.0	0.35896	194.0	0.479741	194.0	0.765441
194.4	0.224723	194.4	0.229333	194.4	0.23633	194.4	0.244017	194.4	0.252065	194.4	0.261519	194.4	0.281157	194.4	0.318526	194.4	0.359425	194.4	0.481218	194.4	0.770707
194.8	0.224742	194.8	0.229343	194.8	0.236354	194.8	0.244078	194.8	0.252082	194.8	0.261558	194.8	0.281297	194.8	0.318837	194.8	0.359891	194.8	0.482701	194.8	0.775944
195.2	0.224759	195.2	0.229352	195.2	0.236378	195.2	0.244134	195.2	0.252098	195.2	0.261598	195.2	0.281426	195.2	0.319119	195.2	0.360349	195.2	0.484175	195.2	0.781161
195.6	0.224776	195.6	0.229362	195.6	0.2364	195.6	0.244186	195.6	0.252113	195.6	0.261647	195.6	0.281568	195.6	0.319393	195.6	0.360823	195.6	0.48558	195.6	0.786432
196.0	0.224792	196.0	0.229371	196.0	0.236421	196.0	0.244234	196.0	0.252129	196.0	0.261692	196.0	0.281697	196.0	0.31967	196.0	0.361285	196.0	0.486993	196.0	0.791758
196.4	0.224808	196.4	0.22938	196.4	0.236442	196.4	0.244279	196.4	0.252144	196.4	0.261735	196.4	0.281815	196.4	0.319939	196.4	0.361731	196.4	0.48841	196.4	0.797154
196.8	0.224823	196.8	0.229389	196.8	0.236467	196.8	0.244322	196.8	0.252158	196.8	0.261775	196.8	0.281923	196.8	0.320241	196.8	0.362206	196.8	0.489897	196.8	0.802676
197.2	0.224837	197.2	0.229398	197.2	0.2365	197.2	0.244371	197.2	0.252173	197.2	0.261813	197.2	0.282024	197.2	0.320541	197.2	0.362675	197.2	0.491401	197.2	0.808342
197.6	0.224851	197.6	0.229407	197.6	0.23653	197.6	0.244422	197.6	0.252187	197.6	0.261849	197.6	0.282117	197.6	0.320851	197.6	0.363151	197.6	0.492897	197.6	0.814054
198.0	0.224864	198.0	0.229415	198.0	0.236557	198.0	0.24448	198.0	0.252201	198.0	0.261884	198.0	0.282218	198.0	0.321182	198.0	0.363612	198.0	0.494357	198.0	0.819837
198.4	0.224877	198.4	0.229424	198.4	0.236582	198.4	0.244535	198.4	0.252215	198.4	0.261917	198.4	0.282333	198.4	0.321502	198.4	0.364104	198.4	0.495838	198.4	0.825666
198.8	0.224889	198.8	0.229432	198.8	0.236606	198.8	0.244585	198.8	0.252228	198.8	0.261949	198.8	0.282458	198.8	0.321801	198.8	0.364562	198.8	0.497284	198.8	0.831473
199.2	0.224902	199.2	0.229441	199.2	0.236628	199.2	0.244632	199.2	0.252241	199.2	0.26198	199.2	0.282578	199.2	0.322108	199.2	0.365	199.2	0.498716	199.2	0.83743
199.6	0.224913	199.6	0.22946	199.6	0.23665	199.6	0.244675	199.6	0.252254	199.6	0.262013	199.6	0.282696	199.6	0.322417	199.6	0.365453	199.6	0.500158	199.6	0.843546
200.0	0.224925	200.0	0.229481	200.0	0.23667	200.0	0.244716	200.0	0.252267	200.0	0.262057	200.0	0.28281	200.0	0.322716	200.0	0.365908	200.0	0.5016	200.0	0.849871
200.4	0.224936	200.4	0.2295	200.4	0.236689	200.4	0.244754	200.4	0.25228	200.4	0.262096	200.4	0.282934	200.4	0.323016	200.4	0.36634	200.4	0.503095	200.4	0.856306
200.8	0.224947	200.8	0.229516	200.8	0.236708	200.8	0.24479	200.8	0.252292	200.8	0.262131	200.8	0.28307	200.8	0.323307	200.8	0.366766	200.8	0.504614	200.8	0.862859
201.2	0.224957	201.2	0.229531	201.2	0.236737	201.2	0.244839	201.2	0.252304	201.2	0.262169	201.2	0.283204	201.2	0.323618	201.2	0.36722	201.2	0.506095	201.2	0.869632
201.6	0.224968	201.6	0.229545	201.6	0.236769	201.6	0.244886	201.6	0.252316	201.6	0.262205	201.6	0.283341	201.6	0.323956	201.6	0.367654	201.6	0.50756	201.6	0.876546
202.0	0.224978	202.0	0.229558	202.0	0.236797	202.0	0.244929	202.0	0.252344	202.0	0.262252	202.0	0.283467	202.0	0.324285	202.0	0.368078	202.0	0.509072	202.0	0.883512
202.4	0.224988	202.4	0.22957	202.4	0.236824	202.4	0.24497	202.4	0.252369	202.4	0.262301	202.4	0.283582	202.4	0.324614	202.4	0.368531	202.4	0.510625	202.4	0.890473
202.8	0.224998	202.8	0.229581	202.8	0.236848	202.8	0.245008	202.8	0.252391	202.8	0.262355	202.8	0.283689	202.8	0.324915	202.8	0.369001	202.8	0.512249	202.8	0.897468
203.2	0.225007	203.2	0.229592	203.2	0.23687	203.2	0.245045	203.2	0.252411	203.2	0.262415	203.2	0.283814	203.2	0.325204	203.2	0.369511	203.2	0.513862	203.2	0.904483
203.6	0.225016	203.6	0.229602	203.6	0.236891	203.6	0.245086	203.6	0.252429	203.6	0.26247	203.6	0.283928	203.6	0.325493	203.6	0.370046	203.6	0.515536	203.6	0.911616
204.0	0.225026	204.0	0.229622	204.0	0.236911	204.0	0.245129	204.0	0.252447	204.0	0.262521	204.0	0.28405	204.0	0.325775	204.0	0.370573	204.0	0.51724	204.0	0.918877
204.4	0.225035	204.4	0.229641	204.4	0.23693	204.4	0.245167	204.4	0.252464	204.4	0.262567	204.4	0.284187	204.4	0.32604	204.4	0.371067	204.4	0.519013	204.4	0.926146
204.8	0.225044	204.8	0.229657	204.8	0.236948	204.8	0.245202	204.8	0.25248	204.8	0.262611	204.8	0.284325	204.8	0.326306	204.8	0.371547	204.8	0.520847	204.8	0.933446
205.2	0.225052	205.2	0.229673	205.2	0.236965	205.2	0.245235	205.2	0.252495	205.2	0.262662	205.2	0.284463	205.2	0.32657	205.2	0.372007	205.2	0.522726	205.2	0.940841
205.6	0.225061	205.6	0.229687	205.6	0.236982	205.6	0.245273	205.6	0.252517	205.6	0.262712	205.6	0.284607	205.6	0.326827	205.6	0.37246	205.6	0.524629	205.6	0.948479
206.0	0.225069	206.0	0.229702	206.0	0.236998	206.0	0.245307	206.0	0.252537	206.0	0.262758	206.0	0.284757	206.0	0.327068	206.0	0.372921	206.0	0.526491	206.0	0.956479
206.4	0.225077	206.4	0.229725	206.4	0.237014	206.4	0.245339	206.4	0.252555	206.4	0.262801	206.4	0.284905	206.4	0.327293	206.4	0.373361	206.4	0.528301	206.4	0.96467
206.8	0.225086	206.8	0.229747	206.8	0.237035	206.8	0.245369	206.8	0.252574	206.8	0.262841	206.8	0.285045	206.8	0.327527	206.8	0.373799	206.8	0.530098	206.8	0.972866
207.2	0.225094	207.2	0.22978	207.2	0.237063	207.2	0.245397	207.2	0.252603	207.2	0.262887	207.2	0.285174	207.2	0.327759	207.2	0.374224	207.2	0.531879	207.2	0.981129
207.6	0.225102	207.6	0.22981	207.6	0.237089	207.6	0.245424	207.6	0.25263	207.6	0.262933	207.6	0.285293	207.6	0.328027	207.6	0.374631	207.6	0.533718	207.6	0.989377
208.0	0.225109	208.0	0.229838	208.0	0.237123	208.0	0.24545	208.0	0.252653	208.0	0.262991	208.0	0.285403	208.0	0.328313	208.0	0.375052	208.0	0.535552	208.0	0.997599
208.4	0.225117	208.4	0.229864	208.4	0.237156	208.4	0.245475	208.4	0.252675	208.4	0.263046	208.4	0.285506	208.4	0.328604	208.4	0.375479	208.4	0.537382	208.4	1.0059
208.8	0.225125	208.8	0.229888	208.8	0.237192	208.8	0.245498	208.8	0.252695	208.8	0.263096	208.8	0.285602	208.8	0.328881	208.8	0.375921	208.8	0.539217	208.8	1.01437
209.2	0.225132	209.2	0.229915	209.2	0.23723	209.2	0.245521	209.2	0.252721	209.2	0.263158	209.2	0.285694	209.2	0.329136	209.2	0.376396	209.2	0.541157	209.2	1.02299
209.6	0.22514	209.6	0.229949	209.6	0.237264	209.6	0.245544	209.6	0.252759	209.6	0.263215	209.6	0.285794	209.6	0.329391	209.6	0.376866	209.6	0.543147	209.6	1.03174
210.0	0.225147	210.0	0.229981	210.0	0.237295	210.0	0.245565	210.0	0.252804	210.0	0.263267	210.0	0.285891	210.0	0.329667	210.0	0.377382	210.0	0.545182	210.0	1.04057
210.4	0.225154	210.4	0.230009	210.4	0.237322	210.4	0.245586	210.4	0.25285	210.4	0.263315	210.4	0.285985	210.4	0.329935	210.4	0.377897	210.4	0.547205	210.4	1.04955
210.8	0.225161	210.8	0.230036	210.8	0.23736	210.8	0.245607	210.8	0.25289	210.8	0.26336	210.8	0.286098	210.8	0.330184	210.8	0.378405	210.8	0.549225	210.8	1.05858
211.2	0.225168	211.2	0.23006	211.2	0.237396	211.2	0.245626	211.2	0.252925	211.2	0.263402	211.2	0.28621	211.2	0.330443	211.2	0.378916	211.2	0.551235	211.2	1.06772
211.6	0.225175	211.6	0.230083	211.6	0.237428	211.6	0.245646	211.6	0.252956	211.6	0.263442	211.6	0.286348	211.6	0.330699	211.6	0.379406	211.6	0.553237	211.6	1.07715
212.0	0.225182	212.0	0.230105	212.0	0.237457	212.0	0.245664	212.0	0.252985	212.0	0.26348	212.0	0.286486	212.0	0.330933	212.0	0.379929	212.0	0.555319	212.0	1.08673
212.4	0.225189	212.4	0.230126	212.4	0.237484	212.4	0.245683	212.4	0.253012	212.4	0.263521	212.4	0.286609	212.4	0.331158	212.4	0.380484	212.4	0.557372	212.4	1.09638
212.8	0.225195	212.8	0.230146	212.8	0.237509	212.8	0.2457	212.8	0.253038	212.8	0.263568	212.8	0.286722	212.8	0.331374	212.8	0.381026	212.8	0.559429	212.8	1.10614
213.2	0.225202	213.2	0.230165	213.2	0.237532	213.2	0.245718	213.2	0.253062	213.2	0.26361	213.2	0.286849	213.2	0.331605	213.2	0.381553	213.2	0.561466	213.2	1.11597
213.6	0.225209	213.6	0.230183	213.6	0.237554	213.6	0.245735	213.6	0.253085	213.6	0.263649	213.6	0.286978	213.6	0.331867	213.6	0.382086	213.6	0.563592	213.6	1.12585
214.0	0.225215	214.0	0.2302	214.0	0.237575	214.0	0.245751	214.0	0.253106	214.0	0.263684	214.0	0.287114	214.0	0.33214	214.0	0.382624	214.0	0.565796	214.0	1.13605
214.4	0.225222	214.4	0.230217	214.4	0.237595	214.4	0.245768	214.4	0.253127	214.4	0.263718	214.4	0.287249	214.4	0.332405	214.4	0.383146	214.4	0.568042	214.4	1.14648
214.8	0.225228	214.8	0.230234	214.8	0.237614	214.8	0.245784	214.8	0.253147	214.8	0.26375	214.8	0.28738	214.8	0.332643	214.8	0.383668	214.8	0.570354	214.8	1.15707
215.2	0.22524	215.2	0.23025	215.2	0.237632	215.2	0.245799	215.2	0.253166	215.2	0.26378	215.2	0.287506	215.2	0.33286	215.2	0.384218	215.2	0.572764	215.2	1.16773
215.6	0.225255	215.6	0.230265	215.6	0.23765	215.6	0.245815	215.6	0.253187	215.6	0.263809	215.6	0.287627	215.6	0.333094	215.6	0.384773	215.6	0.575194	215.6	1.17836
216.0	0.22527	216.0	0.23028	216.0	0.237666	216.0	0.245829	216.0	0.253217	216.0	0.263837	216.0	0.287757	216.0	0.333335	216.0	0.385335	216.0	0.577632	216.0	1.18901
216.4	0.225284	216.4	0.230294	216.4	0.237682	216.4	0.245844	216.4	0.253245	216.4	0.263864	216.4	0.287895	216.4	0.333561	216.4	0.385908	216.4	0.580135	216.4	1.19982
216.8	0.225297	216.8	0.230308	216.8	0.237709	216.8	0.245858	216.8	0.253271	216.8	0.26389	216.8	0.288028	216.8	0.333775	216.8	0.386529	216.8	0.582595	216.8	1.21067
217.2	0.22531	217.2	0.230322	217.2	0.237736	217.2	0.245873	217.2	0.253295	217.2	0.263923	217.2	0.288148	217.2	0.333971	217.2	0.387214	217.2	0.585081	217.2	1.22166
217.6	0.225322	217.6	0.230335	217.6	0.237762	217.6	0.245886	217.6	0.253318	217.6	0.263962	217.6	0.288259	217.6	0.334161	217.6	0.387913	217.6	0.587603	217.6	1.23283
218.0	0.225334	218.0	0.230348	218.0	0.237785	218.0	0.2459	218.0	0.25334	218.0	0.263998	218.0	0.288376	218.0	0.334346	218.0	0.388572	218.0	0.590183	218.0	1.24408
218.4	0.225345	218.4	0.230361	218.4	0.237807	218.4	0.245913	218.4	0.25336	218.4	0.264031	218.4	0.288494	218.4	0.33453	218.4	0.389253	218.4	0.592828	218.4	1.25549
218.8	0.225356	218.8	0.230373	218.8	0.237827	218.8	0.245926	218.8	0.25338	218.8	0.264062	218.8	0.28861	218.8	0.334705	218.8	0.389915	218.8	0.595456	218.8	1.26727
219.2	0.225366	219.2	0.230385	219.2	0.237846	219.2	0.245939	219.2	0.253399	219.2	0.264091	219.2	0.288728	219.2	0.334901	219.2	0.390552	219.2	0.598088	219.2	1.27912
219.6	0.225376	219.6	0.230405	219.6	0.237864	219.6	0.245952	219.6	0.253417	219.6	0.264128	219.6	0.288837	219.6	0.335105	219.6	0.391229	219.6	0.600761	219.6	1.29113
220.0	0.225386	220.0	0.230428	220.0	0.23788	220.0	0.245964	220.0	0.253435	220.0	0.264162	220.0	0.288945	220.0	0.335348	220.0	0.391917	220.0	0.603376	220.0	1.30347
220.4	0.225396	220.4	0.230449	220.4	0.237896	220.4	0.245976	220.4	0.25346	220.4	0.264192	220.4	0.289052	220.4	0.335605	220.4	0.392603	220.4	0.605966	220.4	1.31597
220.8	0.225405	220.8	0.230468	220.8	0.237911	220.8	0.245988	220.8	0.25349	220.8	0.264221	220.8	0.289151	220.8	0.335865	220.8	0.39329	220.8	0.608543	220.8	1.32861
221.2	0.225414	221.2	0.230486	221.2	0.237925	221.2	0.246	221.2	0.253516	221.2	0.264248	221.2	0.289253	221.2	0.336109	221.2	0.393963	221.2	0.611131	221.2	1.34136
221.6	0.225423	221.6	0.230503	221.6	0.237938	221.6	0.246012	221.6	0.253541	221.6	0.264281	221.6	0.289383	221.6	0.336379	221.6	0.39464	221.6	0.613828	221.6	1.35417
222.0	0.225431	222.0	0.230519	222.0	0.237951	222.0	0.246023	222.0	0.253564	222.0	0.264313	222.0	0.289523	222.0	0.336648	222.0	0.395303	222.0	0.616545	222.0	1.36699
222.4	0.22544	222.4	0.230535	222.4	0.237964	222.4	0.246034	222.4	0.253586	222.4	0.264343	222.4	0.289653	222.4	0.336899	222.4	0.39594	222.4	0.619359	222.4	1.38003
222.8	0.225448	222.8	0.23055	222.8	0.237976	222.8	0.246045	222.8	0.253606	222.8	0.264371	222.8	0.289788	222.8	0.337155	222.8	0.396589	222.8	0.622183	222.8	1.39306
223.2	0.225456	223.2	0.230564	223.2	0.237987	223.2	0.246056	223.2	0.253626	223.2	0.264408	223.2	0.289921	223.2	0.33742	223.2	0.397243	223.2	0.625039	223.2	1.40627
223.6	0.225464	223.6	0.230578	223.6	0.238005	223.6	0.246067	223.6	0.253645	223.6	0.264444	223.6	0.290041	223.6	0.337727	223.6	0.39788	223.6	0.627935	223.6	1.41976
224.0	0.225472	224.0	0.230592	224.0	0.238028	224.0	0.246078	224.0	0.253663	224.0	0.264477	224.0	0.290156	224.0	0.33805	224.0	0.398489	224.0	0.630935	224.0	1.43354
224.4	0.225479	224.4	0.230605	224.4	0.238048	224.4	0.246099	224.4	0.25368	224.4	0.264508	224.4	0.290273	224.4	0.33836	224.4	0.399092	224.4	0.634011	224.4	1.44764
224.8	0.225487	224.8	0.230618	224.8	0.238077	224.8	0.246124	224.8	0.253697	224.8	0.264537	224.8	0.290413	224.8	0.338653	224.8	0.399671	224.8	0.637136	224.8	1.46191
225.2	0.225494	225.2	0.23063	225.2	0.238111	225.2	0.246156	225.2	0.253713	225.2	0.264565	225.2	0.290552	225.2	0.338941	225.2	0.400278	225.2	0.640287	225.2	1.47638
225.6	0.225501	225.6	0.230642	225.6	0.238149	225.6	0.246195	225.6	0.253729	225.6	0.264591	225.6	0.290696	225.6	0.339233	225.6	0.400886	225.6	0.643448	225.6	1.491
226.0	0.225508	226.0	0.230654	226.0	0.238184	226.0	0.246234	226.0	0.253756	226.0	0.264617	226.0	0.290849	226.0	0.339538	226.0	0.401459	226.0	0.646677	226.0	1.50585
226.4	0.225515	226.4	0.230666	226.4	0.238216	226.4	0.24627	226.4	0.253784	226.4	0.264641	226.4	0.290994	226.4	0.339856	226.4	0.402016	226.4	0.649966	226.4	1.52093
226.8	0.225523	226.8	0.230677	226.8	0.238247	226.8	0.246301	226.8	0.25381	226.8	0.264665	226.8	0.291127	226.8	0.340177	226.8	0.40258	226.8	0.653233	226.8	1.53614
227.2	0.225534	227.2	0.230688	227.2	0.238283	227.2	0.246331	227.2	0.253834	227.2	0.264689	227.2	0.29125	227.2	0.34052	227.2	0.403176	227.2	0.656649	227.2	1.55146
227.6	0.225546	227.6	0.230699	227.6	0.238315	227.6	0.246358	227.6	0.253857	227.6	0.264711	227.6	0.291368	227.6	0.340857	227.6	0.403791	227.6	0.660126	227.6	1.56691
228.0	0.225556	228.0	0.230709	228.0	0.238344	228.0	0.246384	228.0	0.253878	228.0	0.264733	228.0	0.29149	228.0	0.34122	228.0	0.404375	228.0	0.66369	228.0	1.5826
228.4	0.225567	228.4	0.230719	228.4	0.23837	228.4	0.246408	228.4	0.253899	228.4	0.264755	228.4	0.29161	228.4	0.3416	228.4	0.405006	228.4	0.667369	228.4	1.59843
228.8	0.22558	228.8	0.230729	228.8	0.238393	228.8	0.24643	228.8	0.253918	228.8	0.264776	228.8	0.291727	228.8	0.341979	228.8	0.40566	228.8	0.671219	228.8	1.61449
229.2	0.225606	229.2	0.230739	229.2	0.238415	229.2	0.246452	229.2	0.253936	229.2	0.264796	229.2	0.291837	229.2	0.342338	229.2	0.406343	229.2	0.675152	229.2	1.63068
229.6	0.225629	229.6	0.230749	229.6	0.238436	229.6	0.246473	229.6	0.253954	229.6	0.264816	229.6	0.291949	229.6	0.342679	229.6	0.407081	229.6	0.679128	229.6	1.64718
230.0	0.22565	230.0	0.230758	230.0	0.238455	230.0	0.246499	230.0	0.253971	230.0	0.264835	230.0	0.292058	230.0	0.343003	230.0	0.407801	230.0	0.683118	230.0	1.66383
230.4	0.225669	230.4	0.230776	230.4	0.238473	230.4	0.246533	230.4	0.253987	230.4	0.264875	230.4	0.292186	230.4	0.343329	230.4	0.408523	230.4	0.687198	230.4	1.68082
230.8	0.225687	230.8	0.230803	230.8	0.23849	230.8	0.246563	230.8	0.254003	230.8	0.264916	230.8	0.292308	230.8	0.343657	230.8	0.409237	230.8	0.691311	230.8	1.69816
231.2	0.225703	231.2	0.230834	231.2	0.238507	231.2	0.24659	231.2	0.254018	231.2	0.264953	231.2	0.292443	231.2	0.343964	231.2	0.409943	231.2	0.695506	231.2	1.71572
231.6	0.225718	231.6	0.230861	231.6	0.238522	231.6	0.246615	231.6	0.254033	231.6	0.264986	231.6	0.29257	231.6	0.344257	231.6	0.410617	231.6	0.699709	231.6	1.73345
232.0	0.225733	232.0	0.230886	232.0	0.238537	232.0	0.246639	232.0	0.254047	232.0	0.265027	232.0	0.292692	232.0	0.34456	232.0	0.411267	232.0	0.703988	232.0	1.75119
232.4	0.225746	232.4	0.230908	232.4	0.238552	232.4	0.246661	232.4	0.254061	232.4	0.265067	232.4	0.292814	232.4	0.344867	232.4	0.411935	232.4	0.708402	232.4	1.7692
232.8	0.225759	232.8	0.230929	232.8	0.238566	232.8	0.246682	232.8	0.254074	232.8	0.265102	232.8	0.292932	232.8	0.345172	232.8	0.412663	232.8	0.712826	232.8	1.78729
233.2	0.225772	233.2	0.230948	233.2	0.238579	233.2	0.246702	233.2	0.254088	233.2	0.265135	233.2	0.293041	233.2	0.345475	233.2	0.413451	233.2	0.717191	233.2	1.80543
233.6	0.225784	233.6	0.230966	233.6	0.238592	233.6	0.246721	233.6	0.254116	233.6	0.265166	233.6	0.293145	233.6	0.345767	233.6	0.414229	233.6	0.721616	233.6	1.82364
234.0	0.225795	234.0	0.230983	234.0	0.238604	234.0	0.246739	234.0	0.254151	234.0	0.265196	234.0	0.29325	234.0	0.346066	234.0	0.414986	234.0	0.72619	234.0	1.84192
234.4	0.225806	234.4	0.230999	234.4	0.238616	234.4	0.246757	234.4	0.254187	234.4	0.265224	234.4	0.293347	234.4	0.346367	234.4	0.415699	234.4	0.730857	234.4	1.86042
234.8	0.225817	234.8	0.231014	234.8	0.238628	234.8	0.246774	234.8	0.25422	234.8	0.265259	234.8	0.293457	234.8	0.346668	234.8	0.416422	234.8	0.735606	234.8	1.87913
235.2	0.225827	235.2	0.231028	235.2	0.238641	235.2	0.24679	235.2	0.25425	235.2	0.265298	235.2	0.29357	235.2	0.346968	235.2	0.417172	235.2	0.740447	235.2	1.89827
235.6	0.225837	235.6	0.231042	235.6	0.238666	235.6	0.246806	235.6	0.254277	235.6	0.265334	235.6	0.293677	235.6	0.347286	235.6	0.417942	235.6	0.74536	235.6	1.91764
236.0	0.225847	236.0	0.231055	236.0	0.238689	236.0	0.246822	236.0	0.254301	236.0	0.265379	236.0	0.293788	236.0	0.347611	236.0	0.418766	236.0	0.750424	236.0	1.93722
236.4	0.225856	236.4	0.231068	236.4	0.238709	236.4	0.246837	236.4	0.254324	236.4	0.265423	236.4	0.293909	236.4	0.34797	236.4	0.419599	236.4	0.755498	236.4	1.95698
236.8	0.225866	236.8	0.231089	236.8	0.238728	236.8	0.246852	236.8	0.254345	236.8	0.265463	236.8	0.294032	236.8	0.348322	236.8	0.420401	236.8	0.760533	236.8	1.97692
237.2	0.225875	237.2	0.231115	237.2	0.238746	237.2	0.246866	237.2	0.254365	237.2	0.265505	237.2	0.294147	237.2	0.348659	237.2	0.421231	237.2	0.765513	237.2	1.99703
237.6	0.225883	237.6	0.231138	237.6	0.238763	237.6	0.24688	237.6	0.254384	237.6	0.265555	237.6	0.294278	237.6	0.349023	237.6	0.42208	237.6	0.770446	237.6	2.0173
238.0	0.225892	238.0	0.231158	238.0	0.238779	238.0	0.246893	238.0	0.254401	238.0	0.265601	238.0	0.294418	238.0	0.349399	238.0	0.422875	238.0	0.775536	238.0	2.03779
238.4	0.2259	238.4	0.231175	238.4	0.238794	238.4	0.246907	238.4	0.254418	238.4	0.265645	238.4	0.294549	238.4	0.349744	238.4	0.423663	238.4	0.780692	238.4	2.05841
238.8	0.225909	238.8	0.231191	238.8	0.238808	238.8	0.24692	238.8	0.254434	238.8	0.265696	238.8	0.294668	238.8	0.350077	238.8	0.424472	238.8	0.785958	238.8	2.07944
239.2	0.225917	239.2	0.231206	239.2	0.238822	239.2	0.246932	239.2	0.254449	239.2	0.265752	239.2	0.294777	239.2	0.350422	239.2	0.425246	239.2	0.791323	239.2	2.10068
239.6	0.225925	239.6	0.23122	239.6	0.238836	239.6	0.246945	239.6	0.254464	239.6	0.265806	239.6	0.29488	239.6	0.350825	239.6	0.426011	239.6	0.796835	239.6	2.12221
240.0	0.225932	240.0	0.231233	240.0	0.238849	240.0	0.246957	240.0	0.254478	240.0	0.265853	240.0	0.294976	240.0	0.351246	240.0	0.426726	240.0	0.802401	240.0	2.14406
240.4	0.22594	240.4	0.231246	240.4	0.238861	240.4	0.246969	240.4	0.254492	240.4	0.265899	240.4	0.295078	240.4	0.351683	240.4	0.427429	240.4	0.808083	240.4	2.16613
240.8	0.225947	240.8	0.231258	240.8	0.238873	240.8	0.24698	240.8	0.254505	240.8	0.265959	240.8	0.295179	240.8	0.352112	240.8	0.428133	240.8	0.813935	240.8	2.18843
241.2	0.225955	241.2	0.23127	241.2	0.238885	241.2	0.246992	241.2	0.254517	241.2	0.266017	241.2	0.295274	241.2	0.35253	241.2	0.428863	241.2	0.819844	241.2	2.21089
241.6	0.225962	241.6	0.231281	241.6	0.238896	241.6	0.247014	241.6	0.25453	241.6	0.26607	241.6	0.295364	241.6	0.352956	241.6	0.429629	241.6	0.825899	241.6	2.23368
242.0	0.225969	242.0	0.231292	242.0	0.238907	242.0	0.247038	242.0	0.254542	242.0	0.266119	242.0	0.295449	242.0	0.353368	242.0	0.430404	242.0	0.83203	242.0	2.25675
242.4	0.225976	242.4	0.231308	242.4	0.238918	242.4	0.247059	242.4	0.254553	242.4	0.266164	242.4	0.295531	242.4	0.35377	242.4	0.431217	242.4	0.838139	242.4	2.28001
242.8	0.225983	242.8	0.231332	242.8	0.238928	242.8	0.247078	242.8	0.254565	242.8	0.266206	242.8	0.29561	242.8	0.354154	242.8	0.432039	242.8	0.844342	242.8	2.30369
243.2	0.225989	243.2	0.231354	243.2	0.238939	243.2	0.247094	243.2	0.254576	243.2	0.266246	243.2	0.295685	243.2	0.354517	243.2	0.432841	243.2	0.850522	243.2	2.32768
243.6	0.225996	243.6	0.231378	243.6	0.238948	243.6	0.24711	243.6	0.254601	243.6	0.266288	243.6	0.295758	243.6	0.35485	243.6	0.433604	243.6	0.856729	243.6	2.35189
244.0	0.226003	244.0	0.231417	244.0	0.238958	244.0	0.247124	244.0	0.254624	244.0	0.266341	244.0	0.295828	244.0	0.355171	244.0	0.434394	244.0	0.863048	244.0	2.37635
244.4	0.226009	244.4	0.231456	244.4	0.238968	244.4	0.247137	244.4	0.254645	244.4	0.266388	244.4	0.295895	244.4	0.355497	244.4	0.435161	244.4	0.869613	244.4	2.40105
244.8	0.226015	244.8	0.231491	244.8	0.238977	244.8	0.24715	244.8	0.254665	244.8	0.266432	244.8	0.295961	244.8	0.355818	244.8	0.435928	244.8	0.876282	244.8	2.42597
245.2	0.226022	245.2	0.231522	245.2	0.238986	245.2	0.247162	245.2	0.254683	245.2	0.266473	245.2	0.296024	245.2	0.356138	245.2	0.436676	245.2	0.882997	245.2	2.45105
245.6	0.226028	245.6	0.231549	245.6	0.238995	245.6	0.247174	245.6	0.2547	245.6	0.266521	245.6	0.296085	245.6	0.356443	245.6	0.437426	245.6	0.889685	245.6	2.47637
246.0	0.226034	246.0	0.231574	246.0	0.239003	246.0	0.247186	246.0	0.254716	246.0	0.266583	246.0	0.29615	246.0	0.356756	246.0	0.438152	246.0	0.89641	246.0	2.50172
246.4	0.22604	246.4	0.231597	246.4	0.239012	246.4	0.247197	246.4	0.254731	246.4	0.266639	246.4	0.296221	246.4	0.357077	246.4	0.438899	246.4	0.90322	246.4	2.52719
246.8	0.226046	246.8	0.231627	246.8	0.23902	246.8	0.247207	246.8	0.254746	246.8	0.266689	246.8	0.296288	246.8	0.357417	246.8	0.43967	246.8	0.910132	246.8	2.55296
247.2	0.226051	247.2	0.231658	247.2	0.239029	247.2	0.247218	247.2	0.25476	247.2	0.266736	247.2	0.296351	247.2	0.357776	247.2	0.440465	247.2	0.917137	247.2	2.57899
247.6	0.226057	247.6	0.231686	247.6	0.239037	247.6	0.247228	247.6	0.254778	247.6	0.266779	247.6	0.29642	247.6	0.358141	247.6	0.4413	247.6	0.924185	247.6	2.60533
248.0	0.226063	248.0	0.231712	248.0	0.239044	248.0	0.247238	248.0	0.254807	248.0	0.266819	248.0	0.296492	248.0	0.358496	248.0	0.442194	248.0	0.931248	248.0	2.632
248.4	0.226068	248.4	0.231737	248.4	0.239052	248.4	0.247248	248.4	0.254833	248.4	0.266857	248.4	0.296564	248.4	0.358846	248.4	0.443087	248.4	0.938483	248.4	2.65891
248.8	0.226074	248.8	0.23176	248.8	0.23906	248.8	0.247257	248.8	0.254858	248.8	0.266893	248.8	0.29664	248.8	0.359207	248.8	0.444009	248.8	0.945853	248.8	2.68617
249.2	0.226079	249.2	0.231782	249.2	0.239067	249.2	0.247267	249.2	0.254893	249.2	0.266927	249.2	0.296734	249.2	0.359577	249.2	0.444968	249.2	0.953432	249.2	2.71371
249.6	0.226085	249.6	0.231802	249.6	0.239075	249.6	0.247276	249.6	0.254926	249.6	0.26696	249.6	0.296829	249.6	0.359995	249.6	0.445893	249.6	0.961036	249.6	2.74143
250.0	0.22609	250.0	0.231822	250.0	0.239082	250.0	0.247285	250.0	0.254956	250.0	0.266991	250.0	0.296916	250.0	0.360409	250.0	0.446838	250.0	0.968725	250.0	2.76933
250.4	0.226095	250.4	0.231841	250.4	0.239089	250.4	0.247294	250.4	0.254983	250.4	0.26702	250.4	0.297011	250.4	0.360788	250.4	0.447781	250.4	0.976457	250.4	2.79744
250.8	0.2261	250.8	0.231859	250.8	0.239096	250.8	0.247302	250.8	0.255009	250.8	0.267049	250.8	0.2971	250.8	0.361133	250.8	0.448756	250.8	0.984109	250.8	2.82583
251.2	0.226105	251.2	0.231876	251.2	0.239103	251.2	0.247311	251.2	0.255044	251.2	0.267076	251.2	0.297188	251.2	0.361482	251.2	0.449731	251.2	0.991898	251.2	2.85437
251.6	0.22611	251.6	0.231893	251.6	0.23911	251.6	0.247319	251.6	0.255077	251.6	0.267102	251.6	0.297274	251.6	0.361815	251.6	0.450711	251.6	0.99969	251.6	2.88306
252.0	0.226115	252.0	0.23191	252.0	0.239117	252.0	0.247328	252.0	0.255108	252.0	0.267133	252.0	0.297354	252.0	0.362122	252.0	0.451688	252.0	1.00767	252.0	2.91206
252.4	0.22612	252.4	0.231926	252.4	0.239123	252.4	0.247336	252.4	0.255135	252.4	0.26717	252.4	0.297436	252.4	0.362406	252.4	0.452713	252.4	1.01571	252.4	2.94133
252.8	0.226125	252.8	0.231941	252.8	0.23913	252.8	0.247353	252.8	0.255161	252.8	0.267205	252.8	0.297523	252.8	0.362676	252.8	0.453789	252.8	1.02378	252.8	2.9708
253.2	0.22613	253.2	0.231956	253.2	0.239136	253.2	0.247374	253.2	0.255184	253.2	0.267236	253.2	0.297613	253.2	0.362952	253.2	0.454924	253.2	1.03193	253.2	3.00058
253.6	0.226134	253.6	0.23197	253.6	0.239143	253.6	0.247392	253.6	0.255206	253.6	0.26727	253.6	0.297702	253.6	0.363219	253.6	0.456023	253.6	1.04019	253.6	3.03061
254.0	0.226139	254.0	0.231985	254.0	0.239157	254.0	0.247409	254.0	0.255227	254.0	0.267311	254.0	0.29779	254.0	0.363517	254.0	0.457152	254.0	1.0485	254.0	3.06093
254.4	0.226144	254.4	0.231998	254.4	0.239179	254.4	0.247423	254.4	0.255247	254.4	0.267348	254.4	0.297875	254.4	0.363829	254.4	0.45829	254.4	1.05697	254.4	3.09146
254.8	0.226148	254.8	0.232012	254.8	0.239198	254.8	0.247437	254.8	0.255266	254.8	0.267381	254.8	0.297962	254.8	0.364139	254.8	0.45943	254.8	1.06556	254.8	3.12214
255.2	0.226153	255.2	0.232025	255.2	0.239215	255.2	0.24745	255.2	0.255284	255.2	0.26742	255.2	0.298051	255.2	0.364483	255.2	0.460572	255.2	1.07422	255.2	3.153
255.6	0.226157	255.6	0.232038	255.6	0.23923	255.6	0.247463	255.6	0.255301	255.6	0.267461	255.6	0.298145	255.6	0.364869	255.6	0.461736	255.6	1.08297	255.6	3.18412
256.0	0.226162	256.0	0.23205	256.0	0.239243	256.0	0.247475	256.0	0.255317	256.0	0.267499	256.0	0.298241	256.0	0.365242	256.0	0.462893	256.0	1.09177	256.0	3.21528
256.4	0.226166	256.4	0.232062	256.4	0.239255	256.4	0.247487	256.4	0.255333	256.4	0.267534	256.4	0.298375	256.4	0.365601	256.4	0.464005	256.4	1.10067	256.4	3.24661
256.8	0.22617	256.8	0.232074	256.8	0.239266	256.8	0.247498	256.8	0.255351	256.8	0.267566	256.8	0.298497	256.8	0.365956	256.8	0.465085	256.8	1.10963	256.8	3.27823
257.2	0.226174	257.2	0.232086	257.2	0.239276	257.2	0.247509	257.2	0.255379	257.2	0.267597	257.2	0.298629	257.2	0.366323	257.2	0.466189	257.2	1.11868	257.2	3.31005
257.6	0.226179	257.6	0.232098	257.6	0.239286	257.6	0.24752	257.6	0.255403	257.6	0.267625	257.6	0.298773	257.6	0.36668	257.6	0.467337	257.6	1.1279	257.6	3.34211
258.0	0.226183	258.0	0.232109	258.0	0.239299	258.0	0.24753	258.0	0.255425	258.0	0.267653	258.0	0.298926	258.0	0.367027	258.0	0.468488	258.0	1.13711	258.0	3.37438
258.4	0.226187	258.4	0.23212	258.4	0.239315	258.4	0.24754	258.4	0.255445	258.4	0.267678	258.4	0.299079	258.4	0.367378	258.4	0.469597	258.4	1.1464	258.4	3.40679
258.8	0.226191	258.8	0.232131	258.8	0.23933	258.8	0.24755	258.8	0.255463	258.8	0.267703	258.8	0.299227	258.8	0.367732	258.8	0.470657	258.8	1.15589	258.8	3.43938
259.2	0.226195	259.2	0.232141	259.2	0.239344	259.2	0.24756	259.2	0.255481	259.2	0.267728	259.2	0.299379	259.2	0.368111	259.2	0.471673	259.2	1.16555	259.2	3.47208
259.6	0.226199	259.6	0.232152	259.6	0.239356	259.6	0.247571	259.6	0.255497	259.6	0.267762	259.6	0.299545	259.6	0.368526	259.6	0.472695	259.6	1.17525	259.6	3.50507
260.0	0.226203	260.0	0.232162	260.0	0.239368	260.0	0.247595	260.0	0.255513	260.0	0.267792	260.0	0.299693	260.0	0.368962	260.0	0.473806	260.0	1.18498	260.0	3.53827
260.4	0.226207	260.4	0.232172	260.4	0.239378	260.4	0.247616	260.4	0.255528	260.4	0.26782	260.4	0.299824	260.4	0.369387	260.4	0.474958	260.4	1.19477	260.4	3.57168
260.8	0.226211	260.8	0.232182	260.8	0.239388	260.8	0.247636	260.8	0.255542	260.8	0.267846	260.8	0.299946	260.8	0.369822	260.8	0.476086	260.8	1.20477	260.8	3.60524
261.2	0.226214	261.2	0.232191	261.2	0.239398	261.2	0.247654	261.2	0.255556	261.2	0.26787	261.2	0.300067	261.2	0.370231	261.2	0.477173	261.2	1.21493	261.2	3.63907
261.6	0.226218	261.6	0.232201	261.6	0.239407	261.6	0.247671	261.6	0.25557	261.6	0.267893	261.6	0.300189	261.6	0.370657	261.6	0.478325	261.6	1.22522	261.6	3.67315
262.0	0.226222	262.0	0.23221	262.0	0.239416	262.0	0.247686	262.0	0.255583	262.0	0.267915	262.0	0.300301	262.0	0.371148	262.0	0.479522	262.0	1.23568	262.0	3.70738
262.4	0.226226	262.4	0.232219	262.4	0.239424	262.4	0.247701	262.4	0.255595	262.4	0.267936	262.4	0.300404	262.4	0.371644	262.4	0.480747	262.4	1.24629	262.4	3.74181
262.8	0.226229	262.8	0.232228	262.8	0.239432	262.8	0.247715	262.8	0.255607	262.8	0.267956	262.8	0.300501	262.8	0.372118	262.8	0.481979	262.8	1.25716	262.8	3.77642
263.2	0.226233	263.2	0.232237	263.2	0.239443	263.2	0.247728	263.2	0.255619	263.2	0.267975	263.2	0.300591	263.2	0.372572	263.2	0.483266	263.2	1.26829	263.2	3.81116
263.6	0.226236	263.6	0.232246	263.6	0.239466	263.6	0.24774	263.6	0.255631	263.6	0.267994	263.6	0.300676	263.6	0.373014	263.6	0.48459	263.6	1.27963	263.6	3.8461
264.0	0.22624	264.0	0.232254	264.0	0.239486	264.0	0.247752	264.0	0.255642	264.0	0.268012	264.0	0.300757	264.0	0.373493	264.0	0.485959	264.0	1.29118	264.0	3.8813
264.4	0.226244	264.4	0.232262	264.4	0.239503	264.4	0.247764	264.4	0.255654	264.4	0.268029	264.4	0.300833	264.4	0.373974	264.4	0.48735	264.4	1.30283	264.4	3.91667
264.8	0.226247	264.8	0.232271	264.8	0.239523	264.8	0.247775	264.8	0.255665	264.8	0.268046	264.8	0.300919	264.8	0.374467	264.8	0.488696	264.8	1.31458	264.8	3.95221
265.2	0.22625	265.2	0.232281	265.2	0.239547	265.2	0.247786	265.2	0.255675	265.2	0.268063	265.2	0.301015	265.2	0.374954	265.2	0.490026	265.2	1.32651	265.2	3.98791
265.6	0.226254	265.6	0.232304	265.6	0.23957	265.6	0.247796	265.6	0.255686	265.6	0.268079	265.6	0.301106	265.6	0.375408	265.6	0.491279	265.6	1.33853
266.0	0.226257	266.0	0.232323	266.0	0.239607	266.0	0.247817	266.0	0.255696	266.0	0.268094	266.0	0.301199	266.0	0.375829	266.0	0.492522	266.0	1.35059
266.4	0.226261	266.4	0.232339	266.4	0.23964	266.4	0.247838	266.4	0.255706	266.4	0.268119	266.4	0.301284	266.4	0.376244	266.4	0.493824	266.4	1.36274
266.8	0.226268	266.8	0.232353	266.8	0.239668	266.8	0.247857	266.8	0.255716	266.8	0.268145	266.8	0.301363	266.8	0.376627	266.8	0.495168	266.8	1.37506
267.2	0.226287	267.2	0.232367	267.2	0.239694	267.2	0.247874	267.2	0.255725	267.2	0.26817	267.2	0.301437	267.2	0.376981	267.2	0.49651	267.2	1.38765
267.6	0.226305	267.6	0.232379	267.6	0.239716	267.6	0.24789	267.6	0.255735	267.6	0.268196	267.6	0.301514	267.6	0.377347	267.6	0.497913	267.6	1.40047
268.0	0.226321	268.0	0.23239	268.0	0.239747	268.0	0.247905	268.0	0.255744	268.0	0.268245	268.0	0.301601	268.0	0.377754	268.0	0.499329	268.0	1.41342
268.4	0.226335	268.4	0.232401	268.4	0.239778	268.4	0.247919	268.4	0.255754	268.4	0.268297	268.4	0.301695	268.4	0.378158	268.4	0.500709	268.4	1.42659
268.8	0.226348	268.8	0.232411	268.8	0.239807	268.8	0.247932	268.8	0.255763	268.8	0.268349	268.8	0.301794	268.8	0.378555	268.8	0.502087	268.8	1.44016
269.2	0.226359	269.2	0.232421	269.2	0.239833	269.2	0.247945	269.2	0.255771	269.2	0.268394	269.2	0.301899	269.2	0.378939	269.2	0.503457	269.2	1.45385
269.6	0.226369	269.6	0.232436	269.6	0.239857	269.6	0.247957	269.6	0.25578	269.6	0.268433	269.6	0.302015	269.6	0.379343	269.6	0.504847	269.6	1.46765
270.0	0.226386	270.0	0.232459	270.0	0.23988	270.0	0.247968	270.0	0.255798	270.0	0.268468	270.0	0.302128	270.0	0.379766	270.0	0.506302	270.0	1.48167
270.4	0.226405	270.4	0.23248	270.4	0.239901	270.4	0.24798	270.4	0.255819	270.4	0.268501	270.4	0.302248	270.4	0.38019	270.4	0.507836	270.4	1.49582
270.8	0.22642	270.8	0.232497	270.8	0.239922	270.8	0.24799	270.8	0.255837	270.8	0.26853	270.8	0.302367	270.8	0.380604	270.8	0.509345	270.8	1.51008
271.2	0.226434	271.2	0.232513	271.2	0.239941	271.2	0.248001	271.2	0.255854	271.2	0.268558	271.2	0.302485	271.2	0.381	271.2	0.510897	271.2	1.52442
271.6	0.226457	271.6	0.232528	271.6	0.239964	271.6	0.248011	271.6	0.255869	271.6	0.268584	271.6	0.302604	271.6	0.3814	271.6	0.512456	271.6	1.53886
272.0	0.226482	272.0	0.232541	272.0	0.239992	272.0	0.248021	272.0	0.255885	272.0	0.268618	272.0	0.302735	272.0	0.381811	272.0	0.514115	272.0	1.55345
272.4	0.226505	272.4	0.232554	272.4	0.240017	272.4	0.24803	272.4	0.255899	272.4	0.268655	272.4	0.302865	272.4	0.382197	272.4	0.515806	272.4	1.56812
272.8	0.226526	272.8	0.232566	272.8	0.24004	272.8	0.248039	272.8	0.255913	272.8	0.268688	272.8	0.302996	272.8	0.382595	272.8	0.517475	272.8	1.58285
273.2	0.226545	273.2	0.232578	273.2	0.24006	273.2	0.248048	273.2	0.255927	273.2	0.268719	273.2	0.303155	273.2	0.38302	273.2	0.519161	273.2	1.59766
273.6	0.226562	273.6	0.232589	273.6	0.24008	273.6	0.248057	273.6	0.25594	273.6	0.268747	273.6	0.303328	273.6	0.383458	273.6	0.520832	273.6	1.61255
274.0	0.226579	274.0	0.232599	274.0	0.240098	274.0	0.248065	274.0	0.255953	274.0	0.268776	274.0	0.30352	274.0	0.383915	274.0	0.522521	274.0	1.62752
274.4	0.226594	274.4	0.232609	274.4	0.240115	274.4	0.248073	274.4	0.255966	274.4	0.268817	274.4	0.303703	274.4	0.384388	274.4	0.524275	274.4	1.64262
274.8	0.226609	274.8	0.232619	274.8	0.240131	274.8	0.248081	274.8	0.255978	274.8	0.268854	274.8	0.303872	274.8	0.384861	274.8	0.526074	274.8	1.6579
275.2	0.226623	275.2	0.232636	275.2	0.240146	275.2	0.248089	275.2	0.255991	275.2	0.268887	275.2	0.304034	275.2	0.385327	275.2	0.527813	275.2	1.6734
275.6	0.226636	275.6	0.232654	275.6	0.24016	275.6	0.248097	275.6	0.256003	275.6	0.268917	275.6	0.304207	275.6	0.385769	275.6	0.529516	275.6	1.68912
276.0	0.226648	276.0	0.232671	276.0	0.240174	276.0	0.248104	276.0	0.256014	276.0	0.268945	276.0	0.304397	276.0	0.386212	276.0	0.5312	276.0	1.70506
276.4	0.22666	276.4	0.232686	276.4	0.240187	276.4	0.248111	276.4	0.256026	276.4	0.268971	276.4	0.304583	276.4	0.386673	276.4	0.532889	276.4	1.72127
276.8	0.226671	276.8	0.232699	276.8	0.240199	276.8	0.248118	276.8	0.256037	276.8	0.269006	276.8	0.304752	276.8	0.387148	276.8	0.534565	276.8	1.73769
277.2	0.226682	277.2	0.232712	277.2	0.240211	277.2	0.248125	277.2	0.256048	277.2	0.269039	277.2	0.304913	277.2	0.387643	277.2	0.536302	277.2	1.75426
277.6	0.226693	277.6	0.232724	277.6	0.240234	277.6	0.248132	277.6	0.256058	277.6	0.26907	277.6	0.305063	277.6	0.38811	277.6	0.538069	277.6	1.7709
278.0	0.226703	278.0	0.232736	278.0	0.240269	278.0	0.248139	278.0	0.256069	278.0	0.269103	278.0	0.305215	278.0	0.388573	278.0	0.539842	278.0	1.78782
278.4	0.226713	278.4	0.232747	278.4	0.240299	278.4	0.248145	278.4	0.256079	278.4	0.269142	278.4	0.305354	278.4	0.38904	278.4	0.5416	278.4	1.80494
278.8	0.226722	278.8	0.232758	278.8	0.240326	278.8	0.248151	278.8	0.256089	278.8	0.269177	278.8	0.305495	278.8	0.389519	278.8	0.543368	278.8	1.82228
279.2	0.226731	279.2	0.232768	279.2	0.240351	279.2	0.248158	279.2	0.256099	279.2	0.269208	279.2	0.305628	279.2	0.390009	279.2	0.545128	279.2	1.83979
279.6	0.22674	279.6	0.232778	279.6	0.240379	279.6	0.248164	279.6	0.256109	279.6	0.269237	279.6	0.305763	279.6	0.390495	279.6	0.546892	279.6	1.85744
280.0	0.226749	280.0	0.232788	280.0	0.240403	280.0	0.24817	280.0	0.256118	280.0	0.269263	280.0	0.305891	280.0	0.390964	280.0	0.548689	280.0	1.87544
280.4	0.226763	280.4	0.232797	280.4	0.240424	280.4	0.248176	280.4	0.256127	280.4	0.269287	280.4	0.30601	280.4	0.391424	280.4	0.550531	280.4	1.8937
280.8	0.226786	280.8	0.232806	280.8	0.240452	280.8	0.248182	280.8	0.256137	280.8	0.26931	280.8	0.306129	280.8	0.391873	280.8	0.552388	280.8	1.91227
281.2	0.226807	281.2	0.232815	281.2	0.240493	281.2	0.248188	281.2	0.256145	281.2	0.269332	281.2	0.306244	281.2	0.392317	281.2	0.55428	281.2	1.93117
281.6	0.226825	281.6	0.232823	281.6	0.240532	281.6	0.248193	281.6	0.256154	281.6	0.269356	281.6	0.306365	281.6	0.392783	281.6	0.556171	281.6	1.95028
282.0	0.226841	282.0	0.232831	282.0	0.240567	282.0	0.248199	282.0	0.256163	282.0	0.26939	282.0	0.306489	282.0	0.393273	282.0	0.558057	282.0	1.96959
282.4	0.226857	282.4	0.23284	282.4	0.240598	282.4	0.248204	282.4	0.256171	282.4	0.269419	282.4	0.306603	282.4	0.393764	282.4	0.559976	282.4	1.98895
282.8	0.226871	282.8	0.232847	282.8	0.240626	282.8	0.24821	282.8	0.256179	282.8	0.269446	282.8	0.306714	282.8	0.394266	282.8	0.561846	282.8	2.00852
283.2	0.226884	283.2	0.232855	283.2	0.240651	283.2	0.248223	283.2	0.256188	283.2	0.26947	283.2	0.306831	283.2	0.394771	283.2	0.563697	283.2	2.02836
283.6	0.226908	283.6	0.232863	283.6	0.240675	283.6	0.248241	283.6	0.256196	283.6	0.269492	283.6	0.306947	283.6	0.39524	283.6	0.565601	283.6	2.04851
284.0	0.226942	284.0	0.23287	284.0	0.240697	284.0	0.248258	284.0	0.256203	284.0	0.269512	284.0	0.307085	284.0	0.395724	284.0	0.567551	284.0	2.06915
284.4	0.226983	284.4	0.232878	284.4	0.240718	284.4	0.248272	284.4	0.256211	284.4	0.269532	284.4	0.307233	284.4	0.396247	284.4	0.569481	284.4	2.09001
284.8	0.227021	284.8	0.232885	284.8	0.240737	284.8	0.248285	284.8	0.256222	284.8	0.269551	284.8	0.307381	284.8	0.396768	284.8	0.571396	284.8	2.11105
285.2	0.227055	285.2	0.232892	285.2	0.240756	285.2	0.248298	285.2	0.256243	285.2	0.269569	285.2	0.307516	285.2	0.397325	285.2	0.573347	285.2	2.13209
285.6	0.227086	285.6	0.232899	285.6	0.240773	285.6	0.248309	285.6	0.256262	285.6	0.269587	285.6	0.307663	285.6	0.397869	285.6	0.575323	285.6	2.15328
286.0	0.227115	286.0	0.232905	286.0	0.240789	286.0	0.248319	286.0	0.256278	286.0	0.269604	286.0	0.307816	286.0	0.398387	286.0	0.577306	286.0	2.1746
286.4	0.227142	286.4	0.232912	286.4	0.240805	286.4	0.248329	286.4	0.256292	286.4	0.26962	286.4	0.307953	286.4	0.398896	286.4	0.579313	286.4	2.19615
286.8	0.227167	286.8	0.232919	286.8	0.24082	286.8	0.248339	286.8	0.256305	286.8	0.269636	286.8	0.308082	286.8	0.399408	286.8	0.581315	286.8	2.21796
287.2	0.22719	287.2	0.232925	287.2	0.240834	287.2	0.248348	287.2	0.256317	287.2	0.26966	287.2	0.308212	287.2	0.399916	287.2	0.583328	287.2	2.24001
287.6	0.227213	287.6	0.232931	287.6	0.240847	287.6	0.248356	287.6	0.256329	287.6	0.269688	287.6	0.308352	287.6	0.400392	287.6	0.585343	287.6	2.26225
288.0	0.227234	288.0	0.232938	288.0	0.24086	288.0	0.248364	288.0	0.256339	288.0	0.269715	288.0	0.308492	288.0	0.400917	288.0	0.587367	288.0	2.28465
288.4	0.227254	288.4	0.232944	288.4	0.240873	288.4	0.248372	288.4	0.256349	288.4	0.269745	288.4	0.308634	288.4	0.401466	288.4	0.589411	288.4	2.30715
288.8	0.227274	288.8	0.23295	288.8	0.240885	288.8	0.24838	288.8	0.256359	288.8	0.269776	288.8	0.308778	288.8	0.402018	288.8	0.59147	288.8	2.32977
289.2	0.227292	289.2	0.232956	289.2	0.240896	289.2	0.248387	289.2	0.256368	289.2	0.269803	289.2	0.30892	289.2	0.402567	289.2	0.593499	289.2	2.3526
289.6	0.22731	289.6	0.232962	289.6	0.240907	289.6	0.248394	289.6	0.256377	289.6	0.269829	289.6	0.309051	289.6	0.403102	289.6	0.595554	289.6	2.37559
290.0	0.227327	290.0	0.232968	290.0	0.240918	290.0	0.248401	290.0	0.256386	290.0	0.269852	290.0	0.309192	290.0	0.403654	290.0	0.597694	290.0	2.39885
290.4	0.227343	290.4	0.232973	290.4	0.24093	290.4	0.248408	290.4	0.256394	290.4	0.269874	290.4	0.309342	290.4	0.404231	290.4	0.599854	290.4	2.42232
290.8	0.227359	290.8	0.232979	290.8	0.240952	290.8	0.248415	290.8	0.256402	290.8	0.269895	290.8	0.309483	290.8	0.404792	290.8	0.60205	290.8	2.44592
291.2	0.227374	291.2	0.232985	291.2	0.240972	291.2	0.248421	291.2	0.25641	291.2	0.269926	291.2	0.309631	291.2	0.40539	291.2	0.604317	291.2	2.4696
291.6	0.227388	291.6	0.23299	291.6	0.24099	291.6	0.248427	291.6	0.256418	291.6	0.269959	291.6	0.309776	291.6	0.406067	291.6	0.606673	291.6	2.49336
292.0	0.227402	292.0	0.232996	292.0	0.241007	292.0	0.248433	292.0	0.256426	292.0	0.269988	292.0	0.309924	292.0	0.406769	292.0	0.609139	292.0	2.51736
292.4	0.227416	292.4	0.233001	292.4	0.241022	292.4	0.248439	292.4	0.256433	292.4	0.270015	292.4	0.310075	292.4	0.407444	292.4	0.611724	292.4	2.54153
292.8	0.227429	292.8	0.233007	292.8	0.241037	292.8	0.248445	292.8	0.25644	292.8	0.270041	292.8	0.310214	292.8	0.408093	292.8	0.614406	292.8	2.56598
293.2	0.227441	293.2	0.233012	293.2	0.24105	293.2	0.248451	293.2	0.256447	293.2	0.270065	293.2	0.310341	293.2	0.408729	293.2	0.617124	293.2	2.59065
293.6	0.227454	293.6	0.233017	293.6	0.241063	293.6	0.248456	293.6	0.256454	293.6	0.270088	293.6	0.31046	293.6	0.409342	293.6	0.619881	293.6	2.61554
294.0	0.227465	294.0	0.233022	294.0	0.241075	294.0	0.248462	294.0	0.256461	294.0	0.270109	294.0	0.310571	294.0	0.409948	294.0	0.622679	294.0	2.64064
294.4	0.227477	294.4	0.233027	294.4	0.241087	294.4	0.248467	294.4	0.256468	294.4	0.27013	294.4	0.310675	294.4	0.410532	294.4	0.625388	294.4	2.66586
294.8	0.227488	294.8	0.233032	294.8	0.241098	294.8	0.248472	294.8	0.256474	294.8	0.27015	294.8	0.310774	294.8	0.411105	294.8	0.628036	294.8	2.69142
295.2	0.227499	295.2	0.233037	295.2	0.241109	295.2	0.248477	295.2	0.256481	295.2	0.270168	295.2	0.310879	295.2	0.411655	295.2	0.630737	295.2	2.7172
295.6	0.227509	295.6	0.233042	295.6	0.241119	295.6	0.248482	295.6	0.256487	295.6	0.270198	295.6	0.310991	295.6	0.412178	295.6	0.63352	295.6	2.74323
296.0	0.227519	296.0	0.233047	296.0	0.24113	296.0	0.248487	296.0	0.256494	296.0	0.270226	296.0	0.311095	296.0	0.412689	296.0	0.636402	296.0	2.76959
296.4	0.227529	296.4	0.233052	296.4	0.241139	296.4	0.248492	296.4	0.2565	296.4	0.270257	296.4	0.3112	296.4	0.413178	296.4	0.639322	296.4	2.79626
296.8	0.227539	296.8	0.233057	296.8	0.241149	296.8	0.248497	296.8	0.256506	296.8	0.270299	296.8	0.311307	296.8	0.413698	296.8	0.642302	296.8	2.82325
297.2	0.227548	297.2	0.233061	297.2	0.241158	297.2	0.248502	297.2	0.256512	297.2	0.270347	297.2	0.311412	297.2	0.414234	297.2	0.645341	297.2	2.85043
297.6	0.227557	297.6	0.233066	297.6	0.241167	297.6	0.248506	297.6	0.256518	297.6	0.270388	297.6	0.311519	297.6	0.414796	297.6	0.648388	297.6	2.87782
298.0	0.227566	298.0	0.233071	298.0	0.241176	298.0	0.248511	298.0	0.256523	298.0	0.270423	298.0	0.311624	298.0	0.415387	298.0	0.651447	298.0	2.9054
298.4	0.227575	298.4	0.233075	298.4	0.241185	298.4	0.248515	298.4	0.256529	298.4	0.270455	298.4	0.311727	298.4	0.415971	298.4	0.654655	298.4	2.93317
298.8	0.227583	298.8	0.23308	298.8	0.241197	298.8	0.24852	298.8	0.256535	298.8	0.270483	298.8	0.311834	298.8	0.416532	298.8	0.657933	298.8	2.96105
299.2	0.227592	299.2	0.233085	299.2	0.241216	299.2	0.248524	299.2	0.25654	299.2	0.270509	299.2	0.311939	299.2	0.417071	299.2	0.661258	299.2	2.98913
299.6	0.2276	299.6	0.233089	299.6	0.241234	299.6	0.248528	299.6	0.256546	299.6	0.270533	299.6	0.312053	299.6	0.417629	299.6	0.66466	299.6	3.01741
300.0	0.227608	300.0	0.233093	300.0	0.241251	300.0	0.248533	300.0	0.256551	300.0	0.270555	300.0	0.31218	300.0	0.418202	300.0	0.668135	300.0	3.04583
300.4	0.227615	300.4	0.233098	300.4	0.241266	300.4	0.248537	300.4	0.256557	300.4	0.270576	300.4	0.312299	300.4	0.418782	300.4	0.671714	300.4	3.07446
300.8	0.227623	300.8	0.233102	300.8	0.24128	300.8	0.248541	300.8	0.256562	300.8	0.270611	300.8	0.312407	300.8	0.419344	300.8	0.675402	300.8	3.10325
301.2	0.22763	301.2	0.233106	301.2	0.241293	301.2	0.248545	301.2	0.256567	301.2	0.270648	301.2	0.312507	301.2	0.419929	301.2	0.679188	301.2	3.13224
301.6	0.227637	301.6	0.233111	301.6	0.241305	301.6	0.248549	301.6	0.256573	301.6	0.27068	301.6	0.3126	301.6	0.420542	301.6	0.682987	301.6	3.16149
302.0	0.227645	302.0	0.233115	302.0	0.241316	302.0	0.248553	302.0	0.256578	302.0	0.270708	302.0	0.312711	302.0	0.421156	302.0	0.686729	302.0	3.191
302.4	0.227651	302.4	0.233119	302.4	0.241327	302.4	0.248557	302.4	0.256583	302.4	0.270734	302.4	0.31282	302.4	0.421746	302.4	0.690603	302.4	3.22074
302.8	0.227658	302.8	0.233123	302.8	0.241337	302.8	0.248561	302.8	0.256601	302.8	0.270758	302.8	0.312939	302.8	0.422321	302.8	0.694521	302.8	3.2506
303.2	0.227668	303.2	0.233127	303.2	0.241347	303.2	0.248565	303.2	0.256619	303.2	0.27078	303.2	0.313064	303.2	0.422899	303.2	0.698401	303.2	3.28069
303.6	0.227686	303.6	0.233132	303.6	0.241356	303.6	0.248576	303.6	0.256634	303.6	0.270811	303.6	0.31318	303.6	0.423509	303.6	0.702234	303.6	3.31102
304.0	0.227702	304.0	0.233136	304.0	0.241365	304.0	0.248592	304.0	0.256647	304.0	0.270848	304.0	0.313303	304.0	0.424089	304.0	0.706088	304.0	3.34156
304.4	0.227716	304.4	0.23314	304.4	0.241373	304.4	0.248605	304.4	0.256659	304.4	0.270893	304.4	0.313435	304.4	0.424674	304.4	0.709922	304.4	3.37232
304.8	0.227729	304.8	0.233144	304.8	0.241381	304.8	0.248618	304.8	0.25667	304.8	0.270932	304.8	0.313561	304.8	0.42528	304.8	0.713768	304.8	3.40321
305.2	0.227741	305.2	0.233148	305.2	0.241389	305.2	0.248629	305.2	0.256681	305.2	0.270967	305.2	0.313685	305.2	0.425901	305.2	0.717684	305.2	3.43426
305.6	0.227752	305.6	0.233152	305.6	0.241397	305.6	0.24864	305.6	0.25669	305.6	0.270999	305.6	0.31383	305.6	0.426524	305.6	0.72162	305.6	3.46551
306.0	0.227762	306.0	0.233155	306.0	0.241405	306.0	0.248649	306.0	0.256699	306.0	0.271027	306.0	0.313981	306.0	0.427099	306.0	0.725683	306.0	3.49691
306.4	0.227773	306.4	0.233159	306.4	0.241412	306.4	0.248659	306.4	0.256708	306.4	0.271054	306.4	0.31414	306.4	0.427686	306.4	0.729801	306.4	3.52849
306.8	0.227782	306.8	0.233163	306.8	0.241419	306.8	0.248678	306.8	0.256717	306.8	0.271079	306.8	0.314307	306.8	0.428285	306.8	0.733996	306.8	3.56024
307.2	0.227791	307.2	0.233167	307.2	0.241426	307.2	0.248698	307.2	0.256725	307.2	0.271102	307.2	0.314479	307.2	0.428902	307.2	0.738288	307.2	3.59211
307.6	0.2278	307.6	0.233171	307.6	0.241433	307.6	0.248716	307.6	0.256732	307.6	0.271124	307.6	0.314667	307.6	0.429515	307.6	0.742566	307.6	3.62401
308.0	0.227809	308.0	0.233182	308.0	0.241439	308.0	0.248732	308.0	0.25674	308.0	0.271146	308.0	0.314878	308.0	0.430117	308.0	0.746838	308.0	3.65611
308.4	0.227831	308.4	0.233196	308.4	0.241446	308.4	0.248747	308.4	0.256747	308.4	0.271166	308.4	0.315094	308.4	0.430713	308.4	0.751174	308.4	3.68854
308.8	0.227852	308.8	0.233208	308.8	0.241452	308.8	0.248761	308.8	0.256754	308.8	0.271185	308.8	0.315318	308.8	0.431333	308.8	0.755595	308.8	3.72119
309.2	0.22787	309.2	0.233218	309.2	0.241459	309.2	0.248774	309.2	0.256761	309.2	0.271204	309.2	0.315548	309.2	0.431948	309.2	0.760133	309.2	3.75393
309.6	0.227886	309.6	0.233227	309.6	0.241465	309.6	0.248787	309.6	0.256767	309.6	0.271222	309.6	0.315765	309.6	0.432559	309.6	0.764667	309.6	3.78686
310.0	0.227901	310.0	0.233236	310.0	0.241471	310.0	0.248799	310.0	0.256774	310.0	0.27124	310.0	0.315981	310.0	0.433165	310.0	0.769301	310.0	3.82004
310.4	0.227927	310.4	0.233244	310.4	0.241478	310.4	0.248811	310.4	0.25678	310.4	0.271257	310.4	0.316202	310.4	0.433819	310.4	0.773985	310.4	3.85332
310.8	0.227964	310.8	0.233251	310.8	0.241496	310.8	0.248824	310.8	0.256786	310.8	0.271273	310.8	0.31642	310.8	0.434558	310.8	0.778805	310.8	3.88687
311.2	0.227997	311.2	0.233258	311.2	0.241513	311.2	0.248849	311.2	0.256792	311.2	0.271289	311.2	0.316632	311.2	0.435365	311.2	0.7838	311.2	3.92066
311.6	0.228034	311.6	0.233264	311.6	0.241527	311.6	0.248871	311.6	0.256801	311.6	0.271304	311.6	0.316844	311.6	0.436184	311.6	0.78886	311.6	3.9546
312.0	0.228072	312.0	0.233271	312.0	0.241547	312.0	0.248891	312.0	0.256816	312.0	0.27132	312.0	0.317053	312.0	0.437001	312.0	0.793942	312.0	3.98868
312.4	0.228108	312.4	0.233277	312.4	0.241574	312.4	0.24891	312.4	0.256828	312.4	0.271334	312.4	0.31725	312.4	0.437803	312.4	0.799196
312.8	0.22814	312.8	0.233283	312.8	0.241597	312.8	0.248932	312.8	0.256839	312.8	0.271349	312.8	0.317456	312.8	0.438571	312.8	0.80456
313.2	0.228169	313.2	0.233288	313.2	0.241617	313.2	0.248955	313.2	0.256849	313.2	0.271363	313.2	0.317693	313.2	0.439329	313.2	0.80997
313.6	0.228197	313.6	0.233294	313.6	0.241635	313.6	0.248977	313.6	0.256862	313.6	0.271376	313.6	0.317923	313.6	0.440153	313.6	0.815443
314.0	0.228222	314.0	0.233299	314.0	0.241652	314.0	0.248997	314.0	0.256886	314.0	0.27139	314.0	0.318153	314.0	0.440983	314.0	0.821019
314.4	0.228246	314.4	0.233304	314.4	0.241667	314.4	0.249017	314.4	0.256907	314.4	0.271411	314.4	0.318399	314.4	0.441852	314.4	0.826696
314.8	0.228269	314.8	0.233309	314.8	0.241682	314.8	0.249035	314.8	0.256926	314.8	0.271435	314.8	0.318645	314.8	0.442777	314.8	0.832473
315.2	0.22829	315.2	0.233316	315.2	0.241695	315.2	0.249052	315.2	0.256957	315.2	0.271457	315.2	0.318881	315.2	0.443723	315.2	0.838289
315.6	0.22831	315.6	0.233337	315.6	0.241708	315.6	0.249069	315.6	0.256984	315.6	0.271479	315.6	0.319106	315.6	0.444638	315.6	0.84412
316.0	0.22833	316.0	0.233354	316.0	0.24172	316.0	0.249085	316.0	0.257009	316.0	0.271511	316.0	0.319334	316.0	0.445533	316.0	0.849991
316.4	0.228348	316.4	0.23337	316.4	0.241731	316.4	0.249099	316.4	0.257032	316.4	0.271539	316.4	0.319561	316.4	0.446396	316.4	0.856045
316.8	0.228366	316.8	0.233383	316.8	0.241742	316.8	0.249114	316.8	0.257052	316.8	0.271565	316.8	0.319777	316.8	0.447233	316.8	0.862211
317.2	0.228384	317.2	0.233395	317.2	0.241752	317.2	0.249128	317.2	0.257071	317.2	0.271598	317.2	0.319975	317.2	0.448097	317.2	0.86845
317.6	0.2284	317.6	0.233406	317.6	0.241762	317.6	0.249141	317.6	0.257089	317.6	0.271632	317.6	0.32017	317.6	0.448991	317.6	0.87461
318.0	0.228416	318.0	0.233416	318.0	0.241772	318.0	0.249153	318.0	0.257105	318.0	0.271674	318.0	0.320367	318.0	0.449863	318.0	0.880781
318.4	0.228432	318.4	0.233425	318.4	0.241781	318.4	0.249166	318.4	0.25712	318.4	0.271724	318.4	0.320572	318.4	0.450712	318.4	0.88708
318.8	0.228447	318.8	0.233434	318.8	0.24179	318.8	0.249178	318.8	0.257135	318.8	0.271786	318.8	0.320776	318.8	0.451549	318.8	0.893443
319.2	0.228462	319.2	0.233442	319.2	0.241798	319.2	0.249189	319.2	0.257148	319.2	0.271843	319.2	0.320959	319.2	0.452423	319.2	0.899829
319.6	0.228476	319.6	0.233449	319.6	0.241806	319.6	0.2492	319.6	0.257161	319.6	0.271902	319.6	0.321126	319.6	0.453322	319.6	0.906264
320.0	0.22849	320.0	0.233468	320.0	0.241815	320.0	0.249211	320.0	0.257173	320.0	0.271977	320.0	0.321288	320.0	0.454265	320.0	0.912749
320.4	0.228504	320.4	0.233488	320.4	0.241822	320.4	0.249222	320.4	0.257185	320.4	0.272053	320.4	0.321486	320.4	0.455161	320.4	0.919244
320.8	0.228517	320.8	0.233505	320.8	0.24183	320.8	0.249232	320.8	0.257196	320.8	0.272118	320.8	0.321685	320.8	0.456042	320.8	0.925809
321.2	0.22853	321.2	0.233521	321.2	0.241837	321.2	0.249242	321.2	0.257206	321.2	0.272189	321.2	0.321879	321.2	0.456943	321.2	0.932477
321.6	0.228549	321.6	0.233535	321.6	0.241844	321.6	0.249252	321.6	0.257217	321.6	0.27226	321.6	0.322061	321.6	0.457932	321.6	0.939249
322.0	0.228574	322.0	0.233548	322.0	0.241851	322.0	0.249261	322.0	0.257226	322.0	0.272329	322.0	0.322245	322.0	0.458919	322.0	0.946098
322.4	0.228596	322.4	0.233559	322.4	0.241858	322.4	0.249271	322.4	0.257236	322.4	0.272391	322.4	0.322417	322.4	0.459859	322.4	0.953021
322.8	0.228616	322.8	0.23357	322.8	0.241865	322.8	0.24928	322.8	0.257245	322.8	0.272448	322.8	0.322577	322.8	0.460789	322.8	0.959994
323.2	0.228634	323.2	0.23358	323.2	0.241871	323.2	0.249289	323.2	0.257254	323.2	0.272499	323.2	0.322733	323.2	0.461664	323.2	0.967008
323.6	0.228651	323.6	0.233589	323.6	0.241877	323.6	0.249297	323.6	0.257262	323.6	0.272546	323.6	0.322885	323.6	0.462506	323.6	0.97418
324.0	0.228667	324.0	0.233597	324.0	0.241883	324.0	0.249306	324.0	0.25727	324.0	0.27259	324.0	0.323026	324.0	0.463324	324.0	0.98146
324.4	0.228693	324.4	0.233605	324.4	0.241889	324.4	0.249314	324.4	0.257278	324.4	0.272632	324.4	0.323162	324.4	0.464137	324.4	0.988902
324.8	0.22872	324.8	0.233613	324.8	0.241895	324.8	0.249323	324.8	0.257286	324.8	0.27267	324.8	0.323299	324.8	0.464921	324.8	0.996363
325.2	0.228745	325.2	0.23362	325.2	0.241901	325.2	0.249331	325.2	0.257294	325.2	0.272723	325.2	0.323428	325.2	0.465703	325.2	1.0039
325.6	0.228767	325.6	0.233645	325.6	0.241907	325.6	0.249338	325.6	0.257301	325.6	0.272784	325.6	0.323549	325.6	0.466541	325.6	1.01163
326.0	0.228787	326.0	0.233682	326.0	0.241912	326.0	0.249346	326.0	0.257308	326.0	0.272838	326.0	0.323663	326.0	0.467419	326.0	1.01948
326.4	0.228805	326.4	0.233714	326.4	0.241918	326.4	0.249358	326.4	0.257324	326.4	0.27289	326.4	0.323786	326.4	0.468288	326.4	1.0274
326.8	0.228823	326.8	0.233742	326.8	0.241923	326.8	0.249379	326.8	0.257353	326.8	0.272947	326.8	0.323927	326.8	0.469142	326.8	1.03546
327.2	0.228839	327.2	0.233767	327.2	0.241928	327.2	0.249398	327.2	0.257379	327.2	0.273	327.2	0.324087	327.2	0.470021	327.2	1.04352
327.6	0.228854	327.6	0.233789	327.6	0.241933	327.6	0.249413	327.6	0.257403	327.6	0.273048	327.6	0.324255	327.6	0.4709	327.6	1.05163
328.0	0.228869	328.0	0.233809	328.0	0.241938	328.0	0.249427	328.0	0.257431	328.0	0.273112	328.0	0.324433	328.0	0.471771	328.0	1.05976
328.4	0.228883	328.4	0.233828	328.4	0.241943	328.4	0.24944	328.4	0.257464	328.4	0.273184	328.4	0.324603	328.4	0.472655	328.4	1.068
328.8	0.228897	328.8	0.233845	328.8	0.241948	328.8	0.249451	328.8	0.257491	328.8	0.273261	328.8	0.324756	328.8	0.473578	328.8	1.07632
329.2	0.22891	329.2	0.23386	329.2	0.241963	329.2	0.249462	329.2	0.257516	329.2	0.273348	329.2	0.324903	329.2	0.474549	329.2	1.08475
329.6	0.228922	329.6	0.233875	329.6	0.24198	329.6	0.249472	329.6	0.257537	329.6	0.27343	329.6	0.325048	329.6	0.475496	329.6	1.09313
330.0	0.228938	330.0	0.233888	330.0	0.241995	330.0	0.249482	330.0	0.257558	330.0	0.273502	330.0	0.325208	330.0	0.476428	330.0	1.1016
330.4	0.228966	330.4	0.233901	330.4	0.242008	330.4	0.249491	330.4	0.257583	330.4	0.273578	330.4	0.325382	330.4	0.477385	330.4	1.11022
330.8	0.22899	330.8	0.233913	330.8	0.24202	330.8	0.2495	330.8	0.25761	330.8	0.273654	330.8	0.32556	330.8	0.478345	330.8	1.11891
331.2	0.229011	331.2	0.233924	331.2	0.24203	331.2	0.249509	331.2	0.257634	331.2	0.27373	331.2	0.325727	331.2	0.479311	331.2	1.12774
331.6	0.229029	331.6	0.233934	331.6	0.242039	331.6	0.249517	331.6	0.257657	331.6	0.273798	331.6	0.325901	331.6	0.480324	331.6	1.13678
332.0	0.229046	332.0	0.233945	332.0	0.242048	332.0	0.249525	332.0	0.257678	332.0	0.27386	332.0	0.326079	332.0	0.481375	332.0	1.14603
332.4	0.229061	332.4	0.233954	332.4	0.242056	332.4	0.249533	332.4	0.257697	332.4	0.273916	332.4	0.326246	332.4	0.482494	332.4	1.15542
332.8	0.229076	332.8	0.233963	332.8	0.242064	332.8	0.249541	332.8	0.257714	332.8	0.273968	332.8	0.326399	332.8	0.483626	332.8	1.16476
333.2	0.22909	333.2	0.233972	333.2	0.242071	333.2	0.249548	333.2	0.257731	333.2	0.274016	333.2	0.326548	333.2	0.484758	333.2	1.17409
333.6	0.229103	333.6	0.23398	333.6	0.242078	333.6	0.249556	333.6	0.257746	333.6	0.274062	333.6	0.326693	333.6	0.485913	333.6	1.18359
334.0	0.229115	334.0	0.233988	334.0	0.242085	334.0	0.249579	334.0	0.257761	334.0	0.274104	334.0	0.326829	334.0	0.487097	334.0	1.19315
334.4	0.229127	334.4	0.233996	334.4	0.242091	334.4	0.249601	334.4	0.257775	334.4	0.274145	334.4	0.326967	334.4	0.488258	334.4	1.20276
334.8	0.229139	334.8	0.234003	334.8	0.242097	334.8	0.249622	334.8	0.257788	334.8	0.274184	334.8	0.327097	334.8	0.489397	334.8	1.2125
335.2	0.229151	335.2	0.234011	335.2	0.242103	335.2	0.249641	335.2	0.257801	335.2	0.27422	335.2	0.327229	335.2	0.490549	335.2	1.22231
335.6	0.229162	335.6	0.234017	335.6	0.242108	335.6	0.249664	335.6	0.257814	335.6	0.274255	335.6	0.327363	335.6	0.491721	335.6	1.23221
336.0	0.229176	336.0	0.234024	336.0	0.242114	336.0	0.249694	336.0	0.257826	336.0	0.274289	336.0	0.327502	336.0	0.492896	336.0	1.24225
336.4	0.229199	336.4	0.234031	336.4	0.242119	336.4	0.249719	336.4	0.257837	336.4	0.274321	336.4	0.327633	336.4	0.494109	336.4	1.25241
336.8	0.229219	336.8	0.234037	336.8	0.242125	336.8	0.249741	336.8	0.257848	336.8	0.274352	336.8	0.327766	336.8	0.495329	336.8	1.26259
337.2	0.229237	337.2	0.234043	337.2	0.24213	337.2	0.24976	337.2	0.257859	337.2	0.274388	337.2	0.327908	337.2	0.496528	337.2	1.27277
337.6	0.229254	337.6	0.234049	337.6	0.242135	337.6	0.249777	337.6	0.25787	337.6	0.274426	337.6	0.328065	337.6	0.497663	337.6	1.28305
338.0	0.229269	338.0	0.234065	338.0	0.242139	338.0	0.249793	338.0	0.25788	338.0	0.274461	338.0	0.328205	338.0	0.498758	338.0	1.29331
338.4	0.229284	338.4	0.234083	338.4	0.242144	338.4	0.249808	338.4	0.25789	338.4	0.274494	338.4	0.328332	338.4	0.499837	338.4	1.30369
338.8	0.229303	338.8	0.234099	338.8	0.242149	338.8	0.249822	338.8	0.257899	338.8	0.274537	338.8	0.32845	338.8	0.500977	338.8	1.31415
339.2	0.229326	339.2	0.234113	339.2	0.242153	339.2	0.249836	339.2	0.257909	339.2	0.274575	339.2	0.328561	339.2	0.50214	339.2	1.32474
339.6	0.229347	339.6	0.234126	339.6	0.242158	339.6	0.249848	339.6	0.257918	339.6	0.274609	339.6	0.328668	339.6	0.503302	339.6	1.33541
340.0	0.229365	340.0	0.234139	340.0	0.242162	340.0	0.24986	340.0	0.257927	340.0	0.27464	340.0	0.32881	340.0	0.504503	340.0	1.34623
340.4	0.229382	340.4	0.23415	340.4	0.242167	340.4	0.249871	340.4	0.257935	340.4	0.274669	340.4	0.328946	340.4	0.505701	340.4	1.35718
340.8	0.229398	340.8	0.234161	340.8	0.242171	340.8	0.249882	340.8	0.257944	340.8	0.274697	340.8	0.329094	340.8	0.506945	340.8	1.36845
341.2	0.229413	341.2	0.234171	341.2	0.242175	341.2	0.249893	341.2	0.257952	341.2	0.274723	341.2	0.329239	341.2	0.508198	341.2	1.37998
341.6	0.229428	341.6	0.23418	341.6	0.242179	341.6	0.249903	341.6	0.25796	341.6	0.274761	341.6	0.329383	341.6	0.50951	341.6	1.39165
342.0	0.229442	342.0	0.23419	342.0	0.242183	342.0	0.249913	342.0	0.257968	342.0	0.274799	342.0	0.32952	342.0	0.510903	342.0	1.40345
342.4	0.229455	342.4	0.234198	342.4	0.242187	342.4	0.249922	342.4	0.257975	342.4	0.274833	342.4	0.329661	342.4	0.512315	342.4	1.4155
342.8	0.229467	342.8	0.234207	342.8	0.242191	342.8	0.249931	342.8	0.257983	342.8	0.274865	342.8	0.329798	342.8	0.51371	342.8	1.4278
343.2	0.22948	343.2	0.234215	343.2	0.242195	343.2	0.24994	343.2	0.25799	343.2	0.274894	343.2	0.329924	343.2	0.515097	343.2	1.4403
343.6	0.229491	343.6	0.234222	343.6	0.242199	343.6	0.249949	343.6	0.257999	343.6	0.274922	343.6	0.33005	343.6	0.516509	343.6	1.45293
344.0	0.229507	344.0	0.23423	344.0	0.242203	344.0	0.249957	344.0	0.258018	344.0	0.274949	344.0	0.330179	344.0	0.517938	344.0	1.46566
344.4	0.229532	344.4	0.234237	344.4	0.242207	344.4	0.249965	344.4	0.258034	344.4	0.274979	344.4	0.330314	344.4	0.51937	344.4	1.47849
344.8	0.229554	344.8	0.234244	344.8	0.24221	344.8	0.249973	344.8	0.258049	344.8	0.275013	344.8	0.330456	344.8	0.52081	344.8	1.49146
345.2	0.229574	345.2	0.23425	345.2	0.242214	345.2	0.249981	345.2	0.258062	345.2	0.275045	345.2	0.330612	345.2	0.522302	345.2	1.50458
345.6	0.229592	345.6	0.234257	345.6	0.242218	345.6	0.249989	345.6	0.258074	345.6	0.275074	345.6	0.330769	345.6	0.523795	345.6	1.51789
346.0	0.229609	346.0	0.234263	346.0	0.242221	346.0	0.249996	346.0	0.258086	346.0	0.275103	346.0	0.330911	346.0	0.525241	346.0	1.5314
346.4	0.229624	346.4	0.234269	346.4	0.242225	346.4	0.250003	346.4	0.258096	346.4	0.27513	346.4	0.331042	346.4	0.526686	346.4	1.54512
346.8	0.229639	346.8	0.234275	346.8	0.242228	346.8	0.25001	346.8	0.258106	346.8	0.275165	346.8	0.331197	346.8	0.528165	346.8	1.55907
347.2	0.229653	347.2	0.234281	347.2	0.242232	347.2	0.250017	347.2	0.258116	347.2	0.275198	347.2	0.331369	347.2	0.529623	347.2	1.57317
347.6	0.229666	347.6	0.234287	347.6	0.242235	347.6	0.250024	347.6	0.258125	347.6	0.275229	347.6	0.331535	347.6	0.531111	347.6	1.58752
348.0	0.229679	348.0	0.234292	348.0	0.242239	348.0	0.25003	348.0	0.258134	348.0	0.275256	348.0	0.331724	348.0	0.532587	348.0	1.60193
348.4	0.229691	348.4	0.234297	348.4	0.242242	348.4	0.250037	348.4	0.258143	348.4	0.275282	348.4	0.331897	348.4	0.534027	348.4	1.61666
348.8	0.229703	348.8	0.234303	348.8	0.242245	348.8	0.250043	348.8	0.258151	348.8	0.275307	348.8	0.332051	348.8	0.535435	348.8	1.63151
349.2	0.229715	349.2	0.234308	349.2	0.242249	349.2	0.25005	349.2	0.258159	349.2	0.27533	349.2	0.332206	349.2	0.536805	349.2	1.64651
349.6	0.229726	349.6	0.234313	349.6	0.242252	349.6	0.250056	349.6	0.258167	349.6	0.275371	349.6	0.332359	349.6	0.538182	349.6	1.66154
350.0	0.229737	350.0	0.234318	350.0	0.242255	350.0	0.250062	350.0	0.258175	350.0	0.275413	350.0	0.332512	350.0	0.539656	350.0	1.67673
350.4	0.229747	350.4	0.234322	350.4	0.242258	350.4	0.250068	350.4	0.258191	350.4	0.275451	350.4	0.332659	350.4	0.541191	350.4	1.69209
350.8	0.229757	350.8	0.234327	350.8	0.242262	350.8	0.250073	350.8	0.25821	350.8	0.275486	350.8	0.332797	350.8	0.542754	350.8	1.70761
351.2	0.229767	351.2	0.234332	351.2	0.242265	351.2	0.250079	351.2	0.258227	351.2	0.275517	351.2	0.332923	351.2	0.54431	351.2	1.72322
351.6	0.229777	351.6	0.234336	351.6	0.242268	351.6	0.250085	351.6	0.258255	351.6	0.275547	351.6	0.33305	351.6	0.545938	351.6	1.73899
352.0	0.229786	352.0	0.234341	352.0	0.242271	352.0	0.25009	352.0	0.25828	352.0	0.275574	352.0	0.333182	352.0	0.547634	352.0	1.75493
352.4	0.229796	352.4	0.234345	352.4	0.242287	352.4	0.250096	352.4	0.258303	352.4	0.2756	352.4	0.333306	352.4	0.549376	352.4	1.77104
352.8	0.229805	352.8	0.234349	352.8	0.242302	352.8	0.250101	352.8	0.258323	352.8	0.275628	352.8	0.333422	352.8	0.551107	352.8	1.78731
353.2	0.229813	353.2	0.234354	353.2	0.242313	353.2	0.250106	353.2	0.258342	353.2	0.275675	353.2	0.333533	353.2	0.552829	353.2	1.80362
353.6	0.229822	353.6	0.234358	353.6	0.242322	353.6	0.250112	353.6	0.258359	353.6	0.275732	353.6	0.333638	353.6	0.554595	353.6	1.82002
354.0	0.22983	354.0	0.234362	354.0	0.24233	354.0	0.250117	354.0	0.258376	354.0	0.275783	354.0	0.333738	354.0	0.556364	354.0	1.83667
354.4	0.229839	354.4	0.234366	354.4	0.242336	354.4	0.250122	354.4	0.258391	354.4	0.275827	354.4	0.333834	354.4	0.558137	354.4	1.85352
354.8	0.229847	354.8	0.23437	354.8	0.242342	354.8	0.250127	354.8	0.258405	354.8	0.275868	354.8	0.333927	354.8	0.559922	354.8	1.87052
355.2	0.229855	355.2	0.234374	355.2	0.242347	355.2	0.250132	355.2	0.258427	355.2	0.275919	355.2	0.334066	355.2	0.561669	355.2	1.8877
355.6	0.229862	355.6	0.234377	355.6	0.242352	355.6	0.250137	355.6	0.258454	355.6	0.275964	355.6	0.334228	355.6	0.563466	355.6	1.90511
356.0	0.22987	356.0	0.234381	356.0	0.242356	356.0	0.250142	356.0	0.258484	356.0	0.276005	356.0	0.334403	356.0	0.565257	356.0	1.92273
356.4	0.229877	356.4	0.234385	356.4	0.24236	356.4	0.250146	356.4	0.258518	356.4	0.276043	356.4	0.334572	356.4	0.567079	356.4	1.94062
356.8	0.229885	356.8	0.2344	356.8	0.242364	356.8	0.250151	356.8	0.258548	356.8	0.276077	356.8	0.334736	356.8	0.568898	356.8	1.95861
357.2	0.229892	357.2	0.234417	357.2	0.242368	357.2	0.250156	357.2	0.258578	357.2	0.276109	357.2	0.334888	357.2	0.570765	357.2	1.97678
357.6	0.229899	357.6	0.23443	357.6	0.242372	357.6	0.25016	357.6	0.258616	357.6	0.27614	357.6	0.335034	357.6	0.572711	357.6	1.99508
358.0	0.229906	358.0	0.234442	358.0	0.242376	358.0	0.250165	358.0	0.25865	358.0	0.276169	358.0	0.335167	358.0	0.574766	358.0	2.01354
358.4	0.229912	358.4	0.234453	358.4	0.242379	358.4	0.250169	358.4	0.258681	358.4	0.276196	358.4	0.335292	358.4	0.576851	358.4	2.0321
358.8	0.229919	358.8	0.234462	358.8	0.242383	358.8	0.250174	358.8	0.25871	358.8	0.276222	358.8	0.335419	358.8	0.57901	358.8	2.05078
359.2	0.229926	359.2	0.234471	359.2	0.242386	359.2	0.250178	359.2	0.258753	359.2	0.276249	359.2	0.335558	359.2	0.581187	359.2	2.06963
359.6	0.229932	359.6	0.234479	359.6	0.242389	359.6	0.250182	359.6	0.258792	359.6	0.276282	359.6	0.335696	359.6	0.583404	359.6	2.08864
360.0	0.229938	360.0	0.234487	360.0	0.242393	360.0	0.250187	360.0	0.258828	360.0	0.276312	360.0	0.335841	360.0	0.585603	360.0	2.10794
360.4	0.229945	360.4	0.234494	360.4	0.242396	360.4	0.250191	360.4	0.25886	360.4	0.276341	360.4	0.335982	360.4	0.587817	360.4	2.12749
360.8	0.229951	360.8	0.234501	360.8	0.242399	360.8	0.250195	360.8	0.2589	360.8	0.276368	360.8	0.33613	360.8	0.589995	360.8	2.14736
361.2	0.229957	361.2	0.234507	361.2	0.242402	361.2	0.250199	361.2	0.258939	361.2	0.276394	361.2	0.336301	361.2	0.592159	361.2	2.16741
361.6	0.229963	361.6	0.234513	361.6	0.242405	361.6	0.250203	361.6	0.258973	361.6	0.276429	361.6	0.336453	361.6	0.594333	361.6	2.18763
362.0	0.229969	362.0	0.234519	362.0	0.242408	362.0	0.250207	362.0	0.259004	362.0	0.276463	362.0	0.336591	362.0	0.596552	362.0	2.20798
362.4	0.229974	362.4	0.234525	362.4	0.242411	362.4	0.250211	362.4	0.259032	362.4	0.276493	362.4	0.336717	362.4	0.5988	362.4	2.22853
362.8	0.22998	362.8	0.23453	362.8	0.242414	362.8	0.250215	362.8	0.259058	362.8	0.276522	362.8	0.336856	362.8	0.601098	362.8	2.24921
363.2	0.229986	363.2	0.234535	363.2	0.242417	363.2	0.250219	363.2	0.259089	363.2	0.276548	363.2	0.336999	363.2	0.603388	363.2	2.27009
363.6	0.229991	363.6	0.23454	363.6	0.242419	363.6	0.250223	363.6	0.259125	363.6	0.276573	363.6	0.33713	363.6	0.605687	363.6	2.29113
364.0	0.229997	364.0	0.234545	364.0	0.242422	364.0	0.250227	364.0	0.259158	364.0	0.276609	364.0	0.337301	364.0	0.608001	364.0	2.3124
364.4	0.230002	364.4	0.23455	364.4	0.242425	364.4	0.250231	364.4	0.25921	364.4	0.276661	364.4	0.337473	364.4	0.610334	364.4	2.3338
364.8	0.230008	364.8	0.234554	364.8	0.242428	364.8	0.250235	364.8	0.259266	364.8	0.276708	364.8	0.337638	364.8	0.612721	364.8	2.35539
365.2	0.230013	365.2	0.234559	365.2	0.242431	365.2	0.250238	365.2	0.259329	365.2	0.276762	365.2	0.337793	365.2	0.615143	365.2	2.37706
365.6	0.230018	365.6	0.234563	365.6	0.242433	365.6	0.250242	365.6	0.259387	365.6	0.276811	365.6	0.337937	365.6	0.617573	365.6	2.39897
366.0	0.230023	366.0	0.234567	366.0	0.242436	366.0	0.250246	366.0	0.259454	366.0	0.276863	366.0	0.338081	366.0	0.620062	366.0	2.42104
366.4	0.230028	366.4	0.234572	366.4	0.242439	366.4	0.250249	366.4	0.259513	366.4	0.27691	366.4	0.338221	366.4	0.622605	366.4	2.44326
366.8	0.230033	366.8	0.234576	366.8	0.242441	366.8	0.250253	366.8	0.259565	366.8	0.276953	366.8	0.338364	366.8	0.625181	366.8	2.46566
367.2	0.230038	367.2	0.23458	367.2	0.242444	367.2	0.250256	367.2	0.259612	367.2	0.276991	367.2	0.338506	367.2	0.627788	367.2	2.48828
367.6	0.230043	367.6	0.234583	367.6	0.242446	367.6	0.25026	367.6	0.259654	367.6	0.277026	367.6	0.338636	367.6	0.630414	367.6	2.51109
368.0	0.230048	368.0	0.234587	368.0	0.242449	368.0	0.250264	368.0	0.259693	368.0	0.27706	368.0	0.338754	368.0	0.633153	368.0	2.53402
368.4	0.230053	368.4	0.234591	368.4	0.242452	368.4	0.250267	368.4	0.259729	368.4	0.277107	368.4	0.338867	368.4	0.635981	368.4	2.55723
368.8	0.230057	368.8	0.234594	368.8	0.242454	368.8	0.250271	368.8	0.259763	368.8	0.27716	368.8	0.338972	368.8	0.638813	368.8	2.58056
369.2	0.230062	369.2	0.234598	369.2	0.242457	369.2	0.250274	369.2	0.259795	369.2	0.277207	369.2	0.339075	369.2	0.641585	369.2	2.60407
369.6	0.230067	369.6	0.234601	369.6	0.242459	369.6	0.250277	369.6	0.259825	369.6	0.277249	369.6	0.339179	369.6	0.644404	369.6	2.62779
370.0	0.230071	370.0	0.234605	370.0	0.242462	370.0	0.250281	370.0	0.259853	370.0	0.277289	370.0	0.339294	370.0	0.647284	370.0	2.6517
370.4	0.230076	370.4	0.234608	370.4	0.242464	370.4	0.250284	370.4	0.25988	370.4	0.277325	370.4	0.339415	370.4	0.650211	370.4	2.67587
370.8	0.23008	370.8	0.234612	370.8	0.242467	370.8	0.250287	370.8	0.25991	370.8	0.277373	370.8	0.339526	370.8	0.653098	370.8	2.70031
371.2	0.230085	371.2	0.234615	371.2	0.242469	371.2	0.250291	371.2	0.259945	371.2	0.277417	371.2	0.33963	371.2	0.655978	371.2	2.72496
371.6	0.230089	371.6	0.234618	371.6	0.242471	371.6	0.250294	371.6	0.259978	371.6	0.277458	371.6	0.339733	371.6	0.658925	371.6	2.7499
372.0	0.230093	372.0	0.234621	372.0	0.242474	372.0	0.250297	372.0	0.260008	372.0	0.277496	372.0	0.339847	372.0	0.661946	372.0	2.77504
372.4	0.230098	372.4	0.234624	372.4	0.242476	372.4	0.250301	372.4	0.260036	372.4	0.277532	372.4	0.339965	372.4	0.665038	372.4	2.80035
372.8	0.230102	372.8	0.234627	372.8	0.242479	372.8	0.250304	372.8	0.260063	372.8	0.277581	372.8	0.340083	372.8	0.668131	372.8	2.82597
373.2	0.230106	373.2	0.23463	373.2	0.242481	373.2	0.250307	373.2	0.260089	373.2	0.277625	373.2	0.340191	373.2	0.671247	373.2	2.85193
373.6	0.23011	373.6	0.234633	373.6	0.242483	373.6	0.25031	373.6	0.260114	373.6	0.277666	373.6	0.340294	373.6	0.674425	373.6	2.87805
374.0	0.230114	374.0	0.234636	374.0	0.242486	374.0	0.250313	374.0	0.260137	374.0	0.277712	374.0	0.340402	374.0	0.677621	374.0	2.90437
374.4	0.230119	374.4	0.234639	374.4	0.242488	374.4	0.250316	374.4	0.26016	374.4	0.277754	374.4	0.340505	374.4	0.680804	374.4	2.93093
374.8	0.230123	374.8	0.234642	374.8	0.24249	374.8	0.250319	374.8	0.260181	374.8	0.277799	374.8	0.340624	374.8	0.683927	374.8	2.95773
375.2	0.230127	375.2	0.234645	375.2	0.242493	375.2	0.250322	375.2	0.260202	375.2	0.277848	375.2	0.340733	375.2	0.687064	375.2	2.9847
375.6	0.230131	375.6	0.234648	375.6	0.242495	375.6	0.250326	375.6	0.260222	375.6	0.277893	375.6	0.340832	375.6	0.690261	375.6	3.01193
376.0	0.230135	376.0	0.23465	376.0	0.242506	376.0	0.250329	376.0	0.260241	376.0	0.277935	376.0	0.340925	376.0	0.69346	376.0	3.03945
376.4	0.230138	376.4	0.234653	376.4	0.24252	376.4	0.250332	376.4	0.26026	376.4	0.277987	376.4	0.341013	376.4	0.696628	376.4	3.06718
376.8	0.230142	376.8	0.234656	376.8	0.242532	376.8	0.250335	376.8	0.260278	376.8	0.278046	376.8	0.341106	376.8	0.699954	376.8	3.09498
377.2	0.230146	377.2	0.234658	377.2	0.242543	377.2	0.250343	377.2	0.260295	377.2	0.278102	377.2	0.341211	377.2	0.703231	377.2	3.12293
377.6	0.23015	377.6	0.234661	377.6	0.242553	377.6	0.25036	377.6	0.260311	377.6	0.278152	377.6	0.341312	377.6	0.706425	377.6	3.15117
378.0	0.230154	378.0	0.234664	378.0	0.242562	378.0	0.250375	378.0	0.260332	378.0	0.278199	378.0	0.341418	378.0	0.709644	378.0	3.17956
378.4	0.230157	378.4	0.234666	378.4	0.242571	378.4	0.250388	378.4	0.260363	378.4	0.278242	378.4	0.341516	378.4	0.713046	378.4	3.20823
378.8	0.230161	378.8	0.234669	378.8	0.242579	378.8	0.250401	378.8	0.260393	378.8	0.278288	378.8	0.341625	378.8	0.716484	378.8	3.23718
379.2	0.230165	379.2	0.234671	379.2	0.242587	379.2	0.250412	379.2	0.260433	379.2	0.278338	379.2	0.341747	379.2	0.720021	379.2	3.26642
379.6	0.230169	379.6	0.234674	379.6	0.242594	379.6	0.250423	379.6	0.260467	379.6	0.278385	379.6	0.341859	379.6	0.723707	379.6	3.29576
380.0	0.230172	380.0	0.234676	380.0	0.242601	380.0	0.250436	380.0	0.260497	380.0	0.278432	380.0	0.341969	380.0	0.727457	380.0	3.32538
380.4	0.230176	380.4	0.234679	380.4	0.242618	380.4	0.250459	380.4	0.260524	380.4	0.278485	380.4	0.342089	380.4	0.731274	380.4	3.35519
380.8	0.230179	380.8	0.234681	380.8	0.242638	380.8	0.250483	380.8	0.260548	380.8	0.278547	380.8	0.342205	380.8	0.735075	380.8	3.38514
381.2	0.230183	381.2	0.234684	381.2	0.242656	381.2	0.250518	381.2	0.260571	381.2	0.278605	381.2	0.342328	381.2	0.738827	381.2	3.41522
381.6	0.230186	381.6	0.234686	381.6	0.242673	381.6	0.250548	381.6	0.260591	381.6	0.278657	381.6	0.342461	381.6	0.742634	381.6	3.44547
382.0	0.23019	382.0	0.234689	382.0	0.242688	382.0	0.250585	382.0	0.260611	382.0	0.278705	382.0	0.342584	382.0	0.746603	382.0	3.47579
382.4	0.230193	382.4	0.234691	382.4	0.242702	382.4	0.250628	382.4	0.260641	382.4	0.27876	382.4	0.342703	382.4	0.750654	382.4	3.50621
382.8	0.230197	382.8	0.234693	382.8	0.242715	382.8	0.250663	382.8	0.26067	382.8	0.278828	382.8	0.34282	382.8	0.754837	382.8	3.53673
383.2	0.2302	383.2	0.234696	383.2	0.242727	383.2	0.250693	383.2	0.260696	383.2	0.278889	383.2	0.342933	383.2	0.759042	383.2	3.56743
383.6	0.230204	383.6	0.234698	383.6	0.242738	383.6	0.25072	383.6	0.26072	383.6	0.278945	383.6	0.343054	383.6	0.763305	383.6	3.5983
384.0	0.230207	384.0	0.2347	384.0	0.242749	384.0	0.250744	384.0	0.260742	384.0	0.279012	384.0	0.343176	384.0	0.767626	384.0	3.62927
384.4	0.23021	384.4	0.234702	384.4	0.242759	384.4	0.250766	384.4	0.260763	384.4	0.279079	384.4	0.3433	384.4	0.771948	384.4	3.66046
384.8	0.230214	384.8	0.234705	384.8	0.242769	384.8	0.250787	384.8	0.260782	384.8	0.279141	384.8	0.343448	384.8	0.776256	384.8	3.69181
385.2	0.230217	385.2	0.234707	385.2	0.242778	385.2	0.250806	385.2	0.260801	385.2	0.279209	385.2	0.343608	385.2	0.780516	385.2	3.72333
385.6	0.23022	385.6	0.234709	385.6	0.242787	385.6	0.250825	385.6	0.260818	385.6	0.279272	385.6	0.343762	385.6	0.784774	385.6	3.75507
386.0	0.230223	386.0	0.234711	386.0	0.242796	386.0	0.250842	386.0	0.260835	386.0	0.279328	386.0	0.343927	386.0	0.788978	386.0	3.78697
386.4	0.230227	386.4	0.234714	386.4	0.242804	386.4	0.250858	386.4	0.260851	386.4	0.27938	386.4	0.344093	386.4	0.793156	386.4	3.81899
386.8	0.23023	386.8	0.234716	386.8	0.242812	386.8	0.250874	386.8	0.260866	386.8	0.279429	386.8	0.34426	386.8	0.797287	386.8	3.85113
387.2	0.230233	387.2	0.234718	387.2	0.24282	387.2	0.250889	387.2	0.260881	387.2	0.279474	387.2	0.34443	387.2	0.801566	387.2	3.88346
387.6	0.230236	387.6	0.23472	387.6	0.242828	387.6	0.250903	387.6	0.260895	387.6	0.27953	387.6	0.344598	387.6	0.805975	387.6	3.91596
388.0	0.230239	388.0	0.234722	388.0	0.242835	388.0	0.250917	388.0	0.260909	388.0	0.279584	388.0	0.344751	388.0	0.810444	388.0	3.94864
388.4	0.230243	388.4	0.234724	388.4	0.242842	388.4	0.250944	388.4	0.260922	388.4	0.279633	388.4	0.344904	388.4	0.814943	388.4	3.98141
388.8	0.230246	388.8	0.234726	388.8	0.242849	388.8	0.250966	388.8	0.260935	388.8	0.2797	388.8	0.345061	388.8	0.819529
389.2	0.230249	389.2	0.234729	389.2	0.242856	389.2	0.250986	389.2	0.260947	389.2	0.279765	389.2	0.345223	389.2	0.824201
389.6	0.230252	389.6	0.234731	389.6	0.242862	389.6	0.251004	389.6	0.260959	389.6	0.279823	389.6	0.345379	389.6	0.828932
390.0	0.230255	390.0	0.234733	390.0	0.242869	390.0	0.25102	390.0	0.260971	390.0	0.279875	390.0	0.34554	390.0	0.833754
390.4	0.230258	390.4	0.234735	390.4	0.242875	390.4	0.251035	390.4	0.260982	390.4	0.279923	390.4	0.345704	390.4	0.838635
390.8	0.230261	390.8	0.234737	390.8	0.242881	390.8	0.251049	390.8	0.261004	390.8	0.279984	390.8	0.345892	390.8	0.843576
391.2	0.230264	391.2	0.234739	391.2	0.242887	391.2	0.251063	391.2	0.261026	391.2	0.280051	391.2	0.346078	391.2	0.848509
391.6	0.230267	391.6	0.234741	391.6	0.242893	391.6	0.25108	391.6	0.261045	391.6	0.280116	391.6	0.346255	391.6	0.853419
392.0	0.23027	392.0	0.234743	392.0	0.242898	392.0	0.251101	392.0	0.261062	392.0	0.280186	392.0	0.346425	392.0	0.858348
392.4	0.230273	392.4	0.234745	392.4	0.242904	392.4	0.25112	392.4	0.261077	392.4	0.280263	392.4	0.346592	392.4	0.863296
392.8	0.230276	392.8	0.234747	392.8	0.242909	392.8	0.251137	392.8	0.261092	392.8	0.280331	392.8	0.34675	392.8	0.868205
393.2	0.230278	393.2	0.234749	393.2	0.242914	393.2	0.251152	393.2	0.261105	393.2	0.280392	393.2	0.346899	393.2	0.873177
393.6	0.230281	393.6	0.234751	393.6	0.24292	393.6	0.251165	393.6	0.261118	393.6	0.280455	393.6	0.347043	393.6	0.878213
394.0	0.230284	394.0	0.234753	394.0	0.242931	394.0	0.251187	394.0	0.261143	394.0	0.280517	394.0	0.347208	394.0	0.8833
394.4	0.230287	394.4	0.234754	394.4	0.242949	394.4	0.251211	394.4	0.261166	394.4	0.280577	394.4	0.347381	394.4	0.888515
394.8	0.23029	394.8	0.234756	394.8	0.242965	394.8	0.251232	394.8	0.261188	394.8	0.28064	394.8	0.347573	394.8	0.893747
395.2	0.230293	395.2	0.234758	395.2	0.242979	395.2	0.251251	395.2	0.261208	395.2	0.280697	395.2	0.347771	395.2	0.899178
395.6	0.230295	395.6	0.23476	395.6	0.242991	395.6	0.251269	395.6	0.261226	395.6	0.280747	395.6	0.34795	395.6	0.904733
396.0	0.230298	396.0	0.234762	396.0	0.243003	396.0	0.251285	396.0	0.261243	396.0	0.280801	396.0	0.348138	396.0	0.910439
396.4	0.230301	396.4	0.234764	396.4	0.24302	396.4	0.2513	396.4	0.261258	396.4	0.280852	396.4	0.34835	396.4	0.916224
396.8	0.230303	396.8	0.234766	396.8	0.243044	396.8	0.251315	396.8	0.261273	396.8	0.280899	396.8	0.348565	396.8	0.922042
397.2	0.230306	397.2	0.234768	397.2	0.243064	397.2	0.251328	397.2	0.261287	397.2	0.280954	397.2	0.348776	397.2	0.927886
397.6	0.230309	397.6	0.234769	397.6	0.243081	397.6	0.251341	397.6	0.261301	397.6	0.28101	397.6	0.349028	397.6	0.933904
398.0	0.230311	398.0	0.234771	398.0	0.243097	398.0	0.251353	398.0	0.261314	398.0	0.281073	398.0	0.349292	398.0	0.939962
398.4	0.230314	398.4	0.234773	398.4	0.243123	398.4	0.251365	398.4	0.261326	398.4	0.281131	398.4	0.349526	398.4	0.946161
398.8	0.230317	398.8	0.234775	398.8	0.243149	398.8	0.251384	398.8	0.261338	398.8	0.281183	398.8	0.349758	398.8	0.952459
399.2	0.230319	399.2	0.234776	399.2	0.243172	399.2	0.251407	399.2	0.261349	399.2	0.281231	399.2	0.349971	399.2	0.958885
399.6	0.230322	399.6	0.234778	399.6	0.243203	399.6	0.251428	399.6	0.26136	399.6	0.281276	399.6	0.350162	399.6	0.965359
400.0	0.230324	400.0	0.23478	400.0	0.243233	400.0	0.251447	400.0	0.261383	400.0	0.281317	400.0	0.350338	400.0	0.971934
400.4	0.230327	400.4	0.234782	400.4	0.243259	400.4	0.251464	400.4	0.261406	400.4	0.281356	400.4	0.350501	400.4	0.978593
400.8	0.230329	400.8	0.234783	400.8	0.243283	400.8	0.251481	400.8	0.261426	400.8	0.281423	400.8	0.350652	400.8	0.985405
401.2	0.230332	401.2	0.234785	401.2	0.243303	401.2	0.251497	401.2	0.261445	401.2	0.281494	401.2	0.350794	401.2	0.992329
401.6	0.230334	401.6	0.234787	401.6	0.243323	401.6	0.251512	401.6	0.261463	401.6	0.28156	401.6	0.350928	401.6	0.999365
402.0	0.230337	402.0	0.234788	402.0	0.24334	402.0	0.251527	402.0	0.261479	402.0	0.28162	402.0	0.351054	402.0	1.00641
402.4	0.230339	402.4	0.23479	402.4	0.243357	402.4	0.251541	402.4	0.261495	402.4	0.281674	402.4	0.351175	402.4	1.01359
402.8	0.230342	402.8	0.234792	402.8	0.243372	402.8	0.251555	402.8	0.261509	402.8	0.281723	402.8	0.351303	402.8	1.02094
403.2	0.230344	403.2	0.234793	403.2	0.243387	403.2	0.251568	403.2	0.261523	403.2	0.281768	403.2	0.351429	403.2	1.02839
403.6	0.230346	403.6	0.234795	403.6	0.2434	403.6	0.251581	403.6	0.261536	403.6	0.28181	403.6	0.351553	403.6	1.03596
404.0	0.230349	404.0	0.234797	404.0	0.243413	404.0	0.251593	404.0	0.261548	404.0	0.28185	404.0	0.351685	404.0	1.04359
404.4	0.230351	404.4	0.234799	404.4	0.243426	404.4	0.251605	404.4	0.26156	404.4	0.28189	404.4	0.351853	404.4	1.05133
404.8	0.230353	404.8	0.234812	404.8	0.243438	404.8	0.251633	404.8	0.261572	404.8	0.281938	404.8	0.352047	404.8	1.05917
405.2	0.230356	405.2	0.234821	405.2	0.243449	405.2	0.251658	405.2	0.261583	405.2	0.281983	405.2	0.352253	405.2	1.06704
405.6	0.230358	405.6	0.234829	405.6	0.243459	405.6	0.251681	405.6	0.261593	405.6	0.282024	405.6	0.352472	405.6	1.07497
406.0	0.23036	406.0	0.234836	406.0	0.24347	406.0	0.251701	406.0	0.261603	406.0	0.282063	406.0	0.352704	406.0	1.08291
406.4	0.230362	406.4	0.234848	406.4	0.24348	406.4	0.251718	406.4	0.261613	406.4	0.282112	406.4	0.352944	406.4	1.09091
406.8	0.230365	406.8	0.234857	406.8	0.243489	406.8	0.251735	406.8	0.261623	406.8	0.282159	406.8	0.353212	406.8	1.09903
407.2	0.230367	407.2	0.234865	407.2	0.243498	407.2	0.251757	407.2	0.261632	407.2	0.282201	407.2	0.353486	407.2	1.10731
407.6	0.230369	407.6	0.234871	407.6	0.243507	407.6	0.251787	407.6	0.261641	407.6	0.28224	407.6	0.353781	407.6	1.1158
408.0	0.230371	408.0	0.234877	408.0	0.243516	408.0	0.251813	408.0	0.26165	408.0	0.282277	408.0	0.354068	408.0	1.12449
408.4	0.230373	408.4	0.234882	408.4	0.243524	408.4	0.251835	408.4	0.261658	408.4	0.282311	408.4	0.354363	408.4	1.13322
408.8	0.230376	408.8	0.234886	408.8	0.243532	408.8	0.251857	408.8	0.261669	408.8	0.282344	408.8	0.354637	408.8	1.14214
409.2	0.230378	409.2	0.23489	409.2	0.243539	409.2	0.25189	409.2	0.261691	409.2	0.282375	409.2	0.354898	409.2	1.15109
409.6	0.23038	409.6	0.234894	409.6	0.243547	409.6	0.251918	409.6	0.261722	409.6	0.282405	409.6	0.355157	409.6	1.16009
410.0	0.230382	410.0	0.234898	410.0	0.243554	410.0	0.251942	410.0	0.261753	410.0	0.282433	410.0	0.355403	410.0	1.16929
410.4	0.230384	410.4	0.234901	410.4	0.243561	410.4	0.251964	410.4	0.261779	410.4	0.282476	410.4	0.355639	410.4	1.1786
410.8	0.230386	410.8	0.234904	410.8	0.243568	410.8	0.251984	410.8	0.261801	410.8	0.282525	410.8	0.355877	410.8	1.18804
411.2	0.230388	411.2	0.234907	411.2	0.243575	411.2	0.252003	411.2	0.261821	411.2	0.282573	411.2	0.356135	411.2	1.19762
411.6	0.23039	411.6	0.23491	411.6	0.243581	411.6	0.25202	411.6	0.261838	411.6	0.282619	411.6	0.356399	411.6	1.20718
412.0	0.230392	412.0	0.234913	412.0	0.243587	412.0	0.252036	412.0	0.261854	412.0	0.28267	412.0	0.356649	412.0	1.21677
412.4	0.230394	412.4	0.234915	412.4	0.243594	412.4	0.252052	412.4	0.261868	412.4	0.282715	412.4	0.35689	412.4	1.22633
412.8	0.230396	412.8	0.234918	412.8	0.2436	412.8	0.252066	412.8	0.261882	412.8	0.282756	412.8	0.357138	412.8	1.2359
413.2	0.230398	413.2	0.23492	413.2	0.243605	413.2	0.25208	413.2	0.261894	413.2	0.282793	413.2	0.357393	413.2	1.2455
413.6	0.2304	413.6	0.234923	413.6	0.243611	413.6	0.252093	413.6	0.261906	413.6	0.282828	413.6	0.357641	413.6	1.25514
414.0	0.230402	414.0	0.234925	414.0	0.243617	414.0	0.252106	414.0	0.261917	414.0	0.28286	414.0	0.357892	414.0	1.26497
414.4	0.230404	414.4	0.234928	414.4	0.243622	414.4	0.252118	414.4	0.261927	414.4	0.282891	414.4	0.358123	414.4	1.27487
414.8	0.230406	414.8	0.23493	414.8	0.243627	414.8	0.252129	414.8	0.261937	414.8	0.282921	414.8	0.358334	414.8	1.28487
415.2	0.230408	415.2	0.234932	415.2	0.243633	415.2	0.25214	415.2	0.261947	415.2	0.282949	415.2	0.358541	415.2	1.29517
415.6	0.23041	415.6	0.234934	415.6	0.243638	415.6	0.252151	415.6	0.261956	415.6	0.282976	415.6	0.358768	415.6	1.30561
416.0	0.230412	416.0	0.234936	416.0	0.243643	416.0	0.252162	416.0	0.261965	416.0	0.283001	416.0	0.359005	416.0	1.31607
416.4	0.230414	416.4	0.234938	416.4	0.243648	416.4	0.252172	416.4	0.261973	416.4	0.283026	416.4	0.359271	416.4	1.3266
416.8	0.230416	416.8	0.23494	416.8	0.243652	416.8	0.252181	416.8	0.261981	416.8	0.28305	416.8	0.359552	416.8	1.33714
417.2	0.230418	417.2	0.234942	417.2	0.243657	417.2	0.252198	417.2	0.261989	417.2	0.283073	417.2	0.359836	417.2	1.34767
417.6	0.23042	417.6	0.234944	417.6	0.243662	417.6	0.25222	417.6	0.261997	417.6	0.283095	417.6	0.360117	417.6	1.35833
418.0	0.230422	418.0	0.234946	418.0	0.243666	418.0	0.252238	418.0	0.262005	418.0	0.283116	418.0	0.360381	418.0	1.36905
418.4	0.230424	418.4	0.234948	418.4	0.243671	418.4	0.252258	418.4	0.262015	418.4	0.283137	418.4	0.360622	418.4	1.37986
418.8	0.230426	418.8	0.23495	418.8	0.243675	418.8	0.25228	418.8	0.262039	418.8	0.283157	418.8	0.360859	418.8	1.39076
419.2	0.230428	419.2	0.234952	419.2	0.243679	419.2	0.252299	419.2	0.262071	419.2	0.283177	419.2	0.361149	419.2	1.4018
419.6	0.23043	419.6	0.234953	419.6	0.243684	419.6	0.252317	419.6	0.262097	419.6	0.283196	419.6	0.361471	419.6	1.41281
420.0	0.230431	420.0	0.234955	420.0	0.243688	420.0	0.252333	420.0	0.262119	420.0	0.283214	420.0	0.361783	420.0	1.42389
420.4	0.230433	420.4	0.234957	420.4	0.243692	420.4	0.252348	420.4	0.262138	420.4	0.283232	420.4	0.362077	420.4	1.43512
420.8	0.230435	420.8	0.234959	420.8	0.243696	420.8	0.252372	420.8	0.262155	420.8	0.28325	420.8	0.362344	420.8	1.44655
421.2	0.230437	421.2	0.23496	421.2	0.2437	421.2	0.252399	421.2	0.262171	421.2	0.283267	421.2	0.362602	421.2	1.45832
421.6	0.230439	421.6	0.234962	421.6	0.243704	421.6	0.252423	421.6	0.262186	421.6	0.283283	421.6	0.362867	421.6	1.47025
422.0	0.230441	422.0	0.234964	422.0	0.243708	422.0	0.252445	422.0	0.262199	422.0	0.283299	422.0	0.363155	422.0	1.48237
422.4	0.230443	422.4	0.234965	422.4	0.243711	422.4	0.252466	422.4	0.262211	422.4	0.283315	422.4	0.363466	422.4	1.49459
422.8	0.230444	422.8	0.234967	422.8	0.243715	422.8	0.252484	422.8	0.262223	422.8	0.28333	422.8	0.363761	422.8	1.50702
423.2	0.230446	423.2	0.234968	423.2	0.243719	423.2	0.252501	423.2	0.262234	423.2	0.283355	423.2	0.364056	423.2	1.5195
423.6	0.230448	423.6	0.23497	423.6	0.243722	423.6	0.252517	423.6	0.262245	423.6	0.283384	423.6	0.364324	423.6	1.53211
424.0	0.23045	424.0	0.234972	424.0	0.243726	424.0	0.252532	424.0	0.262255	424.0	0.283411	424.0	0.364577	424.0	1.54489
424.4	0.230452	424.4	0.234973	424.4	0.243729	424.4	0.252546	424.4	0.262265	424.4	0.283435	424.4	0.364832	424.4	1.55785
424.8	0.230453	424.8	0.234975	424.8	0.243733	424.8	0.252559	424.8	0.262274	424.8	0.283458	424.8	0.365069	424.8	1.571
425.2	0.230455	425.2	0.234976	425.2	0.243736	425.2	0.252571	425.2	0.262283	425.2	0.283488	425.2	0.365297	425.2	1.5843
425.6	0.230457	425.6	0.234978	425.6	0.24374	425.6	0.252583	425.6	0.262292	425.6	0.283518	425.6	0.365515	425.6	1.59772
426.0	0.230459	426.0	0.234979	426.0	0.243743	426.0	0.252594	426.0	0.262301	426.0	0.283543	426.0	0.365745	426.0	1.61127
426.4	0.230461	426.4	0.234981	426.4	0.243746	426.4	0.252605	426.4	0.262309	426.4	0.283567	426.4	0.365988	426.4	1.62498
426.8	0.230462	426.8	0.234982	426.8	0.24375	426.8	0.252615	426.8	0.262317	426.8	0.283588	426.8	0.366237	426.8	1.63872
427.2	0.230464	427.2	0.234983	427.2	0.243753	427.2	0.252625	427.2	0.262324	427.2	0.283608	427.2	0.366489	427.2	1.65261
427.6	0.230466	427.6	0.234985	427.6	0.243756	427.6	0.252635	427.6	0.262332	427.6	0.283626	427.6	0.366778	427.6	1.66666
428.0	0.230468	428.0	0.234986	428.0	0.243759	428.0	0.252644	428.0	0.262339	428.0	0.283644	428.0	0.367111	428.0	1.68089
428.4	0.230469	428.4	0.234988	428.4	0.243762	428.4	0.252653	428.4	0.262347	428.4	0.283662	428.4	0.367426	428.4	1.69531
428.8	0.230471	428.8	0.234989	428.8	0.243765	428.8	0.252662	428.8	0.262353	428.8	0.283678	428.8	0.36774	428.8	1.7098
429.2	0.230473	429.2	0.23499	429.2	0.243768	429.2	0.25267	429.2	0.262362	429.2	0.283695	429.2	0.368052	429.2	1.72431
429.6	0.230474	429.6	0.234992	429.6	0.243771	429.6	0.252678	429.6	0.262382	429.6	0.28371	429.6	0.368351	429.6	1.73878
430.0	0.230476	430.0	0.234993	430.0	0.243774	430.0	0.252686	430.0	0.262399	430.0	0.283725	430.0	0.368635	430.0	1.75346
430.4	0.230478	430.4	0.234994	430.4	0.243777	430.4	0.252693	430.4	0.262417	430.4	0.28374	430.4	0.368896	430.4	1.76841
430.8	0.23048	430.8	0.234996	430.8	0.24378	430.8	0.252701	430.8	0.262444	430.8	0.283755	430.8	0.369166	430.8	1.78363
431.2	0.230481	431.2	0.234997	431.2	0.243783	431.2	0.252708	431.2	0.26247	431.2	0.283773	431.2	0.369438	431.2	1.79904
431.6	0.230483	431.6	0.234998	431.6	0.243786	431.6	0.252715	431.6	0.262503	431.6	0.2838	431.6	0.369734	431.6	1.81454
432.0	0.230485	432.0	0.235	432.0	0.243789	432.0	0.252722	432.0	0.262546	432.0	0.283823	432.0	0.370033	432.0	1.83035
432.4	0.230486	432.4	0.235001	432.4	0.243791	432.4	0.252728	432.4	0.262587	432.4	0.283846	432.4	0.370342	432.4	1.84647
432.8	0.230488	432.8	0.235002	432.8	0.243794	432.8	0.252735	432.8	0.262621	432.8	0.283876	432.8	0.37064	432.8	1.86272
433.2	0.23049	433.2	0.235004	433.2	0.243797	433.2	0.252741	433.2	0.26265	433.2	0.283904	433.2	0.370934	433.2	1.87905
433.6	0.230491	433.6	0.235005	433.6	0.2438	433.6	0.252747	433.6	0.262675	433.6	0.283931	433.6	0.371219	433.6	1.89562
434.0	0.230493	434.0	0.235006	434.0	0.243802	434.0	0.252753	434.0	0.262698	434.0	0.283956	434.0	0.371526	434.0	1.91232
434.4	0.230495	434.4	0.235007	434.4	0.243805	434.4	0.252759	434.4	0.262719	434.4	0.28398	434.4	0.371836	434.4	1.92913
434.8	0.230496	434.8	0.235009	434.8	0.243808	434.8	0.252767	434.8	0.262739	434.8	0.284002	434.8	0.372154	434.8	1.94611
435.2	0.230498	435.2	0.23501	435.2	0.24381	435.2	0.252788	435.2	0.262757	435.2	0.284023	435.2	0.372453	435.2	1.96329
435.6	0.2305	435.6	0.235011	435.6	0.243813	435.6	0.252806	435.6	0.262775	435.6	0.284044	435.6	0.372764	435.6	1.98068
436.0	0.230501	436.0	0.235012	436.0	0.243815	436.0	0.252822	436.0	0.262802	436.0	0.284063	436.0	0.373062	436.0	1.99842
436.4	0.230503	436.4	0.235014	436.4	0.243818	436.4	0.252836	436.4	0.262829	436.4	0.284082	436.4	0.373397	436.4	2.0164
436.8	0.230504	436.8	0.235015	436.8	0.24382	436.8	0.252849	436.8	0.262852	436.8	0.2841	436.8	0.3737	436.8	2.0344
437.2	0.230506	437.2	0.235016	437.2	0.243823	437.2	0.25286	437.2	0.262874	437.2	0.284118	437.2	0.373994	437.2	2.0525
437.6	0.230508	437.6	0.235017	437.6	0.243825	437.6	0.252871	437.6	0.262894	437.6	0.284134	437.6	0.374285	437.6	2.07068
438.0	0.230509	438.0	0.235019	438.0	0.243828	438.0	0.252882	438.0	0.262913	438.0	0.284161	438.0	0.374581	438.0	2.08899
438.4	0.230511	438.4	0.23502	438.4	0.24383	438.4	0.252896	438.4	0.262931	438.4	0.284188	438.4	0.374884	438.4	2.10754
438.8	0.230512	438.8	0.235021	438.8	0.243833	438.8	0.252916	438.8	0.262947	438.8	0.284213	438.8	0.375217	438.8	2.12626
439.2	0.230514	439.2	0.235022	439.2	0.243835	439.2	0.252935	439.2	0.262963	439.2	0.284248	439.2	0.375545	439.2	2.14505
439.6	0.230516	439.6	0.235023	439.6	0.243837	439.6	0.252953	439.6	0.262979	439.6	0.284295	439.6	0.375873	439.6	2.16404
440.0	0.230517	440.0	0.235024	440.0	0.24384	440.0	0.252969	440.0	0.262994	440.0	0.284351	440.0	0.376192	440.0	2.18324
440.4	0.230519	440.4	0.235026	440.4	0.243842	440.4	0.252984	440.4	0.263008	440.4	0.284401	440.4	0.37655	440.4	2.20254
440.8	0.23052	440.8	0.235027	440.8	0.243844	440.8	0.252998	440.8	0.263022	440.8	0.284454	440.8	0.376912	440.8	2.22197
441.2	0.230522	441.2	0.235028	441.2	0.243847	441.2	0.253011	441.2	0.263035	441.2	0.2845	441.2	0.377269	441.2	2.24157
441.6	0.230523	441.6	0.235029	441.6	0.243849	441.6	0.253023	441.6	0.263052	441.6	0.284542	441.6	0.377645	441.6	2.26128
442.0	0.230525	442.0	0.23503	442.0	0.243851	442.0	0.253034	442.0	0.263086	442.0	0.284579	442.0	0.378042	442.0	2.28111
442.4	0.230527	442.4	0.235031	442.4	0.243854	442.4	0.253044	442.4	0.263117	442.4	0.284613	442.4	0.378442	442.4	2.30125
442.8	0.230528	442.8	0.235033	442.8	0.243856	442.8	0.253054	442.8	0.263143	442.8	0.284645	442.8	0.378854	442.8	2.32165
443.2	0.23053	443.2	0.235034	443.2	0.243858	443.2	0.253064	443.2	0.263166	443.2	0.284675	443.2	0.379263	443.2	2.34216
443.6	0.230531	443.6	0.235035	443.6	0.243869	443.6	0.253073	443.6	0.263187	443.6	0.284703	443.6	0.37968	443.6	2.36287
444.0	0.230533	444.0	0.235036	444.0	0.243884	444.0	0.253081	444.0	0.263205	444.0	0.284729	444.0	0.3801	444.0	2.38392
444.4	0.230534	444.4	0.235037	444.4	0.243898	444.4	0.253089	444.4	0.263222	444.4	0.284768	444.4	0.380511	444.4	2.40514
444.8	0.230536	444.8	0.235038	444.8	0.243912	444.8	0.253097	444.8	0.263237	444.8	0.284805	444.8	0.380911	444.8	2.42661
445.2	0.230537	445.2	0.235039	445.2	0.24393	445.2	0.253104	445.2	0.263252	445.2	0.28484	445.2	0.381311	445.2	2.4482
445.6	0.230539	445.6	0.235041	445.6	0.243947	445.6	0.253112	445.6	0.263265	445.6	0.284871	445.6	0.38169	445.6	2.46995
446.0	0.23054	446.0	0.235042	446.0	0.243963	446.0	0.253119	446.0	0.263278	446.0	0.284901	446.0	0.382095	446.0	2.49178
446.4	0.230542	446.4	0.235043	446.4	0.243977	446.4	0.253125	446.4	0.26329	446.4	0.284932	446.4	0.382525	446.4	2.51376
446.8	0.230543	446.8	0.235044	446.8	0.24399	446.8	0.253132	446.8	0.263302	446.8	0.284977	446.8	0.382969	446.8	2.53606
447.2	0.230545	447.2	0.235045	447.2	0.244002	447.2	0.253138	447.2	0.263313	447.2	0.285027	447.2	0.383384	447.2	2.5586
447.6	0.230546	447.6	0.235046	447.6	0.244013	447.6	0.253144	447.6	0.26333	447.6	0.28507	447.6	0.383766	447.6	2.58138
448.0	0.230548	448.0	0.235047	448.0	0.244023	448.0	0.25315	448.0	0.263358	448.0	0.28511	448.0	0.384159	448.0	2.60438
448.4	0.230554	448.4	0.235048	448.4	0.244032	448.4	0.253156	448.4	0.263399	448.4	0.285145	448.4	0.384547	448.4	2.62766
448.8	0.230567	448.8	0.235049	448.8	0.244041	448.8	0.253161	448.8	0.263439	448.8	0.285178	448.8	0.384949	448.8	2.65101
449.2	0.230577	449.2	0.235051	449.2	0.24405	449.2	0.253167	449.2	0.263474	449.2	0.285208	449.2	0.385364	449.2	2.6744
449.6	0.230585	449.6	0.235052	449.6	0.244057	449.6	0.253172	449.6	0.263504	449.6	0.285237	449.6	0.385757	449.6	2.698
450.0	0.230592	450.0	0.235053	450.0	0.244075	450.0	0.253177	450.0	0.263531	450.0	0.285264	450.0	0.386128	450.0	2.72186
450.4	0.230598	450.4	0.235054	450.4	0.244095	450.4	0.253182	450.4	0.263556	450.4	0.285299	450.4	0.386494	450.4	2.74588
450.8	0.230604	450.8	0.235055	450.8	0.244112	450.8	0.253187	450.8	0.263578	450.8	0.285332	450.8	0.386854	450.8	2.77019
451.2	0.230609	451.2	0.235056	451.2	0.244128	451.2	0.253192	451.2	0.263604	451.2	0.285362	451.2	0.387212	451.2	2.79467
451.6	0.230614	451.6	0.235057	451.6	0.244142	451.6	0.253197	451.6	0.263636	451.6	0.285398	451.6	0.387562	451.6	2.81927
452.0	0.230619	452.0	0.235058	452.0	0.244155	452.0	0.253201	452.0	0.263663	452.0	0.285433	452.0	0.387901	452.0	2.84414
452.4	0.230623	452.4	0.235059	452.4	0.244167	452.4	0.253206	452.4	0.263688	452.4	0.285468	452.4	0.388269	452.4	2.86916
452.8	0.230627	452.8	0.23506	452.8	0.244178	452.8	0.25321	452.8	0.26371	452.8	0.285511	452.8	0.388661	452.8	2.89444
453.2	0.230631	453.2	0.235061	453.2	0.244189	453.2	0.253215	453.2	0.26373	453.2	0.285549	453.2	0.389062	453.2	2.91995
453.6	0.230634	453.6	0.235062	453.6	0.244198	453.6	0.253219	453.6	0.263748	453.6	0.285583	453.6	0.38946	453.6	2.94566
454.0	0.230638	454.0	0.235063	454.0	0.244208	454.0	0.253223	454.0	0.263766	454.0	0.285614	454.0	0.389857	454.0	2.9716
454.4	0.230641	454.4	0.235064	454.4	0.244216	454.4	0.253227	454.4	0.263795	454.4	0.285644	454.4	0.390256	454.4	2.99769
454.8	0.230644	454.8	0.235066	454.8	0.244225	454.8	0.253231	454.8	0.263822	454.8	0.28568	454.8	0.39066	454.8	3.02404
455.2	0.230648	455.2	0.235067	455.2	0.244233	455.2	0.253235	455.2	0.263846	455.2	0.285719	455.2	0.391044	455.2	3.05064
455.6	0.230661	455.6	0.235068	455.6	0.24424	455.6	0.253239	455.6	0.263868	455.6	0.285763	455.6	0.391458	455.6	3.07748
456.0	0.230677	456.0	0.235069	456.0	0.244248	456.0	0.253243	456.0	0.263888	456.0	0.285823	456.0	0.391903	456.0	3.10466
456.4	0.230691	456.4	0.23507	456.4	0.244255	456.4	0.253247	456.4	0.263906	456.4	0.285884	456.4	0.392379	456.4	3.13206
456.8	0.230704	456.8	0.235071	456.8	0.244261	456.8	0.25325	456.8	0.263923	456.8	0.285946	456.8	0.392848	456.8	3.15967
457.2	0.230714	457.2	0.235072	457.2	0.244268	457.2	0.253254	457.2	0.263939	457.2	0.286004	457.2	0.393298	457.2	3.18744
457.6	0.230724	457.6	0.235073	457.6	0.244274	457.6	0.253258	457.6	0.263955	457.6	0.286054	457.6	0.393729	457.6	3.21525
458.0	0.230733	458.0	0.235074	458.0	0.24428	458.0	0.253261	458.0	0.26397	458.0	0.2861	458.0	0.39416	458.0	3.24313
458.4	0.23074	458.4	0.235075	458.4	0.244286	458.4	0.253265	458.4	0.263984	458.4	0.286141	458.4	0.3946	458.4	3.27106
458.8	0.230747	458.8	0.235076	458.8	0.244291	458.8	0.253268	458.8	0.264009	458.8	0.28618	458.8	0.395063	458.8	3.29911
459.2	0.230754	459.2	0.235077	459.2	0.244297	459.2	0.253272	459.2	0.264031	459.2	0.286215	459.2	0.395534	459.2	3.32745
459.6	0.230759	459.6	0.235078	459.6	0.244302	459.6	0.253275	459.6	0.264052	459.6	0.286249	459.6	0.395999	459.6	3.35606
460.0	0.230765	460.0	0.235079	460.0	0.244307	460.0	0.253278	460.0	0.26407	460.0	0.28628	460.0	0.396473	460.0	3.3848
460.4	0.23077	460.4	0.23508	460.4	0.244312	460.4	0.253281	460.4	0.264088	460.4	0.28631	460.4	0.396984	460.4	3.41385
460.8	0.230774	460.8	0.235081	460.8	0.244317	460.8	0.253285	460.8	0.264104	460.8	0.286338	460.8	0.397515	460.8	3.44315
461.2	0.230778	461.2	0.235082	461.2	0.244322	461.2	0.253288	461.2	0.264119	461.2	0.286365	461.2	0.398045	461.2	3.4726
461.6	0.230782	461.6	0.235083	461.6	0.244326	461.6	0.253291	461.6	0.264134	461.6	0.286391	461.6	0.398606	461.6	3.50228
462.0	0.230786	462.0	0.235084	462.0	0.244331	462.0	0.253294	462.0	0.264147	462.0	0.286416	462.0	0.399186	462.0	3.53212
462.4	0.23079	462.4	0.235085	462.4	0.244335	462.4	0.253297	462.4	0.26416	462.4	0.28644	462.4	0.399782	462.4	3.56212
462.8	0.230793	462.8	0.235086	462.8	0.244339	462.8	0.2533	462.8	0.264173	462.8	0.286463	462.8	0.400374	462.8	3.59226
463.2	0.230796	463.2	0.235087	463.2	0.244343	463.2	0.253303	463.2	0.264185	463.2	0.286485	463.2	0.400927	463.2	3.62252
463.6	0.230799	463.6	0.235088	463.6	0.244347	463.6	0.253306	463.6	0.264196	463.6	0.286506	463.6	0.40147	463.6	3.65298
464.0	0.230802	464.0	0.235089	464.0	0.244351	464.0	0.253309	464.0	0.264207	464.0	0.286527	464.0	0.402019	464.0	3.68369
464.4	0.230805	464.4	0.23509	464.4	0.244355	464.4	0.253312	464.4	0.264218	464.4	0.286547	464.4	0.402547	464.4	3.71448
464.8	0.230807	464.8	0.235091	464.8	0.244359	464.8	0.253315	464.8	0.264228	464.8	0.286566	464.8	0.403084	464.8	3.74537
465.2	0.23081	465.2	0.235092	465.2	0.244363	465.2	0.253317	465.2	0.264238	465.2	0.286585	465.2	0.403597	465.2	3.77647
465.6	0.230812	465.6	0.235093	465.6	0.244366	465.6	0.25332	465.6	0.264247	465.6	0.286603	465.6	0.404097	465.6	3.80776
466.0	0.230815	466.0	0.235094	466.0	0.24437	466.0	0.253323	466.0	0.264256	466.0	0.286621	466.0	0.404599	466.0	3.83933
466.4	0.230817	466.4	0.235095	466.4	0.244373	466.4	0.253326	466.4	0.264265	466.4	0.286638	466.4	0.405097	466.4	3.87115
466.8	0.230819	466.8	0.235096	466.8	0.244377	466.8	0.253328	466.8	0.264274	466.8	0.286655	466.8	0.405582	466.8	3.90323
467.2	0.230822	467.2	0.235097	467.2	0.24438	467.2	0.253331	467.2	0.264282	467.2	0.286671	467.2	0.406052	467.2	3.93556
467.6	0.230824	467.6	0.235098	467.6	0.244383	467.6	0.253334	467.6	0.264291	467.6	0.286687	467.6	0.406522	467.6	3.96802
468.0	0.230826	468.0	0.235099	468.0	0.244387	468.0	0.253336	468.0	0.264299	468.0	0.286703	468.0	0.40699	468.0	4.0006
468.4	0.230828	468.4	0.2351	468.4	0.24439	468.4	0.253339	468.4	0.264307	468.4	0.286718	468.4	0.407444
468.8	0.23083	468.8	0.235101	468.8	0.244393	468.8	0.253341	468.8	0.264314	468.8	0.286738	468.8	0.407892
469.2	0.230832	469.2	0.235102	469.2	0.244396	469.2	0.253344	469.2	0.264322	469.2	0.286767	469.2	0.408356
469.6	0.230834	469.6	0.235103	469.6	0.244399	469.6	0.253346	469.6	0.264329	469.6	0.286792	469.6	0.40884
470.0	0.230836	470.0	0.235104	470.0	0.244402	470.0	0.253349	470.0	0.264336	470.0	0.286814	470.0	0.409336
470.4	0.230838	470.4	0.235104	470.4	0.244405	470.4	0.253351	470.4	0.264343	470.4	0.286835	470.4	0.409818
470.8	0.23084	470.8	0.235105	470.8	0.244408	470.8	0.253354	470.8	0.26435	470.8	0.286854	470.8	0.410324
471.2	0.230841	471.2	0.235106	471.2	0.244411	471.2	0.253356	471.2	0.264357	471.2	0.286872	471.2	0.410836
471.6	0.230843	471.6	0.235107	471.6	0.244413	471.6	0.253359	471.6	0.264363	471.6	0.28689	471.6	0.411325
472.0	0.230845	472.0	0.235108	472.0	0.244416	472.0	0.253361	472.0	0.264369	472.0	0.286906	472.0	0.411811
472.4	0.230847	472.4	0.235109	472.4	0.244419	472.4	0.253363	472.4	0.264376	472.4	0.286922	472.4	0.412292
472.8	0.230848	472.8	0.23511	472.8	0.244421	472.8	0.253366	472.8	0.264383	472.8	0.286938	472.8	0.412766
473.2	0.23085	473.2	0.235111	473.2	0.244424	473.2	0.253368	473.2	0.264404	473.2	0.286953	473.2	0.413267
473.6	0.230852	473.6	0.235112	473.6	0.244427	473.6	0.25337	473.6	0.264421	473.6	0.286967	473.6	0.41379
474.0	0.23087	474.0	0.235113	474.0	0.244429	474.0	0.253373	474.0	0.264436	474.0	0.286981	474.0	0.414298
474.4	0.230885	474.4	0.235114	474.4	0.244432	474.4	0.253375	474.4	0.264448	474.4	0.286995	474.4	0.414796
474.8	0.230897	474.8	0.235115	474.8	0.244434	474.8	0.253377	474.8	0.26446	474.8	0.287008	474.8	0.415276
475.2	0.230908	475.2	0.235116	475.2	0.244437	475.2	0.253379	475.2	0.26447	475.2	0.287021	475.2	0.415769
475.6	0.230917	475.6	0.235117	475.6	0.244439	475.6	0.253382	475.6	0.26448	475.6	0.287034	475.6	0.416256
476.0	0.230925	476.0	0.235118	476.0	0.244442	476.0	0.253384	476.0	0.264489	476.0	0.287046	476.0	0.416749
476.4	0.230932	476.4	0.235118	476.4	0.244444	476.4	0.253386	476.4	0.264497	476.4	0.287058	476.4	0.41727
476.8	0.230939	476.8	0.235119	476.8	0.244447	476.8	0.253388	476.8	0.264505	476.8	0.28707	476.8	0.41783
477.2	0.230945	477.2	0.23512	477.2	0.244449	477.2	0.25339	477.2	0.264513	477.2	0.287081	477.2	0.418444
477.6	0.23095	477.6	0.235121	477.6	0.244451	477.6	0.253392	477.6	0.26452	477.6	0.287093	477.6	0.41909
478.0	0.230955	478.0	0.235122	478.0	0.244454	478.0	0.253394	478.0	0.264527	478.0	0.287104	478.0	0.419716
478.4	0.23096	478.4	0.235123	478.4	0.244456	478.4	0.253396	478.4	0.264534	478.4	0.287115	478.4	0.420369
478.8	0.230964	478.8	0.235124	478.8	0.244458	478.8	0.253399	478.8	0.264541	478.8	0.287126	478.8	0.421022
479.2	0.230968	479.2	0.235125	479.2	0.244461	479.2	0.253401	479.2	0.264547	479.2	0.287136	479.2	0.421716
479.6	0.230972	479.6	0.235126	479.6	0.244474	479.6	0.253403	479.6	0.264554	479.6	0.287154	479.6	0.422449
480.0	0.230975	480.0	0.235127	480.0	0.244492	480.0	0.253405	480.0	0.26456	480.0	0.287188	480.0	0.423171
480.4	0.230979	480.4	0.235128	480.4	0.244508	480.4	0.253407	480.4	0.264566	480.4	0.287217	480.4	0.423894
480.8	0.230982	480.8	0.235128	480.8	0.244523	480.8	0.253409	480.8	0.264572	480.8	0.287241	480.8	0.424595
481.2	0.230986	481.2	0.235129	481.2	0.244536	481.2	0.253425	481.2	0.264577	481.2	0.287262	481.2	0.425287
481.6	0.230989	481.6	0.23513	481.6	0.244549	481.6	0.253437	481.6	0.264583	481.6	0.287281	481.6	0.42595
482.0	0.230992	482.0	0.235131	482.0	0.24456	482.0	0.253448	482.0	0.264588	482.0	0.287298	482.0	0.426597
482.4	0.230995	482.4	0.235132	482.4	0.24457	482.4	0.253456	482.4	0.264594	482.4	0.287314	482.4	0.427249
482.8	0.230997	482.8	0.235133	482.8	0.244579	482.8	0.253464	482.8	0.264609	482.8	0.28733	482.8	0.427873
483.2	0.231	483.2	0.235134	483.2	0.244588	483.2	0.253471	483.2	0.264626	483.2	0.287344	483.2	0.428501
483.6	0.231003	483.6	0.235135	483.6	0.244604	483.6	0.253478	483.6	0.264639	483.6	0.287358	483.6	0.42916
484.0	0.231005	484.0	0.235135	484.0	0.244625	484.0	0.253484	484.0	0.264651	484.0	0.287372	484.0	0.429836
484.4	0.231008	484.4	0.235136	484.4	0.244643	484.4	0.253489	484.4	0.264661	484.4	0.287385	484.4	0.43051
484.8	0.23101	484.8	0.235137	484.8	0.244658	484.8	0.253494	484.8	0.26467	484.8	0.287397	484.8	0.431153
485.2	0.231013	485.2	0.235138	485.2	0.244672	485.2	0.253499	485.2	0.264678	485.2	0.287409	485.2	0.431815
485.6	0.231015	485.6	0.235139	485.6	0.244684	485.6	0.253504	485.6	0.264685	485.6	0.287421	485.6	0.432478
486.0	0.231017	486.0	0.23514	486.0	0.244696	486.0	0.253508	486.0	0.264691	486.0	0.287432	486.0	0.433139
486.4	0.23102	486.4	0.235141	486.4	0.244706	486.4	0.253512	486.4	0.264698	486.4	0.287443	486.4	0.433846
486.8	0.231022	486.8	0.235142	486.8	0.244717	486.8	0.253516	486.8	0.264703	486.8	0.287454	486.8	0.434568
487.2	0.231024	487.2	0.235142	487.2	0.244726	487.2	0.25352	487.2	0.264709	487.2	0.287464	487.2	0.435308
487.6	0.231026	487.6	0.235143	487.6	0.244735	487.6	0.253523	487.6	0.264714	487.6	0.287476	487.6	0.436002
488.0	0.231028	488.0	0.235144	488.0	0.244744	488.0	0.253527	488.0	0.264719	488.0	0.287509	488.0	0.436695
488.4	0.23103	488.4	0.235145	488.4	0.244752	488.4	0.25353	488.4	0.264724	488.4	0.287542	488.4	0.437425
488.8	0.231032	488.8	0.235146	488.8	0.244761	488.8	0.253541	488.8	0.264729	488.8	0.28757	488.8	0.438151
489.2	0.231034	489.2	0.235147	489.2	0.244768	489.2	0.253559	489.2	0.264734	489.2	0.287596	489.2	0.438873
489.6	0.231036	489.6	0.235148	489.6	0.244776	489.6	0.253573	489.6	0.264739	489.6	0.287631	489.6	0.439609
490.0	0.231038	490.0	0.235148	490.0	0.244783	490.0	0.253585	490.0	0.264743	490.0	0.287668	490.0	0.440323
490.4	0.23104	490.4	0.235149	490.4	0.24479	490.4	0.253595	490.4	0.264748	490.4	0.287709	490.4	0.441021
490.8	0.231042	490.8	0.23515	490.8	0.244796	490.8	0.253605	490.8	0.264752	490.8	0.287745	490.8	0.441747
491.2	0.231044	491.2	0.235151	491.2	0.244803	491.2	0.253613	491.2	0.264756	491.2	0.287778	491.2	0.442452
491.6	0.231045	491.6	0.235152	491.6	0.244809	491.6	0.253621	491.6	0.264761	491.6	0.287808	491.6	0.44316
492.0	0.231047	492.0	0.235153	492.0	0.244815	492.0	0.253628	492.0	0.264765	492.0	0.287836	492.0	0.443855
492.4	0.231049	492.4	0.235153	492.4	0.244821	492.4	0.253634	492.4	0.264769	492.4	0.287862	492.4	0.444566
492.8	0.23105	492.8	0.235154	492.8	0.244827	492.8	0.253641	492.8	0.264773	492.8	0.287886	492.8	0.445285
493.2	0.231053	493.2	0.235155	493.2	0.244832	493.2	0.253647	493.2	0.264777	493.2	0.287909	493.2	0.445996
493.6	0.231067	493.6	0.235156	493.6	0.244838	493.6	0.253652	493.6	0.264781	493.6	0.287931	493.6	0.446692
494.0	0.231079	494.0	0.235157	494.0	0.244843	494.0	0.253658	494.0	0.264785	494.0	0.287952	494.0	0.447371
494.4	0.231089	494.4	0.235158	494.4	0.244848	494.4	0.253663	494.4	0.264789	494.4	0.287971	494.4	0.448043
494.8	0.231099	494.8	0.235158	494.8	0.244854	494.8	0.253668	494.8	0.264793	494.8	0.28799	494.8	0.448724
495.2	0.231107	495.2	0.235159	495.2	0.244858	495.2	0.253673	495.2	0.264797	495.2	0.288008	495.2	0.449382
495.6	0.231114	495.6	0.23516	495.6	0.244863	495.6	0.253677	495.6	0.2648	495.6	0.288025	495.6	0.449998
496.0	0.23112	496.0	0.235161	496.0	0.244868	496.0	0.253682	496.0	0.264804	496.0	0.288042	496.0	0.450634
496.4	0.231126	496.4	0.235162	496.4	0.244873	496.4	0.253686	496.4	0.264808	496.4	0.288057	496.4	0.451268
496.8	0.231143	496.8	0.235162	496.8	0.244877	496.8	0.25369	496.8	0.264811	496.8	0.288073	496.8	0.451875
497.2	0.23116	497.2	0.235163	497.2	0.244882	497.2	0.253694	497.2	0.264815	497.2	0.288087	497.2	0.452469
497.6	0.231175	497.6	0.235164	497.6	0.244886	497.6	0.253698	497.6	0.264819	497.6	0.288102	497.6	0.453062
498.0	0.231187	498.0	0.235165	498.0	0.24489	498.0	0.253702	498.0	0.264822	498.0	0.288115	498.0	0.453659
498.4	0.231197	498.4	0.235166	498.4	0.244894	498.4	0.253705	498.4	0.264826	498.4	0.288128	498.4	0.454275
498.8	0.231206	498.8	0.235167	498.8	0.244898	498.8	0.253712	498.8	0.264829	498.8	0.288141	498.8	0.45489
499.2	0.231214	499.2	0.235167	499.2	0.244902	499.2	0.253729	499.2	0.264832	499.2	0.288154	499.2	0.455546
499.6	0.231221	499.6	0.235168	499.6	0.244906	499.6	0.253744	499.6	0.264836	499.6	0.288166	499.6	0.456278
500.0	0.231228	500.0	0.235169	500.0	0.24491	500.0	0.253758	500.0	0.264839	500.0	0.288178	500.0	0.45706
500.4	0.231234	500.4	0.23517	500.4	0.244914	500.4	0.253771	500.4	0.264842	500.4	0.288221	500.4	0.457821
500.8	0.23124	500.8	0.235171	500.8	0.244918	500.8	0.253782	500.8	0.264846	500.8	0.288269	500.8	0.458563
501.2	0.231245	501.2	0.235171	501.2	0.244921	501.2	0.253793	501.2	0.264849	501.2	0.288309	501.2	0.459283
501.6	0.231251	501.6	0.235172	501.6	0.244925	501.6	0.253802	501.6	0.264852	501.6	0.288357	501.6	0.459994
502.0	0.231255	502.0	0.235173	502.0	0.244928	502.0	0.253811	502.0	0.264855	502.0	0.28842	502.0	0.460706
502.4	0.23126	502.4	0.235174	502.4	0.244932	502.4	0.253819	502.4	0.264858	502.4	0.288487	502.4	0.461409
502.8	0.231265	502.8	0.235174	502.8	0.244935	502.8	0.253827	502.8	0.264861	502.8	0.288558	502.8	0.462103
503.2	0.231269	503.2	0.235175	503.2	0.244938	503.2	0.253834	503.2	0.264864	503.2	0.288624	503.2	0.462775
503.6	0.231273	503.6	0.235176	503.6	0.244942	503.6	0.25384	503.6	0.264867	503.6	0.288692	503.6	0.463477
504.0	0.231277	504.0	0.235177	504.0	0.244945	504.0	0.253847	504.0	0.26487	504.0	0.288758	504.0	0.464188
504.4	0.23128	504.4	0.235178	504.4	0.244948	504.4	0.253853	504.4	0.264873	504.4	0.288828	504.4	0.464943
504.8	0.231284	504.8	0.235178	504.8	0.244951	504.8	0.253858	504.8	0.264876	504.8	0.288895	504.8	0.465712
505.2	0.231288	505.2	0.235179	505.2	0.244954	505.2	0.253864	505.2	0.264879	505.2	0.288955	505.2	0.466496
505.6	0.231291	505.6	0.23518	505.6	0.244957	505.6	0.253869	505.6	0.264882	505.6	0.289017	505.6	0.467356
506.0	0.231294	506.0	0.235181	506.0	0.24496	506.0	0.253874	506.0	0.264885	506.0	0.289076	506.0	0.468283
506.4	0.231299	506.4	0.235181	506.4	0.244963	506.4	0.253879	506.4	0.264887	506.4	0.28913	506.4	0.469184
506.8	0.231316	506.8	0.235182	506.8	0.244966	506.8	0.253884	506.8	0.26489	506.8	0.289179	506.8	0.470102
507.2	0.231331	507.2	0.235183	507.2	0.244969	507.2	0.253888	507.2	0.264893	507.2	0.289229	507.2	0.471031
507.6	0.231343	507.6	0.235184	507.6	0.244972	507.6	0.253893	507.6	0.264896	507.6	0.289286	507.6	0.472005
508.0	0.231355	508.0	0.235184	508.0	0.244974	508.0	0.253897	508.0	0.264898	508.0	0.289337	508.0	0.473003
508.4	0.231365	508.4	0.235185	508.4	0.244977	508.4	0.253901	508.4	0.264901	508.4	0.289383	508.4	0.473988
508.8	0.231375	508.8	0.235186	508.8	0.24498	508.8	0.253905	508.8	0.264904	508.8	0.289424	508.8	0.474937
509.2	0.231384	509.2	0.235187	509.2	0.244982	509.2	0.253909	509.2	0.264906	509.2	0.289463	509.2	0.47581
509.6	0.231392	509.6	0.235187	509.6	0.244985	509.6	0.253912	509.6	0.264909	509.6	0.289499	509.6	0.476658
510.0	0.2314	510.0	0.235188	510.0	0.244987	510.0	0.253916	510.0	0.264912	510.0	0.289533	510.0	0.477508
510.4	0.231407	510.4	0.235189	510.4	0.24499	510.4	0.25392	510.4	0.264914	510.4	0.289565	510.4	0.478355
510.8	0.231414	510.8	0.23519	510.8	0.244992	510.8	0.253923	510.8	0.264917	510.8	0.289596	510.8	0.47922
511.2	0.23142	511.2	0.23519	511.2	0.244995	511.2	0.253927	511.2	0.264919	511.2	0.289625	511.2	0.480087
511.6	0.231427	511.6	0.235191	511.6	0.244997	511.6	0.25393	511.6	0.264922	511.6	0.289655	511.6	0.480985
512.0	0.231433	512.0	0.235192	512.0	0.244999	512.0	0.253933	512.0	0.264924	512.0	0.289694	512.0	0.481884
512.4	0.231438	512.4	0.235193	512.4	0.245002	512.4	0.253936	512.4	0.264927	512.4	0.289731	512.4	0.4828
512.8	0.231444	512.8	0.235193	512.8	0.245004	512.8	0.253939	512.8	0.264929	512.8	0.289765	512.8	0.483722
513.2	0.231449	513.2	0.235194	513.2	0.245006	513.2	0.253942	513.2	0.264931	513.2	0.289796	513.2	0.484626
513.6	0.231454	513.6	0.235195	513.6	0.245008	513.6	0.253945	513.6	0.264934	513.6	0.289836	513.6	0.485529
514.0	0.231458	514.0	0.235196	514.0	0.245011	514.0	0.253948	514.0	0.264936	514.0	0.289875	514.0	0.486457
514.4	0.231463	514.4	0.235196	514.4	0.245013	514.4	0.253951	514.4	0.264939	514.4	0.289911	514.4	0.487382
514.8	0.231468	514.8	0.235197	514.8	0.245015	514.8	0.253954	514.8	0.264941	514.8	0.289945	514.8	0.48832
515.2	0.231472	515.2	0.235198	515.2	0.245017	515.2	0.253957	515.2	0.264943	515.2	0.289977	515.2	0.489243
515.6	0.231476	515.6	0.235198	515.6	0.245019	515.6	0.253959	515.6	0.264946	515.6	0.290007	515.6	0.490178
516.0	0.23148	516.0	0.235199	516.0	0.245028	516.0	0.253962	516.0	0.264948	516.0	0.290035	516.0	0.491159
516.4	0.231484	516.4	0.2352	516.4	0.245045	516.4	0.253965	516.4	0.26495	516.4	0.290074	516.4	0.492142
516.8	0.231488	516.8	0.235201	516.8	0.245058	516.8	0.253967	516.8	0.264952	516.8	0.290131	516.8	0.493116
517.2	0.231491	517.2	0.235201	517.2	0.245068	517.2	0.25397	517.2	0.264955	517.2	0.290194	517.2	0.494115
517.6	0.231495	517.6	0.235202	517.6	0.245076	517.6	0.253972	517.6	0.264957	517.6	0.290249	517.6	0.495112
518.0	0.231499	518.0	0.235203	518.0	0.245083	518.0	0.253975	518.0	0.264959	518.0	0.290298	518.0	0.496128
518.4	0.231502	518.4	0.235203	518.4	0.24509	518.4	0.253977	518.4	0.264961	518.4	0.290342	518.4	0.497173
518.8	0.231505	518.8	0.235204	518.8	0.245095	518.8	0.253979	518.8	0.264963	518.8	0.290388	518.8	0.498297
519.2	0.231509	519.2	0.235205	519.2	0.2451	519.2	0.253982	519.2	0.264965	519.2	0.290472	519.2	0.499433
519.6	0.231512	519.6	0.235206	519.6	0.245105	519.6	0.253984	519.6	0.264968	519.6	0.290562	519.6	0.500546
520.0	0.231515	520.0	0.235206	520.0	0.245109	520.0	0.253986	520.0	0.26497	520.0	0.290641	520.0	0.501694
520.4	0.231518	520.4	0.235207	520.4	0.245113	520.4	0.253989	520.4	0.264972	520.4	0.290712	520.4	0.502883
520.8	0.231521	520.8	0.235208	520.8	0.245117	520.8	0.253991	520.8	0.264974	520.8	0.290779	520.8	0.504092
521.2	0.231524	521.2	0.235208	521.2	0.245121	521.2	0.253993	521.2	0.264976	521.2	0.29086	521.2	0.505281
521.6	0.231527	521.6	0.235209	521.6	0.245124	521.6	0.253995	521.6	0.264978	521.6	0.290933	521.6	0.50645
522.0	0.231529	522.0	0.23521	522.0	0.245128	522.0	0.253997	522.0	0.26498	522.0	0.291019	522.0	0.50761
522.4	0.231532	522.4	0.23521	522.4	0.245131	522.4	0.253999	522.4	0.264987	522.4	0.291098	522.4	0.508778
522.8	0.231535	522.8	0.235211	522.8	0.245134	522.8	0.254001	522.8	0.265001	522.8	0.291167	522.8	0.509912
523.2	0.231537	523.2	0.235212	523.2	0.245137	523.2	0.254003	523.2	0.265013	523.2	0.291229	523.2	0.511069
523.6	0.23154	523.6	0.235212	523.6	0.24514	523.6	0.254005	523.6	0.265024	523.6	0.29129	523.6	0.512249
524.0	0.231543	524.0	0.235213	524.0	0.245143	524.0	0.254007	524.0	0.265034	524.0	0.291353	524.0	0.513424
524.4	0.231545	524.4	0.235214	524.4	0.245145	524.4	0.254009	524.4	0.265042	524.4	0.291409	524.4	0.514598
524.8	0.231547	524.8	0.235214	524.8	0.245148	524.8	0.254011	524.8	0.265051	524.8	0.291459	524.8	0.515772
525.2	0.23155	525.2	0.235215	525.2	0.245151	525.2	0.254013	525.2	0.265058	525.2	0.291519	525.2	0.516936
525.6	0.231552	525.6	0.235216	525.6	0.245153	525.6	0.254015	525.6	0.265066	525.6	0.291575	525.6	0.518076
526.0	0.231555	526.0	0.235216	526.0	0.245156	526.0	0.254017	526.0	0.265073	526.0	0.291633	526.0	0.519234
526.4	0.231557	526.4	0.235217	526.4	0.245158	526.4	0.254019	526.4	0.265079	526.4	0.291694	526.4	0.520445
526.8	0.231559	526.8	0.235218	526.8	0.24516	526.8	0.254021	526.8	0.265086	526.8	0.291749	526.8	0.521669
527.2	0.231561	527.2	0.235218	527.2	0.245163	527.2	0.254023	527.2	0.265092	527.2	0.291801	527.2	0.52288
527.6	0.231564	527.6	0.235219	527.6	0.245165	527.6	0.254024	527.6	0.265098	527.6	0.291862	527.6	0.524161
528.0	0.231566	528.0	0.23522	528.0	0.245167	528.0	0.254026	528.0	0.265103	528.0	0.291916	528.0	0.525473
528.4	0.231568	528.4	0.23522	528.4	0.245169	528.4	0.254028	528.4	0.265109	528.4	0.291966	528.4	0.526801
528.8	0.23157	528.8	0.235221	528.8	0.24518	528.8	0.25403	528.8	0.265114	528.8	0.292012	528.8	0.528152
529.2	0.231572	529.2	0.235222	529.2	0.245196	529.2	0.254032	529.2	0.265119	529.2	0.292054	529.2	0.529466
529.6	0.231574	529.6	0.235222	529.6	0.245217	529.6	0.254033	529.6	0.265124	529.6	0.292093	529.6	0.530766
530.0	0.231576	530.0	0.235223	530.0	0.245234	530.0	0.254035	530.0	0.265129	530.0	0.292129	530.0	0.532066
530.4	0.231578	530.4	0.235224	530.4	0.245248	530.4	0.254037	530.4	0.265133	530.4	0.292164	530.4	0.533361
530.8	0.23158	530.8	0.235224	530.8	0.245259	530.8	0.254038	530.8	0.265138	530.8	0.292199	530.8	0.534658
531.2	0.231582	531.2	0.235225	531.2	0.245269	531.2	0.25404	531.2	0.265142	531.2	0.292241	531.2	0.536074
531.6	0.231584	531.6	0.235225	531.6	0.245278	531.6	0.254042	531.6	0.265146	531.6	0.29228	531.6	0.537535
532.0	0.231586	532.0	0.235226	532.0	0.245286	532.0	0.254043	532.0	0.26515	532.0	0.292324	532.0	0.539011
532.4	0.231587	532.4	0.235227	532.4	0.245294	532.4	0.254045	532.4	0.265154	532.4	0.292401	532.4	0.54052
532.8	0.231589	532.8	0.235227	532.8	0.2453	532.8	0.254047	532.8	0.265158	532.8	0.29248	532.8	0.54204
533.2	0.231591	533.2	0.235228	533.2	0.245307	533.2	0.254059	533.2	0.265162	533.2	0.292572	533.2	0.543557
533.6	0.231593	533.6	0.235229	533.6	0.245313	533.6	0.25407	533.6	0.265166	533.6	0.292659	533.6	0.545111
534.0	0.231595	534.0	0.235229	534.0	0.245319	534.0	0.254079	534.0	0.26517	534.0	0.292737	534.0	0.546653
534.4	0.231596	534.4	0.23523	534.4	0.245324	534.4	0.254087	534.4	0.265173	534.4	0.292807	534.4	0.548184
534.8	0.231598	534.8	0.23523	534.8	0.24533	534.8	0.254094	534.8	0.265177	534.8	0.292872	534.8	0.549682
535.2	0.2316	535.2	0.235231	535.2	0.245335	535.2	0.254105	535.2	0.26518	535.2	0.292944	535.2	0.551258
535.6	0.231602	535.6	0.235232	535.6	0.24534	535.6	0.254124	535.6	0.265183	535.6	0.293017	535.6	0.552933
536.0	0.231603	536.0	0.235232	536.0	0.245352	536.0	0.25414	536.0	0.265187	536.0	0.293088	536.0	0.554601
536.4	0.231605	536.4	0.235233	536.4	0.245369	536.4	0.254155	536.4	0.26519	536.4	0.293152	536.4	0.556266
536.8	0.231606	536.8	0.235234	536.8	0.245383	536.8	0.254168	536.8	0.265193	536.8	0.293211	536.8	0.55802
537.2	0.231608	537.2	0.235234	537.2	0.245395	537.2	0.25418	537.2	0.265196	537.2	0.293265	537.2	0.55981
537.6	0.23161	537.6	0.235235	537.6	0.245407	537.6	0.254198	537.6	0.265199	537.6	0.293315	537.6	0.561679
538.0	0.231611	538.0	0.235235	538.0	0.245417	538.0	0.254221	538.0	0.265202	538.0	0.293363	538.0	0.563595
538.4	0.231613	538.4	0.235236	538.4	0.245426	538.4	0.254241	538.4	0.265205	538.4	0.293407	538.4	0.565501
538.8	0.231614	538.8	0.235237	538.8	0.245435	538.8	0.254259	538.8	0.265208	538.8	0.293456	538.8	0.5674
539.2	0.231616	539.2	0.235237	539.2	0.245443	539.2	0.254276	539.2	0.265211	539.2	0.293527	539.2	0.569335
539.6	0.231617	539.6	0.235238	539.6	0.24545	539.6	0.254291	539.6	0.265214	539.6	0.293591	539.6	0.571289
540.0	0.231619	540.0	0.235238	540.0	0.245457	540.0	0.254305	540.0	0.265217	540.0	0.293647	540.0	0.57318
540.4	0.23162	540.4	0.235239	540.4	0.245464	540.4	0.254318	540.4	0.265219	540.4	0.293699	540.4	0.575117
540.8	0.231622	540.8	0.23524	540.8	0.245471	540.8	0.25433	540.8	0.265222	540.8	0.293747	540.8	0.577191
541.2	0.231623	541.2	0.23524	541.2	0.245477	541.2	0.254341	541.2	0.265225	541.2	0.293804	541.2	0.579293
541.6	0.231625	541.6	0.235241	541.6	0.245483	541.6	0.254352	541.6	0.265227	541.6	0.293866	541.6	0.581384
542.0	0.231626	542.0	0.235241	542.0	0.245488	542.0	0.254362	542.0	0.26523	542.0	0.29393	542.0	0.583507
542.4	0.231628	542.4	0.235242	542.4	0.245494	542.4	0.254372	542.4	0.265232	542.4	0.293989	542.4	0.58558
542.8	0.231629	542.8	0.235242	542.8	0.245499	542.8	0.254381	542.8	0.265235	542.8	0.29405	542.8	0.587698
543.2	0.23163	543.2	0.235243	543.2	0.245504	543.2	0.25439	543.2	0.265237	543.2	0.294108	543.2	0.589837
543.6	0.231632	543.6	0.235244	543.6	0.245509	543.6	0.254398	543.6	0.26524	543.6	0.29416	543.6	0.591984
544.0	0.231633	544.0	0.235244	544.0	0.245514	544.0	0.254406	544.0	0.265242	544.0	0.294209	544.0	0.59414
544.4	0.231635	544.4	0.235245	544.4	0.245519	544.4	0.254414	544.4	0.265245	544.4	0.294263	544.4	0.596225
544.8	0.231636	544.8	0.235245	544.8	0.245523	544.8	0.254421	544.8	0.265247	544.8	0.294319	544.8	0.598291
545.2	0.231637	545.2	0.235246	545.2	0.245528	545.2	0.254431	545.2	0.265254	545.2	0.294371	545.2	0.600348
545.6	0.231639	545.6	0.235247	545.6	0.245532	545.6	0.254451	545.6	0.265283	545.6	0.294419	545.6	0.602363
546.0	0.23164	546.0	0.235247	546.0	0.245536	546.0	0.254468	546.0	0.265308	546.0	0.294465	546.0	0.604316
546.4	0.231641	546.4	0.235248	546.4	0.24554	546.4	0.254482	546.4	0.265329	546.4	0.294508	546.4	0.606241
546.8	0.231642	546.8	0.235248	546.8	0.245544	546.8	0.254496	546.8	0.265347	546.8	0.294559	546.8	0.608124
547.2	0.231644	547.2	0.235249	547.2	0.245548	547.2	0.254508	547.2	0.265362	547.2	0.294609	547.2	0.609968
547.6	0.231645	547.6	0.235249	547.6	0.245552	547.6	0.25452	547.6	0.265376	547.6	0.294654	547.6	0.611892
548.0	0.231646	548.0	0.23525	548.0	0.245555	548.0	0.254531	548.0	0.265388	548.0	0.2947	548.0	0.61387
548.4	0.231648	548.4	0.23525	548.4	0.245559	548.4	0.254541	548.4	0.265399	548.4	0.294755	548.4	0.615929
548.8	0.231649	548.8	0.235251	548.8	0.245563	548.8	0.254551	548.8	0.265409	548.8	0.294805	548.8	0.617946
549.2	0.23165	549.2	0.235252	549.2	0.245566	549.2	0.254561	549.2	0.265419	549.2	0.294864	549.2	0.619987
549.6	0.231651	549.6	0.235252	549.6	0.245569	549.6	0.25457	549.6	0.265428	549.6	0.294933	549.6	0.622055
550.0	0.231653	550.0	0.235253	550.0	0.245573	550.0	0.254579	550.0	0.265443	550.0	0.294994	550.0	0.624182
550.4	0.231654	550.4	0.235253	550.4	0.245576	550.4	0.254587	550.4	0.265464	550.4	0.295049	550.4	0.626341
550.8	0.231655	550.8	0.235254	550.8	0.245579	550.8	0.254595	550.8	0.265482	550.8	0.295099	550.8	0.628545
551.2	0.231656	551.2	0.235254	551.2	0.245582	551.2	0.254603	551.2	0.265509	551.2	0.295146	551.2	0.63076
551.6	0.231657	551.6	0.235255	551.6	0.245585	551.6	0.25461	551.6	0.265531	551.6	0.295191	551.6	0.633036
552.0	0.231659	552.0	0.235255	552.0	0.245588	552.0	0.254617	552.0	0.26555	552.0	0.295256	552.0	0.635282
552.4	0.23166	552.4	0.235256	552.4	0.245591	552.4	0.254624	552.4	0.265566	552.4	0.295332	552.4	0.637606
552.8	0.231661	552.8	0.235257	552.8	0.245594	552.8	0.25463	552.8	0.26558	552.8	0.295402	552.8	0.640017
553.2	0.231662	553.2	0.235257	553.2	0.245596	553.2	0.254637	553.2	0.265608	553.2	0.295462	553.2	0.642529
553.6	0.231663	553.6	0.235258	553.6	0.245599	553.6	0.254643	553.6	0.265642	553.6	0.295516	553.6	0.645043
554.0	0.231664	554.0	0.235258	554.0	0.245602	554.0	0.254649	554.0	0.26567	554.0	0.295564	554.0	0.647607
554.4	0.231665	554.4	0.235259	554.4	0.245604	554.4	0.254654	554.4	0.265694	554.4	0.295608	554.4	0.65023
554.8	0.231667	554.8	0.235259	554.8	0.245607	554.8	0.25466	554.8	0.265715	554.8	0.295649	554.8	0.652892
555.2	0.231668	555.2	0.23526	555.2	0.245609	555.2	0.254665	555.2	0.265734	555.2	0.295689	555.2	0.655538
555.6	0.231669	555.6	0.23526	555.6	0.245612	555.6	0.25467	555.6	0.265751	555.6	0.295744	555.6	0.658216
556.0	0.23167	556.0	0.235261	556.0	0.245614	556.0	0.254675	556.0	0.265767	556.0	0.295814	556.0	0.660954
556.4	0.231671	556.4	0.235261	556.4	0.245617	556.4	0.25468	556.4	0.265782	556.4	0.295877	556.4	0.66374
556.8	0.231672	556.8	0.235262	556.8	0.245619	556.8	0.254684	556.8	0.265796	556.8	0.295934	556.8	0.666629
557.2	0.231673	557.2	0.235262	557.2	0.245622	557.2	0.254689	557.2	0.265809	557.2	0.295985	557.2	0.669489
557.6	0.231674	557.6	0.235263	557.6	0.245624	557.6	0.254693	557.6	0.265821	557.6	0.296033	557.6	0.67238
558.0	0.231675	558.0	0.235263	558.0	0.245626	558.0	0.254697	558.0	0.265832	558.0	0.296077	558.0	0.675305
558.4	0.231676	558.4	0.235264	558.4	0.245628	558.4	0.254702	558.4	0.265854	558.4	0.296118	558.4	0.678285
558.8	0.231677	558.8	0.235264	558.8	0.24563	558.8	0.254706	558.8	0.265878	558.8	0.296157	558.8	0.681268
559.2	0.231679	559.2	0.235265	559.2	0.245633	559.2	0.254709	559.2	0.265899	559.2	0.296196	559.2	0.684329
559.6	0.23168	559.6	0.235265	559.6	0.245635	559.6	0.254713	559.6	0.265918	559.6	0.296242	559.6	0.68744
560.0	0.231681	560.0	0.235266	560.0	0.245637	560.0	0.254717	560.0	0.265934	560.0	0.296285	560.0	0.690518
560.4	0.231682	560.4	0.235266	560.4	0.245639	560.4	0.25472	560.4	0.26595	560.4	0.296324	560.4	0.693565
560.8	0.231683	560.8	0.235267	560.8	0.245641	560.8	0.254724	560.8	0.265964	560.8	0.296369	560.8	0.696586
561.2	0.231684	561.2	0.235268	561.2	0.245643	561.2	0.254727	561.2	0.265977	561.2	0.296412	561.2	0.699613
561.6	0.231685	561.6	0.235268	561.6	0.245645	561.6	0.254731	561.6	0.265989	561.6	0.296454	561.6	0.702816
562.0	0.231686	562.0	0.235269	562.0	0.245647	562.0	0.254734	562.0	0.266	562.0	0.296503	562.0	0.706076
562.4	0.231687	562.4	0.235269	562.4	0.245649	562.4	0.254737	562.4	0.266011	562.4	0.296548	562.4	0.709322
562.8	0.231688	562.8	0.23527	562.8	0.245651	562.8	0.25474	562.8	0.266021	562.8	0.296589	562.8	0.712596
563.2	0.231689	563.2	0.23527	563.2	0.245652	563.2	0.254743	563.2	0.26603	563.2	0.296627	563.2	0.715898
563.6	0.23169	563.6	0.235271	563.6	0.245654	563.6	0.254747	563.6	0.26604	563.6	0.296669	563.6	0.719272
564.0	0.231691	564.0	0.235271	564.0	0.245656	564.0	0.254749	564.0	0.266052	564.0	0.296714	564.0	0.722689
564.4	0.231692	564.4	0.235272	564.4	0.245658	564.4	0.254752	564.4	0.266075	564.4	0.296754	564.4	0.726147
564.8	0.231693	564.8	0.235272	564.8	0.24566	564.8	0.254755	564.8	0.266096	564.8	0.296791	564.8	0.729683
565.2	0.231694	565.2	0.235273	565.2	0.245661	565.2	0.254758	565.2	0.266115	565.2	0.296825	565.2	0.73318
565.6	0.231695	565.6	0.235273	565.6	0.245663	565.6	0.254761	565.6	0.266133	565.6	0.296856	565.6	0.736644
566.0	0.231696	566.0	0.235274	566.0	0.245665	566.0	0.254763	566.0	0.266154	566.0	0.296907	566.0	0.74023
566.4	0.231697	566.4	0.235274	566.4	0.245667	566.4	0.254766	566.4	0.266179	566.4	0.296966	566.4	0.743856
566.8	0.231698	566.8	0.235275	566.8	0.245668	566.8	0.254769	566.8	0.266206	566.8	0.297028	566.8	0.747502
567.2	0.231698	567.2	0.235275	567.2	0.24567	567.2	0.254771	567.2	0.266238	567.2	0.297083	567.2	0.75117
567.6	0.231699	567.6	0.235276	567.6	0.245672	567.6	0.254774	567.6	0.266267	567.6	0.297132	567.6	0.75484
568.0	0.23171	568.0	0.235276	568.0	0.245673	568.0	0.254776	568.0	0.266292	568.0	0.297177	568.0	0.758585
568.4	0.231719	568.4	0.235276	568.4	0.245675	568.4	0.254779	568.4	0.266314	568.4	0.297218	568.4	0.76235
568.8	0.231726	568.8	0.235277	568.8	0.245676	568.8	0.254781	568.8	0.266334	568.8	0.297257	568.8	0.766048
569.2	0.231736	569.2	0.235277	569.2	0.245678	569.2	0.254783	569.2	0.266353	569.2	0.297292	569.2	0.769772
569.6	0.231747	569.6	0.235278	569.6	0.245679	569.6	0.254786	569.6	0.26637	569.6	0.297326	569.6	0.77351
570.0	0.231756	570.0	0.235278	570.0	0.245681	570.0	0.254788	570.0	0.266386	570.0	0.29736	570.0	0.777385
570.4	0.231762	570.4	0.235279	570.4	0.245683	570.4	0.25479	570.4	0.2664	570.4	0.297402	570.4	0.781321
570.8	0.231768	570.8	0.235279	570.8	0.245684	570.8	0.254793	570.8	0.266414	570.8	0.29744	570.8	0.785227
571.2	0.231773	571.2	0.23528	571.2	0.245685	571.2	0.254795	571.2	0.266427	571.2	0.297474	571.2	0.78915
571.6	0.231777	571.6	0.23528	571.6	0.245687	571.6	0.254797	571.6	0.266452	571.6	0.297507	571.6	0.793003
572.0	0.231781	572.0	0.235281	572.0	0.245688	572.0	0.254799	572.0	0.266478	572.0	0.297538	572.0	0.796859
572.4	0.231785	572.4	0.235281	572.4	0.24569	572.4	0.254801	572.4	0.2665	572.4	0.297566	572.4	0.80073
572.8	0.231788	572.8	0.235282	572.8	0.245691	572.8	0.254803	572.8	0.266521	572.8	0.297605	572.8	0.804681
573.2	0.231791	573.2	0.235282	573.2	0.245693	573.2	0.254805	573.2	0.266539	573.2	0.297643	573.2	0.808694
573.6	0.231793	573.6	0.235283	573.6	0.245694	573.6	0.254807	573.6	0.266556	573.6	0.297679	573.6	0.812703
574.0	0.231796	574.0	0.235283	574.0	0.245695	574.0	0.254809	574.0	0.266572	574.0	0.297712	574.0	0.816766
574.4	0.231798	574.4	0.235284	574.4	0.245697	574.4	0.254811	574.4	0.266586	574.4	0.297743	574.4	0.820855
574.8	0.231801	574.8	0.235284	574.8	0.245698	574.8	0.254813	574.8	0.2666	574.8	0.297779	574.8	0.825026
575.2	0.231803	575.2	0.235285	575.2	0.2457	575.2	0.254815	575.2	0.266613	575.2	0.297821	575.2	0.829238
575.6	0.231805	575.6	0.235285	575.6	0.245701	575.6	0.254817	575.6	0.266635	575.6	0.29786	575.6	0.833525
576.0	0.231807	576.0	0.235286	576.0	0.245702	576.0	0.254819	576.0	0.266657	576.0	0.297895	576.0	0.837926
576.4	0.231809	576.4	0.235286	576.4	0.245704	576.4	0.254821	576.4	0.266676	576.4	0.297927	576.4	0.842271
576.8	0.231811	576.8	0.235286	576.8	0.245705	576.8	0.254823	576.8	0.266694	576.8	0.297957	576.8	0.846637
577.2	0.231813	577.2	0.235287	577.2	0.245706	577.2	0.254825	577.2	0.26671	577.2	0.297986	577.2	0.850988
577.6	0.231815	577.6	0.235287	577.6	0.245707	577.6	0.254826	577.6	0.266725	577.6	0.298013	577.6	0.855366
578.0	0.231817	578.0	0.235288	578.0	0.245709	578.0	0.254828	578.0	0.266739	578.0	0.298038	578.0	0.859843
578.4	0.231818	578.4	0.235288	578.4	0.24571	578.4	0.25483	578.4	0.266751	578.4	0.298062	578.4	0.864353
578.8	0.23182	578.8	0.235289	578.8	0.245711	578.8	0.254832	578.8	0.266764	578.8	0.298085	578.8	0.868917
579.2	0.231822	579.2	0.235289	579.2	0.245712	579.2	0.254834	579.2	0.266775	579.2	0.298107	579.2	0.873572
579.6	0.231823	579.6	0.23529	579.6	0.245714	579.6	0.254835	579.6	0.266786	579.6	0.298128	579.6	0.87828
580.0	0.231825	580.0	0.23529	580.0	0.245715	580.0	0.254837	580.0	0.266796	580.0	0.298155	580.0	0.882994
580.4	0.231826	580.4	0.235291	580.4	0.245716	580.4	0.254839	580.4	0.266806	580.4	0.298181	580.4	0.88782
580.8	0.231828	580.8	0.235291	580.8	0.245717	580.8	0.25484	580.8	0.266815	580.8	0.298206	580.8	0.89273
581.2	0.231829	581.2	0.235291	581.2	0.245719	581.2	0.254842	581.2	0.266824	581.2	0.29823	581.2	0.897695
581.6	0.231831	581.6	0.235292	581.6	0.24572	581.6	0.254844	581.6	0.266832	581.6	0.298252	581.6	0.902716
582.0	0.231832	582.0	0.235292	582.0	0.245721	582.0	0.254845	582.0	0.266841	582.0	0.298274	582.0	0.90781
582.4	0.231834	582.4	0.235293	582.4	0.245722	582.4	0.254847	582.4	0.266849	582.4	0.298295	582.4	0.913043
582.8	0.231835	582.8	0.235293	582.8	0.245723	582.8	0.254849	582.8	0.266868	582.8	0.298315	582.8	0.918401
583.2	0.231836	583.2	0.235294	583.2	0.245724	583.2	0.25485	583.2	0.266887	583.2	0.298335	583.2	0.923834
583.6	0.231838	583.6	0.235294	583.6	0.245726	583.6	0.254852	583.6	0.266903	583.6	0.298354	583.6	0.929388
584.0	0.231839	584.0	0.235295	584.0	0.245727	584.0	0.254861	584.0	0.266917	584.0	0.298372	584.0	0.935104
584.4	0.23184	584.4	0.235295	584.4	0.245728	584.4	0.254879	584.4	0.26693	584.4	0.298389	584.4	0.94087
584.8	0.231842	584.8	0.235295	584.8	0.245729	584.8	0.254893	584.8	0.266942	584.8	0.298406	584.8	0.946624
585.2	0.231843	585.2	0.235296	585.2	0.24573	585.2	0.254905	585.2	0.266954	585.2	0.298423	585.2	0.952566
585.6	0.231844	585.6	0.235296	585.6	0.245731	585.6	0.254915	585.6	0.266965	585.6	0.298439	585.6	0.958531
586.0	0.231845	586.0	0.235297	586.0	0.245732	586.0	0.254923	586.0	0.266977	586.0	0.298454	586.0	0.964575
586.4	0.231847	586.4	0.235297	586.4	0.245733	586.4	0.254931	586.4	0.267	586.4	0.298478	586.4	0.970638
586.8	0.231848	586.8	0.235298	586.8	0.245734	586.8	0.254937	586.8	0.26703	586.8	0.298506	586.8	0.976797
587.2	0.231849	587.2	0.235298	587.2	0.245735	587.2	0.254943	587.2	0.267059	587.2	0.298554	587.2	0.983067
587.6	0.23185	587.6	0.235299	587.6	0.245737	587.6	0.254948	587.6	0.267083	587.6	0.298603	587.6	0.98941
588.0	0.231851	588.0	0.235299	588.0	0.245738	588.0	0.254952	588.0	0.267105	588.0	0.298646	588.0	0.995741
588.4	0.231853	588.4	0.235299	588.4	0.245739	588.4	0.254956	588.4	0.267124	588.4	0.298684	588.4	1.00218
588.8	0.231854	588.8	0.2353	588.8	0.24574	588.8	0.25496	588.8	0.267142	588.8	0.298719	588.8	1.00864
589.2	0.231855	589.2	0.2353	589.2	0.245741	589.2	0.254964	589.2	0.267158	589.2	0.298751	589.2	1.01517
589.6	0.231856	589.6	0.235301	589.6	0.245742	589.6	0.254967	589.6	0.267173	589.6	0.29878	589.6	1.02175
590.0	0.231857	590.0	0.235301	590.0	0.245743	590.0	0.25497	590.0	0.267188	590.0	0.298807	590.0	1.02839
590.4	0.231858	590.4	0.235302	590.4	0.245744	590.4	0.254973	590.4	0.267201	590.4	0.298832	590.4	1.03512
590.8	0.231859	590.8	0.235302	590.8	0.245745	590.8	0.254976	590.8	0.267214	590.8	0.298856	590.8	1.04196
591.2	0.23186	591.2	0.235302	591.2	0.245746	591.2	0.254978	591.2	0.267226	591.2	0.298879	591.2	1.04886
591.6	0.231861	591.6	0.235303	591.6	0.245747	591.6	0.254981	591.6	0.267237	591.6	0.2989	591.6	1.056
592.0	0.231862	592.0	0.235303	592.0	0.245748	592.0	0.254983	592.0	0.267248	592.0	0.298929	592.0	1.06319
592.4	0.231863	592.4	0.235304	592.4	0.245749	592.4	0.254986	592.4	0.267259	592.4	0.298969	592.4	1.07044
592.8	0.231864	592.8	0.235304	592.8	0.24575	592.8	0.254988	592.8	0.267269	592.8	0.299024	592.8	1.07771
593.2	0.231865	593.2	0.235304	593.2	0.245751	593.2	0.25499	593.2	0.267279	593.2	0.299084	593.2	1.0851
593.6	0.231866	593.6	0.235305	593.6	0.245752	593.6	0.254992	593.6	0.267289	593.6	0.299148	593.6	1.09255
594.0	0.231867	594.0	0.235305	594.0	0.245753	594.0	0.254994	594.0	0.267298	594.0	0.299206	594.0	1.10006
594.4	0.231868	594.4	0.235306	594.4	0.245754	594.4	0.254996	594.4	0.267306	594.4	0.299256	594.4	1.10766
594.8	0.231869	594.8	0.235306	594.8	0.245755	594.8	0.254998	594.8	0.267315	594.8	0.299307	594.8	1.11533
595.2	0.23187	595.2	0.235307	595.2	0.245756	595.2	0.255	595.2	0.267323	595.2	0.299364	595.2	1.12322
595.6	0.231871	595.6	0.235307	595.6	0.245757	595.6	0.255001	595.6	0.267331	595.6	0.299429	595.6	1.13129
596.0	0.231872	596.0	0.235307	596.0	0.245758	596.0	0.255003	596.0	0.267349	596.0	0.299487	596.0	1.13942
596.4	0.231873	596.4	0.235308	596.4	0.245759	596.4	0.255005	596.4	0.267367	596.4	0.29954	596.4	1.14771
596.8	0.231874	596.8	0.235308	596.8	0.24576	596.8	0.255007	596.8	0.267383	596.8	0.299588	596.8	1.15597
597.2	0.231875	597.2	0.235309	597.2	0.24576	597.2	0.255008	597.2	0.267397	597.2	0.299632	597.2	1.16428
597.6	0.231876	597.6	0.235309	597.6	0.245761	597.6	0.25501	597.6	0.26741	597.6	0.299672	597.6	1.17271
598.0	0.231877	598.0	0.235309	598.0	0.245762	598.0	0.255012	598.0	0.267422	598.0	0.29971	598.0	1.18135
598.4	0.231878	598.4	0.23531	598.4	0.245763	598.4	0.255013	598.4	0.267436	598.4	0.299746	598.4	1.18999
598.8	0.231879	598.8	0.23531	598.8	0.245764	598.8	0.255015	598.8	0.267463	598.8	0.299779	598.8	1.19865
599.2	0.23188	599.2	0.235311	599.2	0.245765	599.2	0.255016	599.2	0.267487	599.2	0.299811	599.2	1.20747
599.6	0.231881	599.6	0.235311	599.6	0.245766	599.6	0.255018	599.6	0.267509	599.6	0.299841	599.6	1.21636
600.0	0.231882	600.0	0.235311	600.0	0.245767	600.0	0.25502	600.0	0.267528	600.0	0.299883	600.0	1.2253
600.4	0.231883	600.4	0.235312	600.4	0.245768	600.4	0.255021	600.4	0.267546	600.4	0.299935	600.4	1.23411
600.8	0.231883	600.8	0.235312	600.8	0.245769	600.8	0.255023	600.8	0.267563	600.8	0.299982	600.8	1.24289
601.2	0.231884	601.2	0.235313	601.2	0.24577	601.2	0.255024	601.2	0.267579	601.2	0.300037	601.2	1.25168
601.6	0.231885	601.6	0.235313	601.6	0.24577	601.6	0.255026	601.6	0.267594	601.6	0.300089	601.6	1.26046
602.0	0.231886	602.0	0.235313	602.0	0.245771	602.0	0.255027	602.0	0.267608	602.0	0.300136	602.0	1.26938
602.4	0.231887	602.4	0.235314	602.4	0.245772	602.4	0.255028	602.4	0.267622	602.4	0.300182	602.4	1.27835
602.8	0.231888	602.8	0.235314	602.8	0.245773	602.8	0.25503	602.8	0.267635	602.8	0.300228	602.8	1.28753
603.2	0.231889	603.2	0.235315	603.2	0.245774	603.2	0.255031	603.2	0.267648	603.2	0.30027	603.2	1.29684
603.6	0.231889	603.6	0.235315	603.6	0.245775	603.6	0.255033	603.6	0.26766	603.6	0.300315	603.6	1.30627
604.0	0.23189	604.0	0.235315	604.0	0.245776	604.0	0.255034	604.0	0.267672	604.0	0.300366	604.0	1.31589
604.4	0.231891	604.4	0.235316	604.4	0.245777	604.4	0.255035	604.4	0.267684	604.4	0.300418	604.4	1.3257
604.8	0.231892	604.8	0.235316	604.8	0.245777	604.8	0.255037	604.8	0.267695	604.8	0.30049	604.8	1.33552
605.2	0.231893	605.2	0.235317	605.2	0.245778	605.2	0.255038	605.2	0.267706	605.2	0.300553	605.2	1.34546
605.6	0.231894	605.6	0.235317	605.6	0.245779	605.6	0.255039	605.6	0.267716	605.6	0.300611	605.6	1.35543
606.0	0.231894	606.0	0.235317	606.0	0.24578	606.0	0.255041	606.0	0.267726	606.0	0.300663	606.0	1.36546
606.4	0.231895	606.4	0.235318	606.4	0.245781	606.4	0.255042	606.4	0.267736	606.4	0.300712	606.4	1.3756
606.8	0.231896	606.8	0.235318	606.8	0.245782	606.8	0.255043	606.8	0.267746	606.8	0.300756	606.8	1.3859
607.2	0.231897	607.2	0.235319	607.2	0.245782	607.2	0.255045	607.2	0.267755	607.2	0.300798	607.2	1.39632
607.6	0.231898	607.6	0.235319	607.6	0.245783	607.6	0.255046	607.6	0.267764	607.6	0.300838	607.6	1.40692
608.0	0.231898	608.0	0.235319	608.0	0.245784	608.0	0.255047	608.0	0.267777	608.0	0.300875	608.0	1.41768
608.4	0.231899	608.4	0.23532	608.4	0.245785	608.4	0.255049	608.4	0.267796	608.4	0.30091	608.4	1.42856
608.8	0.2319	608.8	0.23532	608.8	0.245786	608.8	0.25505	608.8	0.267813	608.8	0.300943	608.8	1.43951
609.2	0.231901	609.2	0.235321	609.2	0.245787	609.2	0.255051	609.2	0.267827	609.2	0.300975	609.2	1.4506
609.6	0.231902	609.6	0.235321	609.6	0.245787	609.6	0.255052	609.6	0.267839	609.6	0.301005	609.6	1.46173
610.0	0.231902	610.0	0.235321	610.0	0.245788	610.0	0.255054	610.0	0.267851	610.0	0.301034	610.0	1.47289
610.4	0.231903	610.4	0.235322	610.4	0.245789	610.4	0.255055	610.4	0.267862	610.4	0.301062	610.4	1.48427
610.8	0.231904	610.8	0.235322	610.8	0.24579	610.8	0.255069	610.8	0.267872	610.8	0.301089	610.8	1.49581
611.2	0.231905	611.2	0.235322	611.2	0.245791	611.2	0.255096	611.2	0.267881	611.2	0.301115	611.2	1.50758
611.6	0.231905	611.6	0.235323	611.6	0.245791	611.6	0.255118	611.6	0.26789	611.6	0.30114	611.6	1.51952
612.0	0.231906	612.0	0.235323	612.0	0.245792	612.0	0.25515	612.0	0.267898	612.0	0.301164	612.0	1.53172
612.4	0.231907	612.4	0.235324	612.4	0.245793	612.4	0.255187	612.4	0.267906	612.4	0.301187	612.4	1.54426
612.8	0.231908	612.8	0.235324	612.8	0.245794	612.8	0.255219	612.8	0.267914	612.8	0.301209	612.8	1.55691
613.2	0.231909	613.2	0.235324	613.2	0.245795	613.2	0.255246	613.2	0.267922	613.2	0.301231	613.2	1.56955
613.6	0.231909	613.6	0.235325	613.6	0.245795	613.6	0.255268	613.6	0.267929	613.6	0.301263	613.6	1.58223
614.0	0.23191	614.0	0.235325	614.0	0.24581	614.0	0.255287	614.0	0.267936	614.0	0.301297	614.0	1.59506
614.4	0.231911	614.4	0.235326	614.4	0.245823	614.4	0.255303	614.4	0.267943	614.4	0.301335	614.4	1.60788
614.8	0.231918	614.8	0.235326	614.8	0.245834	614.8	0.255318	614.8	0.26795	614.8	0.301387	614.8	1.62071
615.2	0.231932	615.2	0.235326	615.2	0.245843	615.2	0.255331	615.2	0.267957	615.2	0.301446	615.2	1.63364
615.6	0.231944	615.6	0.235327	615.6	0.245851	615.6	0.255343	615.6	0.267963	615.6	0.301501	615.6	1.64681
616.0	0.231954	616.0	0.235327	616.0	0.245858	616.0	0.255354	616.0	0.267969	616.0	0.301549	616.0	1.66011
616.4	0.231962	616.4	0.235327	616.4	0.245864	616.4	0.255364	616.4	0.267975	616.4	0.301592	616.4	1.67348
616.8	0.231969	616.8	0.235328	616.8	0.24587	616.8	0.255373	616.8	0.267981	616.8	0.301631	616.8	1.68709
617.2	0.231975	617.2	0.235328	617.2	0.245875	617.2	0.255382	617.2	0.267987	617.2	0.301667	617.2	1.7009
617.6	0.231981	617.6	0.235329	617.6	0.24588	617.6	0.25539	617.6	0.267993	617.6	0.301701	617.6	1.71483
618.0	0.231986	618.0	0.235329	618.0	0.245885	618.0	0.255398	618.0	0.267999	618.0	0.301739	618.0	1.72895
618.4	0.231991	618.4	0.235329	618.4	0.245889	618.4	0.255405	618.4	0.268004	618.4	0.301792	618.4	1.74315
618.8	0.231995	618.8	0.23533	618.8	0.245893	618.8	0.255412	618.8	0.26801	618.8	0.301841	618.8	1.75754
619.2	0.231999	619.2	0.23533	619.2	0.245897	619.2	0.255419	619.2	0.268015	619.2	0.301884	619.2	1.77206
619.6	0.232003	619.6	0.23533	619.6	0.245901	619.6	0.255425	619.6	0.26802	619.6	0.301924	619.6	1.7866
620.0	0.232007	620.0	0.235331	620.0	0.245904	620.0	0.255431	620.0	0.268025	620.0	0.30196	620.0	1.80122
620.4	0.23201	620.4	0.235331	620.4	0.245907	620.4	0.255437	620.4	0.26803	620.4	0.301994	620.4	1.81603
620.8	0.232013	620.8	0.235331	620.8	0.24591	620.8	0.255442	620.8	0.268035	620.8	0.302026	620.8	1.83085
621.2	0.232016	621.2	0.235332	621.2	0.245913	621.2	0.255448	621.2	0.26804	621.2	0.302057	621.2	1.84584
621.6	0.232019	621.6	0.235332	621.6	0.245916	621.6	0.255453	621.6	0.268045	621.6	0.302085	621.6	1.86107
622.0	0.232021	622.0	0.235333	622.0	0.245919	622.0	0.255458	622.0	0.26805	622.0	0.302112	622.0	1.87658
622.4	0.232024	622.4	0.235333	622.4	0.245921	622.4	0.255463	622.4	0.268054	622.4	0.302138	622.4	1.89223
622.8	0.232026	622.8	0.235333	622.8	0.245924	622.8	0.255468	622.8	0.268059	622.8	0.302167	622.8	1.90808
623.2	0.232028	623.2	0.235334	623.2	0.245926	623.2	0.255472	623.2	0.268063	623.2	0.302204	623.2	1.92408
623.6	0.23203	623.6	0.235334	623.6	0.245929	623.6	0.255477	623.6	0.268068	623.6	0.302241	623.6	1.94013
624.0	0.232033	624.0	0.235334	624.0	0.245931	624.0	0.255481	624.0	0.268072	624.0	0.302287	624.0	1.95622
624.4	0.232034	624.4	0.235335	624.4	0.245933	624.4	0.255485	624.4	0.268076	624.4	0.30234	624.4	1.97256
624.8	0.232036	624.8	0.235335	624.8	0.245935	624.8	0.255489	624.8	0.268086	624.8	0.302386	624.8	1.98903
625.2	0.232038	625.2	0.235335	625.2	0.245937	625.2	0.255493	625.2	0.268124	625.2	0.302441	625.2	2.00558
625.6	0.23204	625.6	0.235336	625.6	0.245946	625.6	0.255497	625.6	0.268169	625.6	0.302518	625.6	2.02234
626.0	0.232042	626.0	0.235336	626.0	0.245961	626.0	0.255501	626.0	0.268211	626.0	0.302586	626.0	2.03931
626.4	0.232043	626.4	0.235336	626.4	0.245975	626.4	0.255505	626.4	0.268257	626.4	0.302646	626.4	2.0564
626.8	0.232045	626.8	0.235337	626.8	0.245987	626.8	0.255509	626.8	0.268314	626.8	0.302699	626.8	2.07371
627.2	0.232047	627.2	0.235337	627.2	0.245999	627.2	0.255512	627.2	0.268365	627.2	0.302747	627.2	2.09118
627.6	0.232048	627.6	0.235338	627.6	0.246009	627.6	0.255516	627.6	0.268408	627.6	0.302791	627.6	2.1088
628.0	0.23205	628.0	0.235338	628.0	0.246018	628.0	0.255519	628.0	0.268446	628.0	0.302833	628.0	2.12662
628.4	0.232051	628.4	0.235338	628.4	0.246026	628.4	0.255523	628.4	0.268479	628.4	0.302882	628.4	2.14467
628.8	0.232052	628.8	0.235339	628.8	0.246034	628.8	0.255526	628.8	0.268509	628.8	0.302929	628.8	2.163
629.2	0.232054	629.2	0.235339	629.2	0.246041	629.2	0.255529	629.2	0.268536	629.2	0.302972	629.2	2.18146
629.6	0.232055	629.6	0.235339	629.6	0.246047	629.6	0.255532	629.6	0.26856	629.6	0.303013	629.6	2.20004
630.0	0.232056	630.0	0.23534	630.0	0.246054	630.0	0.255535	630.0	0.268583	630.0	0.303077	630.0	2.21886
630.4	0.232058	630.4	0.23534	630.4	0.24606	630.4	0.255538	630.4	0.268604	630.4	0.303145	630.4	2.23782
630.8	0.232059	630.8	0.23534	630.8	0.246065	630.8	0.255542	630.8	0.268624	630.8	0.303207	630.8	2.25699
631.2	0.23206	631.2	0.235341	631.2	0.24607	631.2	0.255544	631.2	0.268642	631.2	0.303268	631.2	2.27627
631.6	0.232061	631.6	0.235341	631.6	0.246075	631.6	0.255547	631.6	0.268659	631.6	0.303335	631.6	2.29576
632.0	0.232062	632.0	0.235341	632.0	0.24608	632.0	0.25555	632.0	0.268675	632.0	0.303396	632.0	2.31554
632.4	0.232064	632.4	0.235342	632.4	0.246084	632.4	0.255553	632.4	0.268697	632.4	0.303457	632.4	2.33543
632.8	0.232065	632.8	0.235342	632.8	0.246089	632.8	0.255556	632.8	0.268719	632.8	0.303529	632.8	2.35562
633.2	0.232066	633.2	0.235342	633.2	0.246093	633.2	0.255559	633.2	0.268739	633.2	0.303598	633.2	2.37604
633.6	0.232067	633.6	0.235343	633.6	0.246097	633.6	0.255561	633.6	0.268757	633.6	0.303659	633.6	2.39652
634.0	0.232068	634.0	0.235343	634.0	0.2461	634.0	0.255564	634.0	0.268773	634.0	0.303717	634.0	2.41717
634.4	0.232069	634.4	0.235343	634.4	0.246104	634.4	0.255567	634.4	0.268788	634.4	0.303784	634.4	2.43806
634.8	0.23207	634.8	0.235344	634.8	0.246108	634.8	0.255569	634.8	0.268802	634.8	0.303844	634.8	2.45923
635.2	0.232071	635.2	0.235344	635.2	0.246111	635.2	0.255572	635.2	0.268816	635.2	0.303899	635.2	2.48049
635.6	0.232072	635.6	0.235344	635.6	0.246114	635.6	0.255574	635.6	0.268828	635.6	0.303949	635.6	2.50198
636.0	0.232073	636.0	0.235345	636.0	0.246117	636.0	0.255577	636.0	0.26884	636.0	0.303996	636.0	2.52372
636.4	0.232074	636.4	0.235345	636.4	0.24612	636.4	0.255579	636.4	0.268852	636.4	0.30404	636.4	2.54554
636.8	0.232075	636.8	0.235346	636.8	0.246123	636.8	0.255582	636.8	0.268862	636.8	0.304082	636.8	2.56743
637.2	0.232076	637.2	0.235346	637.2	0.246126	637.2	0.255584	637.2	0.268873	637.2	0.304121	637.2	2.5895
637.6	0.232077	637.6	0.235346	637.6	0.246129	637.6	0.255586	637.6	0.268883	637.6	0.304159	637.6	2.61176
638.0	0.232078	638.0	0.235347	638.0	0.246132	638.0	0.255589	638.0	0.268893	638.0	0.304196	638.0	2.63418
638.4	0.232079	638.4	0.235347	638.4	0.246134	638.4	0.255591	638.4	0.268902	638.4	0.30423	638.4	2.65684
638.8	0.232079	638.8	0.235347	638.8	0.246137	638.8	0.255593	638.8	0.268911	638.8	0.304264	638.8	2.67965
639.2	0.23208	639.2	0.235348	639.2	0.24614	639.2	0.255596	639.2	0.26892	639.2	0.304301	639.2	2.7026
639.6	0.232081	639.6	0.235348	639.6	0.246142	639.6	0.255598	639.6	0.268928	639.6	0.304352	639.6	2.72565
640.0	0.232082	640.0	0.235348	640.0	0.246145	640.0	0.2556	640.0	0.268936	640.0	0.304403	640.0	2.74873
640.4	0.232083	640.4	0.235349	640.4	0.246147	640.4	0.255602	640.4	0.268944	640.4	0.304449	640.4	2.7721
640.8	0.232084	640.8	0.235349	640.8	0.246149	640.8	0.255612	640.8	0.268952	640.8	0.304492	640.8	2.79564
641.2	0.232084	641.2	0.235349	641.2	0.246151	641.2	0.255624	641.2	0.268959	641.2	0.304543	641.2	2.81948
641.6	0.232085	641.6	0.23535	641.6	0.246154	641.6	0.255635	641.6	0.268967	641.6	0.304591	641.6	2.84354
642.0	0.232086	642.0	0.23535	642.0	0.246156	642.0	0.255644	642.0	0.268974	642.0	0.304639	642.0	2.86782
642.4	0.232087	642.4	0.23535	642.4	0.246158	642.4	0.255653	642.4	0.26898	642.4	0.304693	642.4	2.89221
642.8	0.232088	642.8	0.235351	642.8	0.24616	642.8	0.255661	642.8	0.268987	642.8	0.304743	642.8	2.91683
643.2	0.232088	643.2	0.235351	643.2	0.246162	643.2	0.255668	643.2	0.268993	643.2	0.304788	643.2	2.94166
643.6	0.232089	643.6	0.235351	643.6	0.246164	643.6	0.255675	643.6	0.269	643.6	0.304838	643.6	2.96668
644.0	0.23209	644.0	0.235352	644.0	0.246166	644.0	0.255682	644.0	0.269006	644.0	0.304892	644.0	2.99194
644.4	0.232091	644.4	0.235352	644.4	0.246168	644.4	0.255689	644.4	0.269012	644.4	0.304956	644.4	3.01733
644.8	0.232092	644.8	0.235352	644.8	0.24617	644.8	0.255695	644.8	0.269017	644.8	0.305013	644.8	3.04294
645.2	0.232092	645.2	0.235353	645.2	0.246172	645.2	0.2557	645.2	0.269023	645.2	0.305081	645.2	3.06865
645.6	0.232093	645.6	0.235353	645.6	0.246174	645.6	0.255706	645.6	0.269029	645.6	0.305143	645.6	3.09462
646.0	0.232094	646.0	0.235353	646.0	0.246176	646.0	0.255722	646.0	0.269034	646.0	0.3052	646.0	3.1208
646.4	0.232094	646.4	0.235353	646.4	0.246177	646.4	0.255739	646.4	0.269039	646.4	0.305252	646.4	3.1471
646.8	0.232095	646.8	0.235354	646.8	0.246179	646.8	0.255754	646.8	0.269044	646.8	0.305311	646.8	3.17372
647.2	0.232096	647.2	0.235354	647.2	0.246181	647.2	0.255766	647.2	0.269049	647.2	0.305368	647.2	3.2005
647.6	0.232097	647.6	0.235354	647.6	0.246183	647.6	0.255777	647.6	0.269054	647.6	0.305419	647.6	3.22745
648.0	0.232097	648.0	0.235355	648.0	0.246184	648.0	0.255786	648.0	0.269059	648.0	0.305466	648.0	3.25452
648.4	0.232098	648.4	0.235355	648.4	0.246186	648.4	0.255794	648.4	0.269064	648.4	0.305523	648.4	3.28171
648.8	0.232099	648.8	0.235355	648.8	0.246188	648.8	0.255801	648.8	0.269068	648.8	0.305577	648.8	3.309
649.2	0.232099	649.2	0.235356	649.2	0.246189	649.2	0.255808	649.2	0.269073	649.2	0.305629	649.2	3.33648
649.6	0.2321	649.6	0.235356	649.6	0.246191	649.6	0.255814	649.6	0.269077	649.6	0.305686	649.6	3.3641
650.0	0.232101	650.0	0.235356	650.0	0.246192	650.0	0.25582	650.0	0.269082	650.0	0.305758	650.0	3.39191
650.4	0.232101	650.4	0.235357	650.4	0.246194	650.4	0.255825	650.4	0.269086	650.4	0.305837	650.4	3.4199
650.8	0.232102	650.8	0.235357	650.8	0.246195	650.8	0.25583	650.8	0.26909	650.8	0.305912	650.8	3.44816
651.2	0.232103	651.2	0.235357	651.2	0.246197	651.2	0.255835	651.2	0.269094	651.2	0.305978	651.2	3.47669
651.6	0.232103	651.6	0.235358	651.6	0.246198	651.6	0.255839	651.6	0.269098	651.6	0.306038	651.6	3.50539
652.0	0.232104	652.0	0.235358	652.0	0.2462	652.0	0.255843	652.0	0.269102	652.0	0.306093	652.0	3.5343
652.4	0.232105	652.4	0.235358	652.4	0.246201	652.4	0.255847	652.4	0.269106	652.4	0.306147	652.4	3.56346
652.8	0.232105	652.8	0.235359	652.8	0.246203	652.8	0.255851	652.8	0.26911	652.8	0.30621	652.8	3.59289
653.2	0.232106	653.2	0.235359	653.2	0.246204	653.2	0.255854	653.2	0.269113	653.2	0.306278	653.2	3.62247
653.6	0.232107	653.6	0.235359	653.6	0.246206	653.6	0.255858	653.6	0.269117	653.6	0.306348	653.6	3.65234
654.0	0.232107	654.0	0.23536	654.0	0.246207	654.0	0.255861	654.0	0.269121	654.0	0.306415	654.0	3.68241
654.4	0.232108	654.4	0.23536	654.4	0.246208	654.4	0.255865	654.4	0.269124	654.4	0.306489	654.4	3.71256
654.8	0.232108	654.8	0.23536	654.8	0.24621	654.8	0.255874	654.8	0.269128	654.8	0.306555	654.8	3.74277
655.2	0.232109	655.2	0.235361	655.2	0.246211	655.2	0.255889	655.2	0.269131	655.2	0.306618	655.2	3.77317
655.6	0.23211	655.6	0.235361	655.6	0.246212	655.6	0.255901	655.6	0.269134	655.6	0.306688	655.6	3.80375
656.0	0.23211	656.0	0.235361	656.0	0.246214	656.0	0.25591	656.0	0.269138	656.0	0.306751	656.0	3.83452
656.4	0.232111	656.4	0.235361	656.4	0.246215	656.4	0.255918	656.4	0.269141	656.4	0.306818	656.4	3.86544
656.8	0.232112	656.8	0.235362	656.8	0.246216	656.8	0.255925	656.8	0.269156	656.8	0.306884	656.8	3.89653
657.2	0.232112	657.2	0.235362	657.2	0.246218	657.2	0.255931	657.2	0.269172	657.2	0.306956	657.2	3.92777
657.6	0.232113	657.6	0.235362	657.6	0.246219	657.6	0.255936	657.6	0.269186	657.6	0.307036	657.6	3.95905
658.0	0.232113	658.0	0.235363	658.0	0.24622	658.0	0.25594	658.0	0.269198	658.0	0.307124	658.0	3.99047
658.4	0.232114	658.4	0.235363	658.4	0.246221	658.4	0.255944	658.4	0.26921	658.4	0.30721
658.8	0.232114	658.8	0.235363	658.8	0.246223	658.8	0.255948	658.8	0.269221	658.8	0.307297
659.2	0.232115	659.2	0.235364	659.2	0.246224	659.2	0.255951	659.2	0.26923	659.2	0.307375
659.6	0.232116	659.6	0.235364	659.6	0.246225	659.6	0.255955	659.6	0.26924	659.6	0.307445
660.0	0.232116	660.0	0.235364	660.0	0.246226	660.0	0.255958	660.0	0.269248	660.0	0.307523
660.4	0.232117	660.4	0.235365	660.4	0.246231	660.4	0.25596	660.4	0.269256	660.4	0.307595
660.8	0.232117	660.8	0.235365	660.8	0.246246	660.8	0.255963	660.8	0.269264	660.8	0.30767
661.2	0.232118	661.2	0.235365	661.2	0.246259	661.2	0.255966	661.2	0.269271	661.2	0.307745
661.6	0.232119	661.6	0.235365	661.6	0.246271	661.6	0.255968	661.6	0.269278	661.6	0.307818
662.0	0.232119	662.0	0.235366	662.0	0.246282	662.0	0.255971	662.0	0.269289	662.0	0.307891
662.4	0.23212	662.4	0.235366	662.4	0.246291	662.4	0.255973	662.4	0.269334	662.4	0.307959
662.8	0.23212	662.8	0.235366	662.8	0.246299	662.8	0.255975	662.8	0.269375	662.8	0.308021
663.2	0.232121	663.2	0.235367	663.2	0.246307	663.2	0.255978	663.2	0.26941	663.2	0.308078
663.6	0.232121	663.6	0.235367	663.6	0.246314	663.6	0.25598	663.6	0.269439	663.6	0.308131
664.0	0.232122	664.0	0.235367	664.0	0.24632	664.0	0.255982	664.0	0.269463	664.0	0.308181
664.4	0.232122	664.4	0.235368	664.4	0.246325	664.4	0.255984	664.4	0.269485	664.4	0.308229
664.8	0.232123	664.8	0.235368	664.8	0.246331	664.8	0.255986	664.8	0.269505	664.8	0.308275
665.2	0.232123	665.2	0.235368	665.2	0.246335	665.2	0.255988	665.2	0.269523	665.2	0.308328
665.6	0.232124	665.6	0.235369	665.6	0.24634	665.6	0.25599	665.6	0.269539	665.6	0.308382
666.0	0.232125	666.0	0.235369	666.0	0.246344	666.0	0.255992	666.0	0.269554	666.0	0.308441
666.4	0.232125	666.4	0.235369	666.4	0.246348	666.4	0.255994	666.4	0.269573	666.4	0.308494
666.8	0.232126	666.8	0.235369	666.8	0.246352	666.8	0.255996	666.8	0.269601	666.8	0.308546
667.2	0.232126	667.2	0.23537	667.2	0.246356	667.2	0.255997	667.2	0.269625	667.2	0.308608
667.6	0.232127	667.6	0.23537	667.6	0.246359	667.6	0.255999	667.6	0.269646	667.6	0.308685
668.0	0.232127	668.0	0.23537	668.0	0.246362	668.0	0.256001	668.0	0.269665	668.0	0.308756
668.4	0.232128	668.4	0.235371	668.4	0.246365	668.4	0.256003	668.4	0.269682	668.4	0.308831
668.8	0.232128	668.8	0.235371	668.8	0.246368	668.8	0.256005	668.8	0.269709	668.8	0.308898
669.2	0.232129	669.2	0.235371	669.2	0.246371	669.2	0.256006	669.2	0.269738	669.2	0.308959
669.6	0.232129	669.6	0.235371	669.6	0.246373	669.6	0.256008	669.6	0.269762	669.6	0.309015
670.0	0.23213	670.0	0.235372	670.0	0.246376	670.0	0.25601	670.0	0.269784	670.0	0.309067
670.4	0.23213	670.4	0.235372	670.4	0.246378	670.4	0.256011	670.4	0.269804	670.4	0.309116
670.8	0.232131	670.8	0.235372	670.8	0.246381	670.8	0.256013	670.8	0.269822	670.8	0.309174
671.2	0.232131	671.2	0.235373	671.2	0.246383	671.2	0.256014	671.2	0.269839	671.2	0.309237
671.6	0.232132	671.6	0.235373	671.6	0.246385	671.6	0.256016	671.6	0.269855	671.6	0.309303
672.0	0.232132	672.0	0.235373	672.0	0.246387	672.0	0.256018	672.0	0.269869	672.0	0.309363
672.4	0.232133	672.4	0.235374	672.4	0.246389	672.4	0.256019	672.4	0.269883	672.4	0.309418
672.8	0.232133	672.8	0.235374	672.8	0.246391	672.8	0.256021	672.8	0.269896	672.8	0.309469
673.2	0.232134	673.2	0.235374	673.2	0.246393	673.2	0.256022	673.2	0.269909	673.2	0.309517
673.6	0.232134	673.6	0.235374	673.6	0.246395	673.6	0.256024	673.6	0.26992	673.6	0.309569
674.0	0.232135	674.0	0.235375	674.0	0.246397	674.0	0.256025	674.0	0.269931	674.0	0.309625
674.4	0.232135	674.4	0.235375	674.4	0.246399	674.4	0.256027	674.4	0.269942	674.4	0.309675
674.8	0.232136	674.8	0.235375	674.8	0.246401	674.8	0.256028	674.8	0.269952	674.8	0.309721
675.2	0.232136	675.2	0.235376	675.2	0.246402	675.2	0.25603	675.2	0.269962	675.2	0.309765
675.6	0.232137	675.6	0.235376	675.6	0.246404	675.6	0.256031	675.6	0.269972	675.6	0.309807
676.0	0.232137	676.0	0.235376	676.0	0.246405	676.0	0.256033	676.0	0.269981	676.0	0.309846
676.4	0.232138	676.4	0.235376	676.4	0.246416	676.4	0.256034	676.4	0.26999	676.4	0.309884
676.8	0.232138	676.8	0.235377	676.8	0.246427	676.8	0.256035	676.8	0.269998	676.8	0.30992
677.2	0.232139	677.2	0.235377	677.2	0.246437	677.2	0.256037	677.2	0.270006	677.2	0.309955
677.6	0.232139	677.6	0.235377	677.6	0.246445	677.6	0.256038	677.6	0.270014	677.6	0.309989
678.0	0.23214	678.0	0.235378	678.0	0.246452	678.0	0.25604	678.0	0.270022	678.0	0.310021
678.4	0.23214	678.4	0.235378	678.4	0.246459	678.4	0.256041	678.4	0.270029	678.4	0.310052
678.8	0.232141	678.8	0.235378	678.8	0.246465	678.8	0.256042	678.8	0.270036	678.8	0.310083
679.2	0.232141	679.2	0.235378	679.2	0.24647	679.2	0.256044	679.2	0.270043	679.2	0.310113
679.6	0.232141	679.6	0.235379	679.6	0.246475	679.6	0.256045	679.6	0.27005	679.6	0.310167
680.0	0.232142	680.0	0.235379	680.0	0.246479	680.0	0.256046	680.0	0.270056	680.0	0.31023
680.4	0.232142	680.4	0.235386	680.4	0.246484	680.4	0.256048	680.4	0.270062	680.4	0.310288
680.8	0.232143	680.8	0.235399	680.8	0.246488	680.8	0.256049	680.8	0.270068	680.8	0.310348
681.2	0.232143	681.2	0.235409	681.2	0.246491	681.2	0.25605	681.2	0.270074	681.2	0.310417
681.6	0.232144	681.6	0.235419	681.6	0.246495	681.6	0.256052	681.6	0.27008	681.6	0.31048
682.0	0.232144	682.0	0.235427	682.0	0.246499	682.0	0.256053	682.0	0.270086	682.0	0.310536
682.4	0.232145	682.4	0.235434	682.4	0.246502	682.4	0.256054	682.4	0.270091	682.4	0.310595
682.8	0.232145	682.8	0.235441	682.8	0.246505	682.8	0.256056	682.8	0.270096	682.8	0.310656
683.2	0.232146	683.2	0.235447	683.2	0.246508	683.2	0.256057	683.2	0.270102	683.2	0.310711
683.6	0.232146	683.6	0.235453	683.6	0.246511	683.6	0.256058	683.6	0.270107	683.6	0.310762
684.0	0.232147	684.0	0.235459	684.0	0.246514	684.0	0.256059	684.0	0.270112	684.0	0.310808
684.4	0.232147	684.4	0.235464	684.4	0.246517	684.4	0.256061	684.4	0.270116	684.4	0.310853
684.8	0.232147	684.8	0.235469	684.8	0.24652	684.8	0.256062	684.8	0.270121	684.8	0.310917
685.2	0.232148	685.2	0.235474	685.2	0.246522	685.2	0.256063	685.2	0.270126	685.2	0.310975
685.6	0.232148	685.6	0.235479	685.6	0.246525	685.6	0.256064	685.6	0.27013	685.6	0.311032
686.0	0.232149	686.0	0.235484	686.0	0.246528	686.0	0.256066	686.0	0.270134	686.0	0.31109
686.4	0.232149	686.4	0.235488	686.4	0.24653	686.4	0.256067	686.4	0.270139	686.4	0.31115
686.8	0.23215	686.8	0.235492	686.8	0.246532	686.8	0.256068	686.8	0.270143	686.8	0.311214
687.2	0.23215	687.2	0.235496	687.2	0.246535	687.2	0.256069	687.2	0.270147	687.2	0.311277
687.6	0.23215	687.6	0.2355	687.6	0.246537	687.6	0.25607	687.6	0.270151	687.6	0.311353
688.0	0.232151	688.0	0.235504	688.0	0.246539	688.0	0.256072	688.0	0.270155	688.0	0.311433
688.4	0.232151	688.4	0.235507	688.4	0.246541	688.4	0.256078	688.4	0.270159	688.4	0.311508
688.8	0.232152	688.8	0.235511	688.8	0.246543	688.8	0.25609	688.8	0.270162	688.8	0.311578
689.2	0.232152	689.2	0.235514	689.2	0.246546	689.2	0.256099	689.2	0.270166	689.2	0.311643
689.6	0.232153	689.6	0.235518	689.6	0.246548	689.6	0.256107	689.6	0.27017	689.6	0.311704
690.0	0.232153	690.0	0.235521	690.0	0.24655	690.0	0.256113	690.0	0.270173	690.0	0.311761
690.4	0.232153	690.4	0.235524	690.4	0.246551	690.4	0.256118	690.4	0.270177	690.4	0.311814
690.8	0.232154	690.8	0.235527	690.8	0.246553	690.8	0.256123	690.8	0.27018	690.8	0.311865
691.2	0.232154	691.2	0.23553	691.2	0.246555	691.2	0.256128	691.2	0.270184	691.2	0.311917
691.6	0.232155	691.6	0.235533	691.6	0.246557	691.6	0.256132	691.6	0.270187	691.6	0.311983
692.0	0.232155	692.0	0.235536	692.0	0.246559	692.0	0.256136	692.0	0.27019	692.0	0.31205
692.4	0.232156	692.4	0.235539	692.4	0.246561	692.4	0.25614	692.4	0.270193	692.4	0.312112
692.8	0.232156	692.8	0.235541	692.8	0.246562	692.8	0.256144	692.8	0.270196	692.8	0.312169
693.2	0.232156	693.2	0.235544	693.2	0.246564	693.2	0.256147	693.2	0.270199	693.2	0.312234
693.6	0.232157	693.6	0.235547	693.6	0.246566	693.6	0.256151	693.6	0.270202	693.6	0.312297
694.0	0.232157	694.0	0.235549	694.0	0.246567	694.0	0.256154	694.0	0.270205	694.0	0.312363
694.4	0.232158	694.4	0.235552	694.4	0.246569	694.4	0.256157	694.4	0.270208	694.4	0.31243
694.8	0.232158	694.8	0.235554	694.8	0.24657	694.8	0.25616	694.8	0.270211	694.8	0.312506
695.2	0.232158	695.2	0.235557	695.2	0.246572	695.2	0.256165	695.2	0.270214	695.2	0.312584
695.6	0.232159	695.6	0.235559	695.6	0.246573	695.6	0.256181	695.6	0.270217	695.6	0.312669
696.0	0.232159	696.0	0.235561	696.0	0.246575	696.0	0.256195	696.0	0.270219	696.0	0.312745
696.4	0.23216	696.4	0.235564	696.4	0.246576	696.4	0.256206	696.4	0.270222	696.4	0.312815
696.8	0.23216	696.8	0.235566	696.8	0.246578	696.8	0.256216	696.8	0.270225	696.8	0.312879
697.2	0.23216	697.2	0.235568	697.2	0.246579	697.2	0.256225	697.2	0.270227	697.2	0.312938
697.6	0.232161	697.6	0.23557	697.6	0.246581	697.6	0.256233	697.6	0.27023	697.6	0.312994
698.0	0.232161	698.0	0.235572	698.0	0.246582	698.0	0.256239	698.0	0.270232	698.0	0.313046
698.4	0.232162	698.4	0.235574	698.4	0.246583	698.4	0.256245	698.4	0.270235	698.4	0.313096
698.8	0.232162	698.8	0.235576	698.8	0.246585	698.8	0.256251	698.8	0.270237	698.8	0.313156
699.2	0.232162	699.2	0.235578	699.2	0.246586	699.2	0.256256	699.2	0.27024	699.2	0.313213
699.6	0.232163	699.6	0.23558	699.6	0.246587	699.6	0.25626	699.6	0.270242	699.6	0.313266
700.0	0.232163	700.0	0.235582	700.0	0.246588	700.0	0.256265	700.0	0.270245	700.0	0.313317
700.4	0.232164	700.4	0.235584	700.4	0.24659	700.4	0.256269	700.4	0.270247	700.4	0.313371
700.8	0.232164	700.8	0.235586	700.8	0.246591	700.8	0.256272	700.8	0.270249	700.8	0.313421
701.2	0.232164	701.2	0.235587	701.2	0.246592	701.2	0.256276	701.2	0.270251	701.2	0.313468
701.6	0.232165	701.6	0.235589	701.6	0.246593	701.6	0.25628	701.6	0.270254	701.6	0.313513
702.0	0.232165	702.0	0.235591	702.0	0.246595	702.0	0.256283	702.0	0.270256	702.0	0.313556
702.4	0.232166	702.4	0.235593	702.4	0.246596	702.4	0.256286	702.4	0.270258	702.4	0.313607
702.8	0.232166	702.8	0.235594	702.8	0.246597	702.8	0.256289	702.8	0.27026	702.8	0.313671
703.2	0.232166	703.2	0.235596	703.2	0.246598	703.2	0.256292	703.2	0.270262	703.2	0.31373
703.6	0.232167	703.6	0.235598	703.6	0.246599	703.6	0.256295	703.6	0.270264	703.6	0.313783
704.0	0.232167	704.0	0.235599	704.0	0.2466	704.0	0.256297	704.0	0.270266	704.0	0.313832
704.4	0.232168	704.4	0.235601	704.4	0.246601	704.4	0.2563	704.4	0.270268	704.4	0.313898
704.8	0.232168	704.8	0.235602	704.8	0.246602	704.8	0.256302	704.8	0.27027	704.8	0.313966
705.2	0.232168	705.2	0.235604	705.2	0.246604	705.2	0.256305	705.2	0.270272	705.2	0.314027
705.6	0.232169	705.6	0.235605	705.6	0.246605	705.6	0.256307	705.6	0.270274	705.6	0.314081
706.0	0.232169	706.0	0.235607	706.0	0.246606	706.0	0.25631	706.0	0.270276	706.0	0.31413
706.4	0.232169	706.4	0.235608	706.4	0.246607	706.4	0.256312	706.4	0.270278	706.4	0.314176
706.8	0.23217	706.8	0.23561	706.8	0.246608	706.8	0.256314	706.8	0.27028	706.8	0.314219
707.2	0.23217	707.2	0.235611	707.2	0.246609	707.2	0.256316	707.2	0.270282	707.2	0.314259
707.6	0.232171	707.6	0.235613	707.6	0.24661	707.6	0.256319	707.6	0.270284	707.6	0.314308
708.0	0.232171	708.0	0.235614	708.0	0.246611	708.0	0.256321	708.0	0.270286	708.0	0.314365
708.4	0.232171	708.4	0.235615	708.4	0.246612	708.4	0.256323	708.4	0.270288	708.4	0.314428
708.8	0.232172	708.8	0.235617	708.8	0.246613	708.8	0.256325	708.8	0.270289	708.8	0.314493
709.2	0.232172	709.2	0.235618	709.2	0.246614	709.2	0.256327	709.2	0.270291	709.2	0.314552
709.6	0.232172	709.6	0.235619	709.6	0.246615	709.6	0.256329	709.6	0.270293	709.6	0.314606
710.0	0.232173	710.0	0.235621	710.0	0.246616	710.0	0.256331	710.0	0.270295	710.0	0.314665
710.4	0.232173	710.4	0.235622	710.4	0.246616	710.4	0.256333	710.4	0.270296	710.4	0.314727
710.8	0.232173	710.8	0.235623	710.8	0.246617	710.8	0.256334	710.8	0.270298	710.8	0.314783
711.2	0.232174	711.2	0.235624	711.2	0.246618	711.2	0.256336	711.2	0.2703	711.2	0.314833
711.6	0.232174	711.6	0.235626	711.6	0.246619	711.6	0.256338	711.6	0.270301	711.6	0.314895
712.0	0.232175	712.0	0.235627	712.0	0.24662	712.0	0.25634	712.0	0.270303	712.0	0.314951
712.4	0.232175	712.4	0.235628	712.4	0.246621	712.4	0.256342	712.4	0.270305	712.4	0.315009
712.8	0.232175	712.8	0.235629	712.8	0.246622	712.8	0.256343	712.8	0.270306	712.8	0.315065
713.2	0.232176	713.2	0.23563	713.2	0.246623	713.2	0.256345	713.2	0.270308	713.2	0.315118
713.6	0.232176	713.6	0.235631	713.6	0.246624	713.6	0.256347	713.6	0.27031	713.6	0.315178
714.0	0.232176	714.0	0.235633	714.0	0.246624	714.0	0.256349	714.0	0.270311	714.0	0.315232
714.4	0.232177	714.4	0.235634	714.4	0.246625	714.4	0.25635	714.4	0.270313	714.4	0.315281
714.8	0.232177	714.8	0.235635	714.8	0.246626	714.8	0.256352	714.8	0.270314	714.8	0.315327
715.2	0.232177	715.2	0.235636	715.2	0.246627	715.2	0.256353	715.2	0.270316	715.2	0.315374
715.6	0.232178	715.6	0.235637	715.6	0.246628	715.6	0.256355	715.6	0.270317	715.6	0.315435
716.0	0.232178	716.0	0.235638	716.0	0.246629	716.0	0.256357	716.0	0.270319	716.0	0.315508
716.4	0.232179	716.4	0.235639	716.4	0.246629	716.4	0.256358	716.4	0.27032	716.4	0.315573
716.8	0.232179	716.8	0.23564	716.8	0.24663	716.8	0.25636	716.8	0.270322	716.8	0.315631
717.2	0.232179	717.2	0.235641	717.2	0.246631	717.2	0.256361	717.2	0.270323	717.2	0.315684
717.6	0.23218	717.6	0.235642	717.6	0.246632	717.6	0.256363	717.6	0.270325	717.6	0.315733
718.0	0.23218	718.0	0.235643	718.0	0.246633	718.0	0.256364	718.0	0.270326	718.0	0.315778
718.4	0.23218	718.4	0.235644	718.4	0.246633	718.4	0.256366	718.4	0.270327	718.4	0.315822
718.8	0.232181	718.8	0.235645	718.8	0.246634	718.8	0.256367	718.8	0.270329	718.8	0.315862
719.2	0.232181	719.2	0.235646	719.2	0.246635	719.2	0.256369	719.2	0.27033	719.2	0.315901
719.6	0.232181	719.6	0.235647	719.6	0.246636	719.6	0.25637	719.6	0.270332	719.6	0.315939
720.0	0.232182	720.0	0.235648	720.0	0.246637	720.0	0.256372	720.0	0.270339	720.0	0.315974
720.4	0.232182	720.4	0.235649	720.4	0.246637	720.4	0.256373	720.4	0.270354	720.4	0.316012
720.8	0.232182	720.8	0.23565	720.8	0.246638	720.8	0.256374	720.8	0.270366	720.8	0.316059
721.2	0.232183	721.2	0.23565	721.2	0.246639	721.2	0.256376	721.2	0.270375	721.2	0.316102
721.6	0.232183	721.6	0.235651	721.6	0.24664	721.6	0.256377	721.6	0.270383	721.6	0.316142
722.0	0.232183	722.0	0.235652	722.0	0.24664	722.0	0.256378	722.0	0.27039	722.0	0.316179
722.4	0.232184	722.4	0.235653	722.4	0.246641	722.4	0.25638	722.4	0.270407	722.4	0.316214
722.8	0.232184	722.8	0.235654	722.8	0.246642	722.8	0.256381	722.8	0.270426	722.8	0.316247
723.2	0.232184	723.2	0.235655	723.2	0.246642	723.2	0.256383	723.2	0.270442	723.2	0.316279
723.6	0.232185	723.6	0.235656	723.6	0.246643	723.6	0.256384	723.6	0.270456	723.6	0.31631
724.0	0.232185	724.0	0.235657	724.0	0.246644	724.0	0.256385	724.0	0.270468	724.0	0.316339
724.4	0.232185	724.4	0.235657	724.4	0.246645	724.4	0.256386	724.4	0.270478	724.4	0.316368
724.8	0.232186	724.8	0.235658	724.8	0.246645	724.8	0.256388	724.8	0.270488	724.8	0.316395
725.2	0.232186	725.2	0.235659	725.2	0.246646	725.2	0.256389	725.2	0.270496	725.2	0.316422
725.6	0.232186	725.6	0.23566	725.6	0.246647	725.6	0.25639	725.6	0.270504	725.6	0.316448
726.0	0.232187	726.0	0.235661	726.0	0.246647	726.0	0.256392	726.0	0.270525	726.0	0.316475
726.4	0.232187	726.4	0.235661	726.4	0.246648	726.4	0.256393	726.4	0.270545	726.4	0.316535
726.8	0.232187	726.8	0.235662	726.8	0.246649	726.8	0.256394	726.8	0.270563	726.8	0.316597
727.2	0.232188	727.2	0.235663	727.2	0.246649	727.2	0.256395	727.2	0.270579	727.2	0.316656
727.6	0.232188	727.6	0.235664	727.6	0.24665	727.6	0.256396	727.6	0.270593	727.6	0.316707
728.0	0.232188	728.0	0.235664	728.0	0.246651	728.0	0.256398	728.0	0.270605	728.0	0.316752
728.4	0.232189	728.4	0.235665	728.4	0.246651	728.4	0.256399	728.4	0.270617	728.4	0.316794
728.8	0.232189	728.8	0.235666	728.8	0.246652	728.8	0.2564	728.8	0.270628	728.8	0.316833
729.2	0.232189	729.2	0.235667	729.2	0.246653	729.2	0.256401	729.2	0.270638	729.2	0.316869
729.6	0.23219	729.6	0.235667	729.6	0.246653	729.6	0.256402	729.6	0.270647	729.6	0.316903
730.0	0.23219	730.0	0.235668	730.0	0.246654	730.0	0.256404	730.0	0.270656	730.0	0.316936
730.4	0.23219	730.4	0.235669	730.4	0.246655	730.4	0.256405	730.4	0.270665	730.4	0.316967
730.8	0.232191	730.8	0.23567	730.8	0.246655	730.8	0.256406	730.8	0.270673	730.8	0.317002
731.2	0.232191	731.2	0.23567	731.2	0.246656	731.2	0.256407	731.2	0.270681	731.2	0.317044
731.6	0.232191	731.6	0.235671	731.6	0.246657	731.6	0.256408	731.6	0.270702	731.6	0.317092
732.0	0.232192	732.0	0.235672	732.0	0.246657	732.0	0.256409	732.0	0.27072	732.0	0.31715
732.4	0.232192	732.4	0.235672	732.4	0.246658	732.4	0.25641	732.4	0.270748	732.4	0.317205
732.8	0.232192	732.8	0.235673	732.8	0.246658	732.8	0.256412	732.8	0.270772	732.8	0.317266
733.2	0.232193	733.2	0.235674	733.2	0.246659	733.2	0.256413	733.2	0.270791	733.2	0.317335
733.6	0.232193	733.6	0.235674	733.6	0.24666	733.6	0.256414	733.6	0.270809	733.6	0.317397
734.0	0.232193	734.0	0.235675	734.0	0.24666	734.0	0.256415	734.0	0.270824	734.0	0.317465
734.4	0.232193	734.4	0.235676	734.4	0.246661	734.4	0.256416	734.4	0.270839	734.4	0.317553
734.8	0.232194	734.8	0.235676	734.8	0.246662	734.8	0.256417	734.8	0.270852	734.8	0.317634
735.2	0.232194	735.2	0.235677	735.2	0.246662	735.2	0.256418	735.2	0.270864	735.2	0.317722
735.6	0.232194	735.6	0.235677	735.6	0.246663	735.6	0.256419	735.6	0.270876	735.6	0.317824
736.0	0.232195	736.0	0.235678	736.0	0.246663	736.0	0.25642	736.0	0.270886	736.0	0.317921
736.4	0.232195	736.4	0.235679	736.4	0.246664	736.4	0.256421	736.4	0.270896	736.4	0.318014
736.8	0.232195	736.8	0.235679	736.8	0.246665	736.8	0.256422	736.8	0.270906	736.8	0.318099
737.2	0.232196	737.2	0.23568	737.2	0.246665	737.2	0.256423	737.2	0.270915	737.2	0.318175
737.6	0.232196	737.6	0.235681	737.6	0.246666	737.6	0.256424	737.6	0.270923	737.6	0.318244
738.0	0.232196	738.0	0.235681	738.0	0.246666	738.0	0.256425	738.0	0.270932	738.0	0.318327
738.4	0.232197	738.4	0.235682	738.4	0.246667	738.4	0.256426	738.4	0.270939	738.4	0.318433
738.8	0.232197	738.8	0.235682	738.8	0.246668	738.8	0.256427	738.8	0.270947	738.8	0.318534
739.2	0.232197	739.2	0.235683	739.2	0.246668	739.2	0.256428	739.2	0.270954	739.2	0.318624
739.6	0.232198	739.6	0.235684	739.6	0.246669	739.6	0.256429	739.6	0.27096	739.6	0.318709
740.0	0.232198	740.0	0.235684	740.0	0.246669	740.0	0.25643	740.0	0.270967	740.0	0.318807
740.4	0.232198	740.4	0.235685	740.4	0.24667	740.4	0.256431	740.4	0.270973	740.4	0.318905
740.8	0.232198	740.8	0.235685	740.8	0.24667	740.8	0.256432	740.8	0.270979	740.8	0.318994
741.2	0.232199	741.2	0.235686	741.2	0.246671	741.2	0.256433	741.2	0.270985	741.2	0.319085
741.6	0.232199	741.6	0.235686	741.6	0.246672	741.6	0.256434	741.6	0.27099	741.6	0.319171
742.0	0.232199	742.0	0.235687	742.0	0.246672	742.0	0.256435	742.0	0.270996	742.0	0.31925
742.4	0.2322	742.4	0.235687	742.4	0.246673	742.4	0.256436	742.4	0.271001	742.4	0.319334
742.8	0.2322	742.8	0.235688	742.8	0.246673	742.8	0.256437	742.8	0.271006	742.8	0.31943
743.2	0.2322	743.2	0.235689	743.2	0.246674	743.2	0.256438	743.2	0.271011	743.2	0.319518
743.6	0.232201	743.6	0.235689	743.6	0.246674	743.6	0.256439	743.6	0.271015	743.6	0.319609
744.0	0.232201	744.0	0.23569	744.0	0.246675	744.0	0.25644	744.0	0.27102	744.0	0.31969
744.4	0.232201	744.4	0.23569	744.4	0.246675	744.4	0.256441	744.4	0.271024	744.4	0.319764
744.8	0.232201	744.8	0.235691	744.8	0.246676	744.8	0.256442	744.8	0.271029	744.8	0.319833
745.2	0.232202	745.2	0.235691	745.2	0.246676	745.2	0.256443	745.2	0.271033	745.2	0.319898
745.6	0.232202	745.6	0.235692	745.6	0.246677	745.6	0.256444	745.6	0.271037	745.6	0.319958
746.0	0.232202	746.0	0.235692	746.0	0.246678	746.0	0.256444	746.0	0.271041	746.0	0.320016
746.4	0.232203	746.4	0.235693	746.4	0.246678	746.4	0.256445	746.4	0.271045	746.4	0.320072
746.8	0.232203	746.8	0.235693	746.8	0.246679	746.8	0.256446	746.8	0.271048	746.8	0.320124
747.2	0.232203	747.2	0.235694	747.2	0.246679	747.2	0.256447	747.2	0.271052	747.2	0.320175
747.6	0.232204	747.6	0.235694	747.6	0.24668	747.6	0.256448	747.6	0.271056	747.6	0.320224
748.0	0.232204	748.0	0.235695	748.0	0.24668	748.0	0.256449	748.0	0.271059	748.0	0.320281
748.4	0.232204	748.4	0.235695	748.4	0.246681	748.4	0.25645	748.4	0.271062	748.4	0.32035
748.8	0.232204	748.8	0.235696	748.8	0.246681	748.8	0.256451	748.8	0.271066	748.8	0.320413
749.2	0.232205	749.2	0.235696	749.2	0.246682	749.2	0.256452	749.2	0.271069	749.2	0.320477
749.6	0.232205	749.6	0.235697	749.6	0.246682	749.6	0.256452	749.6	0.271072	749.6	0.320552
750.0	0.232205	750.0	0.235697	750.0	0.246683	750.0	0.256453	750.0	0.271075	750.0	0.320633
750.4	0.232206	750.4	0.235698	750.4	0.246683	750.4	0.256454	750.4	0.271078	750.4	0.320719
750.8	0.232206	750.8	0.235698	750.8	0.246684	750.8	0.256455	750.8	0.271081	750.8	0.320805
751.2	0.232206	751.2	0.235699	751.2	0.246684	751.2	0.256456	751.2	0.271084	751.2	0.320893
751.6	0.232206	751.6	0.235699	751.6	0.246685	751.6	0.256457	751.6	0.271087	751.6	0.321005
752.0	0.232207	752.0	0.2357	752.0	0.246685	752.0	0.256458	752.0	0.2711	752.0	0.321117
752.4	0.232207	752.4	0.235706	752.4	0.246686	752.4	0.256458	752.4	0.271117	752.4	0.321215
752.8	0.232207	752.8	0.235719	752.8	0.246686	752.8	0.256459	752.8	0.27113	752.8	0.321308
753.2	0.232208	753.2	0.235729	753.2	0.246687	753.2	0.25646	753.2	0.271141	753.2	0.321402
753.6	0.232208	753.6	0.235738	753.6	0.246687	753.6	0.256471	753.6	0.27115	753.6	0.3215
754.0	0.232208	754.0	0.235744	754.0	0.246688	754.0	0.256486	754.0	0.271158	754.0	0.321601
754.4	0.232208	754.4	0.23575	754.4	0.246688	754.4	0.256499	754.4	0.271165	754.4	0.321696
754.8	0.232209	754.8	0.235755	754.8	0.246689	754.8	0.25651	754.8	0.271171	754.8	0.321788
755.2	0.232209	755.2	0.235759	755.2	0.246689	755.2	0.25652	755.2	0.271177	755.2	0.321897
755.6	0.232209	755.6	0.235763	755.6	0.24669	755.6	0.256528	755.6	0.271182	755.6	0.321997
756.0	0.23221	756.0	0.235766	756.0	0.24669	756.0	0.256535	756.0	0.271203	756.0	0.322094
756.4	0.23221	756.4	0.235769	756.4	0.246691	756.4	0.256541	756.4	0.271223	756.4	0.322215
756.8	0.23221	756.8	0.235772	756.8	0.246691	756.8	0.256547	756.8	0.271239	756.8	0.322337
757.2	0.23221	757.2	0.235775	757.2	0.246692	757.2	0.256552	757.2	0.271253	757.2	0.322457
757.6	0.232211	757.6	0.235777	757.6	0.246692	757.6	0.256557	757.6	0.271264	757.6	0.322584
758.0	0.232211	758.0	0.23578	758.0	0.246693	758.0	0.256561	758.0	0.271275	758.0	0.322725
758.4	0.232211	758.4	0.235782	758.4	0.246693	758.4	0.256564	758.4	0.271284	758.4	0.32287
758.8	0.232212	758.8	0.235784	758.8	0.246694	758.8	0.256568	758.8	0.271293	758.8	0.323012
759.2	0.232212	759.2	0.235786	759.2	0.246694	759.2	0.256571	759.2	0.2713	759.2	0.323151
759.6	0.232212	759.6	0.235788	759.6	0.246695	759.6	0.256574	759.6	0.271307	759.6	0.323283
760.0	0.232212	760.0	0.23579	760.0	0.246695	760.0	0.256577	760.0	0.271314	760.0	0.323417
760.4	0.232213	760.4	0.235792	760.4	0.246696	760.4	0.256579	760.4	0.27132	760.4	0.323546
760.8	0.232213	760.8	0.235794	760.8	0.246696	760.8	0.256582	760.8	0.271325	760.8	0.323663
761.2	0.232213	761.2	0.235796	761.2	0.246697	761.2	0.256584	761.2	0.271331	761.2	0.32377
761.6	0.232213	761.6	0.235797	761.6	0.246697	761.6	0.256586	761.6	0.271336	761.6	0.323868
762.0	0.232214	762.0	0.235799	762.0	0.246698	762.0	0.256589	762.0	0.27134	762.0	0.323976
762.4	0.232214	762.4	0.235801	762.4	0.246698	762.4	0.256591	762.4	0.271345	762.4	0.324092
762.8	0.232214	762.8	0.235802	762.8	0.246698	762.8	0.256593	762.8	0.271349	762.8	0.324227
763.2	0.232215	763.2	0.235804	763.2	0.246699	763.2	0.256595	763.2	0.271353	763.2	0.32437
763.6	0.232215	763.6	0.235805	763.6	0.246699	763.6	0.256596	763.6	0.271357	763.6	0.324511
764.0	0.232215	764.0	0.235807	764.0	0.2467	764.0	0.256598	764.0	0.271361	764.0	0.324657
764.4	0.232215	764.4	0.235808	764.4	0.2467	764.4	0.2566	764.4	0.271365	764.4	0.324804
764.8	0.232216	764.8	0.235809	764.8	0.246701	764.8	0.256602	764.8	0.271368	764.8	0.324941
765.2	0.232216	765.2	0.235811	765.2	0.246701	765.2	0.256603	765.2	0.271372	765.2	0.325072
765.6	0.232216	765.6	0.235812	765.6	0.246702	765.6	0.256605	765.6	0.271375	765.6	0.325194
766.0	0.232216	766.0	0.235813	766.0	0.246702	766.0	0.256606	766.0	0.271378	766.0	0.325307
766.4	0.232217	766.4	0.235814	766.4	0.246703	766.4	0.256608	766.4	0.271381	766.4	0.325411
766.8	0.232217	766.8	0.235816	766.8	0.246703	766.8	0.256609	766.8	0.271384	766.8	0.325532
767.2	0.232217	767.2	0.235817	767.2	0.246704	767.2	0.256611	767.2	0.271387	767.2	0.325648
767.6	0.232217	767.6	0.235818	767.6	0.246704	767.6	0.256612	767.6	0.27139	767.6	0.325773
768.0	0.232218	768.0	0.235819	768.0	0.246704	768.0	0.256614	768.0	0.271393	768.0	0.32589
768.4	0.232218	768.4	0.23582	768.4	0.246705	768.4	0.256615	768.4	0.271395	768.4	0.326008
768.8	0.232218	768.8	0.235821	768.8	0.246705	768.8	0.256617	768.8	0.271398	768.8	0.326119
769.2	0.232219	769.2	0.235822	769.2	0.246706	769.2	0.256618	769.2	0.271401	769.2	0.326231
769.6	0.232219	769.6	0.235824	769.6	0.246706	769.6	0.256619	769.6	0.271403	769.6	0.326337
770.0	0.232219	770.0	0.235825	770.0	0.246707	770.0	0.256621	770.0	0.271406	770.0	0.326434
770.4	0.232219	770.4	0.235826	770.4	0.246707	770.4	0.256622	770.4	0.271408	770.4	0.326528
770.8	0.23222	770.8	0.235827	770.8	0.246707	770.8	0.256623	770.8	0.271411	770.8	0.326638
771.2	0.23222	771.2	0.235828	771.2	0.246708	771.2	0.256624	771.2	0.271413	771.2	0.326752
771.6	0.23222	771.6	0.235829	771.6	0.246708	771.6	0.256626	771.6	0.271415	771.6	0.326856
772.0	0.23222	772.0	0.23583	772.0	0.246709	772.0	0.256629	772.0	0.271417	772.0	0.326963
772.4	0.232221	772.4	0.23583	772.4	0.246709	772.4	0.256641	772.4	0.27142	772.4	0.327063
772.8	0.232221	772.8	0.235831	772.8	0.24671	772.8	0.256652	772.8	0.271422	772.8	0.327156
773.2	0.232221	773.2	0.235832	773.2	0.24671	773.2	0.25666	773.2	0.271424	773.2	0.327241
773.6	0.232221	773.6	0.235833	773.6	0.246711	773.6	0.256668	773.6	0.271426	773.6	0.327321
774.0	0.232222	774.0	0.235834	774.0	0.246711	774.0	0.256675	774.0	0.271428	774.0	0.327397
774.4	0.232222	774.4	0.235835	774.4	0.246711	774.4	0.256681	774.4	0.27143	774.4	0.327474
774.8	0.232222	774.8	0.235836	774.8	0.246712	774.8	0.256686	774.8	0.271432	774.8	0.327579
775.2	0.232222	775.2	0.235837	775.2	0.246712	775.2	0.256691	775.2	0.271434	775.2	0.327689
775.6	0.232223	775.6	0.235838	775.6	0.246713	775.6	0.256695	775.6	0.271436	775.6	0.327787
776.0	0.232223	776.0	0.235838	776.0	0.246713	776.0	0.2567	776.0	0.271438	776.0	0.327883
776.4	0.232223	776.4	0.235839	776.4	0.246713	776.4	0.256703	776.4	0.27144	776.4	0.327977
776.8	0.232223	776.8	0.23584	776.8	0.246714	776.8	0.256707	776.8	0.271441	776.8	0.328064
777.2	0.232224	777.2	0.235841	777.2	0.246714	777.2	0.25671	777.2	0.271443	777.2	0.328145
777.6	0.232224	777.6	0.235842	777.6	0.246715	777.6	0.256713	777.6	0.271445	777.6	0.328253
778.0	0.232224	778.0	0.235842	778.0	0.246715	778.0	0.256716	778.0	0.271447	778.0	0.328359
778.4	0.232224	778.4	0.235843	778.4	0.246716	778.4	0.256719	778.4	0.271449	778.4	0.328466
778.8	0.232225	778.8	0.235844	778.8	0.246716	778.8	0.256722	778.8	0.27145	778.8	0.328563
779.2	0.232225	779.2	0.235845	779.2	0.246716	779.2	0.256724	779.2	0.271452	779.2	0.328659
779.6	0.232225	779.6	0.235845	779.6	0.246717	779.6	0.256726	779.6	0.271454	779.6	0.328749
780.0	0.232225	780.0	0.235846	780.0	0.246717	780.0	0.256729	780.0	0.271455	780.0	0.328832
780.4	0.232226	780.4	0.235847	780.4	0.246718	780.4	0.256731	780.4	0.271457	780.4	0.328909
780.8	0.232226	780.8	0.235848	780.8	0.246718	780.8	0.256733	780.8	0.271458	780.8	0.32898
781.2	0.232226	781.2	0.235848	781.2	0.246718	781.2	0.256735	781.2	0.27146	781.2	0.329047
781.6	0.232226	781.6	0.235849	781.6	0.246719	781.6	0.256737	781.6	0.271462	781.6	0.32911
782.0	0.232227	782.0	0.23585	782.0	0.246719	782.0	0.256739	782.0	0.271463	782.0	0.329171
782.4	0.232227	782.4	0.23585	782.4	0.24672	782.4	0.25674	782.4	0.271465	782.4	0.329242
782.8	0.232227	782.8	0.235851	782.8	0.24672	782.8	0.256742	782.8	0.271466	782.8	0.329309
783.2	0.232227	783.2	0.235852	783.2	0.24672	783.2	0.256744	783.2	0.271468	783.2	0.329372
783.6	0.232228	783.6	0.235852	783.6	0.246721	783.6	0.256746	783.6	0.271478	783.6	0.329443
784.0	0.232228	784.0	0.235853	784.0	0.246721	784.0	0.256747	784.0	0.271492	784.0	0.329513
784.4	0.232228	784.4	0.235854	784.4	0.246722	784.4	0.256749	784.4	0.271504	784.4	0.329578
784.8	0.232228	784.8	0.235854	784.8	0.246722	784.8	0.25675	784.8	0.271513	784.8	0.329649
785.2	0.232229	785.2	0.235855	785.2	0.246722	785.2	0.256752	785.2	0.271522	785.2	0.329751
785.6	0.232229	785.6	0.235856	785.6	0.246723	785.6	0.256753	785.6	0.271529	785.6	0.329856
786.0	0.232229	786.0	0.235856	786.0	0.246723	786.0	0.256755	786.0	0.271536	786.0	0.329948
786.4	0.232229	786.4	0.235857	786.4	0.246724	786.4	0.256756	786.4	0.271542	786.4	0.33003
786.8	0.23223	786.8	0.235858	786.8	0.246724	786.8	0.256758	786.8	0.271548	786.8	0.330105
787.2	0.23223	787.2	0.235858	787.2	0.246724	787.2	0.256759	787.2	0.271553	787.2	0.330187
787.6	0.23223	787.6	0.235859	787.6	0.246725	787.6	0.256761	787.6	0.271558	787.6	0.330277
788.0	0.23223	788.0	0.235859	788.0	0.246725	788.0	0.256762	788.0	0.271562	788.0	0.330358
788.4	0.232231	788.4	0.23586	788.4	0.246731	788.4	0.256763	788.4	0.271566	788.4	0.330442
788.8	0.232231	788.8	0.235861	788.8	0.246747	788.8	0.256765	788.8	0.27157	788.8	0.330525
789.2	0.232231	789.2	0.235861	789.2	0.24676	789.2	0.256766	789.2	0.271574	789.2	0.330606
789.6	0.232231	789.6	0.235862	789.6	0.246771	789.6	0.256767	789.6	0.27158	789.6	0.330688
790.0	0.232232	790.0	0.235862	790.0	0.246781	790.0	0.256769	790.0	0.271596	790.0	0.330762
790.4	0.232232	790.4	0.235863	790.4	0.246789	790.4	0.25677	790.4	0.271609	790.4	0.33083
790.8	0.232232	790.8	0.235868	790.8	0.246797	790.8	0.256771	790.8	0.271621	790.8	0.3309
791.2	0.232232	791.2	0.235875	791.2	0.246804	791.2	0.256772	791.2	0.271631	791.2	0.330981
791.6	0.232233	791.6	0.235882	791.6	0.24681	791.6	0.256774	791.6	0.27164	791.6	0.331063
792.0	0.232233	792.0	0.235889	792.0	0.246816	792.0	0.256775	792.0	0.271648	792.0	0.331162
792.4	0.232233	792.4	0.235895	792.4	0.246821	792.4	0.256776	792.4	0.271655	792.4	0.331262
792.8	0.232233	792.8	0.235901	792.8	0.246826	792.8	0.256777	792.8	0.271662	792.8	0.331354
793.2	0.232233	793.2	0.235906	793.2	0.246831	793.2	0.256779	793.2	0.271669	793.2	0.331436
793.6	0.232234	793.6	0.235911	793.6	0.246835	793.6	0.25678	793.6	0.271675	793.6	0.331511
794.0	0.232234	794.0	0.235915	794.0	0.246839	794.0	0.256781	794.0	0.27168	794.0	0.331598
794.4	0.232234	794.4	0.235919	794.4	0.246843	794.4	0.256782	794.4	0.271685	794.4	0.331686
794.8	0.232234	794.8	0.235923	794.8	0.246847	794.8	0.256783	794.8	0.27169	794.8	0.331769
795.2	0.232235	795.2	0.235926	795.2	0.24685	795.2	0.256784	795.2	0.271699	795.2	0.331856
795.6	0.232235	795.6	0.235929	795.6	0.246853	795.6	0.256786	795.6	0.271718	795.6	0.331949
796.0	0.232235	796.0	0.235933	796.0	0.246856	796.0	0.256787	796.0	0.271746	796.0	0.332051
796.4	0.232235	796.4	0.235935	796.4	0.246859	796.4	0.256788	796.4	0.271776	796.4	0.332152
796.8	0.232236	796.8	0.235938	796.8	0.246862	796.8	0.256789	796.8	0.271814	796.8	0.332255
797.2	0.232236	797.2	0.235941	797.2	0.246864	797.2	0.25679	797.2	0.271845	797.2	0.332355
797.6	0.232236	797.6	0.235943	797.6	0.246867	797.6	0.256791	797.6	0.27187	797.6	0.332456
798.0	0.232236	798.0	0.235946	798.0	0.246869	798.0	0.256792	798.0	0.271894	798.0	0.332551
798.4	0.232237	798.4	0.235948	798.4	0.246871	798.4	0.256793	798.4	0.27194	798.4	0.33265
798.8	0.232237	798.8	0.23595	798.8	0.246873	798.8	0.256794	798.8	0.27198	798.8	0.332757
799.2	0.232237	799.2	0.235952	799.2	0.246876	799.2	0.256795	799.2	0.272023	799.2	0.33287
799.6	0.232237	799.6	0.235954	799.6	0.246877	799.6	0.256796	799.6	0.272067	799.6	0.332971
[truncated: 248,001 more rows]
