# Supplementary material for: Viscoelasticity and elastoplasticity in the power law creep and yielding of gels and fibre network materials under stress
Source: Soft Matter. 2026 May 7;22(23):4034–44. doi: 10.1039/d6sm00053c (PMC13430415; doi:10.1039/d6sm00053c)
Supplement: SM-022-D6SM00053C-s001 [file SM-022-D6SM00053C-s001.zip › Supplemental Data/data_fig5/fig_5a_yield.csv]

break	break
9141.6	1.5
2178.0	1.5
1094.0	1.5
611.2	1.5
422.8	1.5
345.2	1.5
270.8	1.5
226.0	1.5
