# Supplementary material for: Viscoelasticity and elastoplasticity in the power law creep and yielding of gels and fibre network materials under stress
Source: Soft Matter. 2026 May 7;22(23):4034–44. doi: 10.1039/d6sm00053c (PMC13430415; doi:10.1039/d6sm00053c)
Supplement: SM-022-D6SM00053C-s001 [file SM-022-D6SM00053C-s001.zip › Supplemental Data/data_fig4/fig_a.csv]

3.5	3.5	3.75	3.75	4.0	4.0	4.25	4.25	4.5	4.5	5.0	5.0
0.4	0.02063058191018343	0.4	0.020377703984819737	0.4	0.019821948134092347	0.4	0.01943124604680582	0.4	0.01915717900063251	0.4	0.017883080328905756
0.8	0.1494851359898798	0.8	0.1460932953826692	0.8	0.1424829222011385	0.8	0.13931087919038584	0.8	0.1365294117647059	0.8	0.13085199240986717
1.2	0.9146584440227704	1.2	0.8907242251739407	1.2	0.8669386464263125	1.2	0.846157495256167	1.2	0.8275869702719798	1.2	0.7919955724225174
1.6	2.8719955724225175	1.6	2.7649082858950034	1.6	2.6598829854522457	1.6	2.5687824161922834	1.6	2.4876154332700824	1.6	2.333526249209361
2.0	3.485989879822897	2.0	3.2544275774826064	2.0	3.0309962049335866	2.0	2.839607843137255	2.0	2.671483238456673	2.0	2.3578241619228337
2.4	2.927406704617331	2.4	2.6165686274509805	2.4	2.323798228969007	2.4	2.077707147375079	2.4	1.8659361163820367	2.4	1.482931688804554
2.8	2.4063630613535736	2.8	2.0618469323213158	2.8	1.7464326375711576	2.8	1.4869955724225175	2.8	1.268595825426945	2.8	0.8893105629348513
3.2	2.058529411764706	3.2	1.7032352941176472	3.2	1.3872169512966477	3.2	1.1328652751423152	3.2	0.923124604680582	3.2	0.5747280202403542
3.6	1.8242156862745098	3.6	1.4678621125869704	3.6	1.1594497153700192	3.6	0.9161827956989248	3.6	0.7192346616065781	3.6	0.40621758380771666
4.0	1.6571094244149274	4.0	1.303472485768501	4.0	1.0049968374446554	4.0	0.773776091081594	4.0	0.589573055028463	4.0	0.308707779886148
4.4	1.5314769133459836	4.4	1.1818121442125238	4.4	0.8933301707779886	4.4	0.6733712839974699	4.4	0.5006103731815307	4.4	0.24702783048703353
4.8	1.4330803289057559	4.8	1.087596457938014	4.8	0.8083807716635042	4.8	0.5984376976597091	4.8	0.435629348513599	4.8	0.2047855787476281
5.2	1.353595825426945	5.2	1.0120841239721696	5.2	0.7412049335863378	5.2	0.5400347881087919	5.2	0.385831752055661	5.2	0.17398039215686276
5.6	1.2878494623655914	5.6	0.9499557242251739	5.6	0.6865022137887413	5.6	0.4930075901328273	5.6	0.3462745098039216	5.6	0.15043927893738143
6.0	1.2324414927261227	6.0	0.8977893738140418	6.0	0.6409392789373815	6.0	0.4541840607210626	6.0	0.3139920936116382	6.0	0.13182321315623025
6.4	1.1850411132194814	6.4	0.8532605945604048	6.4	0.6022991777356104	6.4	0.421505376344086	6.4	0.2870895003162555	6.4	0.11672454142947501
6.8	1.1439848197343454	6.8	0.8147501581277672	6.8	0.5690543959519292	6.8	0.3935705249841872	6.8	0.2642994939911449	6.8	0.10423972169512967
7.2	1.108045540796964	7.2	0.7810626185958255	7.2	0.5401043643263757	7.2	0.3693833017077799	7.2	0.24473339658444024	7.2	0.09375932953826693
7.6	1.0762998102466792	7.6	0.7513156230234029	7.6	0.5146363061353574	7.6	0.34821631878557874	7.6	0.22774667931688805	7.6	0.0848516761543327
8.0	1.0480392156862746	8.0	0.7248292220113852	8.0	0.492033523086654	8.0	0.32952245414294756	8.0	0.21285895003162558	8.0	0.07720303605313093
8.4	1.0227008222643896	8.4	0.701078431372549	8.4	0.4718216318785579	8.4	0.3128833017077799	8.4	0.19970303605313094	8.4	0.07057685009487667
8.8	0.9998481973434536	8.8	0.6796394686907021	8.8	0.45362428842504743	8.8	0.29796805819101835	8.8	0.18799367488931057	8.8	0.06479190385831753
9.2	0.9791144845034788	9.2	0.6601771030993042	9.2	0.43714104996837444	9.2	0.2845151802656547	9.2	0.1775044275774826	9.2	0.05970746363061354
9.6	0.9602118912080962	9.6	0.642416192283365	9.6	0.4221315623023403	9.6	0.272314358001265	9.6	0.1680540796963947	9.6	0.055211574952561675
10.0	0.9429032258064517	10.0	0.6261385199240987	10.0	0.4083965844402277	10.0	0.26119354838709674	10.0	0.15949620493358635	10.0	0.05121410499683745
10.4	0.9269829222011386	10.4	0.6111480075901329	10.4	0.3957748260594561	10.4	0.25101170145477547	10.4	0.1517099936748893	10.4	0.04764199873497786
10.8	0.9122833649588867	10.8	0.5972960151802656	10.8	0.384123972169513	10.8	0.2416505376344086	10.8	0.1445955091714105	10.8	0.044435800126502216
11.2	0.8986654016445288	11.2	0.5844465528146743	11.2	0.37333649588867807	11.2	0.23301201771030994	11.2	0.1380695762175838	11.2	0.04154617330803289
11.6	0.8860056925996205	11.6	0.5724857685009488	11.6	0.36331119544592033	11.6	0.2250126502213789	11.6	0.13206230234029095	11.6	0.03893200506008855
12.0	0.8742061986084757	12.0	0.561325110689437	12.0	0.353965844402277	12.0	0.21758159392789375	12.0	0.12651359898798228	12.0	0.036558191018342824
12.4	0.8631752055660974	12.4	0.5508791903858318	12.4	0.3452277039848198	12.4	0.21065876027830488	12.4	0.12137349778621127	12.4	0.03439595192915876
12.8	0.8528336495888679	12.8	0.5410752688172044	12.8	0.33703668564199873	12.8	0.20419133459835548	12.8	0.11659835547122074	12.8	0.03242030360531309
13.2	0.8431182795698925	13.2	0.5318532574320051	13.2	0.32934218848829855	13.2	0.19813472485768502	13.2	0.1121505376344086	13.2	0.03061002530044276
13.6	0.8339690069576218	13.6	0.5231562302340291	13.6	0.3220967741935484	13.6	0.1924493991144845	13.6	0.10799778621125869	13.6	0.028946900695762175
14.0	0.8253352308665403	14.0	0.514943074003795	14.0	0.3152574320050601	14.0	0.187101201771031	14.0	0.10411163820366856	14.0	0.0274151486401012
14.4	0.8171726755218217	14.4	0.5071663504111322	14.4	0.30879000632511067	14.4	0.1820594560404807	14.4	0.10046710942441492	14.4	0.02600104364326376
14.8	0.8094402277039848	14.8	0.49979127134724854	14.8	0.30266318785578744	14.8	0.1772979127134725	14.8	0.0970426944971537	14.8	0.024692726122707148
15.2	0.8021030993042378	15.2	0.4927862112586971	15.2	0.296848513598988	15.2	0.1727931688804554	15.2	0.0938191018342821	15.2	0.02347969639468691
15.6	0.7951296647691335	15.6	0.48611954459203033	15.6	0.29132163187855786	15.6	0.16852435167615434	15.6	0.09077925363693864	15.6	0.022352846299810245
16.0	0.7884914611005693	16.0	0.4797691334598356	16.0	0.2860597722960152	16.0	0.16447216951296648	16.0	0.08790828589500317	16.0	0.021304111321948135
16.4	0.7821631878557875	16.4	0.4737065148640101	16.4	0.28104332700822265	16.4	0.1606204933586338	16.4	0.08519196710942442	16.4	0.020326344086021506
16.8	0.7761258697027199	16.8	0.46791587602783047	16.8	0.2762542694497154	16.8	0.1569538266919671	16.8	0.08261891208096142	16.8	0.01941321948134092
17.2	0.7703510436432638	17.2	0.46237507906388364	17.2	0.27167647058823535	17.2	0.15345920303605312	17.2	0.08017773561037318	17.2	0.018559076533839345
17.6	0.7648292220113853	17.6	0.4570651486401012	17.6	0.2672953826691967	17.6	0.15012428842504744	17.6	0.07785895003162556	17.6	0.017758981657179
18.0	0.7595382669196711	18.0	0.45197343453510436	18.0	0.2630977229601518	18.0	0.14693769765970904	18.0	0.07565370018975333	18.0	0.017008349146110057
18.4	0.7544623655913979	18.4	0.4470872865275142	18.4	0.25907147375079065	18.4	0.1438899430740038	18.4	0.07355376344086022	18.4	0.016303194180898165
18.8	0.7495920303605313	18.8	0.4423877292852625	18.8	0.2552055660974067	18.8	0.14097122074636306	18.8	0.07155218216318786	18.8	0.01563991144845035
19.2	0.7449082858950031	19.2	0.4378716002530044	19.2	0.25148987982289694	19.2	0.1381739405439595	19.2	0.06964231499051235	19.2	0.01501518026565465
19.6	0.7404079696394688	19.6	0.43351992409867174	19.6	0.24791555977229604	19.6	0.1354898798228969	19.6	0.06781815306767869	19.6	0.014426122707147377
20.0	0.7360721062618596	20.0	0.429326375711575	20.0	0.24447406704617333	20.0	0.1329123972169513	20.0	0.06607368753953194	20.0	0.013870018975332068
20.4	0.7318943706514864	20.4	0.4252846299810247	20.4	0.24115749525616698	20.4	0.1304348513598988	20.4	0.06440480708412398	20.4	0.01334449715370019
20.8	0.727865275142315	20.8	0.421382036685642	20.8	0.23795888678051866	20.8	0.1280515496521189	20.8	0.06280581910183429	20.8	0.01284731182795699
21.2	0.7239784946236559	21.2	0.4176091081593928	21.2	0.23487160025300444	21.2	0.1257571157495256	21.2	0.06127356103731816	21.2	0.012376470588235294
21.6	0.7202245414294751	21.6	0.413965844402277	21.6	0.23188931056293488	21.6	0.12354648956356737	21.6	0.05980328905755851	21.6	0.011930139152435168
22.0	0.7165970904490829	22.0	0.4104395951929159	22.0	0.2290069576217584	22.0	0.12141461100569259	22.0	0.05839152435167616	22.0	0.011506672991777355
22.4	0.7130866540164453	22.4	0.4070240354206199	22.4	0.22621884882985455	22.4	0.11935800126502215	22.4	0.05703542061986085	22.4	0.011104554079696394
22.8	0.7096932321315623	22.8	0.403719165085389	22.8	0.2235202403542062	22.8	0.1173719165085389	22.8	0.055731499051233396	22.8	0.010722327640733713
23.2	0.706404174573055	23.2	0.4005154965211891	23.2	0.2209067046173308	23.2	0.11545319418089817	23.2	0.05447659709044908	23.2	0.010358728652751423
23.6	0.7032194813409235	23.6	0.3974067046173308	23.6	0.21837413029728023	23.6	0.11359835547122075	23.6	0.05326881720430108	23.6	0.010012586970271981
24.0	0.7001296647691335	24.0	0.39438962681846934	24.0	0.21591808981657182	24.0	0.11180360531309298	24.0	0.052105313092979125	24.0	0.009682795698924732
24.4	0.697134724857685	24.4	0.39146110056926	24.4	0.21353573687539532	24.4	0.11006672991777355	24.4	0.05098355471220747	24.4	0.00936834282099937
24.8	0.6942283364958888	24.8	0.3886148007590133	24.8	0.21122264389626821	24.8	0.10838425047438331	24.8	0.04990164452877925	24.8	0.009068342820999368
25.2	0.691404174573055	25.2	0.3858507273877293	25.2	0.20897659709044908	25.2	0.1067539531941809	25.2	0.048857685009487666	25.2	0.008781878557874764
25.6	0.688662239089184	25.6	0.38316255534471855	25.6	0.20679380139152434	25.6	0.10517330803289057	25.6	0.0478494623655914	25.6	0.00850819101834282
26.0	0.6859962049335864	26.0	0.3805471220746363	26.0	0.20467172675521822	26.0	0.10364010120177103	26.0	0.04687539531941809	26.0	0.008246521189120809
26.4	0.6834060721062619	26.4	0.3780012650221379	26.4	0.2026078431372549	26.4	0.10215211891208097	26.4	0.04593421884882985	26.4	0.007996204933586338
26.8	0.6808855154965212	26.8	0.3755218216318786	26.8	0.20059962049335864	26.8	0.10070746363061354	26.8	0.04502371916508539	26.8	0.007756578115117015
27.2	0.6784313725490196	27.2	0.3731056293485136	27.2	0.19864452877925365	27.2	0.09930360531309299	27.2	0.04414294750158128	27.2	0.007527071473750791
27.6	0.6760436432637572	27.6	0.37075268817204304	27.6	0.1967403542061986	27.6	0.09793959519291587	27.6	0.04329032258064516	27.6	0.007307115749525617
28.0	0.6737160025300443	28.0	0.3684598355471221	28.0	0.19488488298545226	28.0	0.09661321948134093	28.0	0.04246457938013916	28.0	0.0070962049335863385
28.4	0.6714516129032259	28.4	0.3662207463630614	28.4	0.19307653383934217	28.4	0.09532321315623024	28.4	0.04166476913345984	28.4	0.0068938330170777995
28.8	0.6692409867172676	28.8	0.3640354206198609	28.8	0.1913134092346616	28.8	0.09406799493991144	28.8	0.04088931056293486	28.8	0.006699620493358634
29.2	0.6670872865275143	29.2	0.3619070208728653	29.2	0.18959329538266922	29.2	0.09284566729917774	29.2	0.04013757115749526	29.2	0.006513061353573688
29.6	0.6649841872232765	29.6	0.35982605945604046	29.6	0.18791492726122708	29.6	0.09165559772296016	29.6	0.03940860215053764	29.6	0.0063338077166350416
30.0	0.6629348513598988	30.0	0.3577925363693865	30.0	0.1862764073371284	30.0	0.09049620493358634	30.0	0.038700822264389624	30.0	0.006161480075901328
30.4	0.660932953826692	30.4	0.35580645161290325	30.4	0.18467678684376979	30.4	0.08936622390891841	30.4	0.038013915243516765	30.4	0.005995762175838077
30.8	0.6589816571790007	30.8	0.35386464263124606	30.8	0.18311385199240987	30.8	0.08826438962681847	30.8	0.037346932321315626	30.8	0.005836274509803921
31.2	0.6570714737507907	31.2	0.35196710942441495	31.2	0.1815866540164453	31.2	0.08718975332068311	31.2	0.036698924731182796	31.2	0.005682764073371284
31.6	0.6552087286527515	31.6	0.3501106894370652	31.6	0.18009392789373815	31.6	0.0861416824794434	31.6	0.03606894370651486	31.6	0.005534914611005693
32.0	0.6533870967741935	32.0	0.34829538266919674	32.0	0.17863440860215055	32.0	0.08511859582542694	32.0	0.03545698924731183	32.0	0.005392441492726123
32.4	0.651606578115117	32.4	0.34652118912080965	32.4	0.1772071473750791	32.4	0.08411986084756484	32.4	0.03486148007590133	32.4	0.005255154965211892
32.8	0.6498640101201771	32.8	0.3447817836812144	32.8	0.17581056293485137	32.8	0.08314452877925364	32.8	0.034282416192283366	32.8	0.005122738772928527
33.2	0.6481625553447186	33.2	0.3430803289057559	33.2	0.17444370651486402	33.2	0.08219196710942442	33.2	0.03371884882985452	33.2	0.004995034788108792
33.6	0.6464958886780519	33.6	0.3414104996837445	33.6	0.17310594560404807	33.6	0.08126122707147375	33.6	0.03317014547754586	33.6	0.004871758380771664
34.0	0.6448671726755218	34.0	0.3397786211258697	34.0	0.1717960151802657	34.0	0.08035135989879823	34.0	0.03263598987982289	34.0	0.004752783048703352
34.4	0.643270082226439	34.4	0.33817836812144214	34.4	0.17051296647691336	34.4	0.07946173308032892	34.4	0.03211606578115117	34.4	0.004637887413029729
34.8	0.641707779886148	34.8	0.33660974067046173	34.8	0.1692561669829222	34.8	0.07859171410499685	34.8	0.03160913978494624	34.8	0.004526881720430108
35.2	0.6401771030993043	35.2	0.33507273877292854	35.2	0.16802435167615434	35.2	0.0777406704617331	35.2	0.031115243516761548	35.2	0.004419607843137254
35.6	0.6386812144212524	35.6	0.3335641998734978	35.6	0.16681720430107527	35.6	0.07690796963946869	35.6	0.03063383934218849	35.6	0.004315876027830488
36.0	0.637213788741303	36.0	0.3320872865275143	36.0	0.16563345983554714	36.0	0.07609297912713472	36.0	0.03016442125237192	36.0	0.004215591397849463
36.4	0.6357748260594561	36.4	0.3306356736242884	36.4	0.16447280202403544	36.4	0.07529538266919672	36.4	0.029706641366223908	36.4	0.004118564199873498
36.8	0.6343643263757116	36.8	0.3292125237191651	36.8	0.16333428209993675	36.8	0.07451423149905123	36.8	0.02926002530044276	36.8	0.004024667931688804
37.2	0.6329822896900696	37.2	0.3278146742567995	37.2	0.16221726755218216	37.2	0.07374889310562935	37.2	0.028824225173940548	37.2	0.0039337760910815945
37.6	0.6316287160025301	37.6	0.32644528779253634	37.6	0.1611214421252372	37.6	0.07299936748893106	37.6	0.02839889310562935	37.6	0.0038457621758380776
38.0	0.6303004427577483	38.0	0.3250980392156863	38.0	0.16004554079696395	38.0	0.07226470588235294	38.0	0.027983649588867808	38.0	0.0037605313092979125
38.4	0.6289974699557243	38.4	0.32377609108159394	38.4	0.15898924731182798	38.4	0.071544908285895	38.4	0.027578146742567998	38.4	0.003677956989247312
38.8	0.627719797596458	38.8	0.32247944339025936	38.8	0.15795224541429476	38.8	0.07083902593295383	38.8	0.027182099936748895	38.8	0.003597912713472486
39.2	0.6264642631246047	39.2	0.3212049335863378	39.2	0.15693390259329537	39.2	0.07014705882352941	39.2	0.026795192915876027	39.2	0.003520303605313093
39.6	0.6252340290955092	39.6	0.3199493991144845	39.6	0.15593327008222643	39.6	0.06946837444655282	39.6	0.026417109424414928	39.6	0.003445066413662239
40.0	0.6240259329538267	40.0	0.318719165085389	40.0	0.1549503478810879	40.0	0.06880265654648957	40.0	0.026047596457938013	40.0	0.0033720746363061355
40.4	0.6228399746995572	40.4	0.3175079063883618	40.4	0.15398450347881087	40.4	0.06814927261227072	40.4	0.025686369386464264	40.4	0.0033012650221378877
40.8	0.6216761543327008	40.8	0.31631878557874765	40.8	0.15303510436432638	40.8	0.06750822264389628	40.8	0.0253331752055661	40.8	0.003232542694497154
41.2	0.6205313092979128	41.2	0.31514800759013284	41.2	0.15210183428209995	41.2	0.06687919038583176	41.2	0.02498772928526249	41.2	0.00316584440227704
41.6	0.6194086021505377	41.6	0.31399715370018977	41.6	0.1511843769765971	41.6	0.06626154332700823	41.6	0.024649841872232767	41.6	0.0031010657811511703
42.0	0.6183048703352308	42.0	0.312865275142315	42.0	0.15028178368121442	42.0	0.06565496521189121	42.0	0.02431925996204934	42.0	0.003038156230234029
42.4	0.6172201138519924	42.4	0.3117517394054396	42.4	0.1493943706514864	42.4	0.0650594560404807	42.4	0.02399576217583808	42.4	0.0029770398481973434
42.8	0.6161543327008223	42.8	0.3106562302340291	42.8	0.14852118912080964	42.8	0.06447438330170778	42.8	0.023679127134724857	42.8	0.002917656546489564
43.2	0.6151075268817205	43.2	0.30957811511701455	43.2	0.14766223908918408	43.2	0.06389974699557242	43.2	0.023369196710942442	43.2	0.0028599399114484503
43.6	0.6140765338393422	43.6	0.30851739405439593	43.6	0.1468168880455408	43.6	0.06333491461100568	43.6	0.023065717900063253	43.6	0.0028038298545224544
44.0	0.6130645161290322	44.0	0.30747280202403543	44.0	0.14598481973434535	44.0	0.06277988614800759	44.0	0.022768500948766604	44.0	0.00274926944971537
44.4	0.6120714737507907	44.4	0.30644465528146747	44.4	0.14516603415559773	44.4	0.06223434535104365	44.4	0.02247741935483871	44.4	0.0026962080961416826
44.8	0.6110910815939279	44.8	0.30543232131562303	44.8	0.14435958254269451	44.8	0.061697975964579384	44.8	0.02219225173940544	44.8	0.0026445857052498417
45.2	0.6101296647691336	45.2	0.30443548387096775	45.2	0.14356578115117014	45.2	0.06117077798861481	45.2	0.021912871600253004	45.2	0.002594358001265022
45.6	0.6091840607210627	45.6	0.30345351043643265	45.6	0.14278399746995574	45.6	0.06065243516761544	45.6	0.02163905755850727	45.6	0.0025454743833017075
46.0	0.6082511068943707	46.0	0.30248608475648325	46.0	0.14201391524351675	46.0	0.060142314990512334	46.0	0.021370714737507908	46.0	0.002497890575585073
46.4	0.6073371283997471	46.4	0.301533523086654	46.4	0.14125553447185327	46.4	0.059640733712839976	46.4	0.02110765338393422	46.4	0.0024515623023402913
46.8	0.6064358001265022	46.8	0.3005945604048071	46.8	0.14050822264389626	46.8	0.05914737507906388	46.8	0.02084971537001898	46.8	0.002406445287792537
47.2	0.6055471220746363	47.2	0.2996695129664769	47.2	0.13977166350411133	47.2	0.05866160657811512	47.2	0.020596805819101834	47.2	0.002362498418722328
47.6	0.604674256799494	47.6	0.2987574320050601	47.6	0.1390461733080329	47.6	0.058183744465528146	47.6	0.02034876660341556	47.6	0.002319686907020873
48.0	0.6038172043010753	48.0	0.29785895003162555	48.0	0.13833080328905756	48.0	0.057713472485768504	48.0	0.020105471220746365	48.0	0.0022779696394686906
48.4	0.6029696394686908	48.4	0.2969728020240355	48.4	0.13762586970271978	48.4	0.05725047438330171	48.4	0.01986676154332701	48.4	0.002237314990512334
48.8	0.6021378874130298	48.8	0.29609962049335864	48.8	0.1369307400379507	48.8	0.056794750158127766	48.8	0.0196325743200506	48.8	0.002197681846932321
49.2	0.6013187855787476	49.2	0.29523814041745733	49.2	0.13624541429475015	49.2	0.05634598355471221	49.2	0.019402751423149907	49.2	0.002159044908285895
49.6	0.6005091714104996	49.6	0.2943889943074004	49.6	0.1355695762175838	49.6	0.05590385831752056	49.6	0.019177166350411133	49.6	0.0021213662239089187
50.0	0.5997153700189753	50.0	0.29355154965211894	50.0	0.13490322580645162	50.0	0.055468690702087285	50.0	0.01895575585072739	50.0	0.0020846173308032893
50.4	0.5989310562934852	50.4	0.292725173940544	50.4	0.13424573055028463	50.4	0.055039848197343456	50.4	0.018738393421884884	50.4	0.0020487729285262493
50.8	0.5981593927893738	50.8	0.29191018342821	50.8	0.1335974067046173	50.8	0.054617647058823535	50.8	0.01852495256166983	50.8	0.0020137982289690068
51.2	0.5974003795066414	51.2	0.29110626185958255	51.2	0.13295762175838077	51.2	0.05420145477545857	51.2	0.018315370018975333	51.2	0.0019796679316888043
51.6	0.5966508538899431	51.6	0.2903130929791271	51.6	0.13232637571157496	51.6	0.05379127134724858	51.6	0.018109519291587606	51.6	0.0019463598987982291
52.0	0.5959139784946237	52.0	0.28953004427577483	52.0	0.13170335230866542	52.0	0.05338741302972802	52.0	0.017907337128399745	52.0	0.001913842504743833
52.4	0.5951865907653384	52.4	0.2887577482605946	52.4	0.13108855154965213	52.4	0.05298893105629349	52.4	0.017708697027197975	52.4	0.0018820967741935484
52.8	0.5944686907020873	52.8	0.28799525616698296	52.8	0.1304819734345351	52.8	0.052596457938013916	52.8	0.017513535736875398	52.8	0.0018511005692599621
53.2	0.593763440860215	53.2	0.28724256799493997	53.2	0.12988298545224541	53.2	0.05220967741935484	53.2	0.01732179000632511	53.2	0.0018208254269449714
53.6	0.5930645161290323	53.6	0.28649968374446555	53.6	0.12929190385831751	53.6	0.05182795698924732	53.6	0.017133333333333334	53.6	0.0017912523719165086
54.0	0.5923782416192284	54.0	0.28576597090449085	54.0	0.1287080961416825	54.0	0.051451929158760276	54.0	0.01694810246679317	54.0	0.0017623624288425049
54.4	0.5917014547754587	54.4	0.2850417457305503	54.4	0.1281315623023403	54.4	0.0510809614168248	54.4	0.016766034155597725	54.4	0.001734136622390892
54.8	0.591034155597723	54.8	0.28432669196710947	54.8	0.12756230234029095	54.8	0.05071505376344086	54.8	0.016587033523086655	54.8	0.0017065496521189122
55.2	0.5903763440860216	55.2	0.28362049335863376	55.2	0.12700031625553446	55.2	0.050354206198608475	55.2	0.016411037318153066	55.2	0.0016795888678051867
55.6	0.5897280202403542	55.6	0.28292283364958887	55.6	0.1264449715370019	55.6	0.04999810246679317	55.6	0.01623798228969007	55.6	0.0016532321315623024
56.0	0.5890891840607211	56.0	0.28223402909550915	56.0	0.12589658444022772	56.0	0.04964705882352941	56.0	0.016067805186590768	56.0	0.0016274636306135358
56.4	0.5884566729917774	56.4	0.28155344718532577	56.4	0.12535483870967742	56.4	0.04930044275774827	56.4	0.015900442757748264	56.4	0.0016022675521821632
56.8	0.5878336495888679	56.8	0.2808810879190386	56.8	0.12481941808981659	56.8	0.04895857052498419	56.8	0.015735800126502216	56.8	0.0015776249209361163
57.2	0.5872201138519924	57.2	0.2802169512966477	57.2	0.12429063883617965	57.2	0.04862112586970273	57.2	0.01557381404174573	57.2	0.0015535230866540167
57.6	0.5866160657811512	57.6	0.2795607210626186	57.6	0.12376786843769767	57.6	0.048288425047438334	57.6	0.015414484503478813	57.6	0.0015299462365591398
58.0	0.5860183428209994	58.0	0.27891239721695127	58.0	0.12325142314990514	58.0	0.047959835547122076	58.0	0.015257685009487666	58.0	0.0015068817204301076
58.4	0.585426944971537	58.4	0.2782713472485769	58.4	0.12274098671726755	58.4	0.047635357368753954	58.4	0.01510338393421885	58.4	0.0014843105629348515
58.8	0.5848450347881088	58.8	0.2776382036685642	58.8	0.12223655913978496	58.8	0.04731530676786844	58.8	0.014951549652118912	58.8	0.0014622201138519925
59.2	0.5842726122707148	59.2	0.27701201771031	59.2	0.12173782416192283	59.2	0.04699905123339658	59.2	0.014802087286527515	59.2	0.0014406008855154966
59.6	0.5837033523086654	59.6	0.27639342188488303	59.6	0.12124478178368123	59.6	0.046686907020872866	59.6	0.01465496521189121	59.6	0.0014194370651486401
60.0	0.5831435800126503	60.0	0.2757817836812144	60.0	0.12075711574952562	60.0	0.04637887413029729	60.0	0.014510151802656546	60.0	0.0013987160025300443
60.4	0.5825932953826692	60.4	0.27517710309930427	60.4	0.12027514231499052	60.4	0.04607432005060089	60.4	0.014367552182163188	60.4	0.001378428209993675
60.8	0.5820461733080329	60.8	0.27457906388361797	60.8	0.11979854522454143	60.8	0.04577387729285262	60.8	0.014227166350411134	60.8	0.001358561037318153
61.2	0.5815085388994308	61.2	0.27398798228969007	61.2	0.11932732447817837	61.2	0.045476913345983555	61.2	0.014088899430740038	61.2	0.0013391049968374447
61.6	0.580977229601518	61.6	0.27340354206198614	61.6	0.11886148007590133	61.6	0.04518374446552815	61.6	0.013952751423149905	61.6	0.001320044275774826
62.0	0.5804522454142947	62.0	0.2728254269449715	62.0	0.11840037950664138	62.0	0.044894054395951934	62.0	0.01381865907653384	62.0	0.0013013757115749526
62.4	0.5799367488931056	62.4	0.27225363693864646	62.4	0.11794433902593296	62.4	0.0446078431372549	62.4	0.013686559139784947	62.4	0.001283080328905756
62.8	0.5794244149272613	62.8	0.27168817204301077	62.8	0.1174933586337761	62.8	0.044325110689437064	62.8	0.013556451612903227	62.8	0.001265158127767236
63.2	0.5789184060721062	63.2	0.2711290322580645	63.2	0.11704712207463631	63.2	0.04404585705249842	63.2	0.013428273244781784	63.2	0.0012475901328273245
63.6	0.5784218848829854	63.6	0.27057590132827325	63.6	0.1166056293485136	63.6	0.04376976597090449	63.6	0.013301992409867172	63.6	0.0012303763440860217
64.0	0.5779285262492093	64.0	0.27002877925363694	64.0	0.11616888045540796	64.0	0.04349715370018976	64.0	0.013177545857052499	64.0	0.0012135009487666034
64.4	0.5774414927261227	64.4	0.26948734977862115	64.4	0.11573687539531942	64.4	0.04322770398481973	64.4	0.013054933586337763	64.4	0.0011969576217583807
64.8	0.5769607843137254	64.8	0.26895161290322583	64.8	0.11530929791271348	64.8	0.04296110056925996	64.8	0.012934092346616067	64.8	0.0011807368753953193
65.2	0.5764864010120178	65.2	0.26842156862745103	65.2	0.11488614800759013	65.2	0.04269765970904491	65.2	0.012814990512333967	65.2	0.00116483238456673
65.6	0.5760183428209994	65.6	0.26789721695129665	65.6	0.11446710942441493	65.6	0.04243738140417458	65.6	0.012697596457938014	65.6	0.0011492346616065782
66.0	0.5755534471853258	66.0	0.26737824161922835	66.0	0.11405249841872234	66.0	0.04218026565464896	66.0	0.012581878557874763	66.0	0.0011339373814041745
66.4	0.5750980392156863	66.4	0.2668646426312461	66.4	0.11364231499051235	66.4	0.041925679949399115	66.4	0.012467805186590766	66.4	0.00111893421884883
66.8	0.5746457938013916	66.8	0.26635641998734977	66.8	0.11323624288425048	66.8	0.04167425679949399	66.8	0.012355344718532574	66.8	0.0011042156862745098
67.2	0.5741967109424415	67.2	0.26585325743200505	67.2	0.11283396584440228	67.2	0.041425679949399115	67.2	0.012244433902593296	67.2	0.0010897754585705252
67.6	0.5737571157495257	67.6	0.2653554712207464	67.6	0.11243611638203668	67.6	0.041179633143580016	67.6	0.012135104364326375	67.6	0.001075607210626186
68.0	0.5733206831119545	68.0	0.26486242884250477	68.0	0.11204206198608475	68.0	0.04093643263757116	68.0	0.012027261227071474	68.0	0.0010617046173308033
68.4	0.5728874130297281	68.4	0.26437444655281467	68.4	0.11165180265654649	68.4	0.04069607843137255	68.4	0.011920936116382036	68.4	0.0010480613535736876
68.8	0.5724636306135358	68.8	0.2638915243516762	68.8	0.11126533839342188	68.8	0.04045825426944971	68.8	0.01181606578115117	68.8	0.0010346710942441494
69.2	0.5720398481973434	69.2	0.2634133459835547	69.2	0.11088266919671094	69.2	0.040222960151802656	69.2	0.011712618595825428	69.2	0.0010215243516761543
69.6	0.5716255534471854	69.6	0.26293991144845036	69.6	0.11050379506641367	69.6	0.03999019607843138	69.6	0.011610594560404808	69.6	0.0010086211258697026
70.0	0.571214421252372	70.0	0.2624709044908286	70.0	0.11012839974699558	70.0	0.039759962049335865	70.0	0.011509930423782417	70.0	0.0009959519291587605
70.4	0.5708064516129032	70.4	0.2620066413662239	70.4	0.10975679949399114	70.4	0.03953225806451613	70.4	0.011410626185958254	70.4	0.0009835135989879824
70.8	0.570404807084124	70.8	0.26154680581910184	70.8	0.10938867805186592	70.8	0.03930708412397217	70.8	0.011312650221378874	70.8	0.0009712998102466793
71.2	0.5700063251106895	71.2	0.2610917141049968	71.2	0.10902403542061986	71.2	0.03908412397216951	71.2	0.011215970904490828	71.2	0.0009593042378241621
71.6	0.5696141682479444	71.6	0.26064073371283997	71.6	0.10866287160025301	71.6	0.03886369386464263	71.6	0.011120588235294118	71.6	0.0009475237191650855
72.0	0.5692251739405441	72.0	0.2601941808981657	72.0	0.10830487033523087	72.0	0.03864547754585705	72.0	0.011026470588235296	72.0	0.0009359519291587603
72.4	0.5688393421884883	72.4	0.2597517394054396	72.4	0.10795034788108793	72.4	0.03842947501581278	72.4	0.010933586337760912	72.4	0.0009245825426944972
72.8	0.5684598355471221	72.8	0.2593137254901961	72.8	0.10759930423782417	72.8	0.03821568627450981	72.8	0.010841872232764074	72.8	0.0009134155597722961
73.2	0.5680866540164453	73.2	0.2588798228969007	73.2	0.10725110689437065	73.2	0.03800442757748261	73.2	0.010751391524351677	73.2	0.0009024414927261227
73.6	0.5677134724857685	73.6	0.258449715370019	73.6	0.10690638836179633	73.6	0.037795066413662246	73.6	0.010662080961416824	73.6	0.0008916603415559773
74.0	0.5673466160657812	74.0	0.2580237191650854	74.0	0.10656451612903226	74.0	0.037587919038583176	74.0	0.010573908918406072	74.0	0.0008810657811511702
74.4	0.5669829222011384	74.4	0.25760183428209993	74.4	0.1062258064516129	74.4	0.037382985452245415	74.4	0.010486843769765972	74.4	0.000870651486401012
74.8	0.5666223908918406	74.8	0.25718374446552816	74.8	0.10589025932953827	74.8	0.03717994939911449	74.8	0.010400917141049968	74.8	0.0008604174573055029
75.2	0.5662681846932321	75.2	0.25676944971537	75.2	0.10555787476280835	75.2	0.03697881087919039	75.2	0.01031606578115117	75.2	0.0008503573687539532
75.6	0.5659171410499684	75.6	0.25635895003162557	75.6	0.10522802024035421	75.6	0.036780202403542066	75.6	0.010232289690069576	75.6	0.0008404712207463631
76.0	0.5655692599620493	76.0	0.25595224541429473	76.0	0.10490132827324479	76.0	0.0365831752055661	76.0	0.01014955724225174	76.0	0.0008307463630613537
76.4	0.565224541429475	76.4	0.25554901960784315	76.4	0.1045774826059456	76.4	0.036388045540796964	76.4	0.01006786843769766	76.4	0.0008211891208096142
76.8	0.5648829854522454	76.8	0.2551495888678052	76.8	0.10425648323845668	76.8	0.036195129664769135	76.8	0.00998719165085389	76.8	0.0008117900063251106
77.2	0.5645477545857053	77.2	0.2547539531941809	77.2	0.103938330170778	77.2	0.03600411132194814	77.2	0.009907495256166982	77.2	0.0008025490196078432
77.6	0.5642125237191651	77.6	0.2543614800759013	77.6	0.10362270714737508	77.6	0.03581467425679949	77.6	0.009828810879190387	77.6	0.0007934566729917773
78.0	0.5638836179633144	78.0	0.25397248576850096	78.0	0.10330993042378242	78.0	0.035627450980392154	78.0	0.009751075268817204	78.0	0.0007845192915876028
78.4	0.5635578747628084	78.4	0.2535869702719798	78.4	0.103	78.4	0.03544180898165718	78.4	0.009674288425047438	78.4	0.0007757242251739406
78.8	0.5632352941176471	78.8	0.2532049335863377	78.8	0.10269228336495889	78.8	0.035258064516129034	78.8	0.009598450347881088	78.8	0.0007670746363061354
79.2	0.5629158760278306	79.2	0.25282637571157496	79.2	0.10238741302972802	79.2	0.03507590132827325	79.2	0.009523497786211258	79.2	0.0007585641998734978
79.6	0.5625996204933587	79.6	0.25245066413662237	79.6	0.10208507273877293	79.6	0.03489563567362429	79.6	0.009449493991144847	79.6	0.0007501929158760279
80.0	0.5622865275142316	80.0	0.25207843137254904	80.0	0.10178526249209362	80.0	0.034716951296647695	80.0	0.009376344086021506	80.0	0.0007419576217583808
80.4	0.5619765970904491	80.4	0.25170936116382037	80.4	0.10148798228969007	80.4	0.03454016445287793	80.4	0.009304079696394687	80.4	0.0007338519924098672
80.8	0.5616729917773561	80.8	0.25134376976597095	80.8	0.10119323213156231	80.8	0.03436495888678052	80.8	0.009232669196710942	80.8	0.000725876027830487
81.2	0.5613693864642632	81.2	0.2509807084123972	81.2	0.10090069576217585	81.2	0.03419133459835547	81.2	0.009162080961416824	81.2	0.0007180265654648957
81.6	0.5610689437065148	81.6	0.2506211258697027	81.6	0.10061068943706516	81.6	0.034019291587602786	81.6	0.009092346616065781	81.6	0.0007103004427577483
82.0	0.5607716635041113	82.0	0.25026438962681846	82.0	0.10032321315623023	82.0	0.03384882985452246	82.0	0.009023434535104364	82.0	0.0007026944971537002
82.4	0.5604775458570526	82.4	0.24991081593927897	82.4	0.10003795066413662	82.4	0.033679949399114485	82.4	0.008955313092979127	82.4	0.0006952118912080962
82.8	0.5601865907653385	82.8	0.24956008855154968	82.8	0.09975490196078432	82.8	0.03351265022137888	82.8	0.00888798228969007	82.8	0.000687843137254902
83.2	0.5598987982289689	83.2	0.24921220746363063	83.2	0.09947406704617331	83.2	0.03334693232131562	83.2	0.008821442125237191	83.2	0.0006805882352941177
83.6	0.5596141682479443	83.6	0.2488674889310563	83.6	0.0991954459203036	83.6	0.03318279569892474	83.6	0.008755660974067046	83.6	0.0006734440227703986
84.0	0.5593327008222644	84.0	0.24852530044275778	84.0	0.09891935483870967	84.0	0.033020240354206205	84.0	0.008690638836179633	84.0	0.0006664104996837445
84.4	0.5590512333965845	84.4	0.24818595825426948	84.4	0.09864516129032258	84.4	0.032858950031625554	84.4	0.008626375711574954	84.4	0.0006594845034788108
84.8	0.5587760910815939	84.8	0.24784946236559138	84.8	0.0983731815306768	84.8	0.0326989247311828	84.8	0.008562808349146111	84.8	0.0006526660341555978
85.2	0.5585009487666034	85.2	0.24751549652118912	85.2	0.0981034155597723	85.2	0.03254079696394687	85.2	0.0085	85.2	0.0006459487666034157
85.6	0.5582289690069577	85.6	0.24718437697659712	85.6	0.09783554712207464	85.6	0.03238361796331436	85.6	0.008437855787476281	85.6	0.0006393327008222644
86.0	0.5579633143580013	86.0	0.2468561037318153	86.0	0.09756989247311829	86.0	0.032228020240354205	86.0	0.008376438962681847	86.0	0.0006328178368121442
86.4	0.5576944971537002	86.4	0.24653036053130933	86.4	0.09730645161290323	86.4	0.03207400379506642	86.4	0.00831571790006325	86.4	0.0006263978494623656
86.8	0.5574320050600886	86.8	0.2462071473750791	86.8	0.09704459203036053	86.8	0.03192093611638204	86.8	0.008255660974067047	86.8	0.0006200727387729285
87.2	0.5571726755218216	87.2	0.2458864642631246	87.2	0.09678526249209361	87.2	0.03176944971537002	87.2	0.008196268184693233	87.2	0.0006138456672991777
87.6	0.5569133459835548	87.6	0.24556831119544595	87.6	0.09652751423149906	87.6	0.03161938646426313	87.6	0.008137507906388362	87.6	0.000607707147375079
88.0	0.5566571790006326	88.0	0.24525268817204302	88.0	0.09627166350411133	88.0	0.031470524984187224	88.0	0.008079411764705884	88.0	0.0006016571790006326
88.4	0.556404174573055	88.4	0.24493959519291592	88.4	0.0960180265654649	88.4	0.03132292852624921	88.4	0.008021979759645793	88.4	0.0005956989247311829
88.8	0.5561543327008223	88.8	0.24462871600253008	88.8	0.0957662871600253	88.8	0.031176628716002533	88.8	0.007965148640101201	88.8	0.0005898260594560406
89.2	0.5559076533839342	89.2	0.24432036685641997	89.2	0.09551612903225806	89.2	0.031031562302340294	89.2	0.007908918406072107	89.2	0.0005840385831752055
89.6	0.5556609740670462	89.6	0.24401454775458573	89.6	0.09526818469323213	89.6	0.03088772928526249	89.6	0.007853320683111955	89.6	0.0005783333333333334
90.0	0.5554174573055028	90.0	0.24371094244149274	90.0	0.09502182163187857	90.0	0.030745129664769135	90.0	0.0077983238456672994	90.0	0.0005727134724857686
90.4	0.5551739405439595	90.4	0.24340986717267551	90.4	0.09477735610373181	90.4	0.03060373181530677	90.4	0.007743927893738141	90.4	0.000567169512966477
90.8	0.5549367488931056	90.8	0.24311068943706518	90.8	0.09453447185325743	90.8	0.030463535736875397	90.8	0.007690101201771031	90.8	0.000561707779886148
91.2	0.5546995572422517	91.2	0.24281404174573057	91.2	0.09429380139152435	91.2	0.03032450980392157	91.2	0.0076368437697659705	91.2	0.0005563219481340923
91.6	0.5544655281467427	91.6	0.24251960784313728	91.6	0.09405439595192916	91.6	0.03018665401644529	91.6	0.007584123972169512	91.6	0.0005510120177103099
92.0	0.5542314990512334	92.0	0.24222738772928526	92.0	0.09381720430107526	92.0	0.030049936748893107	92.0	0.007532005060088552	92.0	0.0005457779886148008
92.4	0.5540037950664137	92.4	0.2419373814041746	92.4	0.09358127767235927	92.4	0.02991438962681847	92.4	0.0074804237824161925	92.4	0.0005406166982922201
92.8	0.553776091081594	92.8	0.24164958886780522	92.8	0.0933472485768501	92.8	0.029779917773561038	92.8	0.007429380139152435	92.8	0.0005355281467425679
93.2	0.5535483870967741	93.2	0.24136369386464265	93.2	0.0931148007590133	93.2	0.029646584440227705	93.2	0.0073788741302972805	93.2	0.0005305091714104997
93.6	0.5533238456672992	93.6	0.24108032890575587	93.6	0.09288393421884884	93.6	0.029514326375711577	93.6	0.007328874130297281	93.6	0.0005255597722960152
94.0	0.553102466793169	94.0	0.24079854522454144	94.0	0.09265496521189122	94.0	0.02938314358001265	94.0	0.007279411764705883	94.0	0.0005206799493991145
94.4	0.5528842504743833	94.4	0.2405192915876028	94.4	0.09242757748260595	94.4	0.029253036053130933	94.4	0.00723045540796964	94.4	0.0005158633776091081
94.8	0.5526660341555977	94.8	0.24024193548387096	94.8	0.09220145477545857	94.8	0.029123972169512968	94.8	0.007182005060088552	94.8	0.0005111163820366856
95.2	0.5524509803921569	95.2	0.239966476913346	95.2	0.09197722960151802	95.2	0.028995951929158763	95.2	0.007134029095509172	95.2	0.0005064326375711576
95.6	0.552235926628716	95.6	0.23969291587602784	95.6	0.09175426944971538	95.6	0.028868975332068312	95.6	0.007086590765338394	95.6	0.0005018121442125237
96.0	0.55202403542062	96.0	0.23942156862745098	96.0	0.09153320683111954	96.0	0.02874301075268817	96.0	0.007039595192915877	96.0	0.0004972517394054396
96.4	0.5518153067678685	96.4	0.23915211891208096	96.4	0.09131340923466161	96.4	0.028618058191018342	96.4	0.006993074003795067	96.4	0.0004927545857052499
96.8	0.551606578115117	96.8	0.23888456672991779	96.8	0.09109519291587603	96.8	0.028494086021505376	96.8	0.006947058823529412	96.8	0.0004883175205566098
97.2	0.5514010120177103	97.2	0.23861891208096145	97.2	0.09087824161922833	97.2	0.028371094244149273	97.2	0.006901486401012018	97.2	0.00048394054395951933
97.6	0.5511986084756483	97.6	0.2383551549652119	97.6	0.090662871600253	97.6	0.028249082858950034	97.6	0.0068563567362428844	97.6	0.0004796204933586338
98.0	0.5509962049335864	98.0	0.2380932953826692	98.0	0.09044908285895004	98.0	0.02812802024035421	98.0	0.006811669829222012	98.0	0.0004753573687539532
98.4	0.5507938013915245	98.4	0.23783333333333334	98.4	0.09023687539531942	98.4	0.028007906388361797	98.4	0.006767457305502846	98.4	0.00047115117014547757
98.8	0.5505945604048071	98.8	0.23757495256166986	98.8	0.09002561669829222	98.8	0.0278887413029728	98.8	0.006723687539531942	98.8	0.00046699873497786214
99.2	0.5503984819734346	99.2	0.23731846932321318	99.2	0.08981625553447185	99.2	0.027770493358633776	99.2	0.006680328905755851	99.2	0.00046290322580645163
99.6	0.5502024035420621	99.6	0.23706388361796332	99.6	0.0896078431372549	99.6	0.027653162555344717	99.6	0.006637381404174573	99.6	0.00045885831752055664
100.0	0.5500094876660342	100.0	0.23681087919038585	100.0	0.08940101201771032	100.0	0.02753671726755218	100.0	0.006594876660341556	100.0	0.00045486717267552185
100.4	0.5498165717900064	100.4	0.23655977229601519	100.4	0.08919576217583809	100.4	0.027421189120809618	100.4	0.0065528146742568	100.4	0.0004509266287160026
100.8	0.5496268184693233	100.8	0.23631056293485136	100.8	0.08899146110056927	100.8	0.027306546489563568	100.8	0.0065111321948134095	100.8	0.00044703668564199874
101.2	0.5494402277039848	101.2	0.2360629348513599	101.2	0.0887887413029728	101.2	0.027192757748260597	101.2	0.006469829222011385	101.2	0.00044319734345351047
101.6	0.5492536369386464	101.6	0.2358168880455408	101.6	0.08858728652751424	101.6	0.027079854522454146	101.6	0.0064289690069576225	101.6	0.00043940543959519295
102.0	0.549067046173308	102.0	0.23557242251739405	102.0	0.08838709677419355	102.0	0.026967805186590765	102.0	0.0063884882985452245	102.0	0.0004356641366223909
102.4	0.5488836179633144	102.4	0.23532985452245417	102.4	0.08818817204301076	102.4	0.026856578115117016	102.4	0.006348387096774194	102.4	0.0004319671094244149
102.8	0.5487001897533208	102.8	0.2350888678051866	102.8	0.08799082858950032	102.8	0.02674620493358634	102.8	0.006308665401644529	102.8	0.00042831752055660975
103.2	0.5485199240986717	103.2	0.2348494623655914	103.2	0.0877944339025933	103.2	0.02663665401644529	103.2	0.006269354838709678	103.2	0.00042471537001897535
103.6	0.5483428209993675	103.6	0.23461163820366857	103.6	0.08759930423782417	103.6	0.026527925363693864	103.6	0.006230392156862745	103.6	0.000421157495256167
104.0	0.5481657179000633	104.0	0.2343753953194181	104.0	0.08740543959519291	104.0	0.02641998734977862	104.0	0.006191777356103732	104.0	0.0004176438962681847
104.4	0.547988614800759	104.4	0.23414073371283997	104.4	0.08721283997469956	104.4	0.026312871600253005	104.4	0.006153573687539532	104.4	0.00041417457305502846
104.8	0.5478146742567995	104.8	0.23390765338393424	104.8	0.0870215053763441	104.8	0.026206546489563567	104.8	0.006115686274509804	104.8	0.0004107463630613536
105.2	0.5476407337128399	105.2	0.23367583807716635	105.2	0.08683111954459204	105.2	0.026100980392156865	105.2	0.006078178368121442	105.2	0.00040735926628716006
105.6	0.5474699557242252	105.6	0.23344592030360534	105.6	0.08664199873497787	105.6	0.02599620493358634	105.6	0.0060410183428209994	105.6	0.0004040164452877926
106.0	0.5472991777356103	106.0	0.23321726755218217	106.0	0.08645414294750159	106.0	0.025892220113851994	106.0	0.006004206198608476	106.0	0.0004007147375079064
106.4	0.5471315623023404	106.4	0.23299019607843138	106.4	0.08626755218216318	106.4	0.02578896268184693	106.4	0.0059677103099304235	106.4	0.0003974509803921569
106.8	0.5469639468690702	106.8	0.23276470588235296	106.8	0.08608191018342821	106.8	0.025686432637571158	106.8	0.005931593927893738	106.8	0.0003942283364958887
107.2	0.5467994939911448	107.2	0.2325404807084124	107.2	0.08589753320683112	107.2	0.025584693232131563	107.2	0.005895762175838077	107.2	0.0003910436432637571
107.6	0.5466350411132195	107.6	0.23231783681214424	107.6	0.08571442125237191	107.6	0.025483649588867806	107.6	0.005860278304870336	107.6	0.0003878969006957622
108.0	0.5464705882352942	108.0	0.2320967741935484	108.0	0.08553225806451613	108.0	0.02538336495888678	108.0	0.005825142314990513	108.0	0.0003847912713472486
108.4	0.5463092979127135	108.4	0.23187697659709047	108.4	0.08535104364326376	108.4	0.025283776091081595	108.4	0.005790290955091715	108.4	0.0003817204301075269
108.8	0.5461511701454775	108.8	0.2316584440227704	108.8	0.08517109424414927	108.8	0.025184882985452246	108.8	0.005755787476280835	108.8	0.00037868437697659714
109.2	0.5459898798228969	109.2	0.23144149272612272	109.2	0.0849920936116382	109.2	0.025086717267552183	109.2	0.005721568627450981	109.2	0.0003756862745098039
109.6	0.5458349146110056	109.6	0.2312258064516129	109.6	0.08481435800126502	109.6	0.02498924731182796	109.6	0.0056876976597090454	109.6	0.00037272296015180266
110.0	0.5456767868437697	110.0	0.231011385199241	110.0	0.08463757115749526	110.0	0.024892441492726125	110.0	0.005654079696394687	110.0	0.00036979443390259333
110.4	0.5455218216318786	110.4	0.23079854522454143	110.4	0.08446173308032891	110.4	0.024796331435800126	110.4	0.0056208096141682476	110.4	0.0003669006957621758
110.8	0.5453700189753321	110.8	0.23058697027197977	110.8	0.08428716002530044	110.8	0.02470091714104997	110.8	0.0055878241619228336	110.8	0.00036403858317520557
111.2	0.5452150537634409	111.2	0.230376660341556	111.2	0.0841135357368754	111.2	0.024606135357368754	111.2	0.005555123339658444	111.2	0.0003612144212523719
111.6	0.5450664136622391	111.6	0.2301676154332701	111.6	0.08394086021505377	111.6	0.024512017710309933	111.6	0.005522707147375079	111.6	0.0003584187223276408
112.0	0.5449146110056926	112.0	0.22995983554712207	112.0	0.08376944971537002	112.0	0.024418564199873496	112.0	0.0054905755850727395	112.0	0.0003556578115117015
112.4	0.5447659709044909	112.4	0.22975363693864645	112.4	0.08359867172675522	112.4	0.024325774826059455	112.4	0.005458728652751424	112.4	0.00035292536369386466
112.8	0.5446173308032891	112.8	0.22954838709677422	112.8	0.0834291587602783	112.8	0.02423358633776091	112.8	0.005427166350411133	112.8	0.00035022770398481976
113.2	0.544471853257432	113.2	0.22934440227703987	113.2	0.0832605945604048	113.2	0.02414206198608476	113.2	0.005395888678051866	113.2	0.0003475585072738773
113.6	0.5443263757115749	113.6	0.22914168247944341	113.6	0.08309297912713473	113.6	0.024051170145477547	113.6	0.005364895635673625	113.6	0.0003449209361163821
114.0	0.5441840607210626	114.0	0.2289405439595193	114.0	0.08292599620493359	114.0	0.023960879190385833	114.0	0.005334155597722961	114.0	0.00034231499051233397
114.4	0.5440385831752056	114.4	0.22874035420619862	114.4	0.08276027830487034	114.4	0.02387122074636306	114.4	0.0053036685641998736	114.4	0.0003397375079063884
114.8	0.543899430740038	114.8	0.22854142947501582	114.8	0.0825955091714105	114.8	0.02378216318785579	114.8	0.005273466160657812	114.8	0.0003371884882985452
115.2	0.5437571157495257	115.2	0.22834345351043642	115.2	0.08243168880455408	115.2	0.02369370651486401	115.2	0.005243516761543327	115.2	0.00033466793168880453
115.6	0.5436179633143581	115.6	0.22814705882352943	115.6	0.08226881720430107	115.6	0.02360581910183428	115.6	0.00521382036685642	115.6	0.00033217267552182163
116.0	0.5434788108791904	116.0	0.22795161290322583	116.0	0.08210689437065148	116.0	0.023518564199873502	116.0	0.0051843769765970915	116.0	0.0003297090449082859
116.4	0.5433428209993675	116.4	0.2277574320050601	116.4	0.08194560404807084	116.4	0.023431878557874763	116.4	0.0051551865907653385	116.4	0.00032727071473750795
116.8	0.5432068311195446	116.8	0.2275641998734978	116.8	0.08178557874762808	116.8	0.02334576217583808	116.8	0.005126249209361164	116.8	0.0003248608475648324
117.2	0.5430708412397217	117.2	0.2273722327640734	117.2	0.08162618595825427	117.2	0.02326024667931689	117.2	0.005097564832384567	117.2	0.0003224794433902593
117.6	0.5429380139152435	117.6	0.22718153067678687	117.6	0.08146774193548387	117.6	0.023175268817204303	117.6	0.005069133459835547	117.6	0.00032012017710309935
118.0	0.5428051865907654	118.0	0.22699177735610374	118.0	0.0813102466793169	118.0	0.023090860215053764	118.0	0.005040923466160658	118.0	0.0003177893738140418
118.4	0.5426723592662872	118.4	0.22680328905755853	118.4	0.08115338393421885	118.4	0.023007020872865276	118.4	0.005012934851359899	118.4	0.00031548260594560404
118.8	0.542539531941809	118.8	0.2266157495256167	118.8	0.08099778621125871	118.8	0.02292371916508539	118.8	0.004985199240986718	118.8	0.0003132011385199241
119.2	0.5424098671726755	119.2	0.2264294750158128	119.2	0.08084282099936749	119.2	0.02284098671726755	119.2	0.004957685009487667	119.2	0.00031094465528146744
119.6	0.5422833649588868	119.6	0.2262441492726123	119.6	0.08068848829854522	119.6	0.02275879190385832	119.6	0.004930423782416193	119.6	0.0003087125237191651
120.0	0.5421537001897534	120.0	0.22605977229601518	120.0	0.08053542061986085	120.0	0.02267710309930424	120.0	0.004903383934218849	120.0	0.0003065044275774826
120.4	0.5420271979759645	120.4	0.22587666034155598	120.4	0.08038298545224541	120.4	0.02259598355471221	120.4	0.004876533839342189	120.4	0.000304319734345351
120.8	0.5419006957621759	120.8	0.22569449715370019	120.8	0.08023118279569894	120.8	0.02251537001897533	120.8	0.004849936748893106	120.8	0.00030215876027830485
121.2	0.5417773561037318	121.2	0.2255135989879823	121.2	0.08008032890575585	121.2	0.022435262492093613	121.2	0.004823561037318153	121.2	0.0003000205566097407
121.6	0.5416508538899432	121.6	0.2253336495888678	121.6	0.0799304237824162	121.6	0.022355692599620496	121.6	0.004797406704617331	121.6	0.0002979051233396585
122.0	0.5415306767868437	122.0	0.22515464895635676	122.0	0.07978115117014548	122.0	0.02227662871600253	122.0	0.004771442125237192	122.0	0.00029581214421252377
122.4	0.5414073371283998	122.4	0.2249765970904491	122.4	0.07963282732447818	122.4	0.02219807084123972	122.4	0.004745698924731184	122.4	0.0002937409867172676
122.8	0.5412871600253004	122.8	0.22479949399114485	122.8	0.07948513598987982	122.8	0.022119987349778623	122.8	0.004720145477545857	122.8	0.00029169196710942445
123.2	0.5411669829222012	123.2	0.2246236559139785	123.2	0.0793383934218849	123.2	0.022042441492726123	123.2	0.0046948450347881095	123.2	0.00028966382036685643
123.6	0.5410468058191018	123.6	0.2244484503478811	123.6	0.07919228336495888	123.6	0.02196537001897533	123.6	0.004669702719797597	123.6	0.0002876571790006325
124.0	0.5409266287160026	124.0	0.22427450980392158	124.0	0.07904712207463631	124.0	0.02188877292852625	124.0	0.004644781783681214	124.0	0.0002856717267552182
124.4	0.5408096141682479	124.4	0.22410151802656547	124.4	0.07890259329538267	124.4	0.02181268184693232	124.4	0.004620082226438963	124.4	0.00028370651486401015
124.8	0.5406925996204933	124.8	0.22392947501581278	124.8	0.07875869702719797	124.8	0.021737065148640104	124.8	0.004595540796963947	124.8	0.0002817615433270082
125.2	0.5405787476280836	125.2	0.22375838077166352	125.2	0.0786157495256167	125.2	0.02166192283364959	125.2	0.004571220746363062	125.2	0.00027983681214421255
125.6	0.5404617330803289	125.6	0.22358823529411764	125.6	0.07847343453510436	125.6	0.021587223276407337	125.6	0.00454709044908286	125.6	0.0002779313725490196
126.0	0.5403478810879191	126.0	0.22341903858317522	126.0	0.07833206831119545	126.0	0.02151302972802024	126.0	0.00452314990512334	126.0	0.00027604585705249846
126.4	0.5402340290955092	126.4	0.22325079063883618	126.4	0.078191018342821	126.4	0.021439278937381404	126.4	0.004499399114484504	126.4	0.0002741793168880455
126.8	0.5401233396584441	126.8	0.2230831752055661	126.8	0.07805091714104997	126.8	0.02136597090449083	126.8	0.004475838077166351	126.8	0.0002723320683111955
127.2	0.5400094876660342	127.2	0.22291682479443392	127.2	0.07791176470588236	127.2	0.02129313725490196	127.2	0.004452466793168881	127.2	0.00027050316255534474
127.6	0.539898798228969	127.6	0.22275110689437067	127.6	0.07777292852624922	127.6	0.021220746363061354	127.6	0.004429285262492094	127.6	0.0002686929158760278
128.0	0.5397912713472486	128.0	0.22258665401644528	128.0	0.07763504111321948	128.0	0.021148798228969007	128.0	0.004406261859582543	128.0	0.00026690101201771034
128.4	0.5396805819101834	128.4	0.22242283364958887	128.4	0.0774977862112587	128.4	0.02107729285262492	128.4	0.004383428209993674	128.4	0.0002651268184693232
128.8	0.539573055028463	128.8	0.22225996204933587	128.8	0.07736116382036687	128.8	0.021006198608475652	128.8	0.00436078431372549	128.8	0.0002633703352308665
129.2	0.5394655281467426	129.2	0.22209803921568627	129.2	0.07722517394054397	129.2	0.020935578747628084	129.2	0.004338298545224542	129.2	0.0002616315623023403
129.6	0.5393580012650222	129.6	0.22193674889310563	129.6	0.07709013282732448	129.6	0.020865370018975333	129.6	0.004316002530044276	129.6	0.0002599098671726755
130.0	0.5392536369386465	130.0	0.22177640733712842	130.0	0.07695540796963947	130.0	0.020795572422517394	130.0	0.0042938646426312465	130.0	0.00025820556609740676
130.4	0.539146110056926	130.4	0.2216170145477546	130.4	0.07682163187855788	130.4	0.02072621758380772	130.4	0.004271916508538899	130.4	0.00025651771030993045
130.8	0.5390417457305503	130.8	0.2214585705249842	130.8	0.07668848829854523	130.8	0.020657273877292853	130.8	0.004250126502213789	130.8	0.00025484661606578116
131.2	0.5389405439595193	131.2	0.22130075901328275	131.2	0.07655597722960152	131.2	0.020588741302972804	131.2	0.0042284946236559135	131.2	0.00025319165085388993
131.6	0.5388361796331436	131.6	0.2211438962681847	131.6	0.07642409867172675	131.6	0.020520619860847564	131.6	0.004207020872865275	131.6	0.00025155313092979127
132.0	0.5387349778621127	132.0	0.22098766603415562	132.0	0.07629285262492093	132.0	0.020452909550917144	132.0	0.004185736875395319	132.0	0.0002499304237824162
132.4	0.5386337760910817	132.4	0.2208323845667299	132.4	0.07616223908918407	132.4	0.020385578747628086	132.4	0.004164579380139153	132.4	0.00024832384566729915
132.8	0.5385325743200506	132.8	0.22067805186590767	132.8	0.07603225806451612	132.8	0.020318690702087288	132.8	0.004143611638203669	132.8	0.00024673244781783684
133.2	0.5384313725490196	133.2	0.22052435167615436	133.2	0.07590290955091715	133.2	0.02025215053763441	133.2	0.00412280202403542	133.2	0.00024515654648956357
133.6	0.5383333333333333	133.6	0.22037160025300445	133.6	0.07577419354838709	133.6	0.020186053130929794	133.6	0.004102150537634408	133.6	0.00024359550917141053
134.0	0.5382352941176471	134.0	0.22021948134092348	134.0	0.075646110056926	134.0	0.020120303605313094	134.0	0.004081625553447185	134.0	0.00024204996837444656
134.4	0.5381372549019608	134.4	0.22006831119544593	134.4	0.07551865907653384	134.4	0.020054965211891207	134.4	0.004061290322580646	134.4	0.00024051865907653386
134.8	0.5380392156862746	134.8	0.21991777356103734	134.8	0.07539184060721063	134.8	0.019990006325110693	134.8	0.004041081593927894	134.8	0.0002390022137887413
135.2	0.5379411764705883	135.2	0.21976818469323214	135.2	0.07526565464895636	135.2	0.019925426944971538	135.2	0.0040210309930423785	135.2	0.00023750031625553448
135.6	0.5378462998102468	135.6	0.2196192283364959	135.6	0.07514010120177103	135.6	0.019861195445920306	135.6	0.004001138519924099	135.6	0.00023601233396584444
136.0	0.5377514231499052	136.0	0.2194709044908286	136.0	0.07501486401012018	136.0	0.019797375079063886	136.0	0.003981372549019608	136.0	0.0002345385831752056
136.4	0.5376565464895636	136.4	0.21932352941176472	136.4	0.07489057558507274	136.4	0.019733902593295383	136.4	0.003961764705882353	136.4	0.0002330787476280835
136.8	0.5375648323845666	136.8	0.2191767868437698	136.8	0.07476660341555978	136.8	0.01967080961416825	136.8	0.003942283364958887	136.8	0.0002316325110689437
137.2	0.5374699557242252	137.2	0.21903099304237827	137.2	0.07464326375711575	137.2	0.019608064516129033	137.2	0.003922991777356104	137.2	0.00023019987349778622
137.6	0.5373782416192283	137.6	0.21888583175205567	137.6	0.07452055660974068	137.6	0.01954569892473118	137.6	0.003903795066413662	137.6	0.00022878051865907653
138.0	0.5372865275142314	138.0	0.21874130297280203	138.0	0.07439848197343453	138.0	0.019483681214421254	138.0	0.0038847564832384567	138.0	0.00022737444655281469
138.4	0.5371948134092347	138.4	0.2185977229601518	138.4	0.07427703984819735	138.4	0.019422011385199243	138.4	0.0038658444022770405	138.4	0.00022598134092346615
138.8	0.5371030993042378	138.8	0.21845477545857053	138.8	0.0741562302340291	138.8	0.019360689437065152	138.8	0.003847090449082859	138.8	0.000224601201771031
139.2	0.5370145477545858	139.2	0.2183124604680582	139.2	0.07403573687539532	139.2	0.019299746995572423	139.2	0.003828462998102467	139.2	0.0002232337128399747
139.6	0.5369259962049336	139.6	0.2181707779886148	139.6	0.0739158760278305	139.6	0.01923912080961417	139.6	0.003809962049335863	139.6	0.0002218788741302973
140.0	0.5368374446552815	140.0	0.21802972802024034	140.0	0.07379664769133461	140.0	0.019178842504743835	140.0	0.003791619228336496	140.0	0.00022053636938646428
140.4	0.5367488931056293	140.4	0.21788962681846932	140.4	0.07367773561037319	140.4	0.01911891208096142	140.4	0.0037734029095509176	140.4	0.00021920588235294119
140.8	0.5366603415559773	140.8	0.21775015812776724	140.8	0.07355945604048071	140.8	0.019059297912713474	140.8	0.0037552814674256803	140.8	0.0002178877292852625
141.2	0.5365749525616699	141.2	0.2176113219481341	141.2	0.07344180898165718	141.2	0.01900003162555345	141.2	0.0037373181530676786	141.2	0.00021658159392789374
141.6	0.5364864010120178	141.6	0.21747311827956992	141.6	0.0733247944339026	141.6	0.018941113219481342	141.6	0.0037194813409234663	141.6	0.00021528716002530045
142.0	0.5364010120177103	142.0	0.2173358633776091	142.0	0.07320809614168249	142.0	0.018882511068943706	142.0	0.0037017710309930427	142.0	0.00021400442757748262
142.4	0.536315623023403	142.4	0.2171989247311828	142.4	0.07309203036053132	142.4	0.018824225173940546	142.4	0.0036841872232764076	142.4	0.00021273339658444023
142.8	0.5362333965844402	142.8	0.2170629348513599	142.8	0.07297659709044908	142.8	0.0187662871600253	142.8	0.003666729917773561	142.8	0.00021147375079063883
143.2	0.5361480075901328	143.2	0.21692757748260594	143.2	0.07286148007590133	143.2	0.018708633776091083	143.2	0.0036493991144845033	143.2	0.00021022517394054396
143.6	0.5360657811511701	143.6	0.21679253636938647	143.6	0.07274699557242252	143.6	0.018651328273244783	143.6	0.0036321631878557877	143.6	0.00020898766603415559
144.0	0.5359835547122075	144.0	0.2166584440227704	144.0	0.07263314358001266	144.0	0.018594339025932955	144.0	0.0036150853889943073	144.0	0.00020776122707147376
144.4	0.5359013282732449	144.4	0.2165249841872233	144.4	0.07251960784313727	144.4	0.01853763440860215	144.4	0.003598102466793169	144.4	0.00020654585705249842
144.8	0.535819101834282	144.8	0.21639215686274513	144.8	0.0724067046173308	144.8	0.018481277672359266	144.8	0.0035812460468058194	144.8	0.00020534092346616065
145.2	0.5357368753953194	145.2	0.21625996204933587	145.2	0.07229411764705881	145.2	0.018425205566097405	145.2	0.003564516129032258	145.2	0.00020414705882352942
145.6	0.5356578115117014	145.6	0.21612839974699558	145.6	0.0721821631878558	145.6	0.01836944971537002	145.6	0.0035478810879190385	145.6	0.0002029633143580013
146.0	0.5355755850727387	146.0	0.21599746995572422	146.0	0.07207052498418723	146.0	0.018313978494623656	146.0	0.003531372549019608	146.0	0.0002017900063251107
146.4	0.5354965211891208	146.4	0.21586717267552183	146.4	0.0719595192915876	146.4	0.018258823529411765	146.4	0.003514990512333966	146.4	0.0002006268184693232
146.8	0.5354174573055028	146.8	0.21573750790638835	146.8	0.07184914611005692	146.8	0.018203984819734346	146.8	0.0034987033523086655	146.8	0.00019947406704617332
147.2	0.5353383934218849	147.2	0.21560815939278938	147.2	0.07173908918406072	147.2	0.018149399114484505	147.2	0.0034825426944971537	147.2	0.00019833111954459205
147.6	0.5352624920936117	147.6	0.2154797596457938	147.6	0.07162966476913346	147.6	0.018095129664769134	147.6	0.0034664769133459835	147.6	0.0001971979759645794
148.0	0.5351834282099937	148.0	0.2153519924098672	148.0	0.07152055660974067	148.0	0.018041176470588234	148.0	0.0034505060088551548	148.0	0.00019607495256166984
148.4	0.5351075268817205	148.4	0.21522454142947503	148.4	0.07141176470588236	148.4	0.017987476280834917	148.4	0.003434693232131562	148.4	0.00019496141682479444
148.8	0.5350316255534472	148.8	0.2150977229601518	148.8	0.07130360531309299	148.8	0.017934092346616068	148.8	0.003418943706514864	148.8	0.00019385736875395318
149.2	0.534955724225174	149.2	0.214971853257432	149.2	0.07119607843137254	149.2	0.017880961416824794	149.2	0.0034033206831119546	149.2	0.0001927628083491461
149.6	0.5348798228969007	149.6	0.2148462998102467	149.6	0.07108886780518658	149.6	0.017828146742567996	149.6	0.003387824161922834	149.6	0.0001916777356103732
150.0	0.5348039215686274	150.0	0.21472137887413031	150.0	0.07098228969006957	150.0	0.017775585072738777	150.0	0.0033723908918406073	150.0	0.00019060183428209996
150.4	0.5347311827956989	150.4	0.21459709044908284	150.4	0.07087602783048703	150.4	0.017723308032890576	150.4	0.0033570841239721695	150.4	0.00018953510436432638
150.8	0.5346552814674257	150.8	0.21447311827956989	150.8	0.07077008222643896	150.8	0.017671315623023404	150.8	0.0033418722327640737	150.8	0.00018847722960151805
151.2	0.5345825426944971	151.2	0.21434977862112586	151.2	0.07066476913345983	151.2	0.01761957621758381	151.2	0.003326786843769766	151.2	0.0001874282099936749
151.6	0.5345098039215687	151.6	0.21422738772928526	151.6	0.07055977229601519	151.6	0.017568121442125238	151.6	0.003311764705882353	151.6	0.00018638836179633145
152.0	0.5344370651486401	152.0	0.21410531309297914	152.0	0.07045540796963948	152.0	0.017516951296647692	152.0	0.0032968690702087286	152.0	0.0001853570524984187
152.4	0.5343674889310563	152.4	0.21398355471220748	152.4	0.07035135989879823	152.4	0.017466034155597724	152.4	0.003282068311195446	152.4	0.00018433428209993675
152.8	0.5342947501581278	152.8	0.2138627450980392	152.8	0.07024762808349147	152.8	0.01741537001897533	152.8	0.0032673624288425047	152.8	0.00018332036685642
153.2	0.5342220113851993	153.2	0.21374225173940545	153.2	0.07014452877925363	153.2	0.017364990512333964	153.2	0.003252751423149905	153.2	0.0001823146742567995
153.6	0.5341524351676155	153.6	0.21362239089184062	153.6	0.07004174573055029	153.6	0.017314864010120178	153.6	0.0032382352941176472	153.6	0.00018131720430107528
154.0	0.5340828589500317	154.0	0.2135031625553447	154.0	0.0699392789373814	154.0	0.017264990512333968	154.0	0.0032238140417457303	154.0	0.00018032827324478178
154.4	0.5340132827324479	154.4	0.2133842504743833	154.4	0.06983744465528147	154.4	0.017215370018975332	154.4	0.0032095192915876027	154.4	0.00017934724857685008
154.8	0.5339437065148641	154.8	0.21326597090449084	154.8	0.06973592662871601	154.8	0.017166034155597722	154.8	0.0031952877925363696	154.8	0.00017837444655281466
155.2	0.5338741302972803	155.2	0.21314832384566731	155.2	0.06963504111321948	155.2	0.017116919671094244	155.2	0.0031811511701454777	155.2	0.00017740955091714104
155.6	0.5338077166350411	155.6	0.21303099304237824	155.6	0.06953447185325744	155.6	0.01706808981657179	155.6	0.0031671094244149272	155.6	0.00017645256166982923
156.0	0.5337381404174574	156.0	0.21291429475015813	156.0	0.06943421884882985	156.0	0.01701948134092347	156.0	0.003153159392789374	156.0	0.0001755034788108792
156.4	0.5336717267552182	156.4	0.21279822896900696	156.4	0.06933428209993675	156.4	0.01697112586970272	156.4	0.0031393010752688174	156.4	0.0001745619860847565
156.8	0.5336053130929791	156.8	0.21268247944339025	156.8	0.06923497786211259	156.8	0.016923023402909552	156.8	0.0031255344718532575	156.8	0.00017362839974699557
157.2	0.5335388994307401	157.2	0.21256736242884253	157.2	0.0691359898798229	157.2	0.01687517394054396	157.2	0.0031118564199873497	157.2	0.00017270208728652753
157.6	0.5334724857685009	157.6	0.21245256166982923	157.6	0.06903731815306767	157.6	0.0168275458570525	157.6	0.0030982637571157494	157.6	0.00017178368121442128
158.0	0.5334060721062619	158.0	0.21233870967741936	158.0	0.0689392789373814	158.0	0.016780170777988615	158.0	0.0030847596457938015	158.0	0.00017087223276407337
158.4	0.5333396584440228	158.4	0.21222485768500948	158.4	0.0688415559772296	158.4	0.01673304870335231	158.4	0.0030713440860215056	158.4	0.0001699683744465528
158.8	0.5332764073371284	158.8	0.21211163820366857	158.8	0.06874414927261228	158.8	0.01668614800759013	158.8	0.003058013915243517	158.8	0.00016907147375079065
159.2	0.5332099936748894	159.2	0.2119990512333966	159.2	0.06864705882352942	159.2	0.016639468690702087	159.2	0.0030447691334598358	159.2	0.00016818184693232133
159.6	0.533146742567995	159.6	0.21188709677419354	159.6	0.06855028462998103	159.6	0.01659304237824162	159.6	0.003031609740670462	159.6	0.00016729949399114485
160.0	0.5330834914611006	160.0	0.211775458570525	160.0	0.06845414294750159	160.0	0.016546837444655283	160.0	0.0030185325743200507	160.0	0.00016642409867172677
160.4	0.5330202403542061	160.4	0.21166413662239092	160.4	0.06835831752055661	160.4	0.016500853889943073	160.4	0.003005540796963947	160.4	0.0001655553447185326
160.8	0.5329569892473118	160.8	0.21155344718532576	160.8	0.06826280834914612	160.8	0.016455123339658446	160.8	0.0029926280834914614	160.8	0.00016469386464263125
161.2	0.5328937381404175	161.2	0.21144339025932954	161.2	0.06816793168880456	161.2	0.016409614168247946	161.2	0.0029797975964579383	161.2	0.00016383902593295385
161.6	0.5328304870335231	161.6	0.21133364958886783	161.6	0.068073055028463	161.6	0.016364326375711575	161.6	0.0029670493358633777	161.6	0.0001629908285895003
162.0	0.5327703984819735	162.0	0.21122422517394057	162.0	0.06797881087919039	162.0	0.016319259962049335	162.0	0.00295438330170778	162.0	0.00016214927261227072
162.4	0.5327071473750791	162.4	0.21111543327008225	162.4	0.06788488298545224	162.4	0.01627441492726123	162.4	0.0029417931688804555	162.4	0.00016131435800126502
162.8	0.5326470588235295	162.8	0.21100727387729284	162.8	0.06779127134724858	162.8	0.016229791271347247	162.8	0.0029292852624920934	162.8	0.00016048608475648324
163.2	0.5325869702719798	163.2	0.2108991144845035	163.2	0.06769797596457938	163.2	0.016185388994307402	163.2	0.002916853257432005	163.2	0.0001596641366223909
163.6	0.5325268817204302	163.6	0.21079190385831753	163.6	0.06760499683744466	163.6	0.016141208096141686	163.6	0.0029045003162555343	163.6	0.00015884851359898797
164.0	0.5324667931688805	164.0	0.21068500948766605	164.0	0.06751265022137888	164.0	0.016097216951296647	164.0	0.0028922232764073373	164.0	0.00015803921568627451
164.4	0.5324067046173309	164.4	0.21057843137254903	164.4	0.06742061986084756	164.4	0.01605347881087919	164.4	0.002880022137887413	164.4	0.00015723624288425047
164.8	0.5323497786211259	164.8	0.21047248576850097	164.8	0.06732858950031625	164.8	0.016009930423782417	164.8	0.0028678969006957623	164.8	0.0001564395951929159
165.2	0.5322896900695762	165.2	0.21036685641998737	165.2	0.06723719165085389	165.2	0.015966571790006323	165.2	0.0028558475648323848	165.2	0.00015564895635673625
165.6	0.5322296015180267	165.6	0.21026154332700825	165.6	0.067146110056926	165.6	0.015923466160657814	165.6	0.0028438709677419357	165.6	0.00015486432637571159
166.0	0.5321726755218217	166.0	0.21015686274509804	166.0	0.06705566097406704	166.0	0.015880550284629983	166.0	0.0028319702719797595	166.0	0.00015408570524984188
166.4	0.5321157495256167	166.4	0.2100524984187223	166.4	0.0669652118912081	166.4	0.015837824161922837	166.4	0.0028201423149905123	166.4	0.00015331277672359268
166.8	0.5320588235294118	166.8	0.20994876660341555	166.8	0.06687507906388362	166.8	0.01579531941808982	166.8	0.0028083839342188488	166.8	0.0001525461733080329
167.2	0.5320018975332068	167.2	0.20984535104364327	167.2	0.06678557874762808	167.2	0.01575303605313093	167.2	0.002796701454775459	167.2	0.0001517852624920936
167.6	0.5319449715370018	167.6	0.20974225173940544	167.6	0.06669607843137254	167.6	0.01571091081593928	167.6	0.002785088551549652	167.6	0.00015102972802024037
168.0	0.531888045540797	168.0	0.20963978494623656	168.0	0.06660721062618596	168.0	0.015669038583175206	168.0	0.0027735452245414294	168.0	0.00015028051865907655
168.4	0.5318311195445921	168.4	0.20953763440860215	168.4	0.06651834282099937	168.4	0.01562732447817837	168.4	0.0027620714737507904	168.4	0.0001495363693864643
168.8	0.5317773561037319	168.8	0.20943580012650223	168.8	0.06643010752688173	168.8	0.015585831752055662	168.8	0.0027506704617330804	168.8	0.00014879822896900696
169.2	0.5317204301075269	169.2	0.20933459835547122	169.2	0.06634218848829855	169.2	0.01554452877925364	169.2	0.0027393358633776093	169.2	0.00014806546489563567
169.6	0.5316666666666666	169.6	0.20923371283997472	169.6	0.06625458570524984	169.6	0.015503415559772296	169.6	0.002728070841239722	169.6	0.0001473380771663504
170.0	0.5316097406704617	170.0	0.20913314358001264	170.0	0.06616698292220115	170.0	0.015462492093611639	170.0	0.002716875395319418	170.0	0.00014661638203668565
170.4	0.5315559772296015	170.4	0.20903320683111953	170.4	0.06608001265022138	170.4	0.01542179000632511	170.4	0.002705743200506009	170.4	0.00014589974699557245
170.8	0.5315022137887414	170.8	0.2089335863377609	170.8	0.0659933586337761	170.8	0.01538124604680582	170.8	0.0026946805819101837	170.8	0.00014518848829854521
171.2	0.5314484503478811	171.2	0.20883428209993676	171.2	0.06590702087286528	171.2	0.015340891840607211	171.2	0.002683684376976597	171.2	0.00014448260594560405
171.6	0.531394686907021	171.6	0.20873561037318153	171.6	0.06582099936748893	171.6	0.015300759013282733	171.6	0.0026727514231499054	171.6	0.00014378178368121443
172.0	0.5313440860215054	172.0	0.20863693864642632	172.0	0.06573529411764707	172.0	0.015260784313725491	172.0	0.0026618848829854528	172.0	0.00014308633776091083
172.4	0.5312903225806452	172.4	0.20853889943074005	172.4	0.06564990512333967	172.4	0.015220999367488932	172.4	0.0026510847564832386	172.4	0.00014239595192915878
172.8	0.531236559139785	172.8	0.20844117647058824	172.8	0.06556483238456673	172.8	0.015181404174573055	172.8	0.0026403447185325743	172.8	0.00014171062618595828
173.2	0.5311859582542695	173.2	0.2083440860215054	173.2	0.06548007590132829	173.2	0.015141998734977864	173.2	0.0026296710942441495	173.2	0.00014103004427577483
173.6	0.531135357368754	173.6	0.208247311827957	173.6	0.0653956356736243	173.6	0.015102783048703352	173.6	0.0026190607210626188	173.6	0.00014035483870967742
174.0	0.5310815939278938	174.0	0.20815085388994306	174.0	0.06531151170145479	174.0	0.015063725490196078	174.0	0.0026085135989879823	174.0	0.00013968406072106262
174.4	0.5310309930423782	174.4	0.20805471220746366	174.4	0.06522738772928525	174.4	0.015024857685009487	174.4	0.0025980265654648956	174.4	0.00013901865907653383
174.8	0.5309803921568628	174.8	0.20795888678051866	174.8	0.06514389626818469	174.8	0.014986179633143581	174.8	0.0025876027830487036	174.8	0.00013835768500948767
175.2	0.5309297912713472	175.2	0.20786369386464262	175.2	0.0650607210626186	175.2	0.01494765970904491	175.2	0.002577235926628716	175.2	0.00013770177103099304
175.6	0.5308791903858318	175.6	0.20776850094876662	175.6	0.06497786211258698	175.6	0.014909329538266921	175.6	0.002566935483870968	175.6	0.00013705028462998104
176.0	0.5308285895003162	176.0	0.20767394054395952	176.0	0.06489531941808982	176.0	0.014871157495256167	176.0	0.0025566919671094245	176.0	0.0001364035420619861
176.4	0.5307811511701455	176.4	0.20758001265022138	176.4	0.06481277672359267	176.4	0.014833175205566098	176.4	0.002546508538899431	176.4	0.00013576154332700823
176.8	0.53073055028463	176.8	0.20748608475648325	176.8	0.06473086654016447	176.8	0.014795351043643264	176.8	0.002536382036685642	176.8	0.00013512428842504744
177.2	0.5306799493991144	177.2	0.20739247311827957	177.2	0.06464895635673625	177.2	0.014757716635041112	177.2	0.0025263187855787475	177.2	0.0001344911448450348
177.6	0.5306325110689437	177.6	0.20729949399114486	177.6	0.06456767868437698	177.6	0.014720240354206198	177.6	0.0025163092979127136	177.6	0.0001338627450980392
178.0	0.5305850727387729	178.0	0.2072068311195446	178.0	0.0644864010120177	178.0	0.014682953826691967	178.0	0.002506359898798229	178.0	0.00013323877292852626
178.4	0.5305344718532574	178.4	0.20711448450347883	178.4	0.06440543959519292	178.4	0.014645825426944972	178.4	0.0024964674256799497	178.4	0.00013261954459203035
178.8	0.5304870335230867	178.8	0.2070224541429475	178.8	0.06432479443390259	178.8	0.014608855154965213	178.8	0.002486631878557875	178.8	0.0001320044275774826
179.2	0.5304395951929158	179.2	0.20693074003795067	179.2	0.06424446552814675	179.2	0.014572043010752688	179.2	0.002476853257432005	179.2	0.00013139342188488298
179.6	0.5303921568627451	179.6	0.2068393421884883	179.6	0.06416445287792537	179.6	0.0145353889943074	179.6	0.0024671315623023406	179.6	0.00013078716002530046
180.0	0.5303447185325744	180.0	0.20674857685009487	180.0	0.06408475648323846	180.0	0.014498924731182796	180.0	0.0024574636306135362	180.0	0.00013018469323213157
180.4	0.5302972802024035	180.4	0.20665781151170148	180.4	0.06400537634408603	180.4	0.014462618595825427	180.4	0.0024478494623655918	180.4	0.00012958665401644528
180.8	0.5302530044275775	180.8	0.20656767868437698	180.8	0.06392631246046807	180.8	0.014426470588235294	180.8	0.002438292220113852	180.8	0.00012899272612270716
181.2	0.5302055660974068	181.2	0.20647786211258698	181.2	0.0638472485768501	181.2	0.014390480708412397	181.2	0.002428788741302973	181.2	0.0001284032258064516
181.6	0.5301581277672359	181.6	0.20638836179633144	181.6	0.06376881720430107	181.6	0.014354648956356736	181.6	0.002419339025932954	181.6	0.00012781752055660974
182.0	0.5301138519924099	182.0	0.20629886148007592	182.0	0.06369038583175206	182.0	0.014318975332068311	182.0	0.002409943074003795	182.0	0.00012723592662871602
182.4	0.5300664136622392	182.4	0.20620999367488932	182.4	0.06361227071473752	182.4	0.014283459835547123	182.4	0.002400600885515497	182.4	0.0001266584440227704
182.8	0.530022137887413	182.8	0.20612175838077165	182.8	0.06353447185325743	182.8	0.01424810246679317	182.8	0.0023913124604680587	182.8	0.00012608507273877294
183.2	0.529977862112587	183.2	0.20603352308665404	183.2	0.06345698924731183	183.2	0.014212903225806452	183.2	0.0023820714737507907	183.2	0.00012551518026565465
183.6	0.529933586337761	183.6	0.20594560404807083	183.6	0.06337950664136623	183.6	0.014177862112586972	183.6	0.002372887413029728	183.6	0.00012494971537001899
184.0	0.5298893105629349	184.0	0.20585800126502213	184.0	0.06330265654648956	184.0	0.014142979127134726	184.0	0.002363750790638836	184.0	0.0001243877292852625
184.4	0.5298450347881087	184.4	0.2057707147375079	184.4	0.0632258064516129	184.4	0.01410822264389627	184.4	0.0023546679316888046	184.4	0.00012382985452245415
184.8	0.5298007590132827	184.8	0.20568406072106263	184.8	0.06314927261227071	184.8	0.014073655913978496	184.8	0.0023456356736242883	184.8	0.00012327545857052498
185.2	0.5297564832384567	185.2	0.20559740670461735	185.2	0.06307337128399748	185.2	0.01403921568627451	185.2	0.002336650853889943	185.2	0.00012272517394054398
185.6	0.5297122074636306	185.6	0.20551138519924098	185.6	0.06299715370018977	185.6	0.014004901960784313	185.6	0.002327719797596458	185.6	0.00012217836812144215
186.0	0.5296679316888045	186.0	0.20542536369386466	186.0	0.06292156862745098	186.0	0.013970777988614801	186.0	0.0023188361796331438	186.0	0.00012163567362428844
186.4	0.5296268184693232	186.4	0.20533965844402277	186.4	0.06284598355471221	186.4	0.013936780518659077	186.4	0.00231	186.4	0.00012109645793801392
186.8	0.5295825426944972	186.8	0.20525458570524985	186.8	0.06277103099304239	186.8	0.013902941176470588	186.8	0.0023012144212523717	186.8	0.00012056072106261859
187.2	0.5295414294750159	187.2	0.20516951296647692	187.2	0.06269607843137255	187.2	0.01386922833649589	187.2	0.0022924794433902594	187.2	0.00012002846299810247
187.6	0.5294971537001898	187.6	0.20508507273877294	187.6	0.0626214421252372	187.6	0.013835673624288424	187.6	0.0022837887413029727	187.6	0.00011950031625553449
188.0	0.5294560404807084	188.0	0.20500063251106895	188.0	0.06254680581910184	188.0	0.013802277039848198	188.0	0.002275148640101202	188.0	0.0001189753320683112
188.4	0.5294149272612271	188.4	0.2049168247944339	188.4	0.06247280202403542	188.4	0.01376900695762176	188.4	0.0022665528146742567	188.4	0.00011845382669196712
188.8	0.5293706514864011	188.8	0.20483301707779888	188.8	0.062398798228969016	188.8	0.013735863377609108	188.8	0.0022580075901328274	188.8	0.00011793580012650222
189.2	0.5293295382669196	189.2	0.2047495256166983	189.2	0.06232511068943707	189.2	0.013702877925363694	189.2	0.002249506641366224	189.2	0.00011742125237191651
189.6	0.5292884250474383	189.6	0.20466666666666666	189.6	0.0622517394054396	189.6	0.01367001897533207	189.6	0.002241053130929791	189.6	0.00011691018342820999
190.0	0.529247311827957	190.0	0.20458380771663506	190.0	0.062178684376976594	190.0	0.013637318153067679	190.0	0.002232643896268185	190.0	0.00011640259329538267
190.4	0.5292093611638203	190.4	0.2045012650221379	190.4	0.0621056293485136	190.4	0.013604743833017078	190.4	0.002224282099936749	190.4	0.00011589816571790006
190.8	0.529168247944339	190.8	0.20441935483870968	190.8	0.06203289057558508	190.8	0.013572327640733713	190.8	0.0022159645793801393	190.8	0.00011539721695129666
191.2	0.5291271347248577	191.2	0.20433744465528147	191.2	0.06196046805819102	191.2	0.013540037950664137	191.2	0.0022076944971537	191.2	0.00011489943074003796
191.6	0.5290860215053763	191.6	0.20425585072738772	191.6	0.06188804554079696	191.6	0.013507874762808349	191.6	0.0021994655281467428	191.6	0.00011440512333965845
192.0	0.5290480708412397	192.0	0.20417457305502845	192.0	0.06181625553447185	192.0	0.013475869702719799	192.0	0.0021912839974699556	192.0	0.00011391366223908919
192.4	0.5290069576217584	192.4	0.2040936116382037	192.4	0.06174446552814674	192.4	0.013443959519291589	192.4	0.0021831435800126506	192.4	0.00011342567994939912
192.8	0.5289690069576217	192.8	0.20401296647691333	192.8	0.06167299177735611	192.8	0.013412207463630614	192.8	0.002175047438330171	192.8	0.00011294086021505377
193.2	0.5289278937381404	193.2	0.2039326375711575	193.2	0.061601834282099935	193.2	0.01338058191018343	193.2	0.0021669955724225175	193.2	0.00011245920303605314
193.6	0.5288899430740038	193.6	0.20385230866540166	193.6	0.06153067678684378	193.6	0.01334911448450348	193.6	0.00215898798228969	193.6	0.00011198070841239722
194.0	0.5288519924098672	194.0	0.20377261227071475	194.0	0.06145983554712208	194.0	0.013317741935483872	194.0	0.002151021505376344	194.0	0.00011150537634408602
194.4	0.5288108791903859	194.4	0.2036932321315623	194.4	0.061389310562934854	194.4	0.013286527514231499	194.4	0.0021430961416824793	194.4	0.00011103289057558508
194.8	0.5287729285262492	194.8	0.2036138519924099	194.8	0.061318785578747634	194.8	0.013255407969639468	194.8	0.002135215053763441	194.8	0.00011056356736242885
195.2	0.5287349778621125	195.2	0.20353478810879191	195.2	0.06124889310562936	195.2	0.013224446552814675	195.2	0.0021273750790638834	195.2	0.00011009740670461734
195.6	0.528697027197976	195.6	0.2034563567362429	195.6	0.061179000632511076	195.6	0.013193611638203668	195.6	0.002119576217583808	195.6	0.0001096337760910816
196.0	0.5286590765338394	196.0	0.20337792536369387	196.0	0.06110910815939279	196.0	0.013162871600253005	196.0	0.0021118184693232132	196.0	0.00010917362428842505
196.4	0.5286211258697027	196.4	0.20329981024667934	196.4	0.06103984819734345	196.4	0.013132289690069576	196.4	0.0021041018342821	196.4	0.00010871631878557875
196.8	0.5285863377609108	196.8	0.20322201138519924	196.8	0.06097058823529412	196.8	0.013101834282099937	196.8	0.0020964263124604683	196.8	0.00010826185958254269
197.2	0.5285483870967742	197.2	0.20314421252371917	197.2	0.060901328273244786	197.2	0.013071505376344087	197.2	0.0020887919038583176	197.2	0.00010781024667931689
197.6	0.5285104364326376	197.6	0.20306704617330806	197.6	0.060832700822264385	197.6	0.013041271347248577	197.6	0.0020811954459203034	197.6	0.00010736148007590133
198.0	0.5284756483238456	198.0	0.2029898798228969	198.0	0.060764073371284005	198.0	0.013011195445920304	198.0	0.0020736401012017708	198.0	0.00010691587602783049
198.4	0.528437697659709	198.4	0.20291334598355473	198.4	0.06069576217583809	198.4	0.012981214421252373	198.4	0.00206612586970272	198.4	0.00010647248576850095
198.8	0.5283997469955725	198.8	0.20283681214421254	198.8	0.06062776723592664	198.8	0.01295135989879823	198.8	0.0020586464263124605	198.8	0.00010603225806451614
199.2	0.5283649588867806	199.2	0.20276059456040482	199.2	0.06055977229601518	199.2	0.012921631878557877	199.2	0.002051211258697027	199.2	0.00010559487666034156
199.6	0.5283301707779886	199.6	0.20268469323213156	199.6	0.0604920936116382	199.6	0.01289203036053131	199.6	0.002043810879190386	199.6	0.00010516002530044276
200.0	0.528292220113852	200.0	0.20260910815939281	200.0	0.060424414927261236	200.0	0.012862555344718534	200.0	0.002036448450347881	200.0	0.00010472833649588868
200.4	0.5282574320050601	200.4	0.20253352308665404	200.4	0.0603573687539532	200.4	0.012833175205566098	200.4	0.002029127134724858	200.4	0.00010429886148007591
200.8	0.5282226438962683	200.8	0.20245825426944972	200.8	0.060290322580645164	200.8	0.012803921568627452	200.8	0.002021843769765971	200.8	0.00010387223276407337
201.2	0.5281878557874763	201.2	0.20238361796331436	201.2	0.060223276407337135	201.2	0.012774794433902593	201.2	0.002014595192915876	201.2	0.00010344845034788109
201.6	0.5281530676786844	201.6	0.202308981657179	201.6	0.060156546489563575	201.6	0.012745793801391526	201.6	0.002007384566729918	201.6	0.0001030268817204301
202.0	0.5281182795698925	202.0	0.2022346616065781	202.0	0.06009013282732448	202.0	0.012716888045540798	202.0	0.002000211891208096	202.0	0.00010260847564832385
202.4	0.5280834914611006	202.4	0.20216034155597723	202.4	0.06002403542061986	202.4	0.012688108791903858	202.4	0.001993077166350411	202.4	0.00010219228336495888
202.8	0.5280487033523087	202.8	0.2020866540164453	202.8	0.059957938013915246	202.8	0.012659424414927262	202.8	0.001985977229601518	202.8	0.0001017786211258697
203.2	0.5280139152435168	203.2	0.20201296647691336	203.2	0.0598921568627451	203.2	0.012630866540164452	203.2	0.001978915243516762	203.2	0.00010136780518659076
203.6	0.527979127134725	203.6	0.20193959519291588	203.6	0.05982669196710942	203.6	0.012602435167615434	203.6	0.001971888045540797	203.6	0.00010095951929158762
204.0	0.527944339025933	204.0	0.2018665401644529	204.0	0.05976122707147375	204.0	0.012574098671726755	204.0	0.0019648956356736243	204.0	0.00010055344718532575
204.4	0.5279127134724858	204.4	0.20179348513598988	204.4	0.05969576217583808	204.4	0.012545888678051868	204.4	0.001957941176470588	204.4	0.00010014990512333967
204.8	0.5278779253636939	204.8	0.20172106261859585	204.8	0.059630929791271346	204.8	0.012517773561037318	204.8	0.0019510215053763441	204.8	9.974920936116383e-05
205.2	0.527843137254902	205.2	0.2016486401012018	205.2	0.05956609740670462	205.2	0.01248978494623656	205.2	0.001944136622390892	205.2	9.935041113219482e-05
205.6	0.5278115117014548	205.6	0.20157653383934218	205.6	0.05950158127767236	205.6	0.012461922833649589	205.6	0.0019372865275142316	205.6	9.895445920303606e-05
206.0	0.5277767235926629	206.0	0.20150474383301709	206.0	0.059437065148640104	206.0	0.012434123972169513	206.0	0.001930471220746363	206.0	9.85607210626186e-05
206.4	0.5277450980392157	206.4	0.20143295382669196	206.4	0.059372865275142316	206.4	0.012406483238456674	206.4	0.001923687539531942	206.4	9.816919671094244e-05
206.8	0.5277134724857685	206.8	0.20136148007590135	206.8	0.05930866540164453	206.8	0.012378905755850728	206.8	0.0019169418089816572	206.8	9.778051865907655e-05
207.2	0.5276786843769766	207.2	0.20129063883617965	207.2	0.05924509803921568	207.2	0.01235145477545857	207.2	0.0019102277039848197	207.2	9.739373814041746e-05
207.6	0.5276470588235294	207.6	0.20121948134092346	207.6	0.059181214421252376	207.6	0.012324130297280203	207.6	0.001903548387096774	207.6	9.700948766603416e-05
208.0	0.5276154332700822	208.0	0.20114895635673627	208.0	0.059117963314358	208.0	0.012296900695762177	208.0	0.0018969038583175207	208.0	9.662776723592663e-05
208.4	0.527583807716635	208.4	0.20107843137254902	208.4	0.05905471220746363	208.4	0.01226976597090449	208.4	0.0018902909550917142	208.4	9.624794433902594e-05
208.8	0.5275521821631879	208.8	0.20100822264389628	208.8	0.05899146110056926	208.8	0.012242726122707149	208.8	0.001883709677419355	208.8	9.587065148640102e-05
209.2	0.5275205566097407	209.2	0.200938330170778	209.2	0.05892852624920936	209.2	0.012215812776723595	209.2	0.0018771631878557876	209.2	9.54955724225174e-05
209.6	0.5274889310562936	209.6	0.20086843769765972	209.6	0.05886590765338393	209.6	0.012188994307400381	209.6	0.0018706483238456672	209.6	9.512270714737508e-05
210.0	0.5274573055028463	210.0	0.20079917773561037	210.0	0.05880360531309298	210.0	0.012162270714737508	210.0	0.0018641650853889944	210.0	9.475205566097407e-05
210.4	0.5274256799493992	210.4	0.20072991777356106	210.4	0.05874130297280203	210.4	0.012135673624288426	210.4	0.0018577166350411134	210.4	9.438361796331436e-05
210.8	0.527394054395952	210.8	0.2006606578115117	210.8	0.05867900063251107	210.8	0.012109171410499685	210.8	0.0018512998102466795	210.8	9.401739405439596e-05
211.2	0.5273624288425047	211.2	0.2005920303605313	211.2	0.05861701454775459	211.2	0.012082764073371284	211.2	0.001844911448450348	211.2	9.365338393421884e-05
211.6	0.5273308032890576	211.6	0.20052340290955092	211.6	0.05855534471853258	211.6	0.012056451612903226	211.6	0.0018385578747628084	211.6	9.329127134724857e-05
212.0	0.527302340290955	212.0	0.20045509171410503	212.0	0.058493674889310565	212.0	0.01203023402909551	212.0	0.0018322327640733712	212.0	9.293168880455409e-05
212.4	0.5272707147375079	212.4	0.20038678051865907	212.4	0.05843232131562303	212.4	0.012004142947501581	212.4	0.0018259424414927262	212.4	9.257400379506642e-05
212.8	0.5272390891840608	212.8	0.20031910183428212	212.8	0.05837128399746996	212.8	0.011978146742567995	212.8	0.0018196805819101834	212.8	9.221821631878559e-05
213.2	0.5272106261859583	213.2	0.20025142314990516	213.2	0.05831024667931689	213.2	0.011952213788741305	213.2	0.001813450347881088	213.2	9.186495888678052e-05
213.6	0.5271790006325111	213.6	0.20018374446552814	213.6	0.05824920936116382	213.6	0.0119264073371284	213.6	0.0018072485768500948	213.6	9.151328273244782e-05
214.0	0.5271505376344087	214.0	0.20011669829222012	214.0	0.05818848829854523	214.0	0.011900695762175839	214.0	0.0018010784313725492	214.0	9.116413662239089e-05
214.4	0.5271220746363061	214.4	0.20004965211891207	214.4	0.058128083491461105	214.4	0.011875079063883617	214.4	0.0017949399114484505	214.4	9.08168880455408e-05
214.8	0.527090449082859	214.8	0.19998292220113853	214.8	0.05806767868437698	214.8	0.011849588867805188	214.8	0.0017888298545224541	214.8	9.047153700189755e-05
215.2	0.5270619860847564	215.2	0.19991619228336496	215.2	0.05800759013282732	215.2	0.011824161922833651	215.2	0.0017827482605945605	215.2	9.01280834914611e-05
215.6	0.5270335230866541	215.6	0.19984977862112588	215.6	0.057947817836812146	215.6	0.011798829854522453	215.6	0.001776698292220114	215.6	8.978684376976597e-05
216.0	0.5270018975332069	216.0	0.19978368121442125	216.0	0.05788772928526249	216.0	0.0117735926628716	216.0	0.00177067678684377	216.0	8.944750158127768e-05
216.4	0.5269734345351044	216.4	0.19971758380771665	216.4	0.057828273244781785	216.4	0.011748450347881089	216.4	0.0017646837444655282	216.4	8.91100569259962e-05
216.8	0.5269449715370019	216.8	0.19965211891208098	216.8	0.057768817204301076	216.8	0.011723402909550918	216.8	0.0017587191650853889	216.8	8.877450980392157e-05
217.2	0.5269165085388994	217.2	0.1995863377609108	217.2	0.05770936116382037	217.2	0.011698481973434536	217.2	0.0017527830487033523	217.2	8.844117647058824e-05
217.6	0.5268880455407969	217.6	0.1995211891208096	217.6	0.057650537634408604	217.6	0.011673624288425048	217.6	0.001746878557874763	217.6	8.810974067046174e-05
218.0	0.5268595825426946	218.0	0.19945604048070842	218.0	0.05759139784946237	218.0	0.0116488614800759	218.0	0.0017409993674889312	218.0	8.777988614800758e-05
218.4	0.526831119544592	218.4	0.1993912080961417	218.4	0.0575325743200506	218.4	0.011624161922833649	218.4	0.0017351518026565466	218.4	8.745224541429475e-05
218.8	0.5268026565464896	218.8	0.19932637571157497	218.8	0.057474067046173305	218.8	0.011599588867805186	218.8	0.0017293295382669197	218.8	8.712618595825428e-05
219.2	0.5267741935483871	219.2	0.19926185958254272	219.2	0.05741555977229602	219.2	0.011575110689437066	219.2	0.0017235357368753953	219.2	8.680202403542063e-05
219.6	0.5267457305502846	219.6	0.1991976597090449	219.6	0.0573573687539532	219.6	0.01155069576217584	219.6	0.0017177703984819735	219.6	8.648007590132827e-05
220.0	0.5267204301075269	220.0	0.1991337760910816	220.0	0.05729917773561037	220.0	0.0115264073371284	220.0	0.0017120303605313095	220.0	8.615939278937381e-05
220.4	0.5266919671094245	220.4	0.1990698924731183	220.4	0.05724130297280203	220.4	0.011502182163187855	220.4	0.0017063187855787475	220.4	8.584092346616067e-05
220.8	0.526663504111322	220.8	0.199006008855155	220.8	0.05718342820999368	220.8	0.011478051865907654	220.8	0.0017006356736242885	220.8	8.552403542061986e-05
221.2	0.5266382036685642	221.2	0.1989427577482606	221.2	0.0571258697027198	221.2	0.011454016445287792	221.2	0.0016949778621125871	221.2	8.52090449082859e-05
221.6	0.5266097406704618	221.6	0.19887950664136622	221.6	0.05706862745098039	221.6	0.011430044275774827	221.6	0.0016893453510436432	221.6	8.489595192915876e-05
222.0	0.5265812776723593	222.0	0.19881625553447185	222.0	0.05701138519924098	222.0	0.01140619860847565	222.0	0.0016837413029728021	222.0	8.458444022770398e-05
222.4	0.5265559772296016	222.4	0.19875332068311197	222.4	0.05695414294750158	222.4	0.011382416192283366	222.4	0.0016781657179000633	222.4	8.427482605945604e-05
222.8	0.526527514231499	222.8	0.19869070208728654	222.8	0.05689721695129665	222.8	0.011358728652751424	222.8	0.0016726122707147375	222.8	8.396679316888046e-05
223.2	0.5265022137887413	223.2	0.1986283997469956	223.2	0.056840290955091716	223.2	0.011335104364326377	223.2	0.0016670872865275142	223.2	8.366034155597724e-05
223.6	0.5264737507906389	223.6	0.19856609740670464	223.6	0.056783681214421254	223.6	0.01131157495256167	223.6	0.0016615907653383935	223.6	8.335578747628084e-05
224.0	0.5264484503478811	224.0	0.19850379506641366	224.0	0.05672707147375079	224.0	0.011288140417457305	224.0	0.0016561163820366857	224.0	8.305313092979128e-05
224.4	0.5264231499051233	224.4	0.19844212523719165	224.4	0.0566707779886148	224.4	0.011264800759013283	224.4	0.0016506672991777357	224.4	8.275173940543961e-05
224.8	0.5263978494623656	224.8	0.19838045540796964	224.8	0.05661480075901328	224.8	0.011241524351676154	224.8	0.001645246679316888	224.8	8.245256166982922e-05
225.2	0.5263693864642632	225.2	0.19831878557874763	225.2	0.056558823529411766	225.2	0.011218342820999368	225.2	0.0016398481973434536	225.2	8.215464895635674e-05
225.6	0.5263440860215054	225.6	0.1982574320050601	225.6	0.056502846299810255	225.6	0.011195256166982923	225.6	0.0016344781783681215	225.6	8.185831752055662e-05
226.0	0.5263187855787477	226.0	0.19819639468690703	226.0	0.0564471853257432	226.0	0.011172232764073371	226.0	0.0016291302972802023	226.0	8.156388361796332e-05
226.4	0.5262934851359898	226.4	0.19813535736875398	226.4	0.05639152435167615	226.4	0.011149304237824162	226.4	0.0016238077166350414	226.4	8.127103099304239e-05
226.8	0.5262681846932322	226.8	0.19807463630613537	226.8	0.056336179633143586	226.8	0.011126438962681846	226.8	0.0016185104364326375	226.8	8.09797596457938e-05
227.2	0.5262428842504744	227.2	0.19801423149905126	227.2	0.056280834914611014	227.2	0.011103668564199875	227.2	0.0016132384566729919	227.2	8.068975332068311e-05
227.6	0.5262175838077167	227.6	0.19795382669196712	227.6	0.0562258064516129	227.6	0.011080993042378242	227.6	0.0016079886148007592	227.6	8.040164452877926e-05
228.0	0.5261922833649589	228.0	0.197893421884883	228.0	0.0561707779886148	228.0	0.011058380771663504	228.0	0.0016027672359266289	228.0	8.011511701454775e-05
228.4	0.5261669829222012	228.4	0.1978336495888678	228.4	0.05611606578115117	228.4	0.01103583175205566	228.4	0.0015975648323845668	228.4	7.983017077798862e-05
228.8	0.5261416824794434	228.8	0.19777356103731816	228.8	0.05606135357368754	228.8	0.011013409234661608	228.8	0.0015923908918406074	228.8	7.954680581910185e-05
229.2	0.5261163820366856	229.2	0.19771410499683748	229.2	0.05600695762175838	229.2	0.010991018342820999	229.2	0.001587235926628716	229.2	7.926470588235295e-05
229.6	0.5260910815939279	229.6	0.19765464895635676	229.6	0.055952561669829225	229.6	0.010968753953194181	229.6	0.0015821094244149272	229.6	7.898450347881088e-05
230.0	0.5260657811511702	230.0	0.19759519291587604	230.0	0.05589848197343454	230.0	0.01094652118912081	230.0	0.0015770018975332068	230.0	7.87055660974067e-05
230.4	0.5260436432637571	230.4	0.19753636938646427	230.4	0.05584440227703985	230.4	0.010924383301707781	230.4	0.001571922833649589	230.4	7.842820999367489e-05
230.8	0.5260183428209995	230.8	0.19747722960151803	230.8	0.05579032258064516	230.8	0.010902340290955092	230.8	0.0015668627450980393	230.8	7.815243516761544e-05
231.2	0.5259930423782416	231.2	0.19741840607210628	231.2	0.055736559139784946	231.2	0.010880360531309299	231.2	0.0015618279569892474	231.2	7.787792536369387e-05
231.6	0.5259709044908286	231.6	0.197359898798229	231.6	0.0556831119544592	231.6	0.010858475648323845	231.6	0.0015568153067678685	231.6	7.760499683744466e-05
232.0	0.5259456040480708	232.0	0.19730170777988618	232.0	0.05562966476913347	232.0	0.010836622390891842	232.0	0.0015518247944339026	232.0	7.73336495888678e-05
232.4	0.5259203036053132	232.4	0.19724351676154334	232.4	0.05557621758380772	232.4	0.010814895635673625	232.4	0.00154685641998735	232.4	7.706388361796332e-05
232.8	0.5258981657179	232.8	0.1971853257432005	232.8	0.055523086654016444	232.8	0.010793232131562303	232.8	0.0015419133459835547	232.8	7.679506641366225e-05
233.2	0.5258728652751423	233.2	0.19712745098039217	233.2	0.055469955724225174	233.2	0.010771631878557874	233.2	0.001536989247311828	233.2	7.6528146742568e-05
233.6	0.5258507273877293	233.6	0.1970698924731183	233.6	0.05541714104996838	233.6	0.010750094876660342	233.6	0.0015320904490828588	233.6	7.626249209361164e-05
234.0	0.5258254269449716	234.0	0.19701233396584442	234.0	0.05536432637571158	234.0	0.010728652751423151	234.0	0.0015272137887413029	234.0	7.599810246679317e-05
234.4	0.5258032890575585	234.4	0.19695509171410502	234.4	0.05531182795698925	234.4	0.010707273877292853	234.4	0.0015223561037318153	234.4	7.573529411764706e-05
234.8	0.5257811511701456	234.8	0.1968978494623656	234.8	0.05525932953826692	234.8	0.010685989879822897	234.8	0.0015175237191650853	234.8	7.547375079063883e-05
235.2	0.5257558507273877	235.2	0.1968406072106262	235.2	0.055206831119544594	235.2	0.010664769133459836	235.2	0.001512710309930424	235.2	7.521378874130297e-05
235.6	0.5257337128399747	235.6	0.19678399746995576	235.6	0.055154648956356744	235.6	0.01064361163820367	235.6	0.0015079190385831754	235.6	7.495509171410501e-05
236.0	0.5257115749525617	236.0	0.19672738772928525	236.0	0.05510278304870335	236.0	0.010622517394054396	236.0	0.0015031499051233398	236.0	7.46976597090449e-05
236.4	0.525686274509804	236.4	0.1966707779886148	236.4	0.05505060088551549	236.4	0.010601518026565466	236.4	0.001498402909550917	236.4	7.444180898165719e-05
236.8	0.5256641366223909	236.8	0.19661448450347882	236.8	0.05499905123339659	236.8	0.010580581910183429	236.8	0.001493674889310563	236.8	7.418722327640733e-05
237.2	0.5256419987349779	237.2	0.19655819101834282	237.2	0.054947185325743206	237.2	0.010559709044908286	237.2	0.001488969006957622	237.2	7.393390259329539e-05
237.6	0.5256198608475648	237.6	0.1965022137887413	237.6	0.054895635673624286	237.6	0.010538931056293485	237.6	0.0014842852624920937	237.6	7.368184693232133e-05
238.0	0.5255977229601518	238.0	0.19644655281467427	238.0	0.05484440227703985	238.0	0.010518216318785578	238.0	0.0014796204933586337	238.0	7.343105629348514e-05
238.4	0.5255755850727388	238.4	0.1963908918406072	238.4	0.05479316888045541	238.4	0.010497564832384567	238.4	0.001474977862112587	238.4	7.318184693232132e-05
238.8	0.5255534471853257	238.8	0.19633523086654017	238.8	0.05474193548387097	238.8	0.010476976597090449	238.8	0.0014703542061986086	238.8	7.29339025932954e-05
239.2	0.5255313092979128	239.2	0.1962798861480076	239.2	0.054691018342821	239.2	0.010456483238456674	239.2	0.0014657526881720429	239.2	7.268690702087287e-05
239.6	0.5255091714104997	239.6	0.1962248576850095	239.6	0.05464010120177103	239.6	0.010436021505376343	239.6	0.001461170145477546	239.6	7.244149272612271e-05
240.0	0.5254870335230867	240.0	0.19616982922201137	240.0	0.054589500316255535	240.0	0.010415654648956357	240.0	0.0014566097406704618	240.0	7.219734345351044e-05
240.4	0.5254648956356737	240.4	0.19611480075901327	240.4	0.05453889943074004	240.4	0.010395351043643265	240.4	0.0014520683111954459	240.4	7.195445920303607e-05
240.8	0.5254427577482607	240.8	0.19606008855154966	240.8	0.054488298545224544	240.8	0.010375110689437066	240.8	0.0014475458570524986	240.8	7.171283997469956e-05
241.2	0.5254206198608475	241.2	0.1960056925996205	241.2	0.05443801391524351	241.2	0.010354965211891208	241.2	0.001443045540796964	241.2	7.147216951296647e-05
241.6	0.5253984819734345	241.6	0.19595129664769134	241.6	0.0543877292852625	241.6	0.010334851359898797	241.6	0.0014385641998734978	241.6	7.123308032890576e-05
242.0	0.5253763440860215	242.0	0.19589690069576218	242.0	0.05433776091081594	242.0	0.01031483238456673	242.0	0.0014341018342821	242.0	7.099525616698292e-05
242.4	0.5253573687539532	242.4	0.19584282099936748	242.4	0.054287792536369395	242.4	0.010294876660341557	242.4	0.0014296584440227703	242.4	7.075838077166351e-05
242.8	0.5253352308665402	242.8	0.19578905755850728	242.8	0.05423814041745731	242.8	0.010274984187223278	242.8	0.0014252340290955093	242.8	7.052277039848197e-05
243.2	0.5253130929791271	243.2	0.19573529411764706	243.2	0.05418848829854523	243.2	0.01025515496521189	243.2	0.001420831752055661	243.2	7.028874130297281e-05
243.6	0.5252941176470589	243.6	0.19568153067678687	243.6	0.05413883617963315	243.6	0.0102353889943074	243.6	0.0014164452877925362	243.6	7.005534471853259e-05
244.0	0.5252719797596458	244.0	0.1956280834914611	244.0	0.054089500316255534	244.0	0.010215686274509804	244.0	0.0014120809614168249	244.0	6.982352941176471e-05
244.4	0.5252498418722328	244.4	0.19557495256166985	244.4	0.054040164452877924	244.4	0.010196046805819103	244.4	0.0014077356103731817	244.4	6.959266287160025e-05
244.8	0.5252308665401645	244.8	0.19552182163187856	244.8	0.05399082858950032	244.8	0.010176470588235296	244.8	0.0014034060721062618	244.8	6.936306135357369e-05
245.2	0.5252087286527514	245.2	0.19546869070208728	245.2	0.05394180898165718	245.2	0.010156989247311829	245.2	0.0013990986717267553	245.2	6.913440860215055e-05
245.6	0.5251897533206832	245.6	0.19541587602783048	245.6	0.053892789373814046	245.6	0.01013753953194181	245.6	0.0013948070841239722	245.6	6.890733712839975e-05
246.0	0.5251676154332701	246.0	0.19536306135357367	246.0	0.05384408602150537	246.0	0.010118184693232132	246.0	0.0013905344718532573	246.0	6.868121442125238e-05
246.4	0.5251486401012019	246.4	0.19531056293485136	246.4	0.053795382669196715	246.4	0.010098861480075902	246.4	0.001386280834914611	246.4	6.845635673624288e-05
246.8	0.5251265022137888	246.8	0.19525806451612904	246.8	0.05374667931688805	246.8	0.010079633143580012	246.8	0.001382046173308033	246.8	6.823244781783682e-05
247.2	0.5251075268817204	247.2	0.1952058823529412	247.2	0.05369829222011385	247.2	0.010060436432637572	247.2	0.0013778304870335231	247.2	6.800948766603416e-05
247.6	0.5250853889943075	247.6	0.1951540164452878	247.6	0.05365022137887414	247.6	0.010041302972802023	247.6	0.001373630613535737	247.6	6.77877925363694e-05
248.0	0.525066413662239	248.0	0.19510183428209993	248.0	0.05360183428209994	248.0	0.010022264389626818	248.0	0.001369449715370019	248.0	6.756736242884251e-05
248.4	0.5250474383301709	248.4	0.19504996837444658	248.4	0.053553763440860214	248.4	0.010003257432005062	248.4	0.0013652877925363694	248.4	6.734819734345352e-05
248.8	0.5250253004427577	248.8	0.19499841872232765	248.8	0.05350569259962049	248.8	0.009984345351043642	248.8	0.0013611416824794436	248.8	6.712966476913346e-05
249.2	0.5250063251106895	249.2	0.19494686907020872	249.2	0.05345793801391525	249.2	0.009965464895635675	249.2	0.0013570145477545857	249.2	6.69123972169513e-05
249.6	0.5249873497786212	249.6	0.1948956356736243	249.6	0.053410183428209995	249.6	0.009946647691334598	249.6	0.0013529063883617966	249.6	6.669639468690702e-05
250.0	0.5249683744465528	250.0	0.19484440227703986	250.0	0.05336274509803921	250.0	0.009927893738140417	250.0	0.0013488140417457306	250.0	6.648134092346616e-05
250.4	0.5249493991144846	250.4	0.1947931688804554	250.4	0.05331530676786844	250.4	0.00990923466160658	250.4	0.001344740670461733	250.4	6.626723592662872e-05
250.8	0.5249272612270715	250.8	0.19474225173940543	250.8	0.053267868437697666	250.8	0.009890607210626186	250.8	0.0013406831119544592	250.8	6.605439595192916e-05
251.2	0.5249082858950032	251.2	0.19469165085388995	251.2	0.05322043010752688	251.2	0.00987204301075269	251.2	0.001336641366223909	251.2	6.584218848829855e-05
251.6	0.5248893105629349	251.6	0.19464073371284	251.6	0.053173308032890575	251.6	0.009853510436432638	251.6	0.001332618595825427	251.6	6.563156230234029e-05
252.0	0.5248703352308666	252.0	0.19459044908285897	252.0	0.05312650221378874	252.0	0.009835072738772929	252.0	0.0013286116382036687	252.0	6.542188488298546e-05
252.4	0.5248513598987983	252.4	0.19453984819734346	252.4	0.053079380139152435	252.4	0.009816698292220113	252.4	0.0013246236559139785	252.4	6.521315623023403e-05
252.8	0.52483238456673	252.8	0.19448987982289692	252.8	0.0530325743200506	252.8	0.009798355471220746	252.8	0.001320651486401012	252.8	6.500506008855154e-05
253.2	0.5248134092346616	253.2	0.1944395951929159	253.2	0.05298608475648324	253.2	0.009780107526881722	253.2	0.0013166951296647693	253.2	6.479854522454143e-05
253.6	0.5247944339025933	253.6	0.19438962681846933	253.6	0.052939595192915884	253.6	0.009761891208096143	253.6	0.0013127577482605947	253.6	6.459266287160026e-05
254.0	0.524775458570525	254.0	0.19433997469955724	254.0	0.052893105629348514	254.0	0.009743738140417457	254.0	0.0013088361796331435	254.0	6.438804554079697e-05
254.4	0.5247564832384567	254.4	0.1942903225806452	254.4	0.05284661606578116	254.4	0.009725648323845669	254.4	0.0013049304237824162	254.4	6.41843769765971e-05
254.8	0.5247375079063884	254.8	0.19424067046173307	254.8	0.05280044275774826	254.8	0.009707621758380773	254.8	0.0013010404807084126	254.8	6.398165717900064e-05
255.2	0.52471853257432	255.2	0.19419133459835547	255.2	0.05275426944971537	255.2	0.009689626818469323	255.2	0.0012971663504111324	255.2	6.37798861480076e-05
255.6	0.5246995572422518	255.6	0.19414199873497787	255.6	0.05270841239721695	255.6	0.00967169512966477	255.6	0.0012933080328905756	255.6	6.357938013915244e-05
256.0	0.5246805819101834	256.0	0.19409297912713475	256.0	0.05266255534471854	256.0	0.009653858317520556	256.0	0.0012894686907020873	256.0	6.337919038583175e-05
256.4	0.5246647691334598	256.4	0.1940439595192916	256.4	0.05261669829222012	256.4	0.009636053130929792	256.4	0.0012856451612903227	256.4	6.318058191018343e-05
256.8	0.5246457938013915	256.8	0.19399493991144845	256.8	0.05257115749525617	256.8	0.009618279569892474	256.8	0.0012818342820999369	256.8	6.298260594560405e-05
257.2	0.5246268184693232	257.2	0.19394623655913978	257.2	0.05252561669829222	257.2	0.009600600885515497	257.2	0.0012780423782416193	257.2	6.278589500316255e-05
257.6	0.524607843137255	257.6	0.19389753320683112	257.6	0.05248007590132828	257.6	0.009582953826691967	257.6	0.0012742662871600252	257.6	6.258981657179001e-05
258.0	0.5245920303605314	258.0	0.19384914611005694	258.0	0.0524348513598988	258.0	0.009565370018975332	258.0	0.0012705028462998104	258.0	6.239468690702087e-05
258.4	0.524573055028463	258.4	0.19380075901328273	258.4	0.05238962681846932	258.4	0.009547849462365593	258.4	0.0012667583807716635	258.4	6.220082226438963e-05
258.8	0.5245540796963948	258.8	0.19375268817204302	258.8	0.05234440227703985	258.8	0.009530360531309299	258.8	0.0012630265654648956	258.8	6.200759013282732e-05
259.2	0.5245382669196711	259.2	0.1937046173308033	259.2	0.05229949399114485	259.2	0.009512966476913347	259.2	0.0012593105629348515	259.2	6.181530676786844e-05
259.6	0.5245192915876028	259.6	0.19365654648956357	259.6	0.052254585705249844	259.6	0.00949560404807084	259.6	0.0012556135357368755	259.6	6.162397216951296e-05
260.0	0.5245003162555345	260.0	0.19360879190385832	260.0	0.05220967741935484	260.0	0.009478273244781784	260.0	0.0012519291587602783	260.0	6.143358633776092e-05
260.4	0.5244845034788109	260.4	0.19356103731815308	260.4	0.05216508538899431	260.4	0.009461037318153068	260.4	0.0012482574320050602	260.4	6.124414927261227e-05
260.8	0.5244655281467426	260.8	0.1935135989879823	260.8	0.05212049335863378	260.8	0.0094438330170778	260.8	0.0012446046805819101	260.8	6.105566097406706e-05
261.2	0.524449715370019	261.2	0.19346616065781153	261.2	0.05207590132827325	261.2	0.009426691967109425	261.2	0.0012409645793801391	261.2	6.086780518659077e-05
261.6	0.5244307400379506	261.6	0.19341872232764074	261.6	0.05203162555344719	261.6	0.009409582542694498	261.6	0.0012373402909550918	261.6	6.06808981657179e-05
262.0	0.5244149272612272	262.0	0.19337160025300443	262.0	0.05198734977862113	262.0	0.009392536369386466	262.0	0.001233731815306768	262.0	6.049525616698292e-05
262.4	0.5243959519291588	262.4	0.19332447817836812	262.4	0.05194307400379507	262.4	0.009375553447185327	262.4	0.0012301359898798231	262.4	6.030993042378242e-05
262.8	0.5243801391524352	262.8	0.1932776723592663	262.8	0.05189911448450348	262.8	0.009358633776091082	262.8	0.0012265559772296015	262.8	6.012586970271979e-05
263.2	0.5243611638203669	263.2	0.19323086654016444	263.2	0.05185515496521189	263.2	0.009341745730550285	263.2	0.0012229917773561038	263.2	5.99427577482606e-05
263.6	0.5243453510436433	263.6	0.19318406072106264	263.6	0.051811195445920305	263.6	0.009324920936116381	263.6	0.0012194402277039848	263.6	5.976027830487034e-05
264.0	0.5243295382669196	264.0	0.19313757115749527	264.0	0.051767552182163196	264.0	0.009308127767235927	264.0	0.0012159044908285897	264.0	5.957843137254902e-05
264.4	0.5243105629348515	264.4	0.19309108159392788	264.4	0.05172390891840607	264.4	0.009291397849462365	264.4	0.0012123814041745732	264.4	5.9397849462365595e-05
264.8	0.5242947501581278	264.8	0.19304490828589502	264.8	0.051680265654648956	264.8	0.0092747311827957	264.8	0.00120887413029728	264.8	5.92179000632511e-05
265.2	0.5242789373814042	265.2	0.19299873497786213	265.2	0.051636938646426316	265.2	0.009258096141682479	265.2	0.0012053795066413661	265.2	5.9038899430740044e-05
265.6	0.5242599620493359	265.6	0.19295256166982921	265.6	0.051593611638203675	265.6	0.009241524351676154	265.6	0.0012019006957621758	265.6	5.886053130929792e-05
266.0	0.5242441492726123	266.0	0.1929067046173308	266.0	0.05155028462998103	266.0	0.009225015812776724	266.0	0.0011984345351043644	266.0	5.8683428209993675e-05
266.4	0.5242283364958886	266.4	0.1928608475648324	266.4	0.05150727387729285	266.4	0.00920853889943074	266.4	0.0011949841872232764	266.4	5.8506641366223916e-05
266.8	0.5242125237191652	266.8	0.19281499051233397	266.8	0.051464263124604684	266.8	0.00919212523719165	266.8	0.0011915464895635673	266.8	5.8331119544592034e-05
267.2	0.5241935483870968	267.2	0.19276944971537002	267.2	0.05142125237191651	267.2	0.00917574320050601	267.2	0.0011881246046805821	267.2	5.81562302340291e-05
267.6	0.5241777356103732	267.6	0.19272422517394053	267.6	0.05137824161922834	267.6	0.009159424414927262	267.6	0.0011847153700189753	267.6	5.7981973434535106e-05
268.0	0.5241619228336496	268.0	0.1926786843769766	268.0	0.05133554712207464	268.0	0.009143137254901961	268.0	0.0011813187855787477	268.0	5.780866540164453e-05
268.4	0.524146110056926	268.4	0.1926334598355471	268.4	0.051292852624920934	268.4	0.009126944971537003	268.4	0.0011779348513598989	268.4	5.763630613535737e-05
268.8	0.5241302972802023	268.8	0.19258855154965213	268.8	0.051250474383301714	268.8	0.009110752688172043	268.8	0.0011745667299177737	268.8	5.746457938013916e-05
269.2	0.5241144845034789	269.2	0.19254332700822266	269.2	0.05120809614168249	269.2	0.009094623655913977	269.2	0.0011712112586970273	269.2	5.729348513598988e-05
269.6	0.5240986717267553	269.6	0.1924987349778621	269.6	0.05116571790006325	269.6	0.009078557874762808	269.6	0.0011678684376976597	269.6	5.7123339658444025e-05
270.0	0.5240828589500316	270.0	0.19245382669196712	270.0	0.051123339658444025	270.0	0.009062523719165086	270.0	0.001164541429475016	270.0	5.6954142947501584e-05
270.4	0.5240638836179634	270.4	0.1924092346616066	270.4	0.05108127767235927	270.4	0.009046552814674258	270.4	0.001161223908918406	270.4	5.678526249209362e-05
270.8	0.5240480708412397	270.8	0.19236464263124603	270.8	0.051039215686274515	270.8	0.009030613535736877	270.8	0.00115792220113852	270.8	5.661764705882354e-05
271.2	0.5240322580645161	271.2	0.19232036685641998	271.2	0.05099715370018976	271.2	0.009014737507906389	271.2	0.0011546331435800126	271.2	5.6450664136622396e-05
271.6	0.5240164452877926	271.6	0.19227609108159394	271.6	0.05095540796963947	271.6	0.00899889310562935	271.6	0.001151359898798229	271.6	5.62843137254902e-05
272.0	0.5240037950664137	272.0	0.19223181530676786	272.0	0.050913662239089184	272.0	0.008983111954459203	272.0	0.0011480961416824795	272.0	5.6118912080961424e-05
272.4	0.52398798228969	272.4	0.1921878557874763	272.4	0.0508719165085389	272.4	0.008967362428842506	272.4	0.0011448450347881088	272.4	5.595414294750159e-05
272.8	0.5239721695129665	272.8	0.1921438962681847	272.8	0.05083017077798861	272.8	0.008951676154332702	272.8	0.0011416097406704618	272.8	5.579000632511069e-05
273.2	0.5239563567362429	273.2	0.1920999367488931	273.2	0.050788741302972805	273.2	0.008936021505376344	273.2	0.0011383839342188487	273.2	5.562681846932321e-05
273.6	0.5239405439595193	273.6	0.192056293485136	273.6	0.05074731182795699	273.6	0.008920430107526882	273.6	0.0011351739405439595	273.6	5.546426312460468e-05
274.0	0.5239247311827958	274.0	0.1920126502213789	274.0	0.050705882352941184	274.0	0.008904870335230866	274.0	0.0011319734345351044	274.0	5.5302340290955096e-05
274.4	0.5239089184060721	274.4	0.19196900695762179	274.4	0.05066476913345984	274.4	0.008889373814041744	274.4	0.001128788741302973	274.4	5.514136622390892e-05
274.8	0.5238931056293485	274.8	0.19192567994939913	274.8	0.050623655913978494	274.8	0.008873908918406071	274.8	0.0011256135357368754	274.8	5.4980708412397224e-05
275.2	0.523877292852625	275.2	0.19188235294117648	275.2	0.050582542694497155	275.2	0.008858507273877292	275.2	0.0011224509803921569	275.2	5.4821315623023406e-05
275.6	0.5238646426312461	275.6	0.1918393421884883	275.6	0.050541745730550286	275.6	0.008843137254901962	275.6	0.0011193042378241618	275.6	5.466223908918406e-05
276.0	0.5238488298545224	276.0	0.19179633143580013	276.0	0.050500948766603417	276.0	0.008827798861480076	276.0	0.0011161669829222011	276.0	5.450411132194814e-05
276.4	0.5238330170777988	276.4	0.19175332068311196	276.4	0.05046015180265655	276.4	0.008812523719165086	276.4	0.0011130423782416193	276.4	5.434661606578115e-05
276.8	0.5238172043010753	276.8	0.19171062618595824	276.8	0.050419354838709685	276.8	0.008797280202403543	276.8	0.0011099304237824161	276.8	5.4190069576217584e-05
277.2	0.5238045540796964	277.2	0.1916676154332701	277.2	0.05037887413029728	277.2	0.008782099936748894	277.2	0.001106831119544592	277.2	5.4033839342188494e-05
277.6	0.5237887413029728	277.6	0.19162523719165084	277.6	0.05033839342188488	277.6	0.008766951296647691	277.6	0.001103741302972802	277.6	5.3878557874762805e-05
278.0	0.5237729285262492	278.0	0.19158254269449718	278.0	0.05029791271347249	278.0	0.008751834282099937	278.0	0.0011006672991777358	278.0	5.3723592662871606e-05
278.4	0.5237602783048704	278.4	0.19154016445287794	278.4	0.050257748260594565	278.4	0.008736780518659077	278.4	0.0010976027830487034	278.4	5.3569576217583815e-05
278.8	0.5237444655281467	278.8	0.1914977862112587	278.8	0.05021758380771663	278.8	0.00872179000632511	278.8	0.00109455091714105	278.8	5.341650853889943e-05
279.2	0.5237286527514232	279.2	0.19145572422517396	279.2	0.050177419354838715	279.2	0.008706799493991146	279.2	0.0010915117014547754	279.2	5.326375711574953e-05
279.6	0.5237160025300444	279.6	0.1914136622390892	279.6	0.05013725490196078	279.6	0.008691872232764073	279.6	0.001088481973434535	279.6	5.311163820366856e-05
280.0	0.5237001897533207	280.0	0.19137160025300445	280.0	0.050097406704617334	280.0	0.008677008222643896	280.0	0.0010854680581910184	280.0	5.296046805819102e-05
280.4	0.5236875395319418	280.4	0.19132985452245416	280.4	0.05005755850727388	280.4	0.008662175838077166	280.4	0.001082460468058191	280.4	5.2809930423782414e-05
280.8	0.5236717267552182	280.8	0.19128810879190386	280.8	0.05001771030993043	280.8	0.008647375079063883	280.8	0.0010794686907020874	280.8	5.265970904490829e-05
281.2	0.5236559139784946	281.2	0.1912463630613536	281.2	0.04997817836812144	281.2	0.008632605945604048	281.2	0.0010764864010120176	281.2	5.251043643263757e-05
281.6	0.5236432637571158	281.6	0.19120493358633778	281.6	0.04993833017077799	281.6	0.008617900063251107	281.6	0.0010735167615433272	281.6	5.23617963314358e-05
282.0	0.5236274509803922	282.0	0.19116350411132196	282.0	0.049898798228969005	282.0	0.008603257432005062	282.0	0.0010705597722960153	282.0	5.221378874130297e-05
282.4	0.5236148007590133	282.4	0.19112207463630612	282.4	0.0498595825426945	282.4	0.008588614800759013	282.4	0.0010676122707147374	282.4	5.206641366223909e-05
282.8	0.5235989879822897	282.8	0.19108064516129034	282.8	0.04982005060088552	282.8	0.008574035420619863	282.8	0.001064674256799494	282.8	5.191967109424415e-05
283.2	0.5235863377609109	283.2	0.191039531941809	283.2	0.04978083491461101	283.2	0.008559487666034156	283.2	0.0010617488931056293	283.2	5.177356103731816e-05
283.6	0.523573687539532	283.6	0.19099841872232765	283.6	0.049741619228336496	283.6	0.008545003162555345	283.6	0.0010588361796331437	283.6	5.16280834914611e-05
284.0	0.5235578747628084	284.0	0.1909576217583808	284.0	0.04970271979759646	284.0	0.00853055028462998	284.0	0.0010559361163820368	284.0	5.1483554712207464e-05
284.4	0.5235452245414295	284.4	0.1909168247944339	284.4	0.04966350411132195	284.4	0.008516129032258065	284.4	0.0010530423782416194	284.4	5.13393421884883e-05
284.8	0.5235294117647059	284.8	0.19087602783048704	284.8	0.049624604680581906	284.8	0.008501739405439595	284.8	0.0010501644528779254	284.8	5.1195762175838075e-05
285.2	0.523516761543327	285.2	0.19083554712207465	285.2	0.04958570524984188	285.2	0.008487413029728021	285.2	0.001047292852624921	285.2	5.1052814674256805e-05
285.6	0.5235041113219482	285.6	0.19079475015812777	285.6	0.04954712207463631	285.6	0.008473118279569892	285.6	0.00104443706514864	285.6	5.091049968374447e-05
286.0	0.5234882985452246	286.0	0.19075426944971538	286.0	0.04950853889943074	286.0	0.008458886780518659	286.0	0.0010415876027830486	286.0	5.0768817204301075e-05
286.4	0.5234756483238457	286.4	0.19071410499683747	286.4	0.049469955724225176	286.4	0.008444655281467426	286.4	0.001038750790638836	286.4	5.062776723592663e-05
286.8	0.5234629981024668	286.8	0.19067394054395953	286.8	0.04943137254901961	286.8	0.008430487033523086	286.8	0.0010359266287160026	286.8	5.048703352308666e-05
287.2	0.5234471853257432	287.2	0.19063377609108162	287.2	0.04939278937381404	287.2	0.008416350411132194	287.2	0.001033111954459203	287.2	5.0347248576850094e-05
287.6	0.5234345351043644	287.6	0.19059361163820365	287.6	0.04935452245414295	287.6	0.008402277039848197	287.6	0.0010303067678684376	287.6	5.020809614168248e-05
288.0	0.5234218848829855	288.0	0.19055376344086022	288.0	0.04931625553447185	288.0	0.008388235294117648	288.0	0.0010275142314990513	288.0	5.0069259962049335e-05
288.4	0.5234060721062619	288.4	0.19051391524351677	288.4	0.04927798861480076	288.4	0.008374225173940545	288.4	0.0010247280202403542	288.4	4.993137254901961e-05
288.8	0.5233934218848829	288.8	0.1904740670461733	288.8	0.049240037950664145	288.8	0.008360246679316887	288.8	0.0010219576217583807	288.8	4.979380139152435e-05
289.2	0.5233807716635042	289.2	0.19043453510436434	289.2	0.049202087286527516	289.2	0.008346299810246679	289.2	0.0010191935483870969	289.2	4.965686274509804e-05
289.6	0.5233681214421253	289.6	0.19039500316255534	289.6	0.04916413662239089	289.6	0.008332416192283365	289.6	0.0010164421252371917	289.6	4.952055660974067e-05
290.0	0.5233554712207463	290.0	0.19035547122074636	290.0	0.04912618595825427	290.0	0.008318564199873498	290.0	0.0010137001897533207	290.0	4.9384566729917776e-05
290.4	0.5233396584440229	290.4	0.1903159392789374	290.4	0.049088551549652124	290.4	0.008304743833017077	290.4	0.0010109709044908285	290.4	4.924984187223277e-05
290.8	0.5233270082226439	290.8	0.19027672359266287	290.8	0.04905091714104997	290.8	0.008290986717267553	290.8	0.0010082479443390261	290.8	4.911511701454776e-05
291.2	0.523314358001265	291.2	0.19023750790638835	291.2	0.049013282732447816	291.2	0.008277229601518027	291.2	0.0010055376344086022	291.2	4.898102466793169e-05
291.6	0.5233017077798862	291.6	0.19019860847564835	291.6	0.04897564832384567	291.6	0.008263535736875396	291.6	0.0010028368121442126	291.6	4.8847564832384574e-05
292.0	0.5232890575585073	292.0	0.1901597090449083	292.0	0.04893833017077799	292.0	0.008249873497786211	292.0	0.0010001486401012018	292.0	4.871473750790639e-05
292.4	0.5232764073371284	292.4	0.19012080961416825	292.4	0.04890069576217584	292.4	0.008236274509803921	292.4	0.0009974667931688804	292.4	4.858254269449715e-05
292.8	0.5232637571157496	292.8	0.19008191018342824	292.8	0.04886337760910816	292.8	0.008222675521821633	292.8	0.0009947975964579381	292.8	4.845066413662239e-05
293.2	0.5232511068943706	293.2	0.19004301075268817	293.2	0.04882637571157496	293.2	0.008209139784946237	293.2	0.0009921378874130297	293.2	4.8319418089816575e-05
293.6	0.5232352941176471	293.6	0.19000442757748262	293.6	0.04878905755850727	293.6	0.008195635673624288	293.6	0.000989484503478811	293.6	4.8188804554079704e-05
294.0	0.5232226438962682	294.0	0.18996616065781152	294.0	0.04875205566097407	294.0	0.008182163187855787	294.0	0.0009868469323213156	294.0	4.8058507273877295e-05
294.4	0.5232099936748893	294.4	0.18992757748260597	294.4	0.04871505376344086	294.4	0.008168722327640734	294.4	0.0009842156862745097	294.4	4.792915876027831e-05
294.8	0.5231973434535104	294.8	0.18988931056293487	294.8	0.04867805186590766	294.8	0.008155344718532576	294.8	0.0009815939278937382	294.8	4.7800126502213784e-05
295.2	0.5231846932321316	295.2	0.18985104364326377	295.2	0.04864136622390892	295.2	0.008141967109424416	295.2	0.0009789816571790005	295.2	4.767141049968374e-05
295.6	0.5231720430107527	295.6	0.18981277672359267	295.6	0.048604680581910184	295.6	0.008128652751423151	295.6	0.000976382036685642	295.6	4.7543643263757116e-05
296.0	0.5231593927893738	296.0	0.18977482605945606	296.0	0.04856799493991145	296.0	0.008115370018975334	296.0	0.0009737887413029727	296.0	4.741619228336496e-05
296.4	0.523146742567995	296.4	0.18973687539531944	296.4	0.04853130929791272	296.4	0.008102118912080961	296.4	0.0009712049335863378	296.4	4.728937381404175e-05
296.8	0.5231340923466161	296.8	0.1896989247311828	296.8	0.04849493991144845	296.8	0.008088899430740037	296.8	0.0009686337760910816	296.8	4.7162871600253004e-05
297.2	0.523124604680582	297.2	0.18966129032258064	297.2	0.04845825426944972	297.2	0.008075711574952562	297.2	0.0009660689437065149	297.2	4.703731815306768e-05
297.6	0.523111954459203	297.6	0.18962333965844402	297.6	0.048421884882985454	297.6	0.008062586970271981	297.6	0.000963516761543327	297.6	4.6911764705882356e-05
298.0	0.5230993042378241	298.0	0.1895857052498419	298.0	0.048385515496521196	298.0	0.008049493991144846	298.0	0.0009609709044908286	298.0	4.678684376976597e-05
298.4	0.5230866540164454	298.4	0.1895483870967742	298.4	0.0483494623655914	298.4	0.008036401012017712	298.4	0.0009584376976597092	298.4	4.6662871600253006e-05
298.8	0.5230740037950664	298.8	0.18951075268817205	298.8	0.04831340923466161	298.8	0.00802337128399747	298.8	0.0009559108159392788	298.8	4.653889943074004e-05
299.2	0.5230613535736875	299.2	0.18947343453510437	299.2	0.048277039848197346	299.2	0.008010373181530677	299.2	0.000953393421884883	299.2	4.6415559772296016e-05
299.6	0.5230487033523087	299.6	0.1894361163820367	299.6	0.048241302972802026	299.6	0.007997438330170779	299.6	0.0009508855154965213	299.6	4.629285262492094e-05
300.0	0.5230360531309298	300.0	0.1893991144845035	300.0	0.04820524984187224	300.0	0.007984503478810879	300.0	0.0009483870967741934	300.0	4.61707779886148e-05
300.4	0.5230265654648957	300.4	0.18936211258697028	300.4	0.04816951296647692	300.4	0.007971600253004427	300.4	0.0009458981657179002	300.4	4.604901960784314e-05
300.8	0.5230139152435167	300.8	0.18932511068943708	300.8	0.04813345983554713	300.8	0.007958760278304871	300.8	0.0009434187223276407	300.8	4.5927893738140416e-05
301.2	0.5230012650221378	301.2	0.1892881087919039	301.2	0.04809803921568628	301.2	0.007945920303605313	301.2	0.0009409487666034157	301.2	4.5807084123972176e-05
301.6	0.5229886148007591	301.6	0.18925142314990515	301.6	0.048062302340290956	301.6	0.007933143580012651	301.6	0.0009384851359898799	301.6	4.568690702087287e-05
302.0	0.5229759645793801	302.0	0.18921442125237192	302.0	0.048026565464895636	302.0	0.007920398481973434	302.0	0.0009360341555977229	302.0	4.5567046173308035e-05
302.4	0.522966476913346	302.4	0.18917805186590766	302.4	0.04799114484503479	302.4	0.007907685009487667	302.4	0.0009335895003162556	302.4	4.544781783681215e-05
302.8	0.5229538266919671	302.8	0.18914136622390892	302.8	0.04795572422517394	302.8	0.007895003162555345	302.8	0.0009311543327008223	302.8	4.532922201138521e-05
303.2	0.5229411764705882	303.2	0.18910499683744467	303.2	0.047920303605313096	303.2	0.00788235294117647	303.2	0.0009287286527514232	303.2	4.521062618595825e-05
303.6	0.5229285262492094	303.6	0.18906831119544593	303.6	0.04788519924098672	303.6	0.007869734345351044	303.6	0.0009263092979127135	303.6	4.5092979127134725e-05
304.0	0.5229190385831752	304.0	0.18903225806451615	304.0	0.047849778621125875	304.0	0.007857147375079063	304.0	0.0009239025932953826	304.0	4.497564832384567e-05
304.4	0.5229063883617963	304.4	0.18899588867805187	304.4	0.0478146742567995	304.4	0.00784462365591398	304.4	0.0009215022137887413	304.4	4.4858633776091086e-05
304.8	0.5228937381404175	304.8	0.1889598355471221	304.8	0.04777956989247312	304.8	0.007832099936748894	304.8	0.0009191113219481341	304.8	4.474225173940544e-05
305.2	0.5228842504743834	305.2	0.1889237824161923	305.2	0.04774478178368122	305.2	0.007819607843137255	305.2	0.0009167267552182164	305.2	4.462650221378874e-05
305.6	0.5228716002530044	305.6	0.18888772928526248	305.6	0.047709677419354835	305.6	0.007807179000632511	305.6	0.0009143548387096774	305.6	4.451106894370652e-05
306.0	0.5228589500316255	306.0	0.1888516761543327	306.0	0.04767488931056294	306.0	0.007794750158127767	306.0	0.000911989247311828	306.0	4.439595192915876e-05
306.4	0.5228494623655915	306.4	0.1888159392789374	306.4	0.047640101201771035	306.4	0.007782384566729919	306.4	0.000909629981024668	306.4	4.4281467425679954e-05
306.8	0.5228368121442125	306.8	0.18878020240354207	306.8	0.047605313092979135	306.8	0.0077700189753320695	306.8	0.0009072833649588868	306.8	4.416729917773562e-05
307.2	0.5228241619228337	307.2	0.18874478178368123	307.2	0.047570841239721696	307.2	0.007757716635041113	307.2	0.0009049430740037951	307.2	4.405376344086022e-05
307.6	0.5228146742567995	307.6	0.1887090449082859	307.6	0.04753605313092979	307.6	0.007745445920303606	307.6	0.0009026091081593929	307.6	4.3940860215053766e-05
308.0	0.5228020240354206	308.0	0.18867362428842505	308.0	0.04750158127767236	308.0	0.007733175205566097	308.0	0.0009002877925363695	308.0	4.382795698924731e-05
308.4	0.5227925363693865	308.4	0.1886382036685642	308.4	0.04746710942441493	308.4	0.007720967741935484	308.4	0.0008979728020240354	308.4	4.3715686274509806e-05
308.8	0.5227798861480076	308.8	0.18860278304870334	308.8	0.04743295382669197	308.8	0.007708791903858318	308.8	0.0008956641366223909	308.8	4.360404807084124e-05
309.2	0.5227672359266287	309.2	0.188567678684377	309.2	0.047398481973434534	309.2	0.007696647691334598	309.2	0.0008933681214421252	309.2	4.3492409867172675e-05
309.6	0.5227577482605945	309.6	0.1885325743200506	309.6	0.04736432637571158	309.6	0.007684503478810879	309.6	0.0008910752688172044	309.6	4.338172043010753e-05
310.0	0.5227450980392158	310.0	0.18849746995572422	310.0	0.047330170777988616	310.0	0.0076724225173940555	310.0	0.0008887950664136622	310.0	4.327134724857685e-05
310.4	0.5227356103731816	310.4	0.18846236559139787	310.4	0.04729601518026565	310.4	0.007660373181530677	310.4	0.0008865211891208096	310.4	4.316097406704618e-05
310.8	0.5227229601518026	310.8	0.18842757748260597	310.8	0.0472618595825427	310.8	0.0076483554712207455	310.8	0.0008842536369386465	310.8	4.305154965211891e-05
311.2	0.5227134724857685	311.2	0.18839247311827959	311.2	0.04722802024035421	311.2	0.007636369386464263	311.2	0.0008819955724225174	311.2	4.294244149272612e-05
311.6	0.5227008222643896	311.6	0.18835800126502217	311.6	0.04719418089816572	311.6	0.007624414927261227	311.6	0.0008797469955724225	311.6	4.2833649588867805e-05
312.0	0.5226913345983555	312.0	0.18832321315623024	312.0	0.04716034155597723	312.0	0.007612460468058191	312.0	0.0008775047438330171	312.0	4.2725173940543956e-05
312.4	0.5226786843769766	312.4	0.18828842504743834	312.4	0.047126502213788744	312.4	0.007600569259962049	312.4	0.0008752719797596459	312.4	4.261764705882353e-05
312.8	0.5226691967109425	312.8	0.1882539531941809	312.8	0.04709266287160026	312.8	0.007588709677419356	312.8	0.000873045540796964	312.8	4.2510120177103096e-05
313.2	0.5226597090449082	313.2	0.18821948134092345	313.2	0.04705913978494624	313.2	0.007576881720430108	313.2	0.0008708254269449715	313.2	4.2402909550917146e-05
313.6	0.5226470588235295	313.6	0.18818532574320052	313.6	0.04702561669829222	313.6	0.00756505376344086	313.6	0.0008686148007590133	313.6	4.229633143580013e-05
314.0	0.5226375711574953	314.0	0.1881508538899431	314.0	0.046992093611638204	314.0	0.007553289057558508	314.0	0.0008664136622390892	314.0	4.2190069576217584e-05
314.4	0.5226249209361163	314.4	0.18811669829222014	314.4	0.046958570524984186	314.4	0.007541555977229601	314.4	0.0008642188488298545	314.4	4.208444022770399e-05
314.8	0.5226154332700822	314.8	0.18808254269449717	314.8	0.046925363693864644	314.8	0.007529822896900696	314.8	0.0008620303605313093	314.8	4.197912713472486e-05
315.2	0.5226027830487034	315.2	0.18804838709677418	315.2	0.046891840607210626	315.2	0.007518153067678684	315.2	0.0008598513598987982	315.2	4.187413029728021e-05
315.6	0.5225932953826692	315.6	0.18801454775458573	315.6	0.046858633776091084	315.6	0.00750651486401012	315.6	0.0008576818469323213	315.6	4.176944971537002e-05
316.0	0.522583807716635	316.0	0.18798070841239722	316.0	0.046825426944971535	316.0	0.007494876660341557	316.0	0.0008555154965211891	316.0	4.166540164452878e-05
316.4	0.5225711574952562	316.4	0.18794686907020872	316.4	0.04679222011385199	316.4	0.007483270082226439	316.4	0.0008533617963314359	316.4	4.156166982922201e-05
316.8	0.522561669829222	316.8	0.18791302972802026	316.8	0.046759329538266926	316.8	0.007471726755218217	316.8	0.0008512112586970272	316.8	4.1458254269449715e-05
317.2	0.5225521821631879	317.2	0.18787919038583176	317.2	0.046726438962681846	317.2	0.007460183428209994	317.2	0.0008490702087286528	317.2	4.135547122074636e-05
317.6	0.522539531941809	317.6	0.18784566729917776	317.6	0.046693232131562304	317.6	0.007448703352308665	317.6	0.0008469354838709678	317.6	4.125300442757748e-05
318.0	0.5225300442757749	318.0	0.18781214421252374	318.0	0.0466606578115117	318.0	0.007437223276407338	318.0	0.0008448102466793169	318.0	4.115085388994307e-05
318.4	0.5225205566097406	318.4	0.1877786211258697	318.4	0.04662776723592663	318.4	0.007425774826059456	318.4	0.0008426913345983555	318.4	4.104901960784314e-05
318.8	0.5225079063883619	318.8	0.18774541429475017	318.8	0.04659487666034155	318.8	0.007414358001265022	318.8	0.0008405787476280836	318.8	4.094781783681215e-05
319.2	0.5224984187223277	319.2	0.18771189120809614	319.2	0.04656230234029096	319.2	0.007402972802024036	319.2	0.0008384756483238457	319.2	4.0846932321315624e-05
319.6	0.5224889310562935	319.6	0.1876786843769766	319.6	0.04652972802024036	319.6	0.007391619228336497	319.6	0.0008363788741302974	319.6	4.074636306135358e-05
320.0	0.5224794433902593	320.0	0.18764547754585706	320.0	0.04649715370018975	320.0	0.007380297280202404	320.0	0.0008342884250474383	320.0	4.064611005692599e-05
320.4	0.5224667931688805	320.4	0.18761258697027197	320.4	0.04646457938013915	320.4	0.007369006957621759	320.4	0.0008322043010752688	320.4	4.0546489563567366e-05
320.8	0.5224573055028464	320.8	0.18757938013915243	320.8	0.04643232131562302	320.8	0.007357716635041114	320.8	0.0008301296647691335	320.8	4.0446869070208734e-05
321.2	0.5224478178368122	321.2	0.18754648956356737	321.2	0.04639974699557243	321.2	0.007346489563567363	321.2	0.0008280613535736875	321.2	4.034788108791904e-05
321.6	0.522438330170778	321.6	0.1875135989879823	321.6	0.0463674889310563	321.6	0.007335262492093612	321.6	0.0008260025300442758	321.6	4.024920936116382e-05
322.0	0.5224256799493991	322.0	0.1874810246679317	322.0	0.04633523086654017	322.0	0.007324098671726755	322.0	0.0008239468690702087	322.0	4.015117014547755e-05
322.4	0.5224161922833649	322.4	0.18744813409234662	322.4	0.04630297280202404	322.4	0.0073129348513598985	322.4	0.0008219006957621759	322.4	4.005313092979127e-05
322.8	0.5224067046173309	322.8	0.18741555977229604	322.8	0.046271030993042375	322.8	0.0073018026565464895	322.8	0.0008198608475648325	322.8	3.995540796963947e-05
323.2	0.5223972169512967	323.2	0.18738298545224544	323.2	0.046238772928526246	323.2	0.007290702087286527	323.2	0.0008178304870335232	323.2	3.985831752055661e-05
323.6	0.5223877292852626	323.6	0.18735041113219483	323.6	0.04620683111954459	323.6	0.007279633143580012	323.6	0.0008158032890575585	323.6	3.976185958254269e-05
324.0	0.5223750790638836	324.0	0.18731783681214423	324.0	0.04617488931056293	324.0	0.007268595825426945	324.0	0.0008137855787476281	324.0	3.966540164452878e-05
324.4	0.5223655913978494	324.4	0.18728557874762808	324.4	0.04614294750158128	324.4	0.007257590132827324	324.4	0.0008117741935483872	324.4	3.956925996204934e-05
324.8	0.5223561037318154	324.8	0.18725332068311196	324.8	0.046111321948134096	324.8	0.007246616065781151	324.8	0.0008097691334598356	324.8	3.947343453510437e-05
325.2	0.5223466160657811	325.2	0.18722106261859583	325.2	0.046079380139152436	325.2	0.0072356419987349785	325.2	0.0008077703984819734	325.2	3.9378241619228336e-05
325.6	0.522337128399747	325.6	0.1871888045540797	325.6	0.04604775458570525	325.6	0.007224699557242253	325.6	0.0008057811511701455	325.6	3.928304870335231e-05
326.0	0.5223276407337129	326.0	0.18715686274509805	326.0	0.04601612903225807	326.0	0.00721382036685642	326.0	0.0008037950664136623	326.0	3.9188488298545226e-05
326.4	0.5223181530676787	326.4	0.1871249209361164	326.4	0.04598450347881088	326.4	0.007202941176470588	326.4	0.0008018184693232131	326.4	3.909456040480709e-05
326.8	0.5223086654016446	326.8	0.18709297912713474	326.8	0.0459528779253637	326.8	0.007192093611638204	326.8	0.0007998481973434535	326.8	3.9000632511068945e-05
327.2	0.5222960151802657	327.2	0.18706103731815307	327.2	0.04592156862745098	327.2	0.007181246046805819	327.2	0.0007978842504743833	327.2	3.890670461733081e-05
327.6	0.5222865275142315	327.6	0.1870290955091714	327.6	0.04589025932953827	327.6	0.007170461733080329	327.6	0.0007959266287160026	327.6	3.881372549019608e-05
328.0	0.5222770398481973	328.0	0.18699746995572425	328.0	0.04585895003162556	328.0	0.0071597090449082865	328.0	0.0007939753320683113	328.0	3.872106261859583e-05
328.4	0.5222675521821633	328.4	0.18696584440227704	328.4	0.04582764073371284	328.4	0.007148956356736243	328.4	0.0007920335230866541	328.4	3.862839974699557e-05
328.8	0.5222580645161291	328.8	0.18693421884882988	328.8	0.04579633143580013	328.8	0.0071382352941176475	328.8	0.0007900948766603415	328.8	3.8536369386464265e-05
329.2	0.522248576850095	329.2	0.18690259329538267	329.2	0.04576502213788741	329.2	0.007127545857052498	329.2	0.0007881657179000632	329.2	3.844433902593295e-05
329.6	0.5222390891840607	329.6	0.18687096774193548	329.6	0.04573402909550917	329.6	0.007116888045540798	329.6	0.0007862397216951298	329.6	3.835294117647059e-05
330.0	0.5222296015180266	330.0	0.18683965844402278	330.0	0.045703036053130926	330.0	0.007106261859582543	330.0	0.0007843232131562303	330.0	3.8261859582542696e-05
330.4	0.5222201138519924	330.4	0.18680834914611005	330.4	0.045672043010752686	330.4	0.007095667299177736	330.4	0.0007824130297280202	330.4	3.817109424414927e-05
330.8	0.5222106261859583	330.8	0.18677703984819735	330.8	0.045641049968374446	330.8	0.007085072738772929	330.8	0.000780506008855155	330.8	3.8080645161290326e-05
331.2	0.5222011385199241	331.2	0.18674573055028465	331.2	0.045610056925996206	331.2	0.007074509803921569	331.2	0.0007786084756483239	331.2	3.799051233396585e-05
331.6	0.52219165085389	331.6	0.1867147375079064	331.6	0.045579380139152435	331.6	0.0070639784946236565	331.6	0.0007767172675521821	331.6	3.790069576217584e-05
332.0	0.5221821631878558	332.0	0.18668374446552816	332.0	0.045548387096774196	332.0	0.007053478810879191	332.0	0.00077483238456673	332.0	3.781151170145478e-05
332.4	0.5221726755218216	332.4	0.1866527514231499	332.4	0.045517710309930424	332.4	0.007043010752688173	332.4	0.0007729538266919671	332.4	3.772232764073372e-05
332.8	0.5221631878557875	332.8	0.1866217583807717	332.8	0.04548703352308666	332.8	0.0070325426944971535	332.8	0.0007710815939278938	332.8	3.7633459835547126e-05
333.2	0.5221537001897534	333.2	0.18659076533839344	333.2	0.04545635673624288	333.2	0.00702213788741303	333.2	0.0007692125237191652	333.2	3.754522454142948e-05
333.6	0.5221442125237192	333.6	0.18656008855154965	333.6	0.04542599620493359	333.6	0.007011733080328906	333.6	0.0007673529411764705	333.6	3.745698924731183e-05
334.0	0.522134724857685	334.0	0.1865294117647059	334.0	0.04539531941808982	334.0	0.007001359898798229	334.0	0.0007654996837444656	334.0	3.7369070208728656e-05
334.4	0.5221252371916508	334.4	0.18649873497786212	334.4	0.04536495888678052	334.4	0.006991018342821	334.4	0.00076365275142315	334.4	3.728178368121442e-05
334.8	0.5221157495256168	334.8	0.18646805819101836	334.8	0.045334598355471226	334.8	0.00698067678684377	334.8	0.0007618121442125238	334.8	3.719449715370019e-05
335.2	0.5221062618595825	335.2	0.18643738140417457	335.2	0.04530423782416192	335.2	0.006970398481973434	335.2	0.0007599746995572423	335.2	3.710752688172043e-05
335.6	0.5220967741935484	335.6	0.1864070208728653	335.6	0.04527387729285262	335.6	0.0069601201771031	335.6	0.000758146742567995	335.6	3.702118912080961e-05
336.0	0.522090449082859	336.0	0.18637666034155598	336.0	0.0452438330170778	336.0	0.006949873497786211	336.0	0.0007563219481340924	336.0	3.693516761543327e-05
336.4	0.5220809614168248	336.4	0.1863462998102467	336.4	0.045213788741302975	336.4	0.0069396268184693235	336.4	0.000754506641366224	336.4	3.684914611005693e-05
336.8	0.5220714737507907	336.8	0.1863159392789374	336.8	0.04518342820999367	336.8	0.00692944339025933	336.8	0.0007526944971537002	336.8	3.6763440860215054e-05
337.2	0.5220619860847565	337.2	0.1862855787476281	337.2	0.04515338393421885	337.2	0.0069192599620493365	337.2	0.0007508918406072106	337.2	3.6678368121442126e-05
337.6	0.5220524984187224	337.6	0.18625553447185325	337.6	0.04512333965844403	337.6	0.0069091081593927895	337.6	0.0007490923466160658	337.6	3.6593295382669205e-05
338.0	0.5220430107526882	338.0	0.18622549019607845	338.0	0.04509361163820367	338.0	0.00689898798228969	338.0	0.0007472991777356104	338.0	3.650885515496521e-05
338.4	0.522033523086654	338.4	0.1861954459203036	338.4	0.04506356736242884	338.4	0.006888899430740039	338.4	0.0007455123339658445	338.4	3.6424414927261226e-05
338.8	0.5220240354206198	338.8	0.1861654016445288	338.8	0.04503383934218849	338.8	0.006878810879190385	338.8	0.0007437318153067679	338.8	3.634029095509171e-05
339.2	0.5220177103099305	339.2	0.18613535736875397	339.2	0.045004111321948134	339.2	0.006868753953194182	339.2	0.0007419576217583808	339.2	3.6256483238456676e-05
339.6	0.5220082226438963	339.6	0.18610562934851363	339.6	0.044974383301707783	339.6	0.006858728652751424	339.6	0.0007401865907653384	339.6	3.617299177735611e-05
340.0	0.5219987349778621	340.0	0.18607590132827326	340.0	0.044944655281467426	340.0	0.006848734977862113	340.0	0.0007384250474383302	340.0	3.608981657179001e-05
340.4	0.5219892473118279	340.4	0.1860461733080329	340.4	0.044914927261227075	340.4	0.00683877292852625	340.4	0.0007366666666666667	340.4	3.600727387729285e-05
340.8	0.5219797596457938	340.8	0.18601644528779257	340.8	0.04488551549652119	340.8	0.006828810879190386	340.8	0.0007349146110056926	340.8	3.59247311827957e-05
341.2	0.5219702719797598	341.2	0.18598703352308665	341.2	0.04485578747628084	341.2	0.00681888045540797	341.2	0.000733168880455408	341.2	3.584250474383301e-05
341.6	0.5219639468690702	341.6	0.1859573055028463	341.6	0.04482637571157495	341.6	0.006808981657179001	341.6	0.0007314294750158128	341.6	3.5760278304870336e-05
342.0	0.5219544592030361	342.0	0.18592789373814042	342.0	0.04479696394686907	342.0	0.0067990828589500315	342.0	0.0007296932321315622	342.0	3.56786843769766e-05
342.4	0.5219449715370019	342.4	0.18589848197343456	342.4	0.04476755218216319	342.4	0.006789215686274511	342.4	0.0007279664769133461	342.4	3.55977229601518e-05
342.8	0.5219354838709678	342.8	0.18586907020872864	342.8	0.04473814041745731	342.8	0.006779411764705883	342.8	0.0007262428842504744	342.8	3.5516445287792536e-05
343.2	0.5219291587602782	343.2	0.18583965844402278	343.2	0.044709044908285894	343.2	0.006769576217583808	343.2	0.0007245256166982923	343.2	3.5435483870967744e-05
343.6	0.5219196710942442	343.6	0.18581056293485138	343.6	0.04467994939911448	343.6	0.006759803921568628	343.6	0.0007228146742567995	343.6	3.5355471220746366e-05
344.0	0.52191018342821	344.0	0.18578146742567994	344.0	0.044650537634408606	344.0	0.006750031625553448	344.0	0.0007211068943706514	344.0	3.527482605945604e-05
344.4	0.5219006957621759	344.4	0.18575237191650854	344.4	0.0446214421252372	344.4	0.006740290955091714	344.4	0.0007194086021505377	344.4	3.5195129664769133e-05
344.8	0.5218943706514864	344.8	0.18572327640733713	344.8	0.044592662871600255	344.8	0.006730581910183428	344.8	0.0007177134724857685	344.8	3.5115433270082225e-05
345.2	0.5218848829854522	345.2	0.18569418089816572	345.2	0.04456356736242884	345.2	0.0067208728652751425	345.2	0.0007160246679316889	345.2	3.503605313092979e-05
345.6	0.5218753953194182	345.6	0.18566540164452877	345.6	0.044534471853257436	345.6	0.006711195445920304	345.6	0.0007143390259329538	345.6	3.49573055028463e-05
346.0	0.521865907653384	346.0	0.18563630613535737	346.0	0.0445056925996205	346.0	0.006701549652118912	346.0	0.000712662871600253	346.0	3.4878241619228335e-05
346.4	0.5218595825426945	346.4	0.1856075268817204	346.4	0.044476913345983554	346.4	0.006691935483870968	346.4	0.0007109898798228969	346.4	3.479981024667932e-05
346.8	0.5218500948766603	346.8	0.18557874762808352	346.8	0.04444813409234662	346.8	0.006682321315623023	346.8	0.0007093200506008855	346.8	3.472169512966477e-05
347.2	0.5218406072106262	347.2	0.18555028462998105	347.2	0.04441935483870968	347.2	0.006672738772928526	347.2	0.0007076597090449083	347.2	3.464358001265022e-05
347.6	0.5218342820999368	347.6	0.1855215053763441	347.6	0.04439057558507274	347.6	0.006663187855787477	347.6	0.0007060025300442758	347.6	3.456578115117015e-05
348.0	0.5218247944339026	348.0	0.18549304237824163	348.0	0.044361796331435804	348.0	0.006653636938646426	348.0	0.0007043516761543327	348.0	3.4488298545224545e-05
348.4	0.5218153067678685	348.4	0.18546426312460468	348.4	0.044333333333333336	348.4	0.006644149272612271	348.4	0.0007027071473750792	348.4	3.441144845034788e-05
348.8	0.521808981657179	348.8	0.18543580012650224	348.8	0.04430487033523087	348.8	0.006634661606578115	348.8	0.0007010657811511702	348.8	3.4334282099936754e-05
349.2	0.5217994939911449	349.2	0.18540765338393422	349.2	0.044276407337128405	349.2	0.00662517394054396	349.2	0.0006994307400379507	349.2	3.4258064516129035e-05
349.6	0.5217900063251106	349.6	0.18537919038583175	349.6	0.04424794433902594	349.6	0.006615749525616699	349.6	0.0006978020240354207	349.6	3.418184693232132e-05
350.0	0.5217836812144212	350.0	0.18535072738772929	350.0	0.04421948134092347	350.0	0.006606325110689437	350.0	0.0006961764705882353	350.0	3.4105629348513604e-05
350.4	0.5217741935483872	350.4	0.18532258064516127	350.4	0.044191018342821006	350.4	0.006596900695762176	350.4	0.0006945572422517394	350.4	3.403004427577483e-05
350.8	0.521764705882353	350.8	0.18529443390259331	350.8	0.044162871600253006	350.8	0.006587539531941809	350.8	0.000692944339025933	350.8	3.395445920303606e-05
351.2	0.5217583807716635	351.2	0.18526628716002533	351.2	0.04413440860215054	351.2	0.006578178368121443	351.2	0.0006913345983554712	351.2	3.387919038583175e-05
351.6	0.5217488931056293	351.6	0.18523814041745731	351.6	0.044106261859582545	351.6	0.006568848829854522	351.6	0.000689731182795699	351.6	3.380392156862745e-05
352.0	0.5217394054395952	352.0	0.1852103099304238	352.0	0.04407811511701455	352.0	0.006559519291587603	352.0	0.0006881309297912713	352.0	3.3729601518026566e-05
352.4	0.5217330803289058	352.4	0.18518247944339025	352.4	0.04404996837444655	352.4	0.00655022137887413	352.4	0.000686540164452878	352.4	3.3654965211891214e-05
352.8	0.5217235926628716	352.8	0.18515433270082227	352.8	0.044022137887413035	352.8	0.006540955091714105	352.8	0.0006849493991144845	352.8	3.3580645161290325e-05
353.2	0.5217172675521822	353.2	0.18512650221378876	353.2	0.043993991144845035	353.2	0.006531720430107526	353.2	0.0006833681214421253	353.2	3.350664136622391e-05
353.6	0.521707779886148	353.6	0.18509867172675523	353.6	0.04396616065781151	353.6	0.006522485768500949	353.6	0.0006817900063251107	353.6	3.3433270082226443e-05
354.0	0.5216982922201139	354.0	0.18507115749525618	354.0	0.04393801391524352	354.0	0.006513282732447818	354.0	0.0006802182163187856	354.0	3.33595825426945e-05
354.4	0.5216919671094244	354.4	0.18504332700822265	354.4	0.043910183428209994	354.4	0.006504079696394687	354.4	0.0006786495888678051	354.4	3.3286211258697025e-05
354.8	0.5216824794433902	354.8	0.1850158127767236	354.8	0.04388235294117647	354.8	0.0064949399114484505	354.8	0.0006770872865275143	354.8	3.32134724857685e-05
355.2	0.5216761543327009	355.2	0.18498829854522453	355.2	0.04385452245414295	355.2	0.006485800126502214	355.2	0.0006755281467425681	355.2	3.3140733712839973e-05
355.6	0.5216666666666667	355.6	0.18496078431372548	355.6	0.0438270082226439	355.6	0.0064766603415559775	355.6	0.0006739753320683113	355.6	3.306831119544592e-05
356.0	0.5216603415559773	356.0	0.18493327008222643	356.0	0.04379917773561038	356.0	0.006467552182163188	356.0	0.0006724288425047439	356.0	3.2996521189120806e-05
356.4	0.521650853889943	356.4	0.18490575585072738	356.4	0.043771663504111324	356.4	0.006458475648323846	356.4	0.0006708855154965212	356.4	3.292409867172675e-05
356.8	0.5216413662239089	356.8	0.18487855787476282	356.8	0.043744149272612276	356.8	0.006449430740037951	356.8	0.0006693453510436434	356.8	3.2852624920936115e-05
357.2	0.5216350411132195	357.2	0.18485135989879822	357.2	0.04371663504111322	357.2	0.006440385831752056	357.2	0.0006678146742567996	357.2	3.2781151170145476e-05
357.6	0.5216255534471854	357.6	0.18482416192283366	357.6	0.043689120809614165	357.6	0.006431372549019608	357.6	0.0006662839974699557	357.6	3.2709677419354845e-05
358.0	0.521619228336496	358.0	0.18479696394686906	358.0	0.04366160657811512	358.0	0.0064223908918406075	358.0	0.0006647628083491461	358.0	3.2638836179633145e-05
358.4	0.5216097406704617	358.4	0.1847697659709045	358.4	0.04363409234661607	358.4	0.006413409234661607	358.4	0.0006632416192283365	358.4	3.256831119544592e-05
358.8	0.5216034155597723	358.8	0.1847425679949399	358.8	0.04360689437065149	358.8	0.006404459203036054	358.8	0.000661729917773561	358.8	3.24977862112587e-05
359.2	0.5215939278937382	359.2	0.1847156862745098	359.2	0.04357938013915244	359.2	0.0063955091714105	359.2	0.0006602213788741303	359.2	3.242757748260595e-05
359.6	0.5215876027830487	359.6	0.1846888045540797	359.6	0.04355218216318786	359.6	0.0063865907653383935	359.6	0.0006587160025300443	359.6	3.2357685009487666e-05
360.0	0.5215781151170146	360.0	0.1846619228336496	360.0	0.04352498418722328	360.0	0.006377703984819735	360.0	0.0006572169512966478	360.0	3.228779253636939e-05
360.4	0.5215717900063251	360.4	0.1846350411132195	360.4	0.0434977862112587	360.4	0.006368848829854523	360.4	0.0006557210626185958	360.4	3.221821631878558e-05
360.8	0.521562302340291	360.8	0.18460815939278938	360.8	0.04347090449082859	360.8	0.006359993674889311	360.8	0.0006542314990512334	360.8	3.214895635673624e-05
361.2	0.5215559772296016	361.2	0.18458127767235927	361.2	0.04344370651486401	361.2	0.006351170145477546	361.2	0.0006527482605945604	361.2	3.208001265022138e-05
361.6	0.5215464895635673	361.6	0.18455471220746364	361.6	0.04341650853889943	361.6	0.006342346616065781	361.6	0.0006512650221378875	361.6	3.201106894370651e-05
362.0	0.5215401644528779	362.0	0.184528146742568	362.0	0.04338962681846933	362.0	0.006333554712207464	362.0	0.0006497912713472485	362.0	3.1942441492726126e-05
362.4	0.5215338393421886	362.4	0.18450126502213787	362.4	0.04336274509803922	362.4	0.0063247944339025934	362.4	0.0006483206831119545	362.4	3.187413029728021e-05
362.8	0.5215243516761544	362.8	0.18447501581277673	362.8	0.043335863377609106	362.8	0.006316034155597724	362.8	0.000646853257432005	362.8	3.180613535736875e-05
363.2	0.521518026565465	363.2	0.1844484503478811	363.2	0.043308981657179	363.2	0.006307305502846299	363.2	0.0006453921568627451	363.2	3.1738140417457304e-05
363.6	0.5215085388994307	363.6	0.18442188488298547	363.6	0.04328209993674889	363.6	0.006298576850094877	363.6	0.0006439342188488299	363.6	3.167046173308033e-05
364.0	0.5215022137887413	364.0	0.1843956356736243	364.0	0.04325553447185326	364.0	0.006289879822896901	364.0	0.0006424794433902593	364.0	3.160300442757749e-05
364.4	0.5214927261227071	364.4	0.18436907020872867	364.4	0.04322865275142315	364.4	0.006281214421252373	364.4	0.0006410309930423783	364.4	3.1535958254269454e-05
364.8	0.5214864010120177	364.8	0.1843428209993675	364.8	0.04320208728652752	364.8	0.006272549019607844	364.8	0.0006395888678051866	364.8	3.146884882985453e-05
365.2	0.5214800759013284	365.2	0.18431657179000635	365.2	0.043175521821631875	365.2	0.0062639152435167616	365.2	0.0006381499051233396	365.2	3.140205566097407e-05
365.6	0.5214705882352941	365.6	0.18429063883617963	365.6	0.04314895635673625	365.6	0.006255313092979127	365.6	0.0006367141049968374	365.6	3.1335641998734973e-05
366.0	0.5214642631246047	366.0	0.1842643896268185	366.0	0.043122390891840605	366.0	0.006246710942441494	366.0	0.0006352846299810248	366.0	3.126935483870967e-05
366.4	0.5214547754585706	366.4	0.1842384566729918	366.4	0.04309582542694498	366.4	0.006238140417457305	366.4	0.0006338583175205567	366.4	3.120319418089817e-05
366.8	0.5214484503478811	366.8	0.18421220746363062	366.8	0.043069259962049335	366.8	0.006229601518026566	366.8	0.000632438330170778	366.8	3.113725490196078e-05
367.2	0.5214389626818469	367.2	0.18418627450980393	367.2	0.043043010752688175	367.2	0.006221062618595825	367.2	0.0006310215053763441	367.2	3.1071631878557874e-05
367.6	0.5214326375711575	367.6	0.18416034155597724	367.6	0.04301644528779254	367.6	0.006212523719165086	367.6	0.0006296078431372549	367.6	3.100626185958254e-05
368.0	0.5214263124604681	368.0	0.18413440860215052	368.0	0.042990196078431374	368.0	0.006204048070841239	368.0	0.0006282005060088551	368.0	3.094104996837445e-05
368.4	0.521416824794434	368.4	0.18410879190385832	368.4	0.04296394686907021	368.4	0.006195540796963947	368.4	0.0006267963314358001	368.4	3.0875806451612905e-05
368.8	0.5214104996837445	368.8	0.18408285895003162	368.8	0.04293769765970905	368.8	0.006187096774193548	368.8	0.0006253984819734346	368.8	3.0811195445920306e-05
369.2	0.521404174573055	369.2	0.18405724225173942	369.2	0.04291144845034788	369.2	0.00617865275142315	369.2	0.0006240037950664137	369.2	3.0746710942441494e-05
369.6	0.5213946869070208	369.6	0.1840316255534472	369.6	0.04288551549652119	369.6	0.006170240354206199	369.6	0.0006226122707147376	369.6	3.068244781783681e-05
370.0	0.5213883617963314	370.0	0.18400600885515497	370.0	0.042859266287160025	370.0	0.006161827956989248	370.0	0.0006212270714737508	370.0	3.061815306767869e-05
370.4	0.5213820366856421	370.4	0.18398039215686277	370.4	0.042833333333333334	370.4	0.006153447185325744	370.4	0.0006198450347881088	370.4	3.055420619860848e-05
370.8	0.5213725490196078	370.8	0.18395477545857053	370.8	0.04280708412397217	370.8	0.006145066413662239	370.8	0.0006184661606578116	370.8	3.049060721062619e-05
371.2	0.5213662239089184	371.2	0.1839291587602783	371.2	0.04278115117014548	371.2	0.0061367172675521825	371.2	0.0006170936116382037	371.2	3.042703984819734e-05
371.6	0.521359898798229	371.6	0.18390385831752054	371.6	0.04275521821631879	371.6	0.006128399746995573	371.6	0.0006157242251739406	371.6	3.0363788741302974e-05
372.0	0.5213504111321948	372.0	0.18387855787476282	372.0	0.042729285262492096	372.0	0.006120082226438963	372.0	0.0006143580012650222	372.0	3.030066413662239e-05
372.4	0.5213440860215054	372.4	0.1838532574320051	372.4	0.042703668564199875	372.4	0.0061117963314358	372.4	0.0006129981024667932	372.4	3.023785578747628e-05
372.8	0.521337760910816	372.8	0.18382795698924734	372.8	0.042677735610373184	372.8	0.006103510436432638	372.8	0.0006116413662239088	372.8	3.0174984187223278e-05
373.2	0.5213282732447818	373.2	0.18380265654648958	373.2	0.04265211891208096	373.2	0.0060952561669829226	373.2	0.0006102877925363694	373.2	3.011258697027198e-05
373.6	0.5213219481340924	373.6	0.18377735610373183	373.6	0.04262618595825427	373.6	0.006087001897533207	373.6	0.0006089405439595193	373.6	3.0050411132194815e-05
374.0	0.521315623023403	374.0	0.18375237191650853	374.0	0.04260056925996205	374.0	0.006078810879190386	374.0	0.000607596457938014	374.0	2.9988425047438332e-05
374.4	0.5213061353573688	374.4	0.1837270714737508	374.4	0.042574952561669835	374.4	0.0060705882352941175	374.4	0.0006062555344718534	374.4	2.9926438962681845e-05
374.8	0.5212998102466793	374.8	0.1837020872865275	374.8	0.042549335863377606	374.8	0.006062397216951297	374.8	0.000604920936116382	374.8	2.986470588235294e-05
375.2	0.5212934851359898	375.2	0.18367710309930427	375.2	0.04252371916508539	375.2	0.006054237824161923	375.2	0.0006035895003162555	375.2	2.9803320683111954e-05
375.6	0.5212839974699558	375.6	0.18365211891208097	375.6	0.04249841872232764	375.6	0.006046110056925996	375.6	0.0006022612270714738	375.6	2.974203036053131e-05
376.0	0.5212776723592664	376.0	0.1836271347248577	376.0	0.04247280202403542	376.0	0.00603798228969007	376.0	0.0006009361163820367	376.0	2.9680898165717904e-05
376.4	0.5212713472485769	376.4	0.18360246679316888	376.4	0.04244750158127767	376.4	0.006029854522454143	376.4	0.000599617330803289	376.4	2.962011385199241e-05
376.8	0.5212650221378874	376.8	0.1835774826059456	376.8	0.042421884882985456	376.8	0.006021758380771664	376.8	0.0005983017077798862	376.8	2.955942441492726e-05
377.2	0.5212555344718532	377.2	0.1835528146742568	377.2	0.0423965844402277	377.2	0.0060136938646426314	377.2	0.0005969892473118279	377.2	2.9499051233396584e-05
377.6	0.5212492093611638	377.6	0.183528146742568	377.6	0.042371283997469956	377.6	0.006005629348513599	377.6	0.0005956831119544592	377.6	2.9438583175205567e-05
378.0	0.5212428842504744	378.0	0.1835034788108792	378.0	0.04234598355471221	378.0	0.005997596457938014	378.0	0.0005943801391524352	378.0	2.9378399746995575e-05
378.4	0.5212365591397851	378.4	0.18347881087919038	378.4	0.042320683111954464	378.4	0.0059895635673624294	378.4	0.0005930803289057559	378.4	2.9318817204301075e-05
378.8	0.5212270714737508	378.8	0.1834541429475016	378.8	0.04229569892473119	378.8	0.005981562302340292	378.8	0.0005917836812144213	378.8	2.9259076533839344e-05
379.2	0.5212207463630614	379.2	0.18342979127134723	379.2	0.042270398481973434	379.2	0.005973561037318153	379.2	0.0005904933586337761	379.2	2.9199620493358635e-05
379.6	0.5212144212523719	379.6	0.18340512333965844	379.6	0.04224541429475016	379.6	0.005965591397849463	379.6	0.0005892061986084757	379.6	2.9140101201771032e-05
380.0	0.5212080961416825	380.0	0.1833807716635041	380.0	0.04222043010752688	380.0	0.005957653383934219	380.0	0.0005879222011385198	380.0	2.908111954459203e-05
380.4	0.5211986084756483	380.4	0.18335641998734978	380.4	0.04219512966476913	380.4	0.005949715370018976	380.4	0.0005866413662239089	380.4	2.902213788741303e-05
380.8	0.5211922833649589	380.8	0.18333206831119547	380.8	0.042170145477545856	380.8	0.005941777356103732	380.8	0.0005853636938646427	380.8	2.8963345983554713e-05
381.2	0.5211859582542695	381.2	0.1833077166350411	381.2	0.04214516129032258	381.2	0.005933870967741935	381.2	0.0005840923466160659	381.2	2.8904807084123972e-05
381.6	0.5211796331435801	381.6	0.18328336495888678	381.6	0.04212049335863378	381.6	0.005925996204933587	381.6	0.0005828241619228337	381.6	2.884642631246047e-05
382.0	0.5211733080328906	382.0	0.18325932953826693	382.0	0.0420955091714105	382.0	0.005918121442125238	382.0	0.0005815591397849463	382.0	2.8788266919671095e-05
382.4	0.5211638203668564	382.4	0.1832349778621126	382.4	0.0420708412397217	382.4	0.005910278304870335	382.4	0.0005803004427577483	382.4	2.8730297280202406e-05
382.8	0.521157495256167	382.8	0.18321094244149275	382.8	0.04204585705249842	382.8	0.005902435167615434	382.8	0.0005790417457305502	382.8	2.8672422517394057e-05
383.2	0.5211511701454775	383.2	0.18318690702087287	383.2	0.04202118912080961	383.2	0.005894623655913978	383.2	0.0005777893738140418	383.2	2.8614769133459837e-05
383.6	0.5211448450347881	383.6	0.183162871600253	383.6	0.04199652118912081	383.6	0.005886812144212524	383.6	0.0005765401644528779	383.6	2.8557368753953192e-05
384.0	0.5211385199240988	384.0	0.18313883617963314	384.0	0.04197185325743201	384.0	0.005879032258064517	384.0	0.0005752941176470588	384.0	2.850012650221379e-05
384.4	0.5211290322580645	384.4	0.1831148007590133	384.4	0.0419471853257432	384.4	0.005871283997469956	384.4	0.0005740512333965844	384.4	2.8443232131562302e-05
384.8	0.5211227071473751	384.8	0.1830910815939279	384.8	0.0419225173940544	384.8	0.005863535736875396	384.8	0.0005728146742567995	384.8	2.838621125869703e-05
385.2	0.5211163820366856	385.2	0.18306704617330805	385.2	0.0418978494623656	385.2	0.005855787476280835	385.2	0.0005715812776723593	385.2	2.8329411764705885e-05
385.6	0.5211100569259962	385.6	0.18304332700822265	385.6	0.04187349778621126	385.6	0.005848070841239722	385.6	0.0005703510436432638	385.6	2.827280202403542e-05
386.0	0.5211037318153068	386.0	0.18301960784313728	386.0	0.04184882985452246	386.0	0.005840354206198608	386.0	0.000569123972169513	386.0	2.8216571790006326e-05
386.4	0.5210942441492726	386.4	0.1829958886780519	386.4	0.041824478178368124	386.4	0.005832669196710942	386.4	0.0005679000632511069	386.4	2.8160278304870334e-05
386.8	0.5210879190385832	386.8	0.18297216951296646	386.8	0.041800126502213784	386.8	0.005825015812776724	386.8	0.0005666793168880456	386.8	2.810423782416192e-05
387.2	0.5210815939278938	387.2	0.18294845034788107	387.2	0.04177577482605946	387.2	0.0058173624288425044	387.2	0.0005654648956356736	387.2	2.8048608475648326e-05
387.6	0.5210752688172043	387.6	0.18292504743833018	387.6	0.041751423149905126	387.6	0.005809740670461733	387.6	0.0005642504743833017	387.6	2.7992852624920935e-05
388.0	0.5210689437065149	388.0	0.18290132827324476	388.0	0.04172707147375079	388.0	0.005802118912080962	388.0	0.0005630423782416193	388.0	2.7937444655281468e-05
388.4	0.5210626185958255	388.4	0.18287792536369388	388.4	0.04170271979759646	388.4	0.00579449715370019	388.4	0.0005618374446552815	388.4	2.7882036685642e-05
388.8	0.5210562934851359	388.8	0.18285452245414296	388.8	0.041678684376976596	388.8	0.005786938646426313	388.8	0.0005606356736242885	388.8	2.782675521821632e-05
389.2	0.5210468058191018	389.2	0.18283111954459205	389.2	0.041654332700822264	389.2	0.005779348513598988	389.2	0.00055943706514864	389.2	2.7771853257432004e-05
389.6	0.5210404807084125	389.6	0.1828077166350411	389.6	0.0416302972802024	389.6	0.005771790006325111	389.6	0.0005582447817836811	389.6	2.771710942441493e-05
390.0	0.521034155597723	390.0	0.1827843137254902	390.0	0.04160626185958255	390.0	0.005764263124604681	390.0	0.0005570524984187224	390.0	2.766271347248577e-05
390.4	0.5210278304870336	390.4	0.18276122707147374	390.4	0.041582226438962686	390.4	0.00575673624288425	390.4	0.0005558665401644529	390.4	2.760812776723593e-05
390.8	0.5210215053763441	390.8	0.18273782416192283	390.8	0.04155819101834282	390.8	0.005749240986717268	390.8	0.0005546805819101834	390.8	2.755385831752056e-05
391.2	0.5210151802656546	391.2	0.1827147375079064	391.2	0.041534155597722965	391.2	0.0057417457305502856	391.2	0.0005535009487666034	391.2	2.7499588867805187e-05
391.6	0.5210088551549652	391.6	0.1826913345983555	391.6	0.0415101201771031	391.6	0.005734282099936749	391.6	0.0005523244781783682	391.6	2.7445793801391527e-05
392.0	0.5210025300442758	392.0	0.18266824794433903	392.0	0.041486084756483244	392.0	0.005726818469323214	392.0	0.0005511511701454775	392.0	2.7391903858317523e-05
392.4	0.5209930423782417	392.4	0.18264516129032257	392.4	0.041462365591397855	392.4	0.0057193548387096775	392.4	0.0005499810246679317	392.4	2.733839342188488e-05
392.8	0.5209867172675522	392.8	0.18262207463630614	392.8	0.04143864642631246	392.8	0.005711954459203037	392.8	0.0005488172043010752	392.8	2.728507273877293e-05
393.2	0.5209803921568628	393.2	0.18259930423782417	393.2	0.041414611005692596	393.2	0.005704522454142948	393.2	0.0005476533839342189	393.2	2.7231625553447184e-05
393.6	0.5209740670461733	393.6	0.1825762175838077	393.6	0.04139089184060721	393.6	0.0056971220746363065	393.6	0.0005464927261227071	393.6	2.71786211258697e-05
394.0	0.5209677419354839	394.0	0.18255344718532576	394.0	0.04136717267552182	394.0	0.0056897533206831125	394.0	0.0005453383934218849	394.0	2.712571157495256e-05
394.4	0.5209614168247945	394.4	0.1825303605313093	394.4	0.04134345351043644	394.4	0.005682384566729918	394.4	0.0005441840607210626	394.4	2.7072896900695763e-05
394.8	0.5209550917141049	394.8	0.18250759013282733	394.8	0.04131973434535105	394.8	0.005675047438330171	394.8	0.0005430360531309299	394.8	2.7020145477545858e-05
395.2	0.5209487666034155	395.2	0.18248481973434535	395.2	0.04129633143580013	395.2	0.0056677103099304245	395.2	0.0005418912080961416	395.2	2.6967583807716635e-05
395.6	0.5209424414927262	395.6	0.1824620493358634	395.6	0.04127261227071474	395.6	0.0056603731815306774	395.6	0.0005407463630613536	395.6	2.6915401644528782e-05
396.0	0.5209361163820367	396.0	0.1824392789373814	396.0	0.041248893105629354	396.0	0.005653067678684377	396.0	0.0005396078431372549	396.0	2.6863187855787478e-05
396.4	0.5209297912713473	396.4	0.1824168247944339	396.4	0.041225490196078435	396.4	0.005645793801391525	396.4	0.000538472485768501	396.4	2.6811258697027197e-05
396.8	0.5209234661606579	396.8	0.18239405439595194	396.8	0.041202087286527515	396.8	0.0056385199240986715	396.8	0.0005373402909550917	396.8	2.6759487666034158e-05
397.2	0.5209139784946236	397.2	0.18237160025300445	397.2	0.041178684376976596	397.2	0.005631277672359266	397.2	0.0005362112586970272	397.2	2.6707716635041115e-05
397.6	0.5209076533839342	397.6	0.18234914611005693	397.6	0.041155281467425676	397.6	0.005624035420619861	397.6	0.0005350853889943074	397.6	2.6656388361796335e-05
398.0	0.5209013282732448	398.0	0.18232637571157495	398.0	0.041131878557874764	398.0	0.005616793168880456	398.0	0.0005339626818469323	398.0	2.6604996837444656e-05
398.4	0.5208950031625554	398.4	0.18230392156862746	398.4	0.041108475648323844	398.4	0.005609582542694498	398.4	0.000532843137254902	398.4	2.6553636938646426e-05
398.8	0.520888678051866	398.8	0.18228178368121442	398.8	0.04108507273877293	398.8	0.005602371916508538	398.8	0.0005317267552182164	398.8	2.6502688172043013e-05
399.2	0.5208823529411765	399.2	0.18225932953826693	399.2	0.04106198608475649	399.2	0.005595192915876028	399.2	0.0005306135357368754	399.2	2.6451960784313726e-05
399.6	0.520876027830487	399.6	0.18223687539531944	399.6	0.04103858317520556	399.6	0.005588045540796964	399.6	0.0005295066413662239	399.6	2.6401201771030995e-05
400.0	0.5208697027197976	400.0	0.18221473750790637	400.0	0.041015496521189125	400.0	0.0055808665401644525	400.0	0.0005283997469955724	400.0	2.6350822264389627e-05
400.4	0.5208633776091082	400.4	0.18219228336495888	400.4	0.04099240986717268	400.4	0.005573750790638836	400.4	0.0005272960151802656	400.4	2.630044275774826e-05
400.8	0.5208570524984187	400.8	0.18217014547754587	400.8	0.04096900695762176	400.8	0.00556663504111322	400.8	0.0005261954459203036	400.8	2.6249968374446554e-05
401.2	0.5208507273877293	401.2	0.18214800759013283	401.2	0.04094592030360531	401.2	0.005559519291587603	401.2	0.000525101201771031	401.2	2.6199810246679318e-05
401.6	0.5208444022770399	401.6	0.18212586970271982	401.6	0.040922833649588874	401.6	0.0055524035420619865	401.6	0.0005240069576217584	401.6	2.614987349778621e-05
402.0	0.5208380771663504	402.0	0.18210373181530676	402.0	0.04090006325110689	402.0	0.005545351043643264	402.0	0.0005229158760278306	402.0	2.61e-05
402.4	0.520831752055661	402.4	0.18208159392789375	402.4	0.040876976597090456	402.4	0.0055382669196710945	402.4	0.000521831119544592	402.4	2.605044275774826e-05
402.8	0.5208254269449716	402.8	0.1820597722960152	402.8	0.040853889943074005	402.8	0.005531214421252372	402.8	0.0005207463630613535	402.8	2.600091714104997e-05
403.2	0.5208191018342821	403.2	0.18203763440860216	403.2	0.04083111954459204	403.2	0.005524193548387097	403.2	0.0005196647691334599	403.2	2.5951423149905126e-05
403.6	0.5208127767235926	403.6	0.1820158127767236	403.6	0.040808032890575587	403.6	0.005517172675521822	403.6	0.0005185863377609108	403.6	2.5902498418722327e-05
404.0	0.5208064516129032	404.0	0.18199367488931056	404.0	0.04078526249209362	404.0	0.005510151802656547	404.0	0.0005175142314990512	404.0	2.5853510436432638e-05
404.4	0.5208001265022139	404.4	0.181971853257432	404.4	0.04076249209361164	404.4	0.005503162555344719	404.4	0.0005164421252371917	404.4	2.5804427577482608e-05
404.8	0.5207938013915244	404.8	0.18195003162555345	404.8	0.04073972169512966	404.8	0.005496204933586338	404.8	0.0005153731815306768	404.8	2.5755502846299813e-05
405.2	0.520787476280835	405.2	0.1819282099936749	405.2	0.040716951296647694	405.2	0.005489215686274511	405.2	0.0005143074003795067	405.2	2.5706989247311828e-05
405.6	0.5207811511701455	405.6	0.18190638836179635	405.6	0.04069418089816572	405.6	0.005482289690069577	405.6	0.000513247944339026	405.6	2.5658444022770402e-05
406.0	0.520774826059456	406.0	0.18188488298545225	406.0	0.040671410499683744	406.0	0.0054753320683111955	406.0	0.0005121884882985452	406.0	2.56101201771031e-05
406.4	0.5207685009487666	406.4	0.1818630613535737	406.4	0.040648956356736245	406.4	0.005468437697659709	406.4	0.0005111321948134092	406.4	2.5561796331435802e-05
406.8	0.5207621758380772	406.8	0.18184155597722962	406.8	0.04062618595825427	406.8	0.005461511701454776	406.8	0.000510079063883618	406.8	2.5513757115749528e-05
407.2	0.5207558507273877	407.2	0.18182005060088552	407.2	0.04060373181530677	407.2	0.0054546173308032886	407.2	0.0005090290955091715	407.2	2.5466097406704616e-05
407.6	0.5207495256166984	407.6	0.18179822896900696	407.6	0.040581277672359264	407.6	0.00544775458570525	407.6	0.0005079822896900696	407.6	2.5418311195445924e-05
408.0	0.5207432005060089	408.0	0.18177672359266286	408.0	0.040558507273877296	408.0	0.00544089184060721	408.0	0.0005069386464263125	408.0	2.537058823529412e-05
408.4	0.5207368753953194	408.4	0.1817552182163188	408.4	0.0405360531309298	408.4	0.005434029095509172	408.4	0.0005058981657179001	408.4	2.5323244781783684e-05
408.8	0.52073055028463	408.8	0.18173402909550918	408.8	0.04051359898798229	408.8	0.00542719797596458	408.8	0.0005048576850094878	408.8	2.52758697027198e-05
409.2	0.5207242251739406	409.2	0.1817125237191651	409.2	0.04049114484503479	409.2	0.005420366856419987	409.2	0.0005038235294117647	409.2	2.522865275142315e-05
409.6	0.5207179000632511	409.6	0.181691018342821	409.6	0.04046900695762176	409.6	0.005413567362428842	409.6	0.0005027925363693865	409.6	2.5181625553447185e-05
410.0	0.5207115749525617	410.0	0.1816698292220114	410.0	0.04044655281467426	410.0	0.0054067678684376974	410.0	0.0005017647058823529	410.0	2.5134788108791905e-05
410.4	0.5207052498418722	410.4	0.18164832384566731	410.4	0.040424098671726756	410.4	0.005399999999999999	410.4	0.0005007368753953194	410.4	2.5087919038583177e-05
410.8	0.5206989247311828	410.8	0.1816271347248577	410.8	0.040401960784313726	410.8	0.005393232131562303	410.8	0.0004997153700189754	410.8	2.504123972169513e-05
411.2	0.5206925996204934	411.2	0.18160594560404808	411.2	0.0403798228969007	411.2	0.005386464263124605	411.2	0.0004986938646426313	411.2	2.4994845034788107e-05
411.6	0.520686274509804	411.6	0.18158475648323846	411.6	0.040357368753953196	411.6	0.005379728020240355	411.6	0.0004976755218216319	411.6	2.4948481973434537e-05
412.0	0.5206799493991145	412.0	0.18156356736242885	412.0	0.04033523086654017	412.0	0.005372991777356104	412.0	0.000496663504111322	412.0	2.4902308665401645e-05
412.4	0.5206767868437698	412.4	0.18154237824161923	412.4	0.040313092979127135	412.4	0.0053662871600253	412.4	0.0004956514864010121	412.4	2.4856198608475647e-05
412.8	0.5206704617330803	412.8	0.1815215053763441	412.8	0.040290955091714105	412.8	0.005359582542694497	412.8	0.0004946426312460468	412.8	2.481024667931689e-05
413.2	0.5206641366223909	413.2	0.18150031625553448	413.2	0.040268817204301074	413.2	0.005352909550917141	413.2	0.0004936369386464263	413.2	2.476426312460468e-05
413.6	0.5206578115117014	413.6	0.18147944339025934	413.6	0.040246679316888044	413.6	0.005346236559139785	413.6	0.0004926344086021505	413.6	2.4718722327640734e-05
414.0	0.5206514864010121	414.0	0.18145825426944973	414.0	0.04022485768500949	414.0	0.005339563567362429	414.0	0.0004916350411132194	414.0	2.467311827956989e-05
414.4	0.5206451612903227	414.4	0.1814373814041746	414.4	0.04020271979759646	414.4	0.00533292220113852	414.4	0.0004906356736242884	414.4	2.462776723592663e-05
414.8	0.5206388361796331	414.8	0.18141650853889943	414.8	0.040180898165717904	414.8	0.005326280834914611	414.8	0.0004896426312460468	414.8	2.4582384566729918e-05
415.2	0.5206325110689437	415.2	0.1813956356736243	415.2	0.040158760278304874	415.2	0.00531967109424415	415.2	0.0004886495888678052	415.2	2.4537381404174576e-05
415.6	0.5206261859582543	415.6	0.18137476280834916	415.6	0.04013693864642631	415.6	0.005313061353573688	415.6	0.000487662871600253	415.6	2.449244149272612e-05
416.0	0.5206198608475648	416.0	0.18135420619860848	416.0	0.04011511701454776	416.0	0.005306483238456673	416.0	0.0004866761543327008	416.0	2.4447438330170776e-05
416.4	0.5206135357368754	416.4	0.18133333333333335	416.4	0.0400932953826692	416.4	0.0052999051233396585	416.4	0.00048569259962049337	416.4	2.4402751423149907e-05
416.8	0.520607210626186	416.8	0.1813124604680582	416.8	0.04007147375079064	416.8	0.005293327008222644	416.8	0.00048471220746363063	416.8	2.4358064516129035e-05
417.2	0.5206008855154965	417.2	0.1812919038583175	417.2	0.04004965211891209	417.2	0.005286780518659077	417.2	0.0004837349778621126	417.2	2.431337760910816e-05
417.6	0.5205977229601518	417.6	0.18127134724857685	417.6	0.040027830487033525	417.6	0.00528023402909551	417.6	0.00048276091081593926	417.6	2.4269133459835547e-05
418.0	0.5205913978494624	418.0	0.1812507906388362	418.0	0.04000632511068944	418.0	0.005273719165085389	418.0	0.000481786843769766	418.0	2.4224857685009488e-05
418.4	0.520585072738773	418.4	0.1812302340290955	418.4	0.03998450347881088	418.4	0.005267204301075269	418.4	0.00048081910183428217	418.4	2.4180740037950664e-05
418.8	0.5205787476280835	418.8	0.18120967741935484	418.8	0.0399629981024668	418.8	0.005260689437065149	418.8	0.00047985135989879826	418.8	2.413674889310563e-05
419.2	0.5205724225173941	419.2	0.1811891208096142	419.2	0.03994117647058824	419.2	0.005254206198608476	419.2	0.00047888678051865907	419.2	2.4092915876027832e-05
419.6	0.5205660974067046	419.6	0.1811685641998735	419.6	0.03991967109424415	419.6	0.005247722960151803	419.6	0.00047792536369386466	419.6	2.4049272612270716e-05
420.0	0.5205597722960151	420.0	0.18114800759013283	420.0	0.039898165717900065	420.0	0.005241271347248577	420.0	0.0004769671094244149	420.0	2.4005755850727386e-05
420.4	0.5205534471853258	420.4	0.18112776723592663	420.4	0.03987666034155598	420.4	0.005234819734345351	420.4	0.00047601201771031	420.4	2.3962112586970273e-05
420.8	0.5205471220746364	420.8	0.18110752688172044	420.8	0.03985515496521189	420.8	0.005228368121442125	420.8	0.0004750600885515497	420.8	2.3918722327640735e-05
421.2	0.5205439595192917	421.2	0.18108697027197979	421.2	0.03983364958886781	421.2	0.005221948134092347	421.2	0.00047410815939278944	421.2	2.387555344718533e-05
421.6	0.5205376344086022	421.6	0.18106672991777356	421.6	0.03981214421252372	421.6	0.005215528146742568	421.6	0.00047315939278937385	421.6	2.3832511068943707e-05
422.0	0.5205313092979127	422.0	0.18104648956356736	422.0	0.039790955091714104	422.0	0.005209139784946237	422.0	0.0004722169512966477	422.0	2.3789500316255536e-05
422.4	0.5205249841872233	422.4	0.18102624920936117	422.4	0.039769449715370025	422.4	0.005202751423149906	422.4	0.0004712745098039216	422.4	2.37466476913346e-05
422.8	0.5205186590765338	422.8	0.18100600885515497	422.8	0.03974826059456041	422.8	0.005196394686907021	422.8	0.00047033206831119547	422.8	2.3703795066413663e-05
423.2	0.5205123339658444	423.2	0.18098576850094877	423.2	0.03972675521821632	423.2	0.00519000632511069	423.2	0.00046939595192915876	423.2	2.36612586970272e-05
423.6	0.5205060088551551	423.6	0.18096584440227706	423.6	0.039705566097406705	423.6	0.005183681214421252	423.6	0.00046846299810246683	423.6	2.361888045540797e-05
424.0	0.5204996837444655	424.0	0.18094560404807086	424.0	0.03968437697659709	424.0	0.005177324478178368	424.0	0.00046753004427577485	424.0	2.3576375711574956e-05
424.4	0.5204965211891208	424.4	0.18092567994939912	424.4	0.03966318785578748	424.4	0.0051709993674889316	424.4	0.0004666002530044276	424.4	2.3533997469955726e-05
424.8	0.5204901960784314	424.8	0.18090543959519292	424.8	0.03964199873497786	424.8	0.005164705882352941	424.8	0.00046567362428842504	424.8	2.3492188488298545e-05
425.2	0.520483870967742	425.2	0.1808855154965212	425.2	0.03962080961416825	425.2	0.005158412397216951	425.2	0.0004647501581277673	425.2	2.345012650221379e-05
425.6	0.5204775458570525	425.6	0.18086559139784947	425.6	0.03959962049335864	425.6	0.005152118912080962	425.6	0.00046382669196710945	425.6	2.3408159392789376e-05
426.0	0.5204712207463631	426.0	0.18084566729917775	426.0	0.039578431372549024	426.0	0.005145825426944972	426.0	0.00046290955091714107	426.0	2.336641366223909e-05
426.4	0.5204648956356736	426.4	0.180825743200506	426.4	0.03955755850727388	426.4	0.0051395635673624285	426.4	0.0004619924098671727	426.4	2.3324857685009487e-05
426.8	0.5204585705249842	426.8	0.1808058191018343	426.8	0.039536369386464265	426.8	0.0051333333333333335	426.8	0.0004610784313725491	426.8	2.3283080328905756e-05
427.2	0.5204554079696395	427.2	0.18078621125869704	427.2	0.03951549652118912	427.2	0.005127103099304238	427.2	0.00046016445287792537	427.2	2.324168247944339e-05
427.6	0.5204490828589501	427.6	0.1807662871600253	427.6	0.039494307400379514	427.6	0.005120872865275143	427.6	0.00045925679949399115	427.6	2.320022137887413e-05
428.0	0.5204427577482607	428.0	0.18074667931688804	428.0	0.039473434535104365	428.0	0.005114642631246047	428.0	0.0004583491461100569	428.0	2.3159297912713473e-05
428.4	0.5204364326375712	428.4	0.18072675521821632	428.4	0.039452561669829224	428.4	0.005108444022770399	428.4	0.00045744781783681215	428.4	2.3118342820999366e-05
428.8	0.5204301075268817	428.8	0.18070714737507906	428.8	0.03943168880455408	428.8	0.005102277039848197	428.8	0.00045654648956356737	428.8	2.307729285262492e-05
429.2	0.5204237824161922	429.2	0.18068753953194183	429.2	0.03941081593927894	429.2	0.005096078431372549	429.2	0.0004556451612903226	429.2	2.3036242884250477e-05
429.6	0.5204206198608475	429.6	0.18066793168880457	429.6	0.0393899430740038	429.6	0.005089911448450348	429.6	0.00045475015812776725	429.6	2.2995572422517395e-05
430.0	0.5204142947501581	430.0	0.1806483238456673	430.0	0.03936907020872866	430.0	0.0050837760910815944	430.0	0.0004538551549652119	430.0	2.295515496521189e-05
430.4	0.5204079696394688	430.4	0.18062871600253005	430.4	0.039348513598987986	430.4	0.00507764073371284	430.4	0.0004529633143580013	430.4	2.2914800759013284e-05
430.8	0.5204016445287794	430.8	0.18060910815939282	430.8	0.039327640733712844	430.8	0.005071505376344086	430.8	0.0004520746363061354	430.8	2.287428842504744e-05
431.2	0.5203953194180898	431.2	0.18058981657179002	431.2	0.0393067678684377	431.2	0.005065370018975332	431.2	0.00045118912080961416	431.2	2.283406072106262e-05
431.6	0.5203889943074004	431.6	0.18057020872865276	431.6	0.039286211258697024	431.6	0.0050592662871600256	431.6	0.000450303605313093	431.6	2.2793864642631246e-05
432.0	0.5203858317520557	432.0	0.18055091714104995	432.0	0.03926565464895636	432.0	0.005053194180898166	432.0	0.00044942125237191653	432.0	2.2753700189753322e-05
432.4	0.5203795066413662	432.4	0.18053130929791272	432.4	0.03924478178368122	432.4	0.005047090449082858	432.4	0.0004485420619860848	432.4	2.2713757115749527e-05
432.8	0.5203731815306768	432.8	0.18051201771030995	432.8	0.039224225173940544	432.8	0.005041018342820999	432.8	0.0004476660341555977	432.8	2.2673972169512967e-05
433.2	0.5203668564199874	433.2	0.18049272612270714	433.2	0.03920366856419988	433.2	0.005034977862112587	433.2	0.0004467900063251107	433.2	2.2634313725490197e-05
433.6	0.5203605313092979	433.6	0.18047343453510437	433.6	0.039183111954459206	433.6	0.0050289373814041746	433.6	0.00044592030360531313	433.6	2.259475015812777e-05
434.0	0.5203573687539532	434.0	0.1804541429475016	434.0	0.03916255534471853	434.0	0.0050228969006957625	434.0	0.00044505060088551556	434.0	2.255540796963947e-05
434.4	0.5203510436432638	434.4	0.1804348513598988	434.4	0.03914231499051233	434.4	0.00501685641998735	434.4	0.00044418089816571787	434.4	2.2515939278937385e-05
434.8	0.5203447185325744	434.8	0.18041555977229604	434.8	0.039121758380771664	434.8	0.005010847564832385	434.8	0.0004433175205566098	434.8	2.2476597090449084e-05
435.2	0.5203383934218849	435.2	0.18039658444022771	435.2	0.039101201771031	435.2	0.005004838709677419	435.2	0.0004424541429475016	435.2	2.243744465528147e-05
435.6	0.5203320683111955	435.6	0.18037729285262494	435.6	0.039080961416824794	435.6	0.004998861480075902	435.6	0.00044159392789373813	435.6	2.2398481973434536e-05
436.0	0.5203289057558508	436.0	0.18035831752055662	436.0	0.03906040480708412	436.0	0.004992884250474384	436.0	0.00044073687539531944	436.0	2.2359266287160027e-05
436.4	0.5203225806451612	436.4	0.18033902593295384	436.4	0.03904016445287793	436.4	0.0049869070208728656	436.4	0.00043987982289690075	436.4	2.232055660974067e-05
436.8	0.5203162555344718	436.8	0.18032005060088552	436.8	0.03901992409867173	436.8	0.004980961416824794	436.8	0.0004390259329538267	436.8	2.2281973434535102e-05
437.2	0.5203099304237825	437.2	0.18030107526881722	437.2	0.038999683744465524	437.2	0.004975015812776724	437.2	0.0004381752055660974	437.2	2.2243200506008857e-05
437.6	0.520303605313093	437.6	0.18028209993674887	437.6	0.03897912713472486	437.6	0.0049691018342821	437.6	0.00043732764073371283	437.6	2.2204743833017078e-05
438.0	0.5203004427577483	438.0	0.18026312460468058	438.0	0.03895888678051866	438.0	0.004963156230234029	438.0	0.0004364800759013283	438.0	2.2166382036685643e-05
438.4	0.5202941176470589	438.4	0.1802441492726123	438.4	0.038938962681846934	438.4	0.004957273877292853	438.4	0.00043563883617963315	438.4	2.2128051865907655e-05
438.8	0.5202877925363694	438.8	0.18022549019607842	438.8	0.03891872232764074	438.8	0.004951359898798229	438.8	0.0004347944339025933	438.8	2.208978494623656e-05
439.2	0.5202814674256799	439.2	0.18020651486401013	439.2	0.03889848197343454	439.2	0.0049454775458570525	439.2	0.0004339563567362429	439.2	2.2051612903225808e-05
439.6	0.5202783048703352	439.6	0.1801875395319418	439.6	0.038878241619228336	439.6	0.004939595192915876	439.6	0.0004331182795698925	439.6	2.2013788741302974e-05
440.0	0.5202719797596458	440.0	0.18016888045540796	440.0	0.03885831752055661	440.0	0.004933744465528147	440.0	0.00043228336495888684	440.0	2.1975932953826694e-05
440.4	0.5202656546489564	440.4	0.18014990512333967	440.4	0.03883807716635042	440.4	0.004927893738140418	440.4	0.0004314516129032258	440.4	2.1938140417457303e-05
440.8	0.520259329538267	440.8	0.1801312460468058	440.8	0.03881815306767869	440.8	0.004922043010752689	440.8	0.00043061986084756487	440.8	2.1900569259962052e-05
441.2	0.5202530044275775	441.2	0.180112586970272	441.2	0.03879822896900696	441.2	0.004916223908918407	441.2	0.0004297944339025933	441.2	2.1863092979127135e-05
441.6	0.5202498418722328	441.6	0.18009392789373815	441.6	0.038778304870335234	441.6	0.0049104048070841245	441.6	0.00042896584440227706	441.6	2.1825585072738774e-05
442.0	0.5202435167615433	442.0	0.18007526881720431	442.0	0.03875806451612903	442.0	0.004904585705249842	442.0	0.00042814358001265024	442.0	2.1788077166350413e-05
442.4	0.5202371916508539	442.4	0.18005660974067045	442.4	0.0387381404174573	442.4	0.004898798228969007	442.4	0.0004273213156230234	442.4	2.175091714104997e-05
442.8	0.5202308665401645	442.8	0.18003795066413664	442.8	0.03871821631878558	442.8	0.004893010752688172	442.8	0.00042650221378874137	442.8	2.1713757115749527e-05
443.2	0.5202277039848198	443.2	0.18001960784313725	443.2	0.03869860847564832	443.2	0.0048872232764073376	443.2	0.00042568627450980393	443.2	2.167662871600253e-05
443.6	0.5202213788741302	443.6	0.18000094876660344	443.6	0.038678684376976594	443.6	0.00488146742567995	443.6	0.00042487033523086655	443.6	2.1639626818469326e-05
444.0	0.5202150537634409	444.0	0.17998260594560406	444.0	0.03865876027830487	444.0	0.004875711574952563	444.0	0.0004240575585072739	444.0	2.1602783048703354e-05
444.4	0.5202087286527515	444.4	0.17996394686907022	444.4	0.03863915243516761	444.4	0.004869955724225173	444.4	0.00042324794433902594	444.4	2.156600253004428e-05
444.8	0.5202055660974068	444.8	0.17994560404807083	444.8	0.03861922833649589	444.8	0.004864231499051234	444.8	0.000422438330170778	444.8	2.152953826691967e-05
445.2	0.5201992409867173	445.2	0.17992726122707148	445.2	0.03859962049335863	445.2	0.004858507273877293	445.2	0.0004216350411132195	445.2	2.149291587602783e-05
445.6	0.5201929158760279	445.6	0.17990891840607212	445.6	0.038579696394686905	445.6	0.004852783048703352	445.6	0.0004208285895003163	445.6	2.1456451612903225e-05
446.0	0.5201865907653384	446.0	0.17989057558507274	446.0	0.03856008855154965	446.0	0.004847090449082859	446.0	0.00042002846299810245	446.0	2.1419797596457938e-05
446.4	0.5201834282099936	446.4	0.17987223276407338	446.4	0.0385404807084124	446.4	0.004841397849462366	446.4	0.00041922833649588867	446.4	2.138383934218849e-05
446.8	0.5201771030993042	446.8	0.17985388994307402	446.8	0.03852087286527514	446.8	0.00483573687539532	446.8	0.0004184313725490196	446.8	2.1347691334598354e-05
447.2	0.5201707779886148	447.2	0.17983554712207464	447.2	0.03850126502213789	447.2	0.004830044275774826	447.2	0.0004176344086021506	447.2	2.1311416824794437e-05
447.6	0.5201644528779255	447.6	0.17981720430107528	447.6	0.038481657179000636	447.6	0.00482438330170778	447.6	0.00041684376976597093	447.6	2.1275363693864642e-05
448.0	0.5201612903225807	448.0	0.17979917773561038	448.0	0.03846204933586338	448.0	0.004818753953194181	448.0	0.0004160499683744466	448.0	2.123969006957622e-05
448.4	0.5201549652118913	448.4	0.17978083491461103	448.4	0.038442441492726125	448.4	0.004813124604680582	448.4	0.00041526249209361164	448.4	2.1203795066413663e-05
448.8	0.5201486401012018	448.8	0.17976280834914612	448.8	0.03842283364958887	448.8	0.004807495256166983	448.8	0.00041447501581277674	448.8	2.116799493991145e-05
449.2	0.5201423149905123	449.2	0.17974478178368122	449.2	0.03840354206198609	449.2	0.0048018659076533845	449.2	0.0004136907020872865	449.2	2.1132574320050603e-05
449.6	0.5201391524351676	449.6	0.17972643896268187	449.6	0.03838393421884883	449.6	0.004796268184693232	449.6	0.00041290638836179633	449.6	2.1097058823529413e-05
450.0	0.5201328273244782	450.0	0.17970841239721697	450.0	0.038364642631246046	450.0	0.004790670461733081	450.0	0.0004121283997469956	450.0	2.106157495256167e-05
450.4	0.5201265022137888	450.4	0.17969038583175206	450.4	0.038345034788108794	450.4	0.004785104364326376	450.4	0.0004113472485768501	450.4	2.1026312460468057e-05
450.8	0.5201201771030993	450.8	0.17967235926628716	450.8	0.03832574320050601	450.8	0.004779506641366224	450.8	0.00041057242251739406	450.8	2.0991302972802024e-05
451.2	0.5201170145477546	451.2	0.17965464895635674	451.2	0.038306451612903226	451.2	0.004773940543959519	451.2	0.00040979759645793805	451.2	2.0956166982922204e-05
451.6	0.5201106894370652	451.6	0.17963662239089184	451.6	0.03828716002530044	451.6	0.004768406072106262	451.6	0.0004090259329538267	451.6	2.0921094244149274e-05
452.0	0.5201043643263757	452.0	0.17961859582542694	452.0	0.03826786843769766	452.0	0.0047628716002530045	452.0	0.0004082542694497154	452.0	2.0886021505376347e-05
452.4	0.520101201771031	452.4	0.17960088551549652	452.4	0.038248576850094876	452.4	0.004757337128399747	452.4	0.00040748576850094877	452.4	2.0851233396584443e-05
452.8	0.5200948766603416	452.8	0.17958285895003165	452.8	0.0382292852624921	452.8	0.004751802656546489	452.8	0.00040672043010752686	452.8	2.0816476913345985e-05
453.2	0.5200885515496522	453.2	0.1795651486401012	453.2	0.03820999367488931	453.2	0.0047462998102466795	453.2	0.000405955091714105	453.2	2.0781657179000634e-05
453.6	0.5200822264389626	453.6	0.17954712207463633	453.6	0.038191018342821	453.6	0.004740796963946869	453.6	0.00040519291587602787	453.6	2.074696394686907e-05
454.0	0.5200790638836179	454.0	0.17952941176470588	454.0	0.03817172675521822	454.0	0.004735294117647059	454.0	0.0004044339025932954	454.0	2.071249209361164e-05
454.4	0.5200727387729285	454.4	0.17951170145477546	454.4	0.03815243516761544	454.4	0.004729822896900696	454.4	0.00040367488931056293	454.4	2.0678368121442127e-05
454.8	0.5200664136622392	454.8	0.17949399114484504	454.8	0.038133459835547126	454.8	0.004724351676154333	454.8	0.00040291903858317524	454.8	2.0644086021505377e-05
455.2	0.5200600885515497	455.2	0.17947628083491463	455.2	0.038114168247944336	455.2	0.00471888045540797	455.2	0.0004021663504111322	455.2	2.0609867172675524e-05
455.6	0.520056925996205	455.6	0.17945857052498418	455.6	0.038095192915876035	455.6	0.004713440860215054	455.6	0.0004014136622390892	455.6	2.0575869702719796e-05
456.0	0.5200506008855156	456.0	0.17944117647058824	456.0	0.03807621758380772	456.0	0.004708001265022139	456.0	0.00040066413662239093	456.0	2.0541777356103734e-05
456.4	0.520044275774826	456.4	0.17942346616065782	456.4	0.038057242251739405	456.4	0.004702561669829222	456.4	0.0003999146110056926	456.4	2.0507906388361795e-05
456.8	0.5200411132194813	456.8	0.1794057558507274	456.8	0.0380382669196711	456.8	0.004697153700189753	456.8	0.0003991682479443391	456.8	2.047406704617331e-05
457.2	0.5200347881087919	457.2	0.17938836179633144	457.2	0.03801929158760278	457.2	0.004691714104996838	457.2	0.0003984250474383302	457.2	2.044025932953827e-05
457.6	0.5200284629981025	457.6	0.17937065148640102	457.6	0.038000316255534475	457.6	0.004686337760910816	457.6	0.00039768184693232136	457.6	2.0406704617330805e-05
458.0	0.5200253004427577	458.0	0.17935325743200506	458.0	0.03798134092346616	458.0	0.004680929791271347	458.0	0.0003969418089816572	458.0	2.0372960151802656e-05
458.4	0.5200189753320684	458.4	0.17933586337760912	458.4	0.03796236559139785	458.4	0.004675553447185326	458.4	0.000396201771030993	458.4	2.0339500316255533e-05
458.8	0.5200126502213789	458.8	0.17931846932321316	458.8	0.03794370651486401	458.8	0.0046701771030993044	458.8	0.00039546489563567364	458.8	2.03061669829222e-05
459.2	0.5200063251106894	459.2	0.1793010752688172	459.2	0.0379247311827957	459.2	0.00466483238456673	459.2	0.00039473118279569893	459.2	2.027283364958887e-05
459.6	0.5200031625553447	459.6	0.17928368121442126	459.6	0.037905755850727384	459.6	0.004659456040480709	459.6	0.00039400063251106895	459.6	2.0239848197343454e-05
460.0	0.5199968374446553	460.0	0.1792662871600253	460.0	0.037887096774193545	460.0	0.0046541429475015815	460.0	0.0003932669196710943	460.0	2.020651486401012e-05
460.4	0.5199905123339659	460.4	0.17924889310562936	460.4	0.03786843769765971	460.4	0.004648798228969007	460.4	0.000392539531941809	460.4	2.0173561037318153e-05
460.8	0.5199873497786212	460.8	0.1792314990512334	460.8	0.0378494623655914	460.8	0.00464348513598988	460.8	0.0003918121442125237	460.8	2.0140512333965844e-05
461.2	0.5199810246679317	461.2	0.17921410499683746	461.2	0.03783080328905756	461.2	0.004638172043010752	461.2	0.0003910879190385832	461.2	2.0107685009487666e-05
461.6	0.5199746995572422	461.6	0.17919702719797598	461.6	0.03781214421252372	461.6	0.004632858950031626	461.6	0.0003903636938646426	461.6	2.0074920936116383e-05
462.0	0.5199715370018975	462.0	0.17917963314358004	462.0	0.03779348513598988	462.0	0.004627577482605946	462.0	0.0003896426312460468	462.0	2.0041998734977864e-05
462.4	0.5199652118912081	462.4	0.17916255534471853	462.4	0.03777482605945604	462.4	0.004622296015180266	462.4	0.0003889247311827957	462.4	2.0009614168247947e-05
462.8	0.5199588867805187	462.8	0.17914547754585708	462.8	0.0377561669829222	462.8	0.004617014547754586	462.8	0.0003882068311195446	462.8	1.9977071473750792e-05
463.2	0.5199525616698293	463.2	0.17912839974699557	463.2	0.037737507906388364	463.2	0.004611733080328906	463.2	0.0003874920936116382	463.2	1.9944781783681216e-05
463.6	0.5199493991144846	463.6	0.17911100569259963	463.6	0.037718848829854525	463.6	0.004606483238456673	463.6	0.00038677735610373183	463.6	1.9912333965844405e-05
464.0	0.519943074003795	464.0	0.17909392789373813	464.0	0.037700506008855154	464.0	0.00460123339658444	464.0	0.00038606578115117017	464.0	1.987979127134725e-05
464.4	0.5199367488931056	464.4	0.17907685009487667	464.4	0.037681846932321315	464.4	0.004596015180265654	464.4	0.0003853542061986085	464.4	1.984753320683112e-05
464.8	0.5199335863377609	464.8	0.17906008855154967	464.8	0.03766350411132195	464.8	0.004590765338393423	464.8	0.00038464579380139156	464.8	1.981552814674257e-05
465.2	0.5199272612270714	465.2	0.17904301075268816	465.2	0.03764484503478811	465.2	0.004585578747628084	465.2	0.00038394054395951934	465.2	1.9783428209993675e-05
465.6	0.5199209361163821	465.6	0.1790259329538267	465.6	0.03762650221378874	465.6	0.004580360531309298	465.6	0.00038323529411764707	465.6	1.9751518026565465e-05
466.0	0.5199177735610374	466.0	0.17900885515496523	466.0	0.03760815939278937	466.0	0.004575142314990513	466.0	0.00038253320683111956	466.0	1.9719481340923468e-05
466.4	0.519911448450348	466.4	0.1789920936116382	466.4	0.037589500316255534	466.4	0.004569955724225174	466.4	0.00038183111954459206	466.4	1.9687792536369387e-05
466.8	0.5199051233396584	466.8	0.17897501581277672	466.8	0.03757115749525617	466.8	0.004564800759013283	466.8	0.00038113219481340923	466.8	1.9655945604048074e-05
467.2	0.5199019607843137	467.2	0.17895825426944972	467.2	0.0375528146742568	467.2	0.004559614168247945	467.2	0.00038043643263757117	467.2	1.9624446552814675e-05
467.6	0.5198956356736243	467.6	0.1789414927261227	467.6	0.03753447185325744	467.6	0.0045544592030360535	467.6	0.0003797406704617331	467.6	1.9593010752688176e-05
468.0	0.5198893105629349	468.0	0.17892441492726124	468.0	0.037516129032258067	468.0	0.004549304237824162	468.0	0.0003790480708412397	468.0	1.956157495256167e-05
468.4	0.5198861480075901	468.4	0.17890765338393422	468.4	0.037497786211258696	468.4	0.004544180898165718	468.4	0.0003783554712207464	468.4	1.9530075901328274e-05
468.8	0.5198798228969007	468.8	0.17889089184060722	468.8	0.0374797596457938	468.8	0.004539025932953827	468.8	0.0003776660341555977	468.8	1.949889310562935e-05
469.2	0.5198734977862113	469.2	0.1788741302972802	469.2	0.03746141682479444	469.2	0.0045339025932953836	469.2	0.0003769765970904491	469.2	1.9467583807716636e-05
469.6	0.5198703352308666	469.6	0.1788573687539532	469.6	0.03744307400379507	469.6	0.004528779253636939	469.6	0.0003762903225806452	469.6	1.94365275142315e-05
470.0	0.5198640101201771	470.0	0.17884092346616065	470.0	0.037425047438330174	470.0	0.004523687539531942	470.0	0.00037560404807084123	470.0	1.940550284629981e-05
470.4	0.5198576850094877	470.4	0.17882416192283365	470.4	0.037406704617330803	470.4	0.004518595825426945	470.4	0.00037492093611638205	470.4	1.937441492726123e-05
470.8	0.519854522454143	470.8	0.17880740037950665	470.8	0.03738867805186591	470.8	0.004513504111321948	470.8	0.00037424098671726754	470.8	1.934364326375712e-05
471.2	0.5198481973434536	471.2	0.17879095509171414	471.2	0.03737033523086654	471.2	0.004508412397216951	471.2	0.0003735610373181531	471.2	1.9312681846932323e-05
471.6	0.5198418722327641	471.6	0.17877419354838708	471.6	0.03735230866540165	471.6	0.004503352308665402	471.6	0.0003728842504743833	471.6	1.9282226438962683e-05
472.0	0.5198387096774193	472.0	0.17875774826059457	472.0	0.03733428209993675	472.0	0.004498292220113853	472.0	0.00037220746363061355	472.0	1.925135989879823e-05
472.4	0.5198323845667299	472.4	0.17874098671726757	472.4	0.037316255534471855	472.4	0.00449326375711575	472.4	0.0003715338393421885	472.4	1.9220714737507906e-05
472.8	0.5198260594560404	472.8	0.17872454142947503	472.8	0.037298228969006954	472.8	0.0044882036685642	472.8	0.00037086021505376346	472.8	1.9190385831752057e-05
473.2	0.5198228969006958	473.2	0.17870809614168248	473.2	0.037280202403542066	473.2	0.004483175205566097	473.2	0.0003701897533206831	473.2	1.9159930423782416e-05
473.6	0.5198165717900064	473.6	0.17869165085388997	473.6	0.037262175838077165	473.6	0.004478146742567995	473.6	0.0003695192915876028	473.6	1.912953826691967e-05
474.0	0.519810246679317	474.0	0.17867520556609742	474.0	0.03724414927261227	474.0	0.00447314990512334	474.0	0.0003688519924098672	474.0	1.9099082858950032e-05
474.4	0.5198070841239723	474.4	0.17865876027830488	474.4	0.037226122707147376	474.4	0.004468121442125238	474.4	0.0003681878557874763	474.4	1.9068848829854524e-05
474.8	0.5198007590132827	474.8	0.17864231499051234	474.8	0.03720841239721696	474.8	0.004463124604680581	474.8	0.0003675237191650854	474.8	1.9038836179633143e-05
475.2	0.5197944339025933	475.2	0.17862586970271982	475.2	0.037190385831752056	475.2	0.004458159392789374	475.2	0.0003668595825426945	475.2	1.9008665401644532e-05
475.6	0.5197912713472486	475.6	0.17860942441492728	475.6	0.03717267552182164	475.6	0.004453162555344719	475.6	0.0003661986084756483	475.6	1.8978716002530046e-05
476.0	0.5197849462365591	476.0	0.17859329538266921	476.0	0.037154648956356735	476.0	0.0044481973434535105	476.0	0.0003655407969639469	476.0	1.8948766603415563e-05
476.4	0.5197817836812144	476.4	0.17857685009487667	476.4	0.03713693864642631	476.4	0.004443232131562302	476.4	0.00036488298545224543	476.4	1.891897533206831e-05
476.8	0.519775458570525	476.8	0.1785607210626186	476.8	0.03711891208096142	476.8	0.004438266919671094	476.8	0.0003642283364958887	476.8	1.8889247311827957e-05
477.2	0.5197691334598356	477.2	0.17854427577482607	477.2	0.037101201771030996	477.2	0.004433333333333333	477.2	0.00036357368753953194	477.2	1.88595825426945e-05
477.6	0.5197659709044908	477.6	0.178528146742568	477.6	0.03708349146110057	477.6	0.004428399746995573	477.6	0.0003629222011385199	477.6	1.8830044275774827e-05
478.0	0.5197596457938014	478.0	0.17851201771030994	478.0	0.03706578115117015	478.0	0.004423466160657812	478.0	0.00036227071473750793	478.0	1.8800506008855157e-05
478.4	0.519753320683112	478.4	0.17849588867805188	478.4	0.037048070841239726	478.4	0.004418564199873498	478.4	0.0003616223908918406	478.4	1.8771062618595825e-05
478.8	0.5197501581277673	478.8	0.1784797596457938	478.8	0.0370303605313093	478.8	0.004413662239089184	478.8	0.0003609740670461733	478.8	1.8741524351676152e-05
479.2	0.5197438330170778	479.2	0.17846363061353573	479.2	0.03701265022137888	479.2	0.004408760278304871	479.2	0.00036032890575585073	479.2	1.8712397216951297e-05
479.6	0.5197375079063884	479.6	0.17844750158127767	479.6	0.036994939911448456	479.6	0.004403858317520557	479.6	0.00035968374446552814	479.6	1.868308032890576e-05
480.0	0.5197343453510437	480.0	0.1784313725490196	480.0	0.03697722960151803	480.0	0.004398956356736243	480.0	0.00035904174573055033	480.0	1.8654016445287794e-05
480.4	0.5197280202403541	480.4	0.17841524351676155	480.4	0.03695983554712207	480.4	0.004394086021505377	480.4	0.00035840290955091713	480.4	1.8624604680581912e-05
480.8	0.5197216951296648	480.8	0.1783991144845035	480.8	0.03694212523719165	480.8	0.0043892156862745104	480.8	0.000357764073371284	480.8	1.859585705249842e-05
481.2	0.5197185325743201	481.2	0.17838330170777988	481.2	0.03692441492726123	481.2	0.00438437697659709	481.2	0.0003571252371916509	481.2	1.856691967109424e-05
481.6	0.5197122074636307	481.6	0.17836717267552182	481.6	0.03690702087286528	481.6	0.004379538266919672	481.6	0.0003564895635673624	481.6	1.8537919038583177e-05
482.0	0.519709044908286	482.0	0.17835135989879825	482.0	0.03688931056293485	482.0	0.004374699557242252	482.0	0.000355853889943074	482.0	1.850910815939279e-05
482.4	0.5197027197975965	482.4	0.17833523086654018	482.4	0.0368719165085389	482.4	0.004369860847564832	482.4	0.0003552213788741303	482.4	1.8480392156862745e-05
482.8	0.519696394686907	482.8	0.17831941808981658	482.8	0.036854522454142946	482.8	0.004365022137887413	482.8	0.00035459203036053135	482.8	1.8451644528779255e-05
483.2	0.5196932321315623	483.2	0.17830360531309297	483.2	0.036837128399746996	483.2	0.004360215053763441	483.2	0.0003539626818469323	483.2	1.842318153067679e-05
483.6	0.5196869070208728	483.6	0.1782874762808349	483.6	0.03681941808981657	483.6	0.004355407969639469	483.6	0.0003533333333333333	483.6	1.8394592030360534e-05
484.0	0.5196805819101834	484.0	0.17827166350411133	484.0	0.03680202403542062	484.0	0.0043506008855154965	484.0	0.0003527071473750791	484.0	1.8366255534471855e-05
484.4	0.5196774193548388	484.4	0.17825585072738773	484.4	0.036784629981024664	484.4	0.004345825426944972	484.4	0.0003520809614168248	484.4	1.833776091081594e-05
484.8	0.5196710942441494	484.8	0.17824003795066415	484.8	0.036767235926628714	484.8	0.004341049968374447	484.8	0.00035145793801391525	484.8	1.8309487666034155e-05
485.2	0.5196647691334598	485.2	0.17822422517394057	485.2	0.03675015812776724	485.2	0.0043362745098039215	485.2	0.0003508380771663504	485.2	1.8281309297912714e-05
485.6	0.5196616065781151	485.6	0.17820872865275142	485.6	0.03673276407337128	485.6	0.004331499051233397	485.6	0.0003502182163187856	485.6	1.8253099304237826e-05
486.0	0.5196552814674257	486.0	0.17819291587602784	486.0	0.03671537001897533	486.0	0.004326755218216319	486.0	0.0003495983554712208	486.0	1.8224920936116385e-05
486.4	0.519652118912081	486.4	0.17817710309930426	486.4	0.03669797596457938	486.4	0.004321979759645794	486.4	0.00034898165717900067	486.4	1.8196900695762175e-05
486.8	0.5196457938013915	486.8	0.1781616065781151	486.8	0.0366808981657179	486.8	0.004317267552182163	486.8	0.0003483649588867805	486.8	1.8168943706514866e-05
487.2	0.5196394686907021	487.2	0.17814579380139153	487.2	0.03666350411132195	487.2	0.0043125237191650855	487.2	0.00034775142314990513	487.2	1.814136622390892e-05
487.6	0.5196363061353574	487.6	0.1781302972802024	487.6	0.03664642631246047	487.6	0.0043078115117014554	487.6	0.00034714104996837447	487.6	1.811334598355471e-05
488.0	0.519629981024668	488.0	0.1781144845034788	488.0	0.03662903225806452	488.0	0.0043030993042378245	488.0	0.00034652751423149903	488.0	1.8085420619860848e-05
488.4	0.5196236559139785	488.4	0.1780989879822897	488.4	0.03661195445920304	488.4	0.004298387096774194	488.4	0.0003459203036053131	488.4	1.8057779886148008e-05
488.8	0.5196204933586338	488.8	0.17808349146110058	488.8	0.03659487666034156	488.8	0.0042936748893105635	488.8	0.0003453099304237824	488.8	1.8030297280202403e-05
489.2	0.5196141682479444	489.2	0.17806799493991146	489.2	0.036577798861480076	489.2	0.004288994307400379	489.2	0.0003447058823529412	489.2	1.800259329538267e-05
489.6	0.5196110056925997	489.6	0.17805249841872234	489.6	0.036560404807084126	489.6	0.004284313725490196	489.6	0.00034409867172675526	489.6	1.7975237191650855e-05
490.0	0.5196046805819102	490.0	0.17803700189753321	490.0	0.036543327008222645	490.0	0.004279633143580013	490.0	0.0003434977862112587	490.0	1.7947564832384565e-05
490.4	0.5195983554712208	490.4	0.1780215053763441	490.4	0.036526249209361164	490.4	0.004274952561669829	490.4	0.0003428937381404175	490.4	1.7920240354206198e-05
490.8	0.5195951929158761	490.8	0.17800600885515497	490.8	0.03650917141049968	490.8	0.0042703036053130935	490.8	0.0003422960151802657	490.8	1.789294750158128e-05
491.2	0.5195888678051865	491.2	0.17799051233396584	491.2	0.03649240986717268	491.2	0.004265654648956357	491.2	0.00034169512966476914	491.2	1.7865812776723596e-05
491.6	0.5195857052498418	491.6	0.17797501581277672	491.6	0.036475332068311196	491.6	0.00426100569259962	491.6	0.0003410974067046173	491.6	1.7838583175205566e-05
492.0	0.5195793801391525	492.0	0.17795983554712208	492.0	0.03645825426944972	492.0	0.004256388361796332	492.0	0.00034050284629981025	492.0	1.7811543327008224e-05
492.4	0.5195730550284631	492.4	0.17794433902593296	492.4	0.036441176470588234	492.4	0.004251739405439595	492.4	0.00033990828589500313	492.4	1.778450347881088e-05
492.8	0.5195698924731184	492.8	0.17792884250474383	492.8	0.03642441492726123	492.8	0.0042471220746363066	492.8	0.00033931688804554085	492.8	1.7757590132827326e-05
493.2	0.5195635673624289	493.2	0.1779136622390892	493.2	0.036407337128399754	493.2	0.004242536369386464	493.2	0.00033872232764073373	493.2	1.7730771663504113e-05
493.6	0.5195572422517394	493.6	0.17789848197343452	493.6	0.03639057558507274	493.6	0.004237919038583175	493.6	0.00033813409234661606	493.6	1.770404807084124e-05
494.0	0.5195540796963947	494.0	0.17788298545224543	494.0	0.03637349778621126	494.0	0.004233333333333334	494.0	0.00033754585705249844	494.0	1.767710309930424e-05
494.4	0.5195477545857052	494.4	0.17786780518659076	494.4	0.03635673624288425	494.4	0.004228747628083492	494.4	0.00033695762175838076	494.4	1.7650411132194816e-05
494.8	0.5195445920303605	494.8	0.17785262492093612	494.8	0.03633997469955724	494.8	0.0042241619228336495	494.8	0.00033637254901960786	494.8	1.7623782416192284e-05
495.2	0.5195382669196711	495.2	0.17783744465528148	495.2	0.03632289690069577	495.2	0.004219576217583808	495.2	0.0003357874762808349	495.2	1.7597248576850094e-05
495.6	0.5195319418089817	495.6	0.1778222643896268	495.6	0.036306135357368756	495.6	0.004215022137887414	495.6	0.00033520556609740673	495.6	1.7570714737507907e-05
496.0	0.519528779253637	496.0	0.17780708412397217	496.0	0.03628937381404175	496.0	0.004210468058191019	496.0	0.0003346236559139785	496.0	1.7544339025932955e-05
496.4	0.5195224541429475	496.4	0.17779190385831753	496.4	0.03627261227071474	496.4	0.004205913978494624	496.4	0.000334044908285895	496.4	1.7517931688804552e-05
496.8	0.5195192915876028	496.8	0.17777672359266286	496.8	0.03625585072738773	496.8	0.004201391524351676	496.8	0.0003334661606578115	496.8	1.7491397849462365e-05
497.2	0.5195129664769134	497.2	0.17776154332700825	497.2	0.03623908918406072	497.2	0.0041968374446552815	497.2	0.00033289057558507273	497.2	1.746527514231499e-05
497.6	0.5195066413662239	497.6	0.17774667931688806	497.6	0.036222327640733715	497.6	0.0041923149905123335	497.6	0.00033231499051233394	497.6	1.7439184060721065e-05
498.0	0.5195034788108792	498.0	0.1777314990512334	498.0	0.03620588235294118	498.0	0.004187824161922833	498.0	0.0003317394054395952	498.0	1.7412871600253006e-05
498.4	0.5194971537001898	498.4	0.17771663504111324	498.4	0.03618912080961417	498.4	0.004183301707779886	498.4	0.0003311669829222012	498.4	1.7387065148640102e-05
498.8	0.5194939911448451	498.8	0.1777014547754586	498.8	0.03617235926628716	498.8	0.004178810879190386	498.8	0.00033059456040480706	498.8	1.736103731815307e-05
499.2	0.5194876660341555	499.2	0.1776865907653384	499.2	0.03615591397849462	499.2	0.004174320050600886	499.2	0.00033002530044275776	499.2	1.733494623655914e-05
499.6	0.5194813409234662	499.6	0.17767141049968374	499.6	0.03613915243516762	499.6	0.004169829222011386	499.6	0.0003294560404807084	499.6	1.7309013282732447e-05
500.0	0.5194781783681215	500.0	0.17765654648956358	500.0	0.03612270714737508	500.0	0.0041653383934218855	500.0	0.0003288899430740038	500.0	1.728327008222644e-05
500.4	0.5194718532574321	500.4	0.1776416824794434	500.4	0.036105945604048076	500.4	0.004160879190385832	500.4	0.0003283238456672992	500.4	1.7257463630613536e-05
500.8	0.5194686907020873	500.8	0.17762681846932324	500.8	0.03608950031625554	500.8	0.004156419987349779	500.8	0.0003277609108159393	500.8	1.723181530676787e-05
501.2	0.5194623655913979	501.2	0.17761195445920303	501.2	0.036073055028462996	501.2	0.004151960784313726	501.2	0.0003271979759645794	501.2	1.7206008855154966e-05
501.6	0.5194560404807085	501.6	0.17759709044908287	501.6	0.03605660974067046	501.6	0.004147501581277672	501.6	0.0003266350411132195	501.6	1.718055028462998e-05
502.0	0.5194528779253637	502.0	0.17758222643896268	502.0	0.03603984819734345	502.0	0.004143074003795067	502.0	0.00032607526881720433	502.0	1.715506008855155e-05
502.4	0.5194465528146742	502.4	0.17756736242884252	502.4	0.03602340290955092	502.4	0.00413864642631246	502.4	0.00032551549652118914	502.4	1.7129538266919672e-05
502.8	0.5194433902593295	502.8	0.17755249841872234	502.8	0.03600695762175838	502.8	0.004134218848829855	502.8	0.0003249588867805187	502.8	1.7104206198608478e-05
503.2	0.5194370651486401	503.2	0.17753763440860218	503.2	0.03599051233396585	503.2	0.004129791271347248	503.2	0.0003244022770398482	503.2	1.707890575585073e-05
503.6	0.5194307400379508	503.6	0.17752308665401648	503.6	0.03597406704617331	503.6	0.004125363693864643	503.6	0.00032384882985452245	503.6	1.7053636938646426e-05
504.0	0.519427577482606	504.0	0.17750822264389626	504.0	0.035957938013915246	504.0	0.004120967741935484	504.0	0.0003232953826691967	504.0	1.7028241619228338e-05
504.4	0.5194212523719166	504.4	0.17749367488931056	504.4	0.03594149272612271	504.4	0.004116571790006325	504.4	0.00032274193548387096	504.4	1.7003289057558508e-05
504.8	0.5194180898165718	504.8	0.1774788108791904	504.8	0.03592504743833017	504.8	0.004112175838077167	504.8	0.00032219165085389	504.8	1.6978273244781784e-05
505.2	0.5194117647058824	505.2	0.17746426312460467	505.2	0.035908918406072105	505.2	0.004107811511701455	505.2	0.00032164136622390895	505.2	1.6953130929791272e-05
505.6	0.5194054395951929	505.6	0.17744971537001897	505.6	0.035892473118279575	505.6	0.004103447185325744	505.6	0.00032109424414927264	505.6	1.692820999367489e-05
506.0	0.5194022770398482	506.0	0.1774348513598988	506.0	0.03587602783048704	506.0	0.004099082858950032	506.0	0.0003205471220746363	506.0	1.690313092979127e-05
506.4	0.5193959519291588	506.4	0.1774203036053131	506.4	0.03585989879822897	506.4	0.00409471853257432	506.4	0.00032	506.4	1.6878178368121444e-05
506.8	0.5193927893738141	506.8	0.1774057558507274	506.8	0.0358437697659709	506.8	0.004090354206198609	506.8	0.00031945604048070844	506.8	1.6853542061986083e-05
507.2	0.5193864642631246	507.2	0.1773912080961417	507.2	0.035827324478178366	507.2	0.004086021505376344	507.2	0.00031891524351676157	507.2	1.6828842504743832e-05
507.6	0.5193801391524352	507.6	0.177376660341556	507.6	0.035811195445920305	507.6	0.00408168880455408	507.6	0.0003183744465528147	507.6	1.6804237824161925e-05
508.0	0.5193769765970905	508.0	0.1773621125869703	508.0	0.03579506641366224	508.0	0.0040773561037318155	508.0	0.00031783364958886783	508.0	1.6779443390259333e-05
508.4	0.519370651486401	508.4	0.17734756483238456	508.4	0.035778937381404176	508.4	0.0040730234029095515	508.4	0.00031729285262492097	508.4	1.675483870967742e-05
508.8	0.5193674889310563	508.8	0.17733301707779886	508.8	0.035762492093611646	508.8	0.004068722327640734	508.8	0.00031675521821631877	508.8	1.673026565464896e-05
509.2	0.5193611638203669	509.2	0.17731878557874764	509.2	0.03574636306135358	509.2	0.004064421252371917	509.2	0.00031622011385199243	509.2	1.6706008855154964e-05
509.6	0.5193548387096775	509.6	0.17730423782416194	509.6	0.03573023402909551	509.6	0.004060120177103099	509.6	0.00031568500948766603	509.6	1.668159392789374e-05
510.0	0.5193516761543328	510.0	0.17728969006957623	510.0	0.03571410499683745	510.0	0.004055819101834282	510.0	0.00031515148640101203	510.0	1.6657242251739403e-05
510.4	0.5193453510436432	510.4	0.17727545857052499	510.4	0.03569829222011385	510.4	0.004051518026565465	510.4	0.0003146189120809614	510.4	1.6632890575585072e-05
510.8	0.5193421884882985	510.8	0.17726091081593928	510.8	0.03568216318785579	510.8	0.004047248576850095	510.8	0.0003140879190385832	510.8	1.6608855154965213e-05
511.2	0.5193358633776091	511.2	0.17724667931688803	511.2	0.03566603415559772	511.2	0.004042979127134725	511.2	0.0003135581910183428	511.2	1.6584503478810878e-05
511.6	0.5193295382669197	511.6	0.17723213156230233	511.6	0.03564990512333966	511.6	0.004038709677419355	511.6	0.0003130294117647059	511.6	1.6560436432637572e-05
512.0	0.519326375711575	512.0	0.17721790006325114	512.0	0.03563409234661607	512.0	0.004034440227703985	512.0	0.0003125022137887413	512.0	1.6536432637571156e-05
512.4	0.5193200506008856	512.4	0.1772036685641999	512.4	0.035617963314358	512.4	0.004030202403542062	512.4	0.00031197596457938016	512.4	1.6512397216951297e-05
512.8	0.5193168880455409	512.8	0.17718943706514864	512.8	0.03560215053763441	512.8	0.004025964579380139	512.8	0.00031145129664769135	512.8	1.648864642631246e-05
513.2	0.5193105629348513	513.2	0.17717520556609742	513.2	0.03558602150537635	513.2	0.004021726755218216	513.2	0.0003109278937381404	513.2	1.6464547754585708e-05
513.6	0.5193042378241619	513.6	0.17716097406704617	513.6	0.035570208728652755	513.6	0.004017488931056293	513.6	0.0003104057558507274	513.6	1.6440733712839974e-05
514.0	0.5193010752688172	514.0	0.17714674256799492	514.0	0.035554395951929156	514.0	0.0040132827324478185	514.0	0.0003098845667299178	514.0	1.641698292220114e-05
514.4	0.5192947501581278	514.4	0.1771325110689437	514.4	0.035538266919671095	514.4	0.004009044908285896	514.4	0.00030936495888678054	514.4	1.6393200506008857e-05
514.8	0.519291587602783	514.8	0.17711827956989248	514.8	0.0355224541429475	514.8	0.004004838709677419	514.8	0.00030884629981024666	514.8	1.636941808981657e-05
515.2	0.5192852624920937	515.2	0.17710404807084126	515.2	0.03550664136622391	515.2	0.004000632511068944	515.2	0.00030832890575585077	515.2	1.6346046805819104e-05
515.6	0.519282099936749	515.6	0.17708981657179002	515.6	0.03549082858950032	515.6	0.003996457938013916	515.6	0.00030781309297912715	515.6	1.6322422517394055e-05
516.0	0.5192757748260595	516.0	0.17707590132827325	516.0	0.03547501581277672	516.0	0.003992251739405439	516.0	0.00030729822896900696	516.0	1.629867172675522e-05
516.4	0.51926944971537	516.4	0.177061669829222	516.4	0.035459203036053134	516.4	0.003988077166350411	516.4	0.00030678462998102464	516.4	1.6275015812776723e-05
516.8	0.5192662871600253	516.8	0.17704775458570526	516.8	0.03544339025932954	516.8	0.003983902593295383	516.8	0.00030627229601518026	516.8	1.6251707779886147e-05
517.2	0.5192599620493359	517.2	0.17703352308665402	517.2	0.03542757748260595	517.2	0.003979728020240354	517.2	0.00030576122707147375	517.2	1.62286843769766e-05
517.6	0.5192567994939912	517.6	0.17701960784313725	517.6	0.03541176470588235	517.6	0.003975585072738774	517.6	0.0003052514231499051	517.6	1.620550284629981e-05
518.0	0.5192504743833017	518.0	0.177005376344086	518.0	0.03539595192915876	518.0	0.003971442125237192	518.0	0.0003047425679949399	518.0	1.6182321315623023e-05
518.4	0.5192441492726122	518.4	0.17699146110056926	518.4	0.03538045540796964	518.4	0.003967299177735611	518.4	0.0003042352941176471	518.4	1.615891840607211e-05
518.8	0.5192409867172675	518.8	0.1769775458570525	518.8	0.03536464263124604	518.8	0.0039631562302340296	518.8	0.00030372896900695764	518.8	1.6135705249841874e-05
519.2	0.5192346616065782	519.2	0.17696363061353576	519.2	0.03534914611005693	519.2	0.003959013282732448	519.2	0.00030322390891840607	519.2	1.6112555344718532e-05
519.6	0.5192314990512334	519.6	0.1769493991144845	519.6	0.035333333333333335	519.6	0.003954901960784314	519.6	0.0003027201138519924	519.6	1.6089721695129664e-05
520.0	0.519225173940544	520.0	0.17693548387096775	520.0	0.03531783681214421	520.0	0.003950759013282733	520.0	0.00030221758380771666	520.0	1.606663504111322e-05
520.4	0.5192220113851993	520.4	0.17692156862745098	520.4	0.03530202403542062	520.4	0.003946647691334598	520.4	0.00030171600253004426	520.4	1.604370651486401e-05
520.8	0.5192156862745099	520.8	0.17690765338393424	520.8	0.035286527514231496	520.8	0.003942536369386465	520.8	0.0003012156862745098	520.8	1.6020872865275145e-05
521.2	0.5192093611638203	521.2	0.17689405439595193	521.2	0.03527103099304238	521.2	0.003938456672991778	521.2	0.00030071663504111325	521.2	1.5998039215686276e-05
521.6	0.5192061986084756	521.6	0.1768801391524352	521.6	0.03525521821631879	521.6	0.0039343453510436435	521.6	0.0003002185325743201	521.6	1.5975363693864642e-05
522.0	0.5191998734977862	522.0	0.17686622390891843	522.0	0.035239721695129664	522.0	0.003930265654648956	522.0	0.0002997216951296648	522.0	1.5952561669829223e-05
522.4	0.5191967109424415	522.4	0.17685230866540164	522.4	0.03522422517394055	522.4	0.00392618595825427	522.4	0.00029922643896268183	522.4	1.59298228969007e-05
522.8	0.519190385831752	522.8	0.17683870967741938	522.8	0.035208728652751424	522.8	0.003922137887413029	522.8	0.00029873213156230235	522.8	1.5907305502846303e-05
523.2	0.5191840607210627	523.2	0.1768247944339026	523.2	0.03519323213156231	523.2	0.003918058191018343	523.2	0.0002982387729285263	523.2	1.588456672991777e-05
523.6	0.519180898165718	523.6	0.17681119544592033	523.6	0.035177735610373184	523.6	0.003914010120177103	523.6	0.00029774667931688805	523.6	1.5862302340290958e-05
524.0	0.5191745730550285	524.0	0.17679728020240354	524.0	0.03516223908918407	524.0	0.003909962049335864	524.0	0.0002972558507273877	524.0	1.5839690069576217e-05
524.4	0.5191714104996837	524.4	0.17678368121442126	524.4	0.035146742567994944	524.4	0.0039059139784946234	524.4	0.0002967659709044908	524.4	1.5817457305502844e-05
524.8	0.5191650853889943	524.8	0.17677008222643897	524.8	0.03513124604680582	524.8	0.0039018659076533843	524.8	0.0002962776723592663	524.8	1.5794939911448448e-05
525.2	0.5191619228336496	525.2	0.1767561669829222	525.2	0.03511606578115117	525.2	0.0038978178368121444	525.2	0.00029579000632511067	525.2	1.5772865275142316e-05
525.6	0.5191555977229602	525.6	0.17674256799493993	525.6	0.03510056925996205	525.6	0.003893801391524352	525.6	0.00029530392156862747	525.6	1.5750411132194813e-05
526.0	0.5191492726122707	526.0	0.17672896900695761	526.0	0.035085072738772934	526.0	0.003889784946236559	526.0	0.00029481878557874764	526.0	1.5727988614800758e-05
526.4	0.519146110056926	526.4	0.17671537001897533	526.4	0.03506989247311828	526.4	0.0038857685009487672	526.4	0.00029433459835547123	526.4	1.5706103731815308e-05
526.8	0.5191397849462366	526.8	0.17670177103099305	526.8	0.035054395951929156	526.8	0.0038817836812144214	526.8	0.0002938516761543327	526.8	1.568393421884883e-05
527.2	0.5191366223908919	527.2	0.17668817204301077	527.2	0.035039215686274515	527.2	0.0038777672359266283	527.2	0.0002933700189753321	527.2	1.566201771030993e-05
527.6	0.5191302972802024	527.6	0.17667457305502846	527.6	0.03502371916508539	527.6	0.003873782416192284	527.6	0.00029288962681846937	527.6	1.564003795066414e-05
528.0	0.5191271347248577	528.0	0.17666097406704617	528.0	0.03500853889943074	528.0	0.003869797596457938	528.0	0.00029241018342821	528.0	1.561786843769766e-05
528.4	0.5191208096141683	528.4	0.1766473750790639	528.4	0.034993358633776096	528.4	0.003865812776723593	528.4	0.0002919316888045541	528.4	1.5595762175838077e-05
528.8	0.5191144845034789	528.8	0.1766337760910816	528.8	0.03497817836812144	528.8	0.0038618279569892474	528.8	0.0002914544592030361	528.8	1.5574130297280205e-05
529.2	0.5191113219481341	529.2	0.1766204933586338	529.2	0.03496268184693232	529.2	0.003857874762808349	529.2	0.00029097849462365595	529.2	1.5552182163187854e-05
529.6	0.5191049968374446	529.6	0.1766068943706515	529.6	0.03494750158127768	529.6	0.0038539215686274513	529.6	0.0002905034788108792	529.6	1.5530455407969638e-05
530.0	0.5191018342820999	530.0	0.17659361163820367	530.0	0.03493232131562302	530.0	0.003849968374446553	530.0	0.0002900294117647059	530.0	1.5508855154965213e-05
530.4	0.5190955091714105	530.4	0.17658001265022139	530.4	0.034917141049968375	530.4	0.0038460151802656543	530.4	0.0002895566097406705	530.4	1.5487128399746997e-05
530.8	0.5190891840607211	530.8	0.17656672991777356	530.8	0.03490196078431372	530.8	0.0038420619860847567	530.8	0.000289085072738773	530.8	1.546552814674257e-05
531.2	0.5190860215053764	531.2	0.1765531309297913	531.2	0.03488678051865908	531.2	0.0038381404174573056	531.2	0.0002886144845034788	531.2	1.544405439595193e-05
531.6	0.519079696394687	531.6	0.17653984819734345	531.6	0.0348719165085389	531.6	0.003834187223276407	531.6	0.0002881451612903226	531.6	1.5422296015180266e-05
532.0	0.5190765338393423	532.0	0.17652656546489565	532.0	0.034856736242884254	532.0	0.003830265654648957	532.0	0.0002876767868437698	532.0	1.5400853889943072e-05
532.4	0.5190702087286527	532.4	0.17651296647691334	532.4	0.0348415559772296	532.4	0.0038263757115749525	532.4	0.0002872093611638204	532.4	1.5379506641366223e-05
532.8	0.519067046173308	532.8	0.17649968374446554	532.8	0.03482637571157495	532.8	0.0038224541429475014	532.8	0.0002867432005060089	532.8	1.5358254269449714e-05
533.2	0.5190607210626186	533.2	0.17648640101201774	533.2	0.03481151170145477	533.2	0.0038185641998734984	533.2	0.00028627798861480074	533.2	1.5336875395319418e-05
533.6	0.5190543959519291	533.6	0.17647311827956988	533.6	0.03479633143580013	533.6	0.0038146426312460472	533.6	0.00028581404174573053	533.6	1.5315559772296016e-05
534.0	0.5190512333965844	534.0	0.17645983554712208	534.0	0.03478146742567995	534.0	0.003810752688172043	534.0	0.00028535104364326374	534.0	1.529418089816572e-05
534.4	0.519044908285895	534.4	0.17644655281467428	534.4	0.034766287160025305	534.4	0.003806862745098039	534.4	0.00028488931056293483	534.4	1.5273181530676786e-05
534.8	0.5190417457305504	534.8	0.17643327008222645	534.8	0.03475142314990513	534.8	0.003803004427577483	534.8	0.0002844285262492094	534.8	1.5252055660974069e-05
535.2	0.5190354206198609	535.2	0.17641998734977862	535.2	0.03473624288425048	535.2	0.003799114484503479	535.2	0.00028396869070208727	535.2	1.5230771663504114e-05
535.6	0.5190322580645161	535.6	0.17640702087286528	535.6	0.0347213788741303	535.6	0.003795256166982922	535.6	0.0002835101201771031	535.6	1.520967741935484e-05
536.0	0.5190259329538267	536.0	0.17639373814041748	536.0	0.03470651486401012	536.0	0.0037913978494623656	536.0	0.0002830524984187223	536.0	1.5188551549652119e-05
536.4	0.5190196078431373	536.4	0.17638045540796962	536.4	0.034691334598355474	536.4	0.0037875395319418095	536.4	0.000282595825426945	536.4	1.516777356103732e-05
536.8	0.5190164452877926	536.8	0.1763674889310563	536.8	0.034676470588235295	536.8	0.0037837128399747	536.8	0.00028214073371284	536.8	1.5146805819101835e-05
537.2	0.5190101201771031	537.2	0.17635420619860848	537.2	0.034661606578115116	537.2	0.003779854522454143	537.2	0.00028168595825426944	537.2	1.51258697027198e-05
537.6	0.5190069576217584	537.6	0.17634123972169513	537.6	0.03464674256799494	537.6	0.0037760278304870337	537.6	0.0002812327640733713	537.6	1.5105123339658443e-05
538.0	0.5190006325110689	538.0	0.17632795698924733	538.0	0.034631878557874765	538.0	0.003772201138519924	538.0	0.0002807805186590765	538.0	1.508440860215054e-05
538.4	0.5189974699557242	538.4	0.17631499051233396	538.4	0.034617014547754586	538.4	0.003768374446552815	538.4	0.00028032922201138525	538.4	1.5063630613535738e-05
538.8	0.5189911448450348	538.8	0.17630170777988616	538.8	0.03460215053763441	538.8	0.003764547754585705	538.8	0.0002798788741302973	538.8	1.504304237824162e-05
539.2	0.5189848197343454	539.2	0.1762887413029728	539.2	0.03458728652751423	539.2	0.0037607526881720432	539.2	0.00027942979127134726	539.2	1.5022327640733711e-05
539.6	0.5189816571790007	539.6	0.17627577482605947	539.6	0.034572738772928525	539.6	0.0037569259962049336	539.6	0.00027898165717900065	539.6	1.5001865907653385e-05
540.0	0.5189753320683113	540.0	0.17626280834914612	540.0	0.034557874762808354	540.0	0.0037531309297912712	540.0	0.0002785344718532574	540.0	1.4981151170145477e-05
540.4	0.5189721695129665	540.4	0.17624984187223278	540.4	0.034543010752688175	540.4	0.0037493358633776093	540.4	0.00027808823529411764	540.4	1.4960784313725491e-05
540.8	0.518965844402277	540.8	0.1762368753953194	540.8	0.03452846299810247	540.8	0.0037455724225173943	540.8	0.00027764326375711576	540.8	1.4940196078431374e-05
541.2	0.5189626818469323	541.2	0.17622390891840606	541.2	0.03451359898798229	541.2	0.003741777356103732	541.2	0.00027719892473118283	541.2	1.4919797596457937e-05
541.6	0.5189563567362429	541.6	0.17621094244149274	541.6	0.034498734977862114	541.6	0.003738013915243517	541.6	0.0002767561669829222	541.6	1.4899399114484505e-05
542.0	0.5189500316255534	542.0	0.1761979759645794	542.0	0.034484187223276404	542.0	0.003734250474383302	542.0	0.00027631404174573057	542.0	1.4879316888045543e-05
542.4	0.5189468690702087	542.4	0.17618500948766605	542.4	0.03446932321315623	542.4	0.003730487033523087	542.4	0.0002758731815306768	542.4	1.485888678051866e-05
542.8	0.5189405439595194	542.8	0.1761720430107527	542.8	0.03445477545857053	542.8	0.003726723592662872	542.8	0.000275432953826692	542.8	1.4838583175205566e-05
543.2	0.5189373814041747	543.2	0.17615907653383936	543.2	0.034440227703984826	543.2	0.003722960151802657	543.2	0.0002749939911448451	543.2	1.481834282099937e-05
543.6	0.5189310562934851	543.6	0.1761464263124605	543.6	0.03442536369386465	543.6	0.0037192283364958886	543.6	0.0002745559772296015	543.6	1.4798228969006957e-05
544.0	0.5189278937381404	544.0	0.17613345983554712	544.0	0.03441081593927894	544.0	0.003715496521189121	544.0	0.0002741192283364959	544.0	1.4778178368121444e-05
544.4	0.518921568627451	544.4	0.17612049335863378	544.4	0.034396268184693234	544.4	0.0037117647058823528	544.4	0.0002736831119544592	544.4	1.475800126502214e-05
544.8	0.5189152435167615	544.8	0.1761078431372549	544.8	0.03438172043010753	544.8	0.0037080328905755855	544.8	0.00027324826059456044	544.8	1.4738266919671096e-05
545.2	0.5189120809614168	545.2	0.17609519291587603	545.2	0.03436717267552183	545.2	0.0037043010752688173	545.2	0.000272814358001265	545.2	1.4718247944339026e-05
545.6	0.5189057558507274	545.6	0.17608222643896268	545.6	0.03435262492093612	545.6	0.003700600885515497	545.6	0.000272381404174573	545.6	1.4698260594560405e-05
546.0	0.5189025932953827	546.0	0.17606957621758382	546.0	0.034338077166350414	546.0	0.003696869070208729	546.0	0.00027194908285895	546.0	1.4678494623655914e-05
546.4	0.5188962681846933	546.4	0.17605660974067047	546.4	0.03432352941176471	546.4	0.0036931688804554084	546.4	0.0002715183428209994	546.4	1.4658633776091083e-05
546.8	0.5188899430740038	546.8	0.17604395951929158	546.8	0.03430898165717901	546.8	0.0036894686907020875	546.8	0.00027108823529411764	546.8	1.4638583175205566e-05
547.2	0.5188867805186591	547.2	0.17603130929791272	547.2	0.0342944339025933	547.2	0.003685800126502214	547.2	0.00027065907653383935	547.2	1.4618817204301077e-05
547.6	0.5188804554079697	547.6	0.17601865907653383	547.6	0.034279886148007595	547.6	0.003682099936748893	547.6	0.00027023118279569894	547.6	1.4599051233396586e-05
548.0	0.518877292852625	548.0	0.17600600885515497	548.0	0.034265654648956353	548.0	0.0036784313725490196	548.0	0.00026980392156862745	548.0	1.4579475015812777e-05
548.4	0.5188709677419355	548.4	0.17599335863377608	548.4	0.03425110689437065	548.4	0.0036747311827956992	548.4	0.0002693779253636939	548.4	1.4559709044908286e-05
548.8	0.5188678051865908	548.8	0.1759807084123972	548.8	0.03423655913978495	548.8	0.0036710626185958257	548.8	0.0002689525616698292	548.8	1.4540101201771032e-05
549.2	0.5188614800759013	549.2	0.17596805819101835	549.2	0.03422232764073371	549.2	0.0036674256799493995	549.2	0.00026852846299810245	549.2	1.4520651486401013e-05
549.6	0.5188551549652118	549.6	0.17595540796963946	549.6	0.03420777988614801	549.6	0.003663757115749526	549.6	0.0002681053130929791	549.6	1.4501201771030994e-05
550.0	0.5188519924098671	550.0	0.1759427577482606	550.0	0.034193548387096775	550.0	0.0036601201771030993	550.0	0.0002676831119544592	550.0	1.4481530676786844e-05
550.4	0.5188456672991778	550.4	0.17593010752688173	550.4	0.034179000632511065	550.4	0.003656451612903226	550.4	0.0002672618595825427	550.4	1.4462175838077168e-05
550.8	0.5188425047438331	550.8	0.17591777356103733	550.8	0.03416476913345984	550.8	0.0036528146742567996	550.8	0.00026684123972169516	550.8	1.4443074003795066e-05
551.2	0.5188361796331437	551.2	0.17590512333965846	551.2	0.034150537634408604	551.2	0.0036491777356103734	551.2	0.00026642188488298544	551.2	1.442349778621126e-05
551.6	0.5188330170777989	551.6	0.17589247311827957	551.6	0.0341359898798229	551.6	0.0036455724225173945	551.6	0.0002660034788108792	551.6	1.4404237824161924e-05
552.0	0.5188266919671094	552.0	0.17588013915243517	552.0	0.03412175838077166	552.0	0.003641935483870968	552.0	0.00026558602150537637	552.0	1.4384914611005694e-05
552.4	0.51882036685642	552.4	0.1758674889310563	552.4	0.03410752688172043	552.4	0.0036383301707779885	552.4	0.0002651695129664769	552.4	1.4365781151170147e-05
552.8	0.5188172043010753	552.8	0.1758551549652119	552.8	0.0340932953826692	552.8	0.0036346932321315623	552.8	0.00026475395319418087	552.8	1.43466476913346e-05
553.2	0.5188108791903858	553.2	0.175842504743833	553.2	0.03407906388361796	553.2	0.0036310879190385834	553.2	0.0002643390259329538	553.2	1.4327450980392159e-05
553.6	0.5188077166350411	553.6	0.1758301707779886	553.6	0.03406483238456673	553.6	0.0036275142314990514	553.6	0.00026392536369386466	553.6	1.4308412397216952e-05
554.0	0.5188013915243517	554.0	0.17581783681214422	554.0	0.0340506008855155	554.0	0.003623908918406072	554.0	0.0002635126502213789	554.0	1.4289373814041746e-05
554.4	0.518798228969007	554.4	0.17580518659076536	554.4	0.03403636938646426	554.4	0.003620303605313093	554.4	0.0002631005692599621	554.4	1.4270303605313093e-05
554.8	0.5187919038583175	554.8	0.17579285262492095	554.8	0.03402213788741303	554.8	0.003616729917773561	554.8	0.00026268975332068316	554.8	1.4251359898798229e-05
555.2	0.5187855787476281	555.2	0.17578051865907654	555.2	0.0340079063883618	555.2	0.0036131562302340295	555.2	0.00026227956989247314	555.2	1.4232511068943708e-05
555.6	0.5187824161922834	555.6	0.17576818469323213	555.6	0.033993674889310564	555.6	0.003609582542694497	555.6	0.000261870651486401	555.6	1.4213757115749526e-05
556.0	0.518776091081594	556.0	0.17575585072738775	556.0	0.033979759645793806	556.0	0.0036060088551549655	556.0	0.0002614623655913979	556.0	1.4194592030360532e-05
556.4	0.5187729285262492	556.4	0.17574351676154334	556.4	0.033965528146742564	556.4	0.0036024667931688808	556.4	0.0002610550284629981	556.4	1.417574320050601e-05
556.8	0.5187666034155598	556.8	0.17573118279569894	556.8	0.03395129664769134	556.8	0.0035988931056293487	556.8	0.0002606486401012018	556.8	1.4157084123972169e-05
557.2	0.5187634408602151	557.2	0.17571884882985453	557.2	0.03393738140417457	557.2	0.003595351043643264	557.2	0.0002602432005060089	557.2	1.4138361796331437e-05
557.6	0.5187571157495257	557.6	0.17570651486401012	557.6	0.033923149905123344	557.6	0.003591808981657179	557.6	0.00025983870967741934	557.6	1.4119512966476914e-05
558.0	0.5187507906388361	558.0	0.17569418089816574	558.0	0.03390923466160658	558.0	0.003588266919671094	558.0	0.0002594351676154333	558.0	1.4100822264389628e-05
558.4	0.5187476280834915	558.4	0.17568184693232133	558.4	0.033895003162555344	558.4	0.00358472485768501	558.4	0.00025903257432005063	558.4	1.4082447817836812e-05
558.8	0.5187413029728021	558.8	0.17566982922201138	558.8	0.033881087919038586	558.8	0.003581214421252372	558.8	0.0002586306135357369	558.8	1.4063788741302974e-05
559.2	0.5187381404174574	559.2	0.17565749525616697	559.2	0.03386685641998735	559.2	0.0035776723592662873	559.2	0.0002582296015180266	559.2	1.4045129664769134e-05
559.6	0.5187318153067679	559.6	0.1756451612903226	559.6	0.033852941176470586	559.6	0.0035741619228336495	559.6	0.0002578295382669197	559.6	1.4026850094876661e-05
560.0	0.5187254901960785	560.0	0.17563314358001267	560.0	0.03383902593295383	560.0	0.003570651486401012	560.0	0.00025743074003795063	560.0	1.4008191018342822e-05
560.4	0.5187223276407338	560.4	0.17562080961416826	560.4	0.03382511068943707	560.4	0.0035671410499683743	560.4	0.00025703225806451613	560.4	1.3989563567362429e-05
560.8	0.5187160025300442	560.8	0.17560879190385834	560.8	0.033810879190385834	560.8	0.003563630613535737	560.8	0.00025663504111321945	560.8	1.3971568627450982e-05
561.2	0.5187128399746995	561.2	0.17559645793801393	561.2	0.03379696394686907	561.2	0.0035601518026565464	561.2	0.0002562384566729918	561.2	1.3953067678684378e-05
561.6	0.5187065148640101	561.6	0.17558444022770398	561.6	0.03378304870335231	561.6	0.003556641366223909	561.6	0.00025584313725490195	561.6	1.3934693232131563e-05
562.0	0.5187033523086654	562.0	0.17557242251739408	562.0	0.03376913345983555	562.0	0.0035531625553447185	562.0	0.0002554484503478811	562.0	1.3916476913345983e-05
562.4	0.5186970271979761	562.4	0.17556008855154967	562.4	0.033755218216318786	562.4	0.0035496837444655284	562.4	0.0002550543959519292	562.4	1.3898260594560404e-05
562.8	0.5186907020872866	562.8	0.17554807084123972	562.8	0.03374130297280202	562.8	0.003546204933586338	562.8	0.00025466160657811515	562.8	1.3880265654648957e-05
563.2	0.5186875395319418	563.2	0.17553605313092982	563.2	0.03372738772928526	563.2	0.0035427577482605947	563.2	0.00025426944971537003	563.2	1.3861986084756484e-05
563.6	0.5186812144212524	563.6	0.17552403542061987	563.6	0.0337134724857685	563.6	0.0035392789373814046	563.6	0.00025387824161922834	563.6	1.3843801391524351e-05
564.0	0.5186780518659077	564.0	0.17551201771030991	564.0	0.03369987349778621	564.0	0.003535831752055661	564.0	0.0002534879822896901	564.0	1.3825932953826692e-05
564.4	0.5186717267552182	564.4	0.17550000000000002	564.4	0.033685958254269455	564.4	0.0035323845667299177	564.4	0.0002530986717267552	564.4	1.3807779886148008e-05
564.8	0.5186685641998735	564.8	0.17548798228969006	564.8	0.03367204301075269	564.8	0.003528937381404175	564.8	0.00025270999367488933	564.8	1.3789848197343453e-05
565.2	0.5186622390891841	565.2	0.17547596457938014	565.2	0.0336584440227704	565.2	0.0035254901960784313	565.2	0.0002523222643896268	565.2	1.377179000632511e-05
565.6	0.5186559139784946	565.6	0.17546394686907021	565.6	0.033644528779253634	565.6	0.003522043010752688	565.6	0.0002519354838709677	565.6	1.3753795066413661e-05
566.0	0.5186527514231499	566.0	0.1754519291587603	566.0	0.033630613535736875	566.0	0.0035186274509803922	566.0	0.0002515496521189121	566.0	1.373595825426945e-05
566.4	0.5186464263124605	566.4	0.17543991144845036	566.4	0.033617014547754585	566.4	0.003515180265654649	566.4	0.0002511644528779254	566.4	1.3718153067678685e-05
566.8	0.5186432637571158	566.8	0.1754282099936749	566.8	0.03360309930423783	566.8	0.003511764705882353	566.8	0.0002507798861480076	566.8	1.3700221378874131e-05
567.2	0.5186369386464263	567.2	0.17541619228336497	567.2	0.03358950031625554	567.2	0.0035083491461100572	567.2	0.0002503965844402277	567.2	1.3682479443390261e-05
567.6	0.5186306135357369	567.6	0.17540417457305504	567.6	0.03357590132827325	567.6	0.0035049335863377613	567.6	0.00025001391524351676	567.6	1.366483238456673e-05
568.0	0.5186274509803922	568.0	0.1753924731182796	568.0	0.03356198608475649	568.0	0.0035015496521189123	568.0	0.00024963219481340923	568.0	1.3646995572422517e-05
568.4	0.5186211258697028	568.4	0.17538045540796965	568.4	0.0335483870967742	568.4	0.003498134092346616	568.4	0.0002492514231499052	568.4	1.3629506641366224e-05
568.8	0.518617963314358	568.8	0.17536875395319418	568.8	0.03353478810879191	568.8	0.0034947501581277674	568.8	0.00024887128399747	568.8	1.3611733080328907e-05
569.2	0.5186116382036685	569.2	0.17535673624288425	569.2	0.03352118912080962	569.2	0.0034913345983554715	569.2	0.0002484920936116382	569.2	1.3594149272612272e-05
569.6	0.5186084756483238	569.6	0.17534503478810878	569.6	0.033507273877292854	569.6	0.0034879506641366225	569.6	0.0002481135357368754	569.6	1.357653383934219e-05
570.0	0.5186021505376345	570.0	0.17533301707779889	570.0	0.033493674889310564	570.0	0.003484598355471221	570.0	0.000247735926628716	570.0	1.355932953826692e-05
570.4	0.518595825426945	570.4	0.1753213156230234	570.4	0.033480075901328274	570.4	0.0034812144212523722	570.4	0.00024735926628716	570.4	1.3541587602783049e-05
570.8	0.5185926628716003	570.8	0.17530961416824795	570.8	0.033466476913345984	570.8	0.0034778304870335232	570.8	0.00024698355471220747	570.8	1.3524098671726756e-05
571.2	0.5185863377609109	571.2	0.17529791271347248	571.2	0.033452877925363694	571.2	0.0034744781783681215	571.2	0.00024660847564832384	571.2	1.3506578115117016e-05
571.6	0.5185831752055662	571.6	0.17528589500316258	571.6	0.033439278937381404	571.6	0.00347112586970272	571.6	0.0002462343453510437	571.6	1.348921568627451e-05
572.0	0.5185768500948766	572.0	0.17527419354838708	572.0	0.033425679949399115	572.0	0.003467773561037318	572.0	0.00024586084756483237	572.0	1.3472011385199242e-05
572.4	0.5185705249841872	572.4	0.17526249209361164	572.4	0.033412397216951294	572.4	0.003464421252371917	572.4	0.0002454879822896901	572.4	1.3454680581910183e-05
572.8	0.5185673624288425	572.8	0.1752507906388362	572.8	0.033398798228969004	572.8	0.003461068943706515	572.8	0.00024511638203668563	572.8	1.3437286527514231e-05
573.2	0.5185610373181531	573.2	0.17523908918406073	573.2	0.033385199240986714	573.2	0.0034577166350411134	573.2	0.00024474541429475013	573.2	1.342011385199241e-05
573.6	0.5185578747628083	573.6	0.17522738772928528	573.6	0.033371600253004424	573.6	0.003454395951929159	573.6	0.0002443753953194181	573.6	1.3402846299810248e-05
574.0	0.518551549652119	574.0	0.1752156862745098	574.0	0.03335831752055661	574.0	0.0034510752688172047	574.0	0.00024400600885515495	574.0	1.338573687539532e-05
574.4	0.5185483870967743	574.4	0.17520398481973437	574.4	0.03334471853257432	574.4	0.0034477545857052503	574.4	0.00024363725490196078	574.4	1.3368817204301075e-05
574.8	0.5185420619860848	574.8	0.17519259962049336	574.8	0.03333111954459203	574.8	0.0034444339025932955	574.8	0.00024326944971537	574.8	1.3351518026565466e-05
575.2	0.5185357368753953	575.2	0.1751808981657179	575.2	0.033317836812144216	575.2	0.003441113219481341	575.2	0.00024290259329538266	575.2	1.333437697659709e-05
575.6	0.5185325743200506	575.6	0.17516919671094247	575.6	0.03330423782416193	575.6	0.0034377925363693867	575.6	0.00024253668564199875	575.6	1.3317267552182164e-05
576.0	0.5185262492093612	576.0	0.17515749525616697	576.0	0.033290955091714106	576.0	0.0034345034788108796	576.0	0.00024217109424414928	576.0	1.330044275774826e-05
576.4	0.5185230866540165	576.4	0.175146110056926	576.4	0.033277672359266285	576.4	0.003431214421252372	576.4	0.0002418067678684377	576.4	1.328349146110057e-05
576.8	0.518516761543327	576.8	0.17513440860215054	576.8	0.033264073371284	576.8	0.0034278937381404177	576.8	0.0002414430740037951	576.8	1.3266603415559774e-05
577.2	0.5185104364326375	577.2	0.17512302340290956	577.2	0.03325079063883618	577.2	0.00342460468058191	577.2	0.0002410800126502214	577.2	1.3249652118912082e-05
577.6	0.5185072738772928	577.6	0.1751113219481341	577.6	0.03323750790638836	577.6	0.00342134724857685	577.6	0.0002407182163187856	577.6	1.3232795698924731e-05
578.0	0.5185009487666035	578.0	0.1750999367488931	578.0	0.03322390891840607	578.0	0.003418058191018343	578.0	0.00024035673624288423	578.0	1.321584440227704e-05
578.4	0.5184977862112587	578.4	0.17508823529411766	578.4	0.033210626185958256	578.4	0.003414769133459836	578.4	0.00023999620493358635	578.4	1.319911448450348e-05
578.8	0.5184914611005693	578.8	0.17507685009487667	578.8	0.03319734345351044	578.8	0.0034115117014547757	578.8	0.00023963630613535737	578.8	1.3182416192283365e-05
579.2	0.5184851359898799	579.2	0.17506546489563568	579.2	0.03318406072106262	579.2	0.0034082542694497155	579.2	0.00023927735610373182	579.2	1.3165559772296016e-05
579.6	0.5184819734345352	579.6	0.1750537634408602	579.6	0.0331707779886148	579.6	0.0034049968374446557	579.6	0.0002389190385831752	579.6	1.3149051233396585e-05
580.0	0.5184756483238456	580.0	0.17504237824161925	580.0	0.033157495256166986	580.0	0.003401739405439595	580.0	0.00023856166982922202	580.0	1.3132321315623023e-05
580.4	0.5184724857685009	580.4	0.17503099304237826	580.4	0.03314421252371917	580.4	0.0033984819734345353	580.4	0.0002382049335863378	580.4	1.3115749525616698e-05
580.8	0.5184661606578115	580.8	0.17501960784313725	580.8	0.033130929791271344	580.8	0.003395224541429475	580.8	0.0002378491461100569	580.8	1.3099272612270715e-05
581.2	0.5184629981024668	581.2	0.1750082226438963	581.2	0.03311764705882353	581.2	0.0033919987349778622	581.2	0.00023749399114484501	581.2	1.3082637571157496e-05
581.6	0.5184566729917773	581.6	0.1749968374446553	581.6	0.033104364326375715	581.6	0.0033887729285262493	581.6	0.00023713978494623654	581.6	1.3066065781151171e-05
582.0	0.518450347881088	582.0	0.17498545224541429	582.0	0.03309139784946236	582.0	0.0033855471220746365	582.0	0.00023678589500316258	582.0	1.30494623655914e-05
582.4	0.5184471853257433	582.4	0.1749740670461733	582.4	0.03307811511701455	582.4	0.0033823213156230236	582.4	0.00023643327008222644	582.4	1.3033080328905756e-05
582.8	0.5184408602150538	582.8	0.17496268184693234	582.8	0.033064832384566735	582.8	0.0033790955091714107	582.8	0.0002360812776723593	582.8	1.301676154332701e-05
583.2	0.518437697659709	583.2	0.17495129664769135	583.2	0.03305186590765338	583.2	0.0033758697027197974	583.2	0.00023572991777356104	583.2	1.3000253004427578e-05
583.6	0.5184313725490196	583.6	0.17493991144845034	583.6	0.03303858317520557	583.6	0.003372675521821632	583.6	0.00023537950664136625	583.6	1.2984029095509171e-05
584.0	0.5184250474383302	584.0	0.17492852624920938	584.0	0.033025300442757755	584.0	0.0033694497153700194	584.0	0.00023502972802024038	584.0	1.2967741935483872e-05
584.4	0.5184218848829855	584.4	0.17491745730550284	584.4	0.0330123339658444	584.4	0.0033662555344718533	584.4	0.00023468058191018342	584.4	1.295123339658444e-05
584.8	0.518415559772296	584.8	0.17490607210626188	584.8	0.03299905123339659	584.8	0.0033630613535736878	584.8	0.00023433238456672993	584.8	1.2935104364326376e-05
585.2	0.5184123972169513	585.2	0.17489468690702087	585.2	0.032986084756483236	585.2	0.003359867172675522	585.2	0.00023398481973434536	585.2	1.291878557874763e-05
585.6	0.5184060721062619	585.6	0.17488361796331436	585.6	0.0329731182795699	585.6	0.003356672991777356	585.6	0.0002336382036685642	585.6	1.290259329538267e-05
586.0	0.5183997469955725	586.0	0.17487223276407338	586.0	0.03295983554712208	586.0	0.0033535104364326375	586.0	0.00023329190385831754	586.0	1.288662239089184e-05
586.4	0.5183965844402277	586.4	0.17486116382036687	586.4	0.03294686907020873	586.4	0.003350316255534472	586.4	0.00023294686907020872	586.4	1.2870493358633776e-05
586.8	0.5183902593295383	586.8	0.17484977862112588	586.8	0.03293390259329538	586.8	0.0033471537001897532	586.8	0.00023260215053763443	586.8	1.2854427577482605e-05
587.2	0.5183870967741936	587.2	0.17483870967741938	587.2	0.032920619860847565	587.2	0.003343991144845035	587.2	0.00023225838077166352	587.2	1.2838361796331438e-05
587.6	0.5183807716635042	587.6	0.17482732447817836	587.6	0.03290765338393422	587.6	0.0033408285895003163	587.6	0.00023191555977229603	587.6	1.2822232764073371e-05
588.0	0.5183744465528147	588.0	0.17481625553447186	588.0	0.032894686907020874	588.0	0.003337666034155598	588.0	0.00023157337128399747	588.0	1.2806230234029096e-05
588.4	0.5183712839974699	588.4	0.17480518659076533	588.4	0.03288172043010753	588.4	0.0033345034788108793	588.4	0.0002312314990512334	588.4	1.279013282732448e-05
588.8	0.5183649588867805	588.8	0.17479380139152437	588.8	0.032868753953194184	588.8	0.0033313409234661607	588.8	0.0002308908918406072	588.8	1.2774003795066414e-05
589.2	0.5183617963314358	589.2	0.17478273244781783	589.2	0.03285578747628083	589.2	0.0033282099936748897	589.2	0.00023055060088551552	589.2	1.2758475648323846e-05
589.6	0.5183554712207464	589.6	0.17477166350411133	589.6	0.03284282099936749	589.6	0.003325079063883618	589.6	0.0002302112586970272	589.6	1.2742599620493358e-05
590.0	0.518349146110057	590.0	0.17476059456040482	590.0	0.03282985452245414	590.0	0.003321948134092347	590.0	0.00022987254901960785	590.0	1.2726628716002532e-05
590.4	0.5183459835547123	590.4	0.17474952561669832	590.4	0.0328168880455408	590.4	0.0033188172043010756	590.4	0.00022953478810879192	590.4	1.2710784313725491e-05
590.8	0.5183396584440229	590.8	0.17473845667299176	590.8	0.03280392156862745	590.8	0.0033156862745098038	590.8	0.00022919734345351045	590.8	1.2695066413662238e-05
591.2	0.518336495888678	591.2	0.17472738772928526	591.2	0.03279095509171411	591.2	0.003312555344718533	591.2	0.0002288608475648324	591.2	1.2679316888045542e-05
591.6	0.5183301707779886	591.6	0.17471631878557875	591.6	0.032778304870335236	591.6	0.003309424414927261	591.6	0.00022852530044275776	591.6	1.2663630613535737e-05
592.0	0.5183238456672992	592.0	0.17470524984187225	592.0	0.03276533839342188	592.0	0.0033063251106894374	592.0	0.00022819006957621759	592.0	1.2648039215686274e-05
592.4	0.5183206831119544	592.4	0.1746941808981657	592.4	0.032752371916508545	592.4	0.003303225806451613	592.4	0.00022785578747628083	592.4	1.2632289690069578e-05
592.8	0.518314358001265	592.8	0.1746831119544592	592.8	0.03273940543959519	592.8	0.003300126502213789	592.8	0.00022752213788741304	592.8	1.261663504111322e-05
593.2	0.5183111954459203	593.2	0.1746720430107527	593.2	0.032726755218216316	593.2	0.0032970271979759647	593.2	0.00022718943706514865	593.2	1.2601075268817206e-05
593.6	0.518304870335231	593.6	0.17466129032258065	593.6	0.03271378874130298	593.6	0.0032939278937381402	593.6	0.0002268570524984187	593.6	1.2585388994307401e-05
594.0	0.5182985452245414	594.0	0.17465022137887415	594.0	0.0327011385199241	594.0	0.0032908285895003166	594.0	0.00022652561669829222	594.0	1.2569734345351044e-05
594.4	0.5182953826691967	594.4	0.17463915243516762	594.4	0.03268817204301075	594.4	0.0032877609108159394	594.4	0.00022619481340923467	594.4	1.2554206198608476e-05
594.8	0.5182890575585073	594.8	0.1746283997469956	594.8	0.03267552182163188	594.8	0.0032846616065781153	594.8	0.00022586464263124606	594.8	1.2538772928526249e-05
595.2	0.5182858950031626	595.2	0.17461733080328906	595.2	0.032662555344718534	595.2	0.003281593927893738	595.2	0.00022553542061986087	595.2	1.2523402909550918e-05
595.6	0.5182795698924731	595.6	0.17460626185958256	595.6	0.03264990512333966	595.6	0.0032785262492093614	595.6	0.00022520651486401013	595.6	1.2508064516129033e-05
596.0	0.5182732447817837	596.0	0.1745955091714105	596.0	0.03263725490196078	596.0	0.003275458570524984	596.0	0.00022487855787476282	596.0	1.2492852624920936e-05
596.4	0.518270082226439	596.4	0.174584440227704	596.4	0.03262428842504744	596.4	0.0032723908918406075	596.4	0.00022455154965211893	596.4	1.2477324478178368e-05
596.8	0.5182637571157495	596.8	0.17457368753953195	596.8	0.032611638203668566	596.8	0.0032693232131562303	596.8	0.0002242248576850095	596.8	1.2461954459203037e-05
597.2	0.5182605945604047	597.2	0.1745629348513599	597.2	0.03259898798228969	597.2	0.0032662871600253004	597.2	0.00022389911448450348	597.2	1.2446616065781152e-05
597.6	0.5182542694497154	597.6	0.1745518659076534	597.6	0.03258633776091082	597.6	0.0032632194813409236	597.6	0.00022357368753953195	597.6	1.2431625553447187e-05
598.0	0.518247944339026	598.0	0.17454111321948135	598.0	0.032573687539531944	598.0	0.0032601834282099938	598.0	0.0002232492093611638	598.0	1.2416382036685643e-05
598.4	0.5182447817836813	598.4	0.1745303605313093	598.4	0.03256103731815307	598.4	0.003257147375079064	598.4	0.00022292536369386467	598.4	1.240123339658444e-05
598.8	0.5182384566729918	598.8	0.17451960784313728	598.8	0.03254838709677419	598.8	0.003254111321948134	598.8	0.0002226021505376344	598.8	1.238595825426945e-05
599.2	0.5182352941176471	599.2	0.17450853889943074	599.2	0.03253573687539532	599.2	0.0032510752688172046	599.2	0.00022227956989247314	599.2	1.2370872865275142e-05
599.6	0.5182289690069576	599.6	0.1744977862112587	599.6	0.032523086654016445	599.6	0.003248070841239722	599.6	0.00022195793801391524	599.6	1.2355660974067047e-05
600.0	0.5182226438962682	600.0	0.17448703352308667	600.0	0.032510436432637575	600.0	0.003245034788108792	600.0	0.00022163693864642634	600.0	1.2340765338393421e-05
600.4	0.5182194813409234	600.4	0.17447628083491462	600.4	0.0324977862112587	600.4	0.0032420303605313096	600.4	0.00022131657179000631	600.4	1.232552182163188e-05
600.8	0.518213156230234	600.8	0.17446552814674257	600.8	0.03248513598987982	600.8	0.0032389943074003797	600.8	0.0002209968374446553	600.8	1.2310404807084125e-05
601.2	0.5182099936748894	601.2	0.17445477545857052	601.2	0.032472485768500946	601.2	0.0032359898798228967	601.2	0.0002206774193548387	601.2	1.229528779253637e-05
601.6	0.5182036685642	601.6	0.17444402277039847	601.6	0.032459835547122076	601.6	0.0032329854522454146	601.6	0.00022035926628716004	601.6	1.2280518659076534e-05
602.0	0.5181973434535104	602.0	0.17443327008222642	602.0	0.03244750158127767	602.0	0.003229981024667932	602.0	0.00022004142947501583	602.0	1.2265591397849463e-05
602.4	0.5181941808981657	602.4	0.17442251739405443	602.4	0.0324348513598988	602.4	0.0032270082226438963	602.4	0.00021972422517394055	602.4	1.2250695762175839e-05
602.8	0.5181878557874763	602.8	0.17441208096141683	602.8	0.03242220113851993	602.8	0.0032240037950664138	602.8	0.0002194079696394687	602.8	1.2236021505376345e-05
603.2	0.5181815306767869	603.2	0.17440132827324478	603.2	0.03240986717267552	603.2	0.003220999367488931	603.2	0.0002190920303605313	603.2	1.2220777988614801e-05
603.6	0.5181783681214421	603.6	0.17439057558507276	603.6	0.03239721695129665	603.6	0.0032180265654648955	603.6	0.00021877703984819736	603.6	1.2206103731815307e-05
604.0	0.5181720430107527	604.0	0.1743798228969007	604.0	0.032384882985452244	604.0	0.0032150537634408603	604.0	0.00021846268184693232	604.0	1.2191524351676154e-05
604.4	0.518168880455408	604.4	0.17436938646426312	604.4	0.032372232764073375	604.4	0.003212080961416825	604.4	0.00021814895635673625	604.4	1.2176597090449083e-05
604.8	0.5181625553447186	604.8	0.17435863377609107	604.8	0.03235989879822897	604.8	0.0032091081593927893	604.8	0.00021783617963314357	604.8	1.2161859582542695e-05
605.2	0.5181562302340291	605.2	0.17434819734345353	605.2	0.0323472485768501	605.2	0.003206135357368754	605.2	0.00021752340290955092	605.2	1.2147248576850095e-05
605.6	0.5181530676786844	605.6	0.17433744465528148	605.6	0.03233491461100569	605.6	0.0032031941808981657	605.6	0.00021721189120809615	605.6	1.2132226438962683e-05
606.0	0.518146742567995	606.0	0.1743270082226439	606.0	0.03232258064516129	606.0	0.0032002213788741305	606.0	0.00021690069576217586	606.0	1.2117963314358001e-05
606.4	0.5181435800126503	606.4	0.17431625553447186	606.4	0.03230993042378241	606.4	0.003197280202403542	606.4	0.00021659013282732448	606.4	1.2103352308665401e-05
606.8	0.5181372549019608	606.8	0.1743058191018343	606.8	0.03229759645793801	606.8	0.0031943390259329537	606.8	0.00021628020240354207	606.8	1.2088614800759014e-05
607.2	0.5181309297912714	607.2	0.17429506641366224	607.2	0.03228526249209361	607.2	0.0031913662239089185	607.2	0.00021597122074636308	607.2	1.2074035420619862e-05
607.6	0.5181277672359266	607.6	0.17428462998102467	607.6	0.03227292852624921	607.6	0.00318842504743833	607.6	0.00021566255534471854	607.6	1.2059456040480709e-05
608.0	0.5181214421252371	608.0	0.1742741935483871	608.0	0.032260278304870334	608.0	0.003185515496521189	608.0	0.00021535452245414298	608.0	1.2044908285895005e-05
608.4	0.5181151170145477	608.4	0.17426344086021506	608.4	0.03224794433902593	608.4	0.003182574320050601	608.4	0.00021504743833017077	608.4	1.2030518659076535e-05
608.8	0.5181119544592031	608.8	0.1742530044275775	608.8	0.03223561037318153	608.8	0.0031796331435800127	608.8	0.00021474098671726757	608.8	1.2016192283364959e-05
609.2	0.5181056293485137	609.2	0.1742425679949399	609.2	0.03222327640733713	609.2	0.0031767235926628717	609.2	0.0002144348513598988	609.2	1.2001644528779254e-05
609.6	0.518102466793169	609.6	0.17423213156230236	609.6	0.032210942441492724	609.6	0.0031738140417457306	609.6	0.00021412966476913348	609.6	1.1987160025300444e-05
610.0	0.5180961416824795	610.0	0.1742216951296648	610.0	0.03219860847564832	610.0	0.0031709044908285896	610.0	0.00021382511068943706	610.0	1.1972865275142316e-05
610.4	0.51808981657179	610.4	0.1742112586970272	610.4	0.03218627450980392	610.4	0.0031679633143580016	610.4	0.00021352087286527515	610.4	1.1958507273877294e-05
610.8	0.5180866540164453	610.8	0.17420082226438963	610.8	0.032174256799494	610.8	0.0031650853889943075	610.8	0.00021321758380771664	610.8	1.1944212523719166e-05
611.2	0.5180803289057558	611.2	0.17419038583175206	611.2	0.03216192283364959	611.2	0.003162169512966477	611.2	0.0002129146110056926	611.2	1.1930170777988616e-05
611.6	0.5180740037950664	611.6	0.1741799493991145	611.6	0.03214958886780519	611.6	0.0031592726122707145	611.6	0.000212612586970272	611.6	1.1915907653383936e-05
612.0	0.5180708412397217	612.0	0.17416951296647692	612.0	0.03213725490196079	612.0	0.0031563788741302973	612.0	0.00021231087919038584	612.0	1.1901391524351676e-05
612.4	0.5180645161290324	612.4	0.17415907653383933	612.4	0.03212492093611639	612.4	0.003153488298545225	612.4	0.00021200980392156862	612.4	1.1886938646426315e-05
612.8	0.5180613535736877	612.8	0.1741486401012018	612.8	0.03211290322580645	612.8	0.003150604048070841	612.8	0.00021170967741935483	612.8	1.187292852624921e-05
613.2	0.5180550284629981	613.2	0.1741382036685642	613.2	0.03210056925996205	613.2	0.003147722960151803	613.2	0.00021140986717267554	613.2	1.1858791903858317e-05
613.6	0.5180487033523087	613.6	0.17412776723592663	613.6	0.03208855154965212	613.6	0.003144845034788109	613.6	0.00021111100569259965	613.6	1.1844750158127768e-05
614.0	0.518045540796964	614.0	0.17411764705882354	614.0	0.03207621758380772	614.0	0.0031419734345351042	614.0	0.0002108124604680582	614.0	1.1830803289057559e-05
614.4	0.5180392156862745	614.4	0.17410721062618598	614.4	0.032063883617963314	614.4	0.003139104996837445	614.4	0.0002105148640101202	614.4	1.1816666666666666e-05
614.8	0.5180328905755851	614.8	0.17409677419354838	614.8	0.03205186590765338	614.8	0.0031362397216951297	614.8	0.00021021758380771664	614.8	1.1802466793168882e-05
615.2	0.5180297280202404	615.2	0.1740866540164453	615.2	0.03203984819734346	615.2	0.0031333776091081594	615.2	0.0002099212523719165	615.2	1.1788519924098672e-05
615.6	0.5180234029095508	615.6	0.17407621758380773	615.6	0.03202751423149905	615.6	0.0031305218216318787	615.6	0.00020962523719165085	615.6	1.1774414927261228e-05
616.0	0.5180202403542061	616.0	0.17406609740670462	616.0	0.032015496521189124	616.0	0.0031276691967109423	616.0	0.00020932985452245417	616.0	1.1760436432637572e-05
616.4	0.5180139152435168	616.4	0.17405566097406708	616.4	0.03200316255534472	616.4	0.003124819734345351	616.4	0.00020903510436432636	616.4	1.1746489563567363e-05
616.8	0.5180075901328274	616.8	0.17404554079696397	616.8	0.031991144845034784	616.8	0.0031219765970904494	616.8	0.00020874098671726755	616.8	1.1732352941176472e-05
617.2	0.5180044275774827	617.2	0.17403510436432637	617.2	0.03197912713472486	617.2	0.003119136622390892	617.2	0.00020844750158127766	617.2	1.1718690702087286e-05
617.6	0.5179981024667932	617.6	0.17402498418722329	617.6	0.03196710942441493	617.6	0.0031162998102466795	617.6	0.00020815464895635675	617.6	1.170483870967742e-05
618.0	0.5179917773561038	618.0	0.17401486401012017	618.0	0.03195477545857053	618.0	0.0031134661606578118	618.0	0.00020786211258697027	618.0	1.1691176470588236e-05
618.4	0.517988614800759	618.4	0.1740044275774826	618.4	0.031942757748260595	618.4	0.003110638836179633	618.4	0.00020757052498418725	618.4	1.167729285262492e-05
618.8	0.5179822896900695	618.8	0.17399430740037952	618.8	0.03193074003795066	618.8	0.0031078146742567997	618.8	0.00020727925363693865	618.8	1.1663535736875396e-05
619.2	0.5179791271347248	619.2	0.1739841872232764	619.2	0.03191872232764074	619.2	0.003104993674889311	619.2	0.0002069889310562935	619.2	1.1649588867805187e-05
619.6	0.5179728020240354	619.6	0.17397375079063884	619.6	0.031906704617330806	619.6	0.003102179000632511	619.6	0.0002066989247311828	619.6	1.163586337760911e-05
620.0	0.5179664769133461	620.0	0.17396363061353576	620.0	0.031894686907020874	620.0	0.0030993674889310567	620.0	0.00020640955091714107	620.0	1.1622264389626818e-05
620.4	0.5179633143580014	620.4	0.17395351043643265	620.4	0.03188266919671094	620.4	0.0030965591397849462	620.4	0.0002061211258697027	620.4	1.1608697027197975e-05
620.8	0.5179569892473119	620.8	0.17394339025932956	620.8	0.031870651486401017	620.8	0.003093753953194181	620.8	0.00020583301707779886	620.8	1.1595003162555345e-05
621.2	0.5179506641366224	621.2	0.17393327008222645	621.2	0.03185863377609108	621.2	0.003090955091714105	621.2	0.0002055452245414295	621.2	1.1581246046805819e-05
621.6	0.5179475015812777	621.6	0.17392314990512336	621.6	0.03184661606578115	621.6	0.003088156230234029	621.6	0.00020525806451612903	621.6	1.1567741935483871e-05
622.0	0.5179411764705882	622.0	0.17391302972802025	622.0	0.03183459835547123	622.0	0.003085363693864643	622.0	0.00020497185325743202	622.0	1.1554174573055029e-05
622.4	0.5179348513598988	622.4	0.17390290955091714	622.4	0.031822896900695764	622.4	0.003082577482605946	622.4	0.00020468627450980395	622.4	1.1540828589500316e-05
622.8	0.5179316888045541	622.8	0.17389278937381406	622.8	0.03181087919038583	622.8	0.003079791271347249	622.8	0.00020440101201771034	622.8	1.1527103099304239e-05
623.2	0.5179253636938647	623.2	0.17388266919671094	623.2	0.0317988614800759	623.2	0.003077011385199241	623.2	0.00020411638203668566	623.2	1.1513504111321949e-05
623.6	0.5179222011385199	623.6	0.17387254901960786	623.6	0.031787160025300444	623.6	0.003074234661606578	623.6	0.00020383238456672992	623.6	1.150009487666034e-05
624.0	0.5179158760278305	624.0	0.1738627450980392	624.0	0.03177514231499052	624.0	0.0030714642631246044	624.0	0.00020354870335230867	624.0	1.1486369386464263e-05
624.4	0.5179095509171411	624.4	0.17385262492093612	624.4	0.03176312460468058	624.4	0.0030686938646426313	624.4	0.00020326597090449084	624.4	1.1472960151802657e-05
624.8	0.5179063883617964	624.8	0.17384250474383303	624.8	0.031751423149905124	624.8	0.0030659297912713473	624.8	0.00020298355471220746	624.8	1.1459803921568628e-05
625.2	0.5179000632511069	625.2	0.17383238456672995	625.2	0.03173940543959519	625.2	0.003063168880455408	625.2	0.00020270177103099305	625.2	1.1446426312460468e-05
625.6	0.5178937381404175	625.6	0.1738225806451613	625.6	0.031727703984819736	625.6	0.0030604111321948136	625.6	0.00020242093611638206	625.6	1.1432858950031625e-05
626.0	0.5178905755850728	626.0	0.1738124604680582	626.0	0.031715686274509804	626.0	0.0030576597090449086	626.0	0.0002021404174573055	626.0	1.1419607843137255e-05
626.4	0.5178842504743832	626.4	0.17380265654648958	626.4	0.03170398481973435	626.4	0.0030549082858950033	626.4	0.00020186021505376345	626.4	1.1406388361796332e-05
626.8	0.5178779253636938	626.8	0.1737925363693865	626.8	0.031691967109424415	626.8	0.003052163187855788	626.8	0.0002015809614168248	626.8	1.1393200506008856e-05
627.2	0.5178747628083491	627.2	0.17378273244781783	627.2	0.03168026565464896	627.2	0.0030494212523719164	627.2	0.00020130170777988616	627.2	1.1379854522454144e-05
627.6	0.5178684376976598	627.6	0.17377261227071475	627.6	0.0316685641998735	627.6	0.003046685641998735	627.6	0.00020102371916508538	627.6	1.1366508538899431e-05
628.0	0.5178621125869703	628.0	0.17376280834914612	628.0	0.031656546489563564	628.0	0.0030439500316255534	628.0	0.00020074604680581911	628.0	1.1353257432005061e-05
628.4	0.5178589500316256	628.4	0.17375268817204303	628.4	0.031644845034788115	628.4	0.0030412207463630615	628.4	0.0002004686907020873	628.4	1.1340196078431373e-05
628.8	0.5178526249209362	628.8	0.17374288425047438	628.8	0.03163314358001265	628.8	0.0030384946236559143	628.8	0.0002001922833649589	628.8	1.1326944971537002e-05
629.2	0.5178462998102467	629.2	0.17373308032890578	629.2	0.031621347248576855	629.2	0.003035771663504111	629.2	0.00019991619228336497	629.2	1.131394686907021e-05
629.6	0.5178431372549019	629.6	0.17372296015180266	629.6	0.031609614168247945	629.6	0.0030330550284629982	629.6	0.00019964073371284	629.6	1.1300822264389627e-05
630.0	0.5178368121442125	630.0	0.17371315623023403	630.0	0.03159788108791904	630.0	0.003030338393421885	630.0	0.00019936590765338394	630.0	1.1287697659709047e-05
630.4	0.5178336495888678	630.4	0.17370335230866543	630.4	0.03158614800759014	630.4	0.0030276280834914612	630.4	0.0001990913978494624	630.4	1.1274446552814675e-05
630.8	0.5178273244781784	630.8	0.17369354838709677	630.8	0.031574446552814675	630.8	0.0030249209361163823	630.8	0.00019881752055660976	630.8	1.1261638203668564e-05
631.2	0.5178209993674889	631.2	0.1736834282099937	631.2	0.03156274509803922	631.2	0.0030222201138519924	631.2	0.00019854427577482609	631.2	1.1248734977862113e-05
631.6	0.5178178368121443	631.6	0.17367362428842506	631.6	0.031551043643263756	631.6	0.003019519291587603	631.6	0.00019827166350411133	631.6	1.1235673624288426e-05
632.0	0.5178115117014548	632.0	0.17366382036685643	632.0	0.031539373814041746	632.0	0.0030168247944339028	632.0	0.00019799936748893105	632.0	1.1222643896268185e-05
632.4	0.5178051865907654	632.4	0.1736540164452878	632.4	0.03152770398481974	632.4	0.0030141302972802025	632.4	0.00019772802024035422	632.4	1.1209645793801392e-05
632.8	0.5178020240354206	632.8	0.17364421252371917	632.8	0.03151603415559773	632.8	0.003011442125237192	632.8	0.00019745698924731185	632.8	1.1196679316888046e-05
633.2	0.5177956989247312	633.2	0.17363440860215054	633.2	0.031504395951929165	633.2	0.0030087602783048705	633.2	0.00019718627450980393	633.2	1.118393421884883e-05
633.6	0.5177893738140418	633.6	0.1736246046805819	633.6	0.031492757748260596	633.6	0.003006078431372549	633.6	0.00019691650853889944	633.6	1.1171094244149272e-05
634.0	0.5177862112586971	634.0	0.17361480075901328	634.0	0.03148111954459203	634.0	0.0030034029095509173	634.0	0.00019664705882352942	634.0	1.1158254269449716e-05
634.4	0.5177798861480076	634.4	0.17360499683744465	634.4	0.03146951296647691	634.4	0.0030007273877292857	634.4	0.00019637824161922835	634.4	1.1145319418089818e-05
634.8	0.5177735610373181	634.8	0.17359519291587602	634.8	0.031457906388361795	634.8	0.002998058191018343	634.8	0.00019610974067046173	634.8	1.1132321315623024e-05
635.2	0.5177703984819735	635.2	0.17358570524984188	635.2	0.03144629981024668	635.2	0.0029953921568627454	635.2	0.00019584187223276408	635.2	1.1119860847564832e-05
635.6	0.517764073371284	635.6	0.17357590132827325	635.6	0.03143472485768501	635.6	0.002992732447817837	635.6	0.00019557463630613537	635.6	1.1107020872865276e-05
636.0	0.5177577482605946	636.0	0.17356609740670462	636.0	0.031423149905123335	636.0	0.0029900727387729286	636.0	0.0001953080328905756	636.0	1.1094117647058823e-05
636.4	0.5177545857052499	636.4	0.17355629348513602	636.4	0.03141160657811512	636.4	0.00298741935483871	636.4	0.00019504174573055027	636.4	1.1081593927893738e-05
636.8	0.5177482605945605	636.8	0.17354680581910184	636.8	0.0314000632511069	636.8	0.002984765970904491	636.8	0.00019477609108159392	636.8	1.1068912080961418e-05
637.2	0.5177419354838709	637.2	0.1735370018975332	637.2	0.03138851992409867	637.2	0.0029821189120809617	637.2	0.00019451106894370653	637.2	1.1056261859582543e-05
637.6	0.5177387729285262	637.6	0.17352751423149906	637.6	0.031376976597090454	637.6	0.0029794750158127765	637.6	0.00019424636306135357	637.6	1.1043769765970904e-05
638.0	0.5177324478178368	638.0	0.1735177103099304	638.0	0.03136546489563567	638.0	0.0029768374446552818	638.0	0.00019398228969006958	638.0	1.1031277672359267e-05
638.4	0.5177261227071474	638.4	0.1735079063883618	638.4	0.031353953194180904	638.4	0.0029741998734977865	638.4	0.00019371884882985453	638.4	1.1018469323213156e-05
638.8	0.5177229601518027	638.8	0.17349841872232766	638.8	0.03134247311827957	638.8	0.0029715686274509804	638.8	0.0001934560404807084	638.8	1.1005787476280836e-05
639.2	0.5177166350411133	639.2	0.173488614800759	639.2	0.03133099304237824	639.2	0.002968937381404175	639.2	0.0001931932321315623	639.2	1.0993168880455408e-05
639.6	0.5177103099304238	639.6	0.17347912713472485	639.6	0.03131951296647692	639.6	0.0029663124604680582	639.6	0.0001929313725490196	639.6	1.098067678684377e-05
640.0	0.5177071473750791	640.0	0.1734696394686907	640.0	0.031308032890575585	640.0	0.0029636907020872865	640.0	0.00019267014547754585	640.0	1.0968058191018343e-05
640.4	0.5177008222643896	640.4	0.1734598355471221	640.4	0.031296584440227704	640.4	0.0029610752688172043	640.4	0.0001924092346616066	640.4	1.095585072738773e-05
640.8	0.5176944971537002	640.8	0.17345034788108793	640.8	0.03128516761543327	640.8	0.002958459835547122	640.8	0.00019214864010120178	640.8	1.0943295382669198e-05
641.2	0.5176913345983555	641.2	0.17344086021505375	641.2	0.03127371916508539	641.2	0.0029558475648323846	641.2	0.0001918889943074004	641.2	1.0930898165717902e-05
641.6	0.517685009487666	641.6	0.17343105629348515	641.6	0.031262302340290954	641.6	0.0029532416192283363	641.6	0.00019162966476913348	641.6	1.0918279569892474e-05
642.0	0.5176786843769766	642.0	0.17342156862745098	642.0	0.031250885515496526	642.0	0.0029506388361796336	642.0	0.00019137065148640102	642.0	1.0905945604048072e-05
642.4	0.5176755218216319	642.4	0.17341208096141683	642.4	0.031239500316255532	642.4	0.0029480392156862744	642.4	0.00019111258697027198	642.4	1.0893927893738142e-05
642.8	0.5176691967109425	642.8	0.17340259329538268	642.8	0.031228115117014548	642.8	0.0029454427577482608	642.8	0.00019085452245414295	642.8	1.0881499051233397e-05
643.2	0.517662871600253	643.2	0.17339310562934854	643.2	0.03121672991777356	643.2	0.0029428494623655915	643.2	0.00019059740670461736	643.2	1.0869070208728653e-05
643.6	0.5176597090449083	643.6	0.17338330170777988	643.6	0.031205376344086024	643.6	0.002940259329538267	643.6	0.0001903406072106262	643.6	1.085673624288425e-05
644.0	0.5176533839342189	644.0	0.17337381404174573	644.0	0.031193991144845036	644.0	0.0029376723592662874	644.0	0.00019008444022770399	644.0	1.0844370651486401e-05
644.4	0.5176470588235295	644.4	0.17336432637571159	644.4	0.031182669196710946	644.4	0.002935091714104997	644.4	0.00018982858950031628	644.4	1.0832099936748893e-05
644.8	0.5176438962681847	644.8	0.17335483870967744	644.8	0.031171315623023402	644.8	0.0029325142314990515	644.8	0.00018957337128399748	644.8	1.0820208728652751e-05
645.2	0.5176375711574952	645.2	0.17334535104364326	645.2	0.03115999367488931	645.2	0.0029299367488931057	645.2	0.00018931878557874762	645.2	1.0807716635041114e-05
645.6	0.5176312460468058	645.6	0.17333586337760912	645.6	0.03114867172675522	645.6	0.0029273655913978494	645.6	0.00018906451612903224	645.6	1.07955091714105e-05
646.0	0.517628083491461	646.0	0.17332637571157497	646.0	0.03113738140417457	646.0	0.002924797596457938	646.0	0.00018881056293485138	646.0	1.0783428209993675e-05
646.4	0.5176217583807717	646.4	0.17331720430107528	646.4	0.03112609108159393	646.4	0.0029222327640733713	646.4	0.00018855755850727388	646.4	1.0771189120809615e-05
646.8	0.5176154332700823	646.8	0.17330771663504113	646.8	0.03111480075901328	646.8	0.002919674256799494	646.8	0.00018830487033523086	646.8	1.075910815939279e-05
647.2	0.5176122707147376	647.2	0.17329822896900698	647.2	0.031103542061986088	647.2	0.0029171157495256166	647.2	0.00018805249841872233	647.2	1.0747185325743201e-05
647.6	0.5176059456040482	647.6	0.1732887413029728	647.6	0.031092283364958888	647.6	0.0029145604048070846	647.6	0.00018780075901328274	647.6	1.0734851359898797e-05
648.0	0.5175996204933586	648.0	0.17327925363693866	648.0	0.03108102466793169	648.0	0.002912011385199241	648.0	0.0001875496521189121	648.0	1.0722865275142315e-05
648.4	0.5175964579380139	648.4	0.17327008222643897	648.4	0.03106979759645794	648.4	0.002909465528146743	648.4	0.0001872988614800759	648.4	1.0710815939278937e-05
648.8	0.5175901328273245	648.8	0.17326059456040482	648.8	0.03105853889943074	648.8	0.0029069196710942444	648.8	0.00018704870335230868	648.8	1.069889310562935e-05
649.2	0.517583807716635	649.2	0.17325110689437068	649.2	0.031047343453510436	649.2	0.0029043801391524355	649.2	0.0001867988614800759	649.2	1.0687001897533206e-05
649.6	0.5175806451612903	649.6	0.17324193548387098	649.6	0.03103611638203669	649.6	0.002901843769765971	649.6	0.00018654965211891208	649.6	1.0674857685009487e-05
650.0	0.517574320050601	650.0	0.1732324478178368	650.0	0.031024920936116383	650.0	0.0028993105629348515	650.0	0.00018630075901328273	650.0	1.0662839974699558e-05
650.4	0.5175679949399115	650.4	0.17322327640733712	650.4	0.03101372549019608	650.4	0.0028967836812144212	650.4	0.00018605249841872234	650.4	1.0650980392156863e-05
650.8	0.517561669829222	650.8	0.17321378874130297	650.8	0.03100256166982922	650.8	0.0028942567994939914	650.8	0.00018580487033523089	650.8	1.0639089184060721e-05
651.2	0.5175585072738773	651.2	0.1732046173308033	651.2	0.030991397849462365	651.2	0.002891733080328906	651.2	0.0001855575585072739	651.2	1.0627071473750792e-05
651.6	0.5175521821631879	651.6	0.17319512966476916	651.6	0.03098023402909551	651.6	0.00288921568627451	651.6	0.00018531087919038583	651.6	1.0615243516761544e-05
652.0	0.5175458570524984	652.0	0.17318595825426947	652.0	0.030969070208728654	652.0	0.002886698292220114	652.0	0.00018506451612903226	652.0	1.0603415559772296e-05
652.4	0.5175426944971537	652.4	0.17317647058823532	652.4	0.030957938013915245	652.4	0.002884187223276407	652.4	0.00018481878557874762	652.4	1.059168247944339e-05
652.8	0.5175363693864643	652.8	0.1731672991777356	652.8	0.030946805819101836	652.8	0.002881676154332701	652.8	0.00018457337128399747	652.8	1.057988614800759e-05
653.2	0.5175300442757748	653.2	0.1731581277672359	653.2	0.030935705249841877	653.2	0.0028791714104996835	653.2	0.00018432858950031628	653.2	1.0568026565464897e-05
653.6	0.5175268817204302	653.6	0.17314864010120176	653.6	0.030924604680581908	653.6	0.0028766698292220115	653.6	0.00018408412397216952	653.6	1.0556198608475649e-05
654.0	0.5175205566097407	654.0	0.1731394686907021	654.0	0.03091350411132195	654.0	0.0028741714104996837	654.0	0.00018384029095509173	654.0	1.0544560404807086e-05
654.4	0.5175142314990513	654.4	0.1731302972802024	654.4	0.030902403542061987	654.4	0.0028716761543327012	654.4	0.0001835967741935484	654.4	1.0532985452245413e-05
654.8	0.5175110689437066	654.8	0.1731211258697027	654.8	0.030891334598355476	654.8	0.002869184060721063	654.8	0.00018335388994307402	654.8	1.052125237191651e-05
655.2	0.5175047438330171	655.2	0.17311163820366857	655.2	0.030880265654648957	655.2	0.002866695129664769	655.2	0.0001831113219481341	655.2	1.0509392789373815e-05
655.6	0.5174984187223276	655.6	0.1731024667931689	655.6	0.030869196710942445	655.6	0.00286420936116382	655.6	0.00018286938646426315	655.6	1.0497596457938014e-05
656.0	0.5174952561669829	656.0	0.1730932953826692	656.0	0.030858159392789374	656.0	0.002861729917773561	656.0	0.00018262776723592663	656.0	1.0486148007590133e-05
656.4	0.5174889310562935	656.4	0.17308412397216952	656.4	0.03084712207463631	656.4	0.002859250474383302	656.4	0.00018238678051865908	656.4	1.0474478178368121e-05
656.8	0.517482605945604	656.8	0.17307495256166985	656.8	0.030836084756483237	656.8	0.0028567741935483872	656.8	0.000182146110056926	656.8	1.0462934851359899e-05
657.2	0.5174762808349147	657.2	0.17306578115117016	657.2	0.030825079063883622	657.2	0.002854304237824162	657.2	0.00018190607210626187	657.2	1.0451423149905124e-05
657.6	0.51747311827957	657.6	0.17305660974067047	657.6	0.030814073371283997	657.6	0.002851834282099937	657.6	0.00018166666666666667	657.6	1.044000632511069e-05
658.0	0.5174667931688806	658.0	0.17304743833017078	658.0	0.030803067678684376	658.0	0.002849370651486401	658.0	0.00018142726122707148	658.0	1.0428273244781784e-05
658.4	0.517460468058191	658.4	0.17303826691967109	658.4	0.03079209361163821	658.4	0.00284691018342821	658.4	0.00018118848829854522	658.4	1.0416761543327009e-05
658.8	0.5174573055028463	658.8	0.1730290955091714	658.8	0.030781119544592034	658.8	0.002844449715370019	658.8	0.00018095034788108793	658.8	1.0405281467425679e-05
659.2	0.5174509803921569	659.2	0.17301992409867173	659.2	0.03077014547754586	659.2	0.0028419955724225173	659.2	0.0001807125237191651	659.2	1.03938330170778e-05
659.6	0.5174446552814674	659.6	0.17301106894370652	659.6	0.03075920303605313	659.6	0.0028395445920303608	659.6	0.0001804753320683112	659.6	1.0382384566729918e-05
660.0	0.5174414927261227	660.0	0.17300189753320683	660.0	0.030748260594560404	660.0	0.0028370967741935486	660.0	0.00018023845667299179	660.0	1.0371094244149273e-05
660.4	0.5174351676154333	660.4	0.17299272612270714	660.4	0.030737318153067676	660.4	0.0028346489563567364	660.4	0.00018000189753320683	660.4	1.0359709044908287e-05
660.8	0.5174288425047439	660.8	0.17298355471220747	660.8	0.030726375711574952	660.8	0.0028322074636306137	660.8	0.0001797662871600253	660.8	1.0348134092346617e-05
661.2	0.5174225173940544	661.2	0.17297469955724223	661.2	0.03071546489563567	661.2	0.002829769133459836	661.2	0.00017953067678684378	661.2	1.0336717267552182e-05
661.6	0.5174193548387097	661.6	0.17296552814674257	661.6	0.030704554079696394	661.6	0.0028273339658444023	661.6	0.0001792953826691967	661.6	1.0325363693864643e-05
662.0	0.5174130297280203	662.0	0.17295635673624288	662.0	0.030693674889310563	662.0	0.0028249019607843135	662.0	0.00017906072106261861	662.0	1.0314104996837445e-05
662.4	0.5174067046173308	662.4	0.17294750158127767	662.4	0.030682795698924733	662.4	0.00282247311827957	662.4	0.00017882669196710944	662.4	1.0302688172043011e-05
662.8	0.5174035420619861	662.8	0.17293833017077798	662.8	0.030671916508538902	662.8	0.0028200506008855156	662.8	0.0001785932953826692	662.8	1.0291397849462366e-05
663.2	0.5173972169512967	663.2	0.1729291587602783	663.2	0.030661037318153072	663.2	0.002817628083491461	663.2	0.00017836021505376345	663.2	1.0280107526881721e-05
663.6	0.5173908918406072	663.6	0.17292030360531307	663.6	0.03065018975332068	663.6	0.0028152087286527515	663.6	0.00017812745098039215	663.6	1.0268975332068313e-05
664.0	0.5173845667299177	664.0	0.1729111321948134	664.0	0.030639342188488298	664.0	0.0028127925363693866	664.0	0.00017789531941808981	664.0	1.0257526881720431e-05
664.4	0.517381404174573	664.4	0.17290227703984823	664.4	0.030628494623655914	664.4	0.0028103795066413664	664.4	0.00017766318785578748	664.4	1.0246268184693233e-05
664.8	0.5173750790638837	664.8	0.172893421884883	664.8	0.030617678684376974	664.8	0.0028079696394686907	664.8	0.0001774316888045541	664.8	1.023516761543327e-05
665.2	0.5173687539531943	665.2	0.17288425047438333	665.2	0.03060686274509804	665.2	0.0028055660974067045	665.2	0.00017720082226438963	665.2	1.0223814041745731e-05
665.6	0.5173655913978495	665.6	0.1728753953194181	665.6	0.030596046805819104	665.6	0.0028031625553447187	665.6	0.00017697027197975966	665.6	1.0212776723592663e-05
666.0	0.51735926628716	666.0	0.17286622390891843	666.0	0.030585230866540164	666.0	0.002800762175838077	666.0	0.00017674035420619862	666.0	1.0201549652118912e-05
666.4	0.5173529411764706	666.4	0.17285736875395322	666.4	0.030574446552814678	666.4	0.0027983681214421253	666.4	0.00017651075268817205	666.4	1.0190607210626187e-05
666.8	0.5173497786211259	666.8	0.17284851359898798	666.8	0.030563662239089184	666.8	0.0027959740670461734	666.8	0.00017628146742567995	666.8	1.0179475015812777e-05
667.2	0.5173434535104364	667.2	0.17283965844402277	667.2	0.030552909550917138	667.2	0.0027935831752055663	667.2	0.00017605281467425682	667.2	1.0168564199873497e-05
667.6	0.517337128399747	667.6	0.1728304870335231	667.6	0.030542156862745102	667.6	0.0027911986084756487	667.6	0.00017582447817836812	667.6	1.0157273877292853e-05
668.0	0.5173308032890577	668.0	0.17282163187855787	668.0	0.030531404174573055	668.0	0.0027888140417457307	668.0	0.0001755964579380139	668.0	1.0146268184693232e-05
668.4	0.517327640733713	668.4	0.17281277672359266	668.4	0.03052065148640101	668.4	0.0027864326375711575	668.4	0.00017536907020872865	668.4	1.0135388994307401e-05
668.8	0.5173213156230234	668.8	0.17280392156862745	668.8	0.03050993042378242	668.8	0.002784057558507274	668.8	0.00017514231499051234	668.8	1.012428842504744e-05
669.2	0.517314990512334	669.2	0.17279506641366227	669.2	0.030499209361163824	669.2	0.0027816824794433905	669.2	0.00017491555977229602	669.2	1.0113251106894372e-05
669.6	0.5173086654016446	669.6	0.17278621125869703	669.6	0.030488488298545224	669.6	0.0027793137254901964	669.6	0.00017468975332068313	669.6	1.010237191650854e-05
670.0	0.5173055028462998	670.0	0.17277735610373182	670.0	0.030477798861480075	670.0	0.002776944971537002	670.0	0.00017446394686907024	670.0	1.0091271347248577e-05
670.4	0.5172991777356104	670.4	0.1727685009487666	670.4	0.030467109424414926	670.4	0.002774579380139153	670.4	0.00017423845667299177	670.4	1.0080423782416192e-05
670.8	0.517292852624921	670.8	0.1727596457938014	670.8	0.03045641998734978	670.8	0.0027722201138519922	670.8	0.00017401391524351676	670.8	1.0069734345351044e-05
671.2	0.5172896900695761	671.2	0.1727507906388362	671.2	0.03044573055028463	671.2	0.0027698608475648324	671.2	0.00017378937381404177	671.2	1.0058728652751423e-05
671.6	0.5172833649588867	671.6	0.17274193548387096	671.6	0.03043507273877293	671.6	0.0027675047438330174	671.6	0.00017356578115117015	671.6	1.004775458570525e-05
672.0	0.5172770398481974	672.0	0.17273308032890575	672.0	0.030424414927261226	672.0	0.0027651549652118915	672.0	0.00017334218848829856	672.0	1.0036843769765971e-05
672.4	0.517270714737508	672.4	0.17272422517394057	672.4	0.030413788741302974	672.4	0.0027628051865907655	672.4	0.00017311891208096142	672.4	1.0025932953826693e-05
672.8	0.5172675521821632	672.8	0.17271537001897536	672.8	0.030403130929791272	672.8	0.0027604585705249844	672.8	0.00017289626818469322	672.8	1.0015148640101202e-05
673.2	0.5172612270714738	673.2	0.17270651486401012	673.2	0.03039250474383302	673.2	0.0027581182795698924	673.2	0.00017267425679949402	673.2	1.0004427577482607e-05
673.6	0.5172549019607843	673.6	0.1726976597090449	673.6	0.030381910183428208	673.6	0.002755777988614801	673.6	0.00017245224541429476	673.6	9.993516761543327e-06
674.0	0.5172517394054396	674.0	0.17268912080961418	674.0	0.030371283997469956	674.0	0.0027534408602150535	674.0	0.00017223086654016446	674.0	9.982953826691967e-06
674.4	0.5172454142947501	674.4	0.17268026565464895	674.4	0.03036068943706515	674.4	0.0027511100569259967	674.4	0.00017201012017710308	674.4	9.97213788741303e-06
674.8	0.5172390891840607	674.8	0.17267141049968374	674.8	0.03035009487666034	674.8	0.002748779253636939	674.8	0.00017178937381404175	674.8	9.96135357368754e-06
675.2	0.5172327640733714	675.2	0.172662871600253	675.2	0.030339531941808984	675.2	0.0027464516129032256	675.2	0.00017156925996204936	675.2	9.950664136622392e-06
675.6	0.5172296015180267	675.6	0.1726540164452878	675.6	0.03032896900695762	675.6	0.002744127134724858	675.6	0.0001713494623655914	675.6	9.940101201771032e-06
676.0	0.5172232764073372	676.0	0.1726451612903226	676.0	0.03031840607210626	676.0	0.0027418058191018345	676.0	0.00017113029728020243	676.0	9.92909550917141e-06
676.4	0.5172169512966477	676.4	0.17263662239089184	676.4	0.030307843137254906	676.4	0.0027394908285895006	676.4	0.0001709114484503479	676.4	9.918690702087288e-06
676.8	0.5172106261859583	676.8	0.17262776723592663	676.8	0.03029731182795699	676.8	0.0027371758380771664	676.8	0.00017069291587602783	676.8	9.908064516129032e-06
677.2	0.5172074636306135	677.2	0.1726192283364959	677.2	0.030286780518659077	677.2	0.002734864010120177	677.2	0.00017047501581277672	677.2	9.897722960151804e-06
677.6	0.5172011385199241	677.6	0.1726103731815307	677.6	0.030276249209361165	677.6	0.002732555344718533	677.6	0.0001702574320050601	677.6	9.887096774193548e-06
678.0	0.5171948134092347	678.0	0.17260183428209994	678.0	0.030265749525616698	678.0	0.0027302498418722326	678.0	0.00017004048070841238	678.0	9.876502213788742e-06
678.4	0.5171884882985452	678.4	0.17259297912713473	678.4	0.030255249841872233	678.4	0.002727947501581278	678.4	0.00016982321315623023	678.4	9.866129032258064e-06
678.8	0.5171853257432005	678.8	0.172584440227704	678.8	0.030244750158127772	678.8	0.0027256483238456675	678.8	0.0001696068943706515	678.8	9.855313092979128e-06
679.2	0.5171790006325111	679.2	0.1725755850727388	679.2	0.030234250474383304	679.2	0.002723352308665402	679.2	0.00016939089184060723	679.2	9.844750158127767e-06
679.6	0.5171726755218217	679.6	0.17256704617330804	679.6	0.030223782416192283	679.6	0.002721059456040481	679.6	0.0001691752055660974	679.6	9.83415559772296e-06
680.0	0.517169512966477	680.0	0.17255850727387728	680.0	0.030213314358001266	680.0	0.0027187666034155598	680.0	0.00016896046805819104	680.0	9.823497786211259e-06
680.4	0.5171631878557875	680.4	0.17254965211891207	680.4	0.030202846299810245	680.4	0.002716480075901328	680.4	0.00016874541429475016	680.4	9.813187855787477e-06
680.8	0.5171568627450981	680.8	0.17254111321948135	680.8	0.030192409867172674	680.8	0.0027141967109424415	680.8	0.00016853130929791272	680.8	9.80268817204301e-06
681.2	0.5171505376344085	681.2	0.17253257432005062	681.2	0.030181973434535103	681.2	0.0027119133459835546	681.2	0.00016831720430107527	681.2	9.792093611638205e-06
681.6	0.5171473750790638	681.6	0.17252403542061986	681.6	0.030171537001897532	681.6	0.0027096363061353576	681.6	0.0001681037318153068	681.6	9.781720430107526e-06
682.0	0.5171410499683744	682.0	0.17251518026565466	682.0	0.03016113219481341	682.0	0.0027073624288425045	682.0	0.00016789089184060722	682.0	9.771157495256168e-06
682.4	0.5171347248576851	682.4	0.17250664136622393	682.4	0.03015069576217584	682.4	0.0027050885515496523	682.4	0.00016767805186590766	682.4	9.761227071473751e-06
682.8	0.5171283997469956	682.8	0.17249810246679317	682.8	0.030140290955091714	682.8	0.0027028209993674892	682.8	0.00016746584440227705	682.8	9.75066413662239e-06
683.2	0.5171252371916509	683.2	0.17248956356736242	683.2	0.030129917773561037	683.2	0.0027005534471853257	683.2	0.0001672539531941809	683.2	9.740385831752056e-06
683.6	0.5171189120809615	683.6	0.1724810246679317	683.6	0.030119512966476917	683.6	0.002698289057558507	683.6	0.00016704237824161924	683.6	9.730297280202405e-06
684.0	0.517112586970272	684.0	0.17247248576850097	684.0	0.030109139784946237	684.0	0.0026960309930423782	684.0	0.00016683111954459204	684.0	9.719829222011385e-06
684.4	0.5171062618595825	684.4	0.1724639468690702	684.4	0.030098798228969006	684.4	0.0026937729285262495	684.4	0.00016662049335863376	684.4	9.709456040480708e-06
684.8	0.5171030993042378	684.8	0.17245540796963948	684.8	0.030088425047438333	684.8	0.002691518026565465	684.8	0.00016640986717267553	684.8	9.699082858950032e-06
685.2	0.5170967741935484	685.2	0.17244686907020873	685.2	0.0300780834914611	685.2	0.0026892662871600254	685.2	0.0001662001897533207	685.2	9.688931056293486e-06
685.6	0.517090449082859	685.6	0.172438330170778	685.6	0.03006774193548387	685.6	0.0026870177103099305	685.6	0.00016599051233396586	685.6	9.678684376976598e-06
686.0	0.5170841239721696	686.0	0.17242979127134725	686.0	0.030057400379506643	686.0	0.0026847722960151804	686.0	0.00016578146742567994	686.0	9.668406072106263e-06
686.4	0.5170809614168248	686.4	0.17242125237191652	686.4	0.03004709044908286	686.4	0.0026825300442757747	686.4	0.00016557273877292853	686.4	9.657906388361797e-06
686.8	0.5170746363061354	686.8	0.17241271347248577	686.8	0.03003678051865908	686.8	0.002680290955091714	686.8	0.00016536432637571157	686.8	9.647881087919038e-06
687.2	0.5170683111954459	687.2	0.172404174573055	687.2	0.030026470588235297	687.2	0.0026780518659076536	687.2	0.00016515654648956358	687.2	9.637824161922833e-06
687.6	0.5170619860847565	687.6	0.17239595192915877	687.6	0.030016192283364957	687.6	0.002675819101834282	687.6	0.00016494876660341556	687.6	9.627514231499052e-06
688.0	0.5170588235294118	688.0	0.17238741302972801	688.0	0.030005913978494624	688.0	0.0026735895003162555	688.0	0.0001647416192283365	688.0	9.617394054395952e-06
688.4	0.5170524984187224	688.4	0.1723788741302973	688.4	0.02999563567362429	688.4	0.002671359898798229	688.4	0.0001645347881087919	688.4	9.607337128399747e-06
688.8	0.5170461733080328	688.8	0.17237033523086656	688.8	0.029985357368753955	688.8	0.002669133459835547	688.8	0.0001643282732447818	688.8	9.597248576850094e-06
689.2	0.5170398481973434	689.2	0.17236211258697026	689.2	0.029975110689437066	689.2	0.0026669133459835547	689.2	0.00016412239089184062	689.2	9.587128399746996e-06
689.6	0.5170366856419988	689.6	0.17235357368753954	689.6	0.02996486401012018	689.6	0.0026646932321315623	689.6	0.0001639168247944339	689.6	9.576944971537002e-06
690.0	0.5170303605313094	690.0	0.1723450347881088	690.0	0.02995461733080329	690.0	0.0026624762808349148	690.0	0.0001637115749525617	690.0	9.567014547754587e-06
690.4	0.5170240354206199	690.4	0.17233681214421254	690.4	0.0299443706514864	690.4	0.0026602624920936116	690.4	0.0001635066413662239	690.4	9.557115749525618e-06
690.8	0.5170177103099305	690.8	0.1723282732447818	690.8	0.029934155597722962	690.8	0.0026580518659076536	690.8	0.00016330234029095507	690.8	9.547027197975966e-06
691.2	0.517011385199241	691.2	0.1723200506008855	691.2	0.02992394054395952	691.2	0.00265584440227704	691.2	0.00016309835547122074	691.2	9.536938646426313e-06
691.6	0.5170082226438962	691.6	0.17231151170145478	691.6	0.02991372549019608	691.6	0.0026536401012017714	691.6	0.0001628943706514864	691.6	9.527039848197344e-06
692.0	0.5170018975332068	692.0	0.17230297280202406	692.0	0.029903542061986085	692.0	0.002651438962681847	692.0	0.00016269133459835547	692.0	9.517141049968374e-06
692.4	0.5169955724225174	692.4	0.17229475015812779	692.4	0.029893358633776092	692.4	0.0026492378241619228	692.4	0.00016248798228969008	692.4	9.507052498418723e-06
692.8	0.516989247311828	692.8	0.1722865275142315	692.8	0.0298831752055661	692.8	0.002647043010752688	692.8	0.00016228557874762808	692.8	9.49709044908286e-06
693.2	0.5169860847564833	693.2	0.17227798861480076	693.2	0.02987302340290955	693.2	0.0026448481973434536	693.2	0.0001620834914611006	693.2	9.486938646426314e-06
693.6	0.5169797596457939	693.6	0.1722697659709045	693.6	0.02986283997469956	693.6	0.002642659709044908	693.6	0.00016188140417457305	693.6	9.477008222643897e-06
694.0	0.5169734345351044	694.0	0.17226122707147376	694.0	0.02985268817204301	694.0	0.002640471220746363	694.0	0.0001616799493991145	694.0	9.467394054395951e-06
694.4	0.5169671094244149	694.4	0.1722530044275775	694.4	0.029842567994939912	694.4	0.0026382858950031625	694.4	0.00016147912713472486	694.4	9.457495256166983e-06
694.8	0.5169639468690702	694.8	0.17224478178368124	694.8	0.029832416192283363	694.8	0.002636103731815307	694.8	0.00016127830487033522	694.8	9.447786211258697e-06
695.2	0.5169576217583808	695.2	0.1722362428842505	695.2	0.02982229601518027	695.2	0.002633924731182796	695.2	0.00016107811511701457	695.2	9.437666034155597e-06
695.6	0.5169512966476913	695.6	0.1722280202403542	695.6	0.029812175838077166	695.6	0.0026317457305502848	695.6	0.00016087824161922833	695.6	9.427893738140419e-06
696.0	0.5169449715370019	696.0	0.17221979759645795	696.0	0.029802055660974068	696.0	0.002629573055028463	696.0	0.00016067836812144214	696.0	9.418058191018343e-06
696.4	0.5169386464263125	696.4	0.17221157495256167	696.4	0.029791967109424417	696.4	0.002627403542061986	696.4	0.0001604791271347249	696.4	9.408349146110056e-06
696.8	0.5169354838709678	696.8	0.17220303605313095	696.8	0.029781878557874765	696.8	0.002625234029095509	696.8	0.00016028051865907655	696.8	9.398576850094876e-06
697.2	0.5169291587602783	697.2	0.17219481340923468	697.2	0.02977179000632511	697.2	0.002623070841239722	697.2	0.00016008191018342823	697.2	9.388741302972802e-06
697.6	0.5169228336495889	697.6	0.1721865907653384	697.6	0.029761733080328905	697.6	0.002620907653383934	697.6	0.00015988361796331435	697.6	9.379032258064517e-06
698.0	0.5169165085388995	698.0	0.17217836812144213	698.0	0.0297516761543327	698.0	0.0026187476280834913	698.0	0.00015968595825426946	698.0	9.369418089816571e-06
698.4	0.5169133459835548	698.4	0.17217014547754586	698.4	0.029741619228336496	698.4	0.0026165907653383936	698.4	0.000159488614800759	698.4	9.35955091714105e-06
698.8	0.5169070208728652	698.8	0.1721619228336496	698.8	0.02973156230234029	698.8	0.0026144370651486402	698.8	0.00015929158760278304	698.8	9.350031625553447e-06
699.2	0.5169006957621758	699.2	0.17215370018975332	699.2	0.029721505376344087	699.2	0.002612283364958887	699.2	0.00015909519291587603	699.2	9.340290955091714e-06
699.6	0.5168943706514864	699.6	0.17214547754585707	699.6	0.02971148007590133	699.6	0.002610135989879823	699.6	0.00015889879822896902	699.6	9.33023402909551e-06
700.0	0.516888045540797	700.0	0.17213725490196077	700.0	0.02970145477545857	700.0	0.002607991777356104	700.0	0.00015870271979759646	700.0	9.320809614168249e-06
700.4	0.5168848829854523	700.4	0.17212903225806453	700.4	0.02969146110056926	700.4	0.0026058475648323845	700.4	0.00015850727387729284	700.4	9.311163820366856e-06
700.8	0.5168785578747629	700.8	0.17212080961416826	700.8	0.029681435800126502	700.8	0.0026037065148640103	700.8	0.00015831214421252373	700.8	9.301486401012018e-06
701.2	0.5168722327640733	701.2	0.17211258697027199	701.2	0.02967144212523719	701.2	0.0026015686274509808	701.2	0.00015811733080328905	701.2	9.292220113851994e-06
701.6	0.5168659076533839	701.6	0.17210436432637571	701.6	0.02966148007590133	701.6	0.002599433902593295	701.6	0.00015792283364958888	701.6	9.282637571157495e-06
702.0	0.5168627450980392	702.0	0.17209614168247947	702.0	0.02965148640101202	702.0	0.0025973023402909553	702.0	0.00015772865275142314	702.0	9.272960151802658e-06
702.4	0.5168564199873498	702.4	0.17208791903858317	702.4	0.029641524351676156	702.4	0.0025951739405439597	702.4	0.00015753478810879193	702.4	9.263345983554712e-06
702.8	0.5168500948766603	702.8	0.17208001265022138	702.8	0.029631562302340292	702.8	0.002593045540796964	702.8	0.0001573415559772296	702.8	9.253921568627451e-06
703.2	0.5168437697659709	703.2	0.1720717900063251	703.2	0.029621600253004428	703.2	0.002590923466160658	703.2	0.00015714832384566732	703.2	9.244244149272612e-06
703.6	0.5168374446552815	703.6	0.17206356736242887	703.6	0.02961166982922201	703.6	0.002588801391524352	703.6	0.00015695572422517396	703.6	9.234598355471221e-06
704.0	0.5168342820999368	704.0	0.17205534471853257	704.0	0.029601739405439597	704.0	0.0025866824794433902	704.0	0.00015676344086021506	704.0	9.225268817204301e-06
704.4	0.5168279569892473	704.4	0.17204743833017078	704.4	0.02959180898165718	704.4	0.0025845667299177737	704.4	0.00015657147375079065	704.4	9.216002530044275e-06
704.8	0.5168216318785579	704.8	0.1720392156862745	704.8	0.029581878557874766	704.8	0.0025824541429475016	704.8	0.0001563798228969007	704.8	9.206166982922201e-06
705.2	0.5168153067678685	705.2	0.17203099304237826	705.2	0.029571979759645792	705.2	0.0025803447185325746	705.2	0.00015618848829854524	705.2	9.196932321315622e-06
705.6	0.516808981657179	705.6	0.17202308665401647	705.6	0.029562080961416826	705.6	0.002578238456672992	705.6	0.00015599778621125873	705.6	9.187254901960784e-06
706.0	0.5168058191018343	706.0	0.17201486401012017	706.0	0.02955218216318786	706.0	0.0025761321948134094	706.0	0.00015580708412397216	706.0	9.17776723592663e-06
706.4	0.5167994939911448	706.4	0.1720066413662239	706.4	0.02954228336495889	706.4	0.0025740290955091716	706.4	0.0001556166982922201	706.4	9.168374446552814e-06
706.8	0.5167931688804555	706.8	0.1719987349778621	706.8	0.029532416192283365	706.8	0.0025719291587602785	706.8	0.00015542694497153701	706.8	9.159203036053131e-06
707.2	0.516786843769766	707.2	0.17199051233396587	707.2	0.029522549019607845	707.2	0.00256983238456673	707.2	0.00015523750790638838	707.2	9.149683744465528e-06
707.6	0.5167805186590766	707.6	0.17198260594560405	707.6	0.029512681846932322	707.6	0.0025677387729285263	707.6	0.00015504807084123972	707.6	9.140290955091716e-06
708.0	0.5167773561037319	708.0	0.1719743833017078	708.0	0.029502814674256802	708.0	0.002565648323845667	708.0	0.00015485926628716002	708.0	9.130929791271347e-06
708.4	0.5167710309930424	708.4	0.171966476913346	708.4	0.02949297912713473	708.4	0.0025635578747628084	708.4	0.0001546707779886148	708.4	9.12182163187856e-06
708.8	0.5167647058823529	708.8	0.17195825426944972	708.8	0.029483143580012652	708.8	0.002561473750790639	708.8	0.00015448260594560405	708.8	9.112650221378874e-06
709.2	0.5167583807716635	709.2	0.1719503478810879	709.2	0.029473339658444023	709.2	0.0025593896268184695	709.2	0.00015429506641366223	709.2	9.103162555344718e-06
709.6	0.516752055660974	709.6	0.17194244149272614	709.6	0.02946350411132195	709.6	0.0025573086654016447	709.6	0.00015410721062618596	709.6	9.093738140417457e-06
710.0	0.5167488931056293	710.0	0.17193421884882987	710.0	0.02945370018975332	710.0	0.0025552308665401646	710.0	0.0001539203036053131	710.0	9.08459835547122e-06
710.4	0.51674256799494	710.4	0.17192631246046805	710.4	0.029443896268184694	710.4	0.0025531562302340293	710.4	0.00015373339658444023	710.4	9.075458570524984e-06
710.8	0.5167362428842506	710.8	0.17191840607210626	710.8	0.029434092346616068	710.8	0.0025510815939278936	710.8	0.00015354712207463631	710.8	9.066223908918405e-06
711.2	0.516729917773561	711.2	0.17191018342821	711.2	0.02942432005060089	711.2	0.002549013282732448	711.2	0.0001533608475648324	711.2	9.056704617330804e-06
711.6	0.5167235926628716	711.6	0.1719022770398482	711.6	0.029414547754585706	711.6	0.0025469449715370017	711.6	0.00015317488931056294	711.6	9.047849462365593e-06
712.0	0.5167204301075269	712.0	0.1718943706514864	712.0	0.029404775458570526	712.0	0.0025448798228969007	712.0	0.00015298956356736242	712.0	9.038614800759014e-06
712.4	0.5167141049968375	712.4	0.1718864642631246	712.4	0.029395003162555344	712.4	0.0025428178368121445	712.4	0.00015280455407969639	712.4	9.029348513598988e-06
712.8	0.516707779886148	712.8	0.17187824161922835	712.8	0.029385262492093615	712.8	0.002540755850727388	712.8	0.00015261986084756483	712.8	9.020145477545858e-06
713.2	0.5167014547754586	713.2	0.17187033523086653	713.2	0.02937552182163188	713.2	0.0025387001897533208	713.2	0.00015243548387096776	713.2	9.011195445920304e-06
713.6	0.5166951296647692	713.6	0.17186242884250474	713.6	0.029365781151170146	713.6	0.0025366445287792537	713.6	0.00015225110689437064	713.6	9.001960784313725e-06
714.0	0.5166919671094244	714.0	0.17185452245414296	714.0	0.02935604048070841	714.0	0.0025345920303605314	714.0	0.0001520673624288425	714.0	8.992726122707148e-06
714.4	0.516685641998735	714.4	0.17184661606578114	714.4	0.02934633143580013	714.4	0.002532542694497154	714.4	0.00015188393421884886	714.4	8.983681214421252e-06
714.8	0.5166793168880456	714.8	0.17183870967741935	714.8	0.029336622390891843	714.8	0.0025304965211891206	714.8	0.00015170082226438963	714.8	8.974636306135358e-06
715.2	0.5166729917773561	715.2	0.1718308032890576	715.2	0.029326913345983557	715.2	0.0025284535104364327	715.2	0.00015151834282099938	715.2	8.965496521189122e-06
715.6	0.5166666666666667	715.6	0.17182289690069577	715.6	0.029317235926628715	715.6	0.0025264104996837442	715.6	0.0001513358633776091	715.6	8.956356736242885e-06
716.0	0.5166603415559772	716.0	0.17181499051233398	716.0	0.02930752688172043	716.0	0.002524373814041746	716.0	0.00015115370018975333	716.0	8.947628083491462e-06
716.4	0.5166571790006325	716.4	0.1718070841239722	716.4	0.02929784946236559	716.4	0.0025223371283997474	716.4	0.000150971853257432	716.4	8.938583175205566e-06
716.8	0.516650853889943	716.8	0.17179917773561038	716.8	0.029288172043010752	716.8	0.002520303605313093	716.8	0.00015079063883617963	716.8	8.929569892473118e-06
717.2	0.5166445287792537	717.2	0.1717912713472486	717.2	0.02927852624920936	717.2	0.002518270082226439	717.2	0.00015060942441492726	717.2	8.920366856419989e-06
717.6	0.5166382036685643	717.6	0.1717833649588868	717.6	0.029268880455407972	717.6	0.0025162428842504746	717.6	0.00015042852624920936	717.6	8.911163820366857e-06
718.0	0.5166318785578748	718.0	0.17177545857052498	718.0	0.029259234661606577	718.0	0.00251421568627451	718.0	0.0001502482605945604	718.0	8.902308665401644e-06
718.4	0.5166287160025301	718.4	0.1717675521821632	718.4	0.02924958886780519	718.4	0.00251219165085389	718.4	0.00015006799493991148	718.4	8.89348513598988e-06
718.8	0.5166223908918406	718.8	0.17175996204933588	718.8	0.029239943074003797	718.8	0.002510170777988615	718.8	0.00014988836179633146	718.8	8.88437697659709e-06
719.2	0.5166160657811512	719.2	0.17175205566097407	719.2	0.029230328905755852	719.2	0.0025081530676786847	719.2	0.00014970872865275141	719.2	8.875838077166351e-06
719.6	0.5166097406704617	719.6	0.17174414927261228	719.6	0.029220714737507907	719.6	0.0025061385199240988	719.6	0.00014952972802024036	719.6	8.866666666666666e-06
720.0	0.5166034155597723	720.0	0.1717362428842505	720.0	0.029211100569259962	720.0	0.002504123972169513	720.0	0.00014935072738772928	720.0	8.857843137254904e-06
720.4	0.516597090449083	720.4	0.17172865275142316	720.4	0.029201518026565464	720.4	0.0025021125869702718	720.4	0.00014917235926628714	720.4	8.848893105629349e-06
720.8	0.5165939278937381	720.8	0.17172074636306137	720.8	0.029191935483870966	720.8	0.002500104364326376	720.8	0.00014899430740037951	720.8	8.839974699557243e-06
721.2	0.5165876027830487	721.2	0.17171283997469958	721.2	0.029182352941176472	721.2	0.0024980993042378243	721.2	0.00014881625553447186	721.2	8.83124604680582e-06
721.6	0.5165812776723593	721.6	0.17170524984187224	721.6	0.029172770398481974	721.6	0.0024960942441492728	721.6	0.00014863883617963317	721.6	8.822327640733713e-06
722.0	0.5165749525616699	722.0	0.17169734345351043	722.0	0.029163187855787476	722.0	0.0024940955091714108	722.0	0.00014846141682479442	722.0	8.813504111321948e-06
722.4	0.5165686274509804	722.4	0.17168943706514866	722.4	0.029153636938646428	722.4	0.0024920967741935483	722.4	0.00014828462998102467	722.4	8.80471220746363e-06
722.8	0.516562302340291	722.8	0.17168184693232133	722.8	0.029144086021505377	722.8	0.002490101201771031	722.8	0.00014810784313725492	722.8	8.795762175838078e-06
723.2	0.5165591397849463	723.2	0.1716739405439595	723.2	0.029134535104364326	723.2	0.002488108791903858	723.2	0.00014793168880455407	723.2	8.787033523086654e-06
723.6	0.5165528146742567	723.6	0.1716663504111322	723.6	0.029125015812776725	723.6	0.0024861163820366857	723.6	0.00014775585072738774	723.6	8.77843137254902e-06
724.0	0.5165464895635674	724.0	0.17165844402277042	724.0	0.02911549652118912	724.0	0.002484127134724858	724.0	0.00014758001265022139	724.0	8.769576217583808e-06
724.4	0.516540164452878	724.4	0.17165085388994308	724.4	0.02910597722960152	724.4	0.0024821410499683743	724.4	0.000147404807084124	724.4	8.76056293485136e-06
724.8	0.5165338393421885	724.8	0.17164294750158127	724.8	0.029096457938013916	724.8	0.002480158127767236	724.8	0.00014722960151802657	724.8	8.751929158760277e-06
725.2	0.5165275142314991	725.2	0.17163535736875396	725.2	0.029086938646426315	725.2	0.002478178368121442	725.2	0.00014705502846299812	725.2	8.743232131562303e-06
725.6	0.5165243516761544	725.6	0.17162745098039217	725.6	0.029077450980392158	725.6	0.0024762017710309933	725.6	0.00014688077166350412	725.6	8.734851359898798e-06
726.0	0.5165180265654649	726.0	0.17161986084756486	726.0	0.029067963314358	726.0	0.002474225173940544	726.0	0.00014670651486401012	726.0	8.72583807716635e-06
726.4	0.5165117014547754	726.4	0.17161195445920305	726.4	0.029058507273877293	726.4	0.0024722517394054396	726.4	0.0001465325743200506	726.4	8.717299177735611e-06
726.8	0.516505376344086	726.8	0.1716043643263757	726.8	0.029049019607843136	726.8	0.00247028146742568	726.8	0.00014635926628716003	726.8	8.708507273877293e-06
727.2	0.5164990512333967	727.2	0.1715967741935484	727.2	0.02903956356736243	727.2	0.0024683111954459202	727.2	0.00014618595825426946	727.2	8.700189753320683e-06
727.6	0.5164927261227072	727.6	0.1715888678051866	727.6	0.02903010752688172	727.6	0.0024663440860215055	727.6	0.00014601328273244782	727.6	8.691429475015813e-06
728.0	0.5164895635673625	728.0	0.17158127767235926	728.0	0.02902065148640101	728.0	0.00246438330170778	728.0	0.00014584092346616066	728.0	8.682542694497154e-06
728.4	0.516483238456673	728.4	0.17157368753953195	728.4	0.02901122707147375	728.4	0.0024624225173940544	728.4	0.00014566824794433903	728.4	8.674035420619861e-06
728.8	0.5164769133459836	728.8	0.17156609740670462	728.8	0.029001771030993044	728.8	0.002460461733080329	728.8	0.0001454965211891208	728.8	8.665591397849462e-06
729.2	0.5164705882352941	729.2	0.17155819101834283	729.2	0.028992346616065784	729.2	0.002458507273877293	729.2	0.00014532511068943708	729.2	8.656799493991145e-06
729.6	0.5164642631246047	729.6	0.1715506008855155	729.6	0.028982953826691967	729.6	0.0024565528146742567	729.6	0.00014515370018975332	729.6	8.64841872232764e-06
730.0	0.5164579380139153	730.0	0.17154301075268819	730.0	0.028973529411764707	730.0	0.0024546015180265655	730.0	0.00014498260594560404	730.0	8.63965844402277e-06
730.4	0.5164516129032258	730.4	0.17153542061986085	730.4	0.028964136622390894	730.4	0.002452653383934219	730.4	0.00014481182795698924	730.4	8.631151170145477e-06
730.8	0.5164484503478811	730.8	0.17152783048703354	730.8	0.02895474383301708	730.8	0.0024507052498418725	730.8	0.0001446413662239089	730.8	8.622707147375078e-06
731.2	0.5164421252371917	731.2	0.1715202403542062	731.2	0.028945351043643264	731.2	0.0024487602783048704	731.2	0.00014447153700189753	731.2	8.614199873497787e-06
731.6	0.5164358001265023	731.6	0.1715126502213789	731.6	0.02893595825426945	731.6	0.0024468184693232134	731.6	0.00014430170777988616	731.6	8.605882352941178e-06
732.0	0.5164294750158128	732.0	0.17150506008855154	732.0	0.028926597090449084	732.0	0.002444879822896901	732.0	0.00014413187855787479	732.0	8.596995572422517e-06
732.4	0.5164231499051234	732.4	0.17149746995572424	732.4	0.028917235926628718	732.4	0.002442944339025933	732.4	0.0001439629981024668	732.4	8.588836179633143e-06
732.8	0.5164168247944338	732.8	0.17148956356736245	732.8	0.02890787476280835	732.8	0.0024410088551549652	732.8	0.00014379380139152435	732.8	8.580360531309298e-06
733.2	0.5164104996837444	733.2	0.1714819734345351	733.2	0.028898545224541432	733.2	0.002439076533839342	733.2	0.00014362523719165085	733.2	8.571600253004428e-06
733.6	0.5164073371283997	733.6	0.17147469955724226	733.6	0.028889184060721062	733.6	0.002437147375079064	733.6	0.00014345698924731184	733.6	8.563314358001265e-06
734.0	0.5164010120177104	734.0	0.17146710942441493	734.0	0.028879854522454146	734.0	0.0024352213788741304	734.0	0.00014328905755850728	734.0	8.554807084123974e-06
734.4	0.516394686907021	734.4	0.1714595192915876	734.4	0.028870524984187226	734.4	0.002433295382669197	734.4	0.00014312144212523718	734.4	8.546394686907022e-06
734.8	0.5163883617963315	734.8	0.17145192915876029	734.8	0.028861227071473754	734.8	0.0024313725490196078	734.8	0.0001429541429475016	734.8	8.538140417457306e-06
735.2	0.516382036685642	735.2	0.17144433902593295	735.2	0.02885189753320683	735.2	0.002429452877925364	735.2	0.000142786843769766	735.2	8.529601518026567e-06
735.6	0.5163757115749525	735.6	0.17143674889310564	735.6	0.028842599620493358	735.6	0.0024275363693864647	735.6	0.0001426201771030993	735.6	8.521378874130298e-06
736.0	0.5163693864642631	736.0	0.1714291587602783	736.0	0.02883330170777989	736.0	0.0024256198608475646	736.0	0.00014245351043643264	736.0	8.513282732447817e-06
736.4	0.5163662239089184	736.4	0.17142156862745098	736.4	0.028824035420619863	736.4	0.0024237065148640102	736.4	0.00014228716002530044	736.4	8.504648956356736e-06
736.8	0.516359898798229	736.8	0.17141429475015812	736.8	0.02881473750790639	736.8	0.0024217963314358	736.8	0.00014212112586970273	736.8	8.49642631246047e-06
737.2	0.5163535736875396	737.2	0.17140670461733082	737.2	0.028805471220746365	737.2	0.002419889310562935	737.2	0.00014195572422517395	737.2	8.488235294117648e-06
737.6	0.5163472485768501	737.6	0.17139911448450348	737.6	0.02879620493358634	737.6	0.0024179822896900696	737.6	0.00014179032258064518	737.6	8.479791271347249e-06
738.0	0.5163409234661607	738.0	0.17139152435167618	738.0	0.02878697027197976	738.0	0.002416078431372549	738.0	0.00014162523719165086	738.0	8.471442125237192e-06
738.4	0.5163345983554712	738.4	0.17138425047438333	738.4	0.028777703984819734	738.4	0.0024141777356103734	738.4	0.00014146046805819102	738.4	8.463219481340924e-06
738.8	0.5163282732447818	738.8	0.171376660341556	738.8	0.028768469323213156	738.8	0.0024122770398481972	738.8	0.00014129601518026567	738.8	8.455091714104997e-06
739.2	0.5163219481340924	739.2	0.17136907020872866	739.2	0.028759234661606577	739.2	0.002410382669196711	739.2	0.0001411315623023403	739.2	8.446774193548386e-06
739.6	0.5163187855787477	739.6	0.1713617963314358	739.6	0.02875	739.6	0.002408488298545225	739.6	0.00014096774193548387	739.6	8.438298545224542e-06
740.0	0.5163124604680581	740.0	0.17135420619860847	740.0	0.02874079696394687	740.0	0.002406597090449083	740.0	0.0001408042378241619	740.0	8.430170777988616e-06
740.4	0.5163061353573687	740.4	0.17134661606578117	740.4	0.028731593927893737	740.4	0.002404705882352941	740.4	0.00014064104996837446	740.4	8.42169512966477e-06
740.8	0.5162998102466794	740.8	0.17133934218848831	740.8	0.02872239089184061	740.8	0.002402817836812144	740.8	0.00014047786211258696	740.8	8.413662239089184e-06
741.2	0.5162934851359899	741.2	0.17133175205566098	741.2	0.028713187855787477	741.2	0.0024009329538266923	741.2	0.00014031530676786845	741.2	8.405534471853258e-06
741.6	0.5162871600253005	741.6	0.17132447817836813	741.6	0.028703984819734348	741.6	0.0023990512333965847	741.6	0.0001401527514231499	741.6	8.397185325743202e-06
742.0	0.5162808349146111	742.0	0.17131688804554082	742.0	0.028694813409234663	742.0	0.0023971726755218216	742.0	0.00013999051233396585	742.0	8.389500316255534e-06
742.4	0.5162745098039215	742.4	0.17130961416824797	742.4	0.028685641998734978	742.4	0.002395294117647059	742.4	0.00013982858950031625	742.4	8.381056293485135e-06
742.8	0.5162713472485768	742.8	0.17130202403542064	742.8	0.028676470588235296	742.8	0.002393418722327641	742.8	0.00013966698292220114	742.8	8.372833649588867e-06
743.2	0.5162650221378874	743.2	0.17129475015812778	743.2	0.02866729917773561	743.2	0.002391543327008223	743.2	0.0001395056925996205	743.2	8.364927261227072e-06
743.6	0.516258697027198	743.6	0.17128716002530045	743.6	0.028658159392789376	743.6	0.002389674256799494	743.6	0.00013934440227703984	743.6	8.356799493991145e-06
744.0	0.5162523719165086	744.0	0.1712798861480076	744.0	0.028649019607843138	744.0	0.0023878051865907656	744.0	0.00013918374446552815	744.0	8.348260594560405e-06
744.4	0.5162460468058192	744.4	0.17127261227071475	744.4	0.0286398798228969	744.4	0.0023859392789373816	744.4	0.00013902340290955094	744.4	8.340322580645162e-06
744.8	0.5162397216951297	744.8	0.1712650221378874	744.8	0.028630740037950665	744.8	0.0023840733712839975	744.8	0.00013886337760910818	744.8	8.332321315623023e-06
745.2	0.5162333965844402	745.2	0.17125774826059456	745.2	0.028621631878557877	745.2	0.002382213788741303	745.2	0.00013870303605313092	745.2	8.324193548387097e-06
745.6	0.5162270714737508	745.6	0.1712504743833017	745.6	0.028612523719165086	745.6	0.0023803542061986084	745.6	0.00013854364326375713	745.6	8.316255534471853e-06
746.0	0.5162239089184061	746.0	0.1712428842504744	746.0	0.028603415559772298	746.0	0.002378494623655914	746.0	0.00013838393421884883	746.0	8.308380771663505e-06
746.4	0.5162175838077167	746.4	0.17123561037318155	746.4	0.028594307400379507	746.4	0.002376641366223909	746.4	0.00013822517394054395	746.4	8.300284629981024e-06
746.8	0.5162112586970272	746.8	0.17122833649588867	746.8	0.02858519924098672	746.8	0.002374788108791904	746.8	0.0001380664136622391	746.8	8.292188488298545e-06
747.2	0.5162049335863378	747.2	0.17122106261859582	747.2	0.028576122707147378	747.2	0.0023729380139152433	747.2	0.00013790765338393424	747.2	8.284155597722961e-06
747.6	0.5161986084756484	747.6	0.17121347248576851	747.6	0.028567046173308037	747.6	0.002371087919038583	747.6	0.00013774952561669828	747.6	8.276027830487033e-06
748.0	0.5161922833649589	748.0	0.17120619860847566	748.0	0.02855796963946869	748.0	0.002369244149272612	748.0	0.00013759139784946236	748.0	8.268153067678686e-06
748.4	0.5161859582542695	748.4	0.1711989247311828	748.4	0.028548924731182798	748.4	0.002367400379506642	748.4	0.0001374335863377609	748.4	8.260246679316888e-06
748.8	0.5161796331435801	748.8	0.17119165085388996	748.8	0.028539848197343454	748.8	0.0023655566097406707	748.8	0.00013727640733712842	748.8	8.252561669829221e-06
749.2	0.5161733080328905	749.2	0.1711843769765971	749.2	0.02853080328905756	749.2	0.002363719165085389	749.2	0.0001371192283364959	749.2	8.244307400379507e-06
749.6	0.5161669829222011	749.6	0.17117710309930426	749.6	0.028521758380771665	749.6	0.0023618817204301076	749.6	0.00013696204933586338	749.6	8.236369386464262e-06
750.0	0.5161638203668564	750.0	0.1711698292220114	750.0	0.028512745098039215	750.0	0.002360047438330171	750.0	0.00013680550284629983	750.0	8.228494623655915e-06
750.4	0.516157495256167	750.4	0.17116255534471855	750.4	0.02850370018975332	750.4	0.002358213156230234	750.4	0.00013664895635673625	750.4	8.2207779886148e-06
750.8	0.5161511701454776	750.8	0.17115496521189122	750.8	0.028494686907020873	750.8	0.002356385199240987	750.8	0.00013649272612270715	750.8	8.212776723592664e-06
751.2	0.5161448450347882	751.2	0.17114769133459837	751.2	0.028485673624288426	751.2	0.0023545572422517397	751.2	0.000136337128399747	751.2	8.204775458570525e-06
751.6	0.5161385199240986	751.6	0.17114041745730552	751.6	0.02847666034155598	751.6	0.002352729285262492	751.6	0.00013618153067678686	751.6	8.196995572422517e-06
752.0	0.5161321948134092	752.0	0.17113314358001266	752.0	0.02846767868437698	752.0	0.0023509076533839344	752.0	0.00013602656546489564	752.0	8.18899430740038e-06
752.4	0.5161258697027198	752.4	0.1711261859582543	752.4	0.02845866540164453	752.4	0.0023490860215053767	752.4	0.00013587128399746996	752.4	8.18111954459203e-06
752.8	0.5161195445920304	752.8	0.17111891208096144	752.8	0.028449683744465527	752.8	0.0023472643896268186	752.8	0.00013571663504111323	752.8	8.17337128399747e-06
753.2	0.5161132194813409	753.2	0.17111163820366856	753.2	0.028440733712839977	753.2	0.0023454490828589505	753.2	0.0001355619860847565	753.2	8.165464895635674e-06
753.6	0.5161068943706516	753.6	0.1711043643263757	753.6	0.028431752055660977	753.6	0.0023436337760910815	753.6	0.0001354076533839342	753.6	8.157906388361796e-06
754.0	0.5161037318153068	754.0	0.17109709044908286	754.0	0.028422802024035423	754.0	0.0023418216318785577	754.0	0.0001352539531941809	754.0	8.150094876660342e-06
754.4	0.5160974067046173	754.4	0.17108981657179	754.4	0.028413820366856423	754.4	0.002340009487666034	754.4	0.00013510025300442758	754.4	8.142188488298546e-06
754.8	0.5160910815939279	754.8	0.17108254269449716	754.8	0.02840487033523087	754.8	0.0023382036685642	754.8	0.00013494686907020875	754.8	8.134408602150538e-06
755.2	0.5160847564832385	755.2	0.1710752688172043	755.2	0.02839595192915876	755.2	0.002336397849462366	755.2	0.00013479380139152434	755.2	8.126786843769766e-06
755.6	0.516078431372549	755.6	0.17106831119544594	755.6	0.02838700189753321	755.6	0.0023345920303605313	755.6	0.00013464073371283997	755.6	8.118975332068311e-06
756.0	0.5160721062618596	756.0	0.1710610373181531	756.0	0.0283780834914611	756.0	0.0023327925363693866	756.0	0.00013448829854522456	756.0	8.111195445920305e-06
756.4	0.5160657811511701	756.4	0.17105376344086023	756.4	0.028369165085388996	756.4	0.0023309930423782415	756.4	0.0001343358633776091	756.4	8.10360531309298e-06
756.8	0.5160594560404808	756.8	0.17104648956356738	756.8	0.028360246679316886	756.8	0.002329193548387097	756.8	0.00013418374446552816	756.8	8.095888678051865e-06
757.2	0.5160531309297913	757.2	0.171039531941809	757.2	0.028351328273244783	757.2	0.0023274003795066413	757.2	0.00013403194180898166	757.2	8.088108791903859e-06
757.6	0.5160468058191019	757.6	0.17103225806451613	757.6	0.028342441492726123	757.6	0.002325607210626186	757.6	0.0001338801391524352	757.6	8.08001265022138e-06
758.0	0.5160404807084125	758.0	0.17102498418722328	758.0	0.028333554712207464	758.0	0.0023238172043010753	758.0	0.00013372896900695763	758.0	8.072264389626818e-06
758.4	0.5160373181530677	758.4	0.1710180265654649	758.4	0.028324667931688807	758.4	0.0023220271979759646	758.4	0.0001335777988614801	758.4	8.064705882352942e-06
758.8	0.5160309930423782	758.8	0.17101075268817204	758.8	0.028315781151170148	758.8	0.0023202403542061985	758.8	0.00013342726122707148	758.8	8.05740037950664e-06
759.2	0.5160246679316888	759.2	0.17100347881087918	759.2	0.028306925996204935	759.2	0.0023184566729917777	759.2	0.00013327672359266285	759.2	8.049778621125869e-06
759.6	0.5160183428209993	759.6	0.17099652118912081	759.6	0.028298070841239722	759.6	0.002316672991777356	759.6	0.00013312650221378874	759.6	8.041935483870969e-06
760.0	0.51601201771031	760.0	0.17098924731182796	760.0	0.028289215686274512	760.0	0.0023148956356736244	760.0	0.0001329762808349146	760.0	8.034345351043644e-06
760.4	0.5160056925996206	760.4	0.1709822896900696	760.4	0.0282803605313093	760.4	0.002313115117014548	760.4	0.00013282669196710943	760.4	8.026723592662872e-06
760.8	0.515999367488931	760.8	0.17097501581277674	760.8	0.028271505376344087	760.8	0.0023113409234661606	760.8	0.00013267710309930423	760.8	8.019259962049336e-06
761.2	0.5159930423782416	761.2	0.17096805819101835	761.2	0.028262681846932324	761.2	0.0023095667299177737	761.2	0.00013252783048703354	761.2	8.011448450347881e-06
761.6	0.5159867172675522	761.6	0.1709607843137255	761.6	0.028253858317520555	761.6	0.002307795698924731	761.6	0.00013237855787476282	761.6	8.003826691967109e-06
762.0	0.5159803921568628	762.0	0.17095382669196713	762.0	0.028245034788108792	762.0	0.0023060278304870333	762.0	0.00013222991777356104	762.0	7.996426312460467e-06
762.4	0.5159740670461733	762.4	0.17094655281467427	762.4	0.02823621125869703	762.4	0.002304259962049336	762.4	0.00013208159392789375	762.4	7.989025932953827e-06
762.8	0.5159677419354839	762.8	0.17093959519291588	762.8	0.02822741935483871	762.8	0.002302495256166983	762.8	0.00013193327008222645	762.8	7.981625553447186e-06
763.2	0.5159614168247945	763.2	0.17093232131562303	763.2	0.028218595825426945	763.2	0.0023007305502846303	763.2	0.00013178526249209364	763.2	7.97384566729918e-06
763.6	0.5159582542694497	763.6	0.17092536369386466	763.6	0.02820980392156863	763.6	0.0022989690069576216	763.6	0.00013163757115749526	763.6	7.966160657811512e-06
764.0	0.5159519291587603	764.0	0.17091840607210626	764.0	0.02820101201771031	764.0	0.002297210626185958	764.0	0.00013149019607843138	764.0	7.958981657179002e-06
764.4	0.5159456040480709	764.4	0.1709111321948134	764.4	0.02819225173940544	764.4	0.0022954554079696395	764.4	0.0001313428209993675	764.4	7.951106894370651e-06
764.8	0.5159392789373815	764.8	0.17090417457305504	764.8	0.028183459835547126	764.8	0.0022937001897533208	764.8	0.0001311957621758381	764.8	7.943674889310563e-06
765.2	0.515932953826692	765.2	0.17089721695129667	765.2	0.028174699557242253	765.2	0.0022919481340923464	765.2	0.00013104901960784315	765.2	7.936464263124606e-06
765.6	0.5159266287160025	765.6	0.17088994307400382	765.6	0.02816593927893738	765.6	0.0022901992409867173	765.6	0.00013090259329538267	765.6	7.928969006957622e-06
766.0	0.515920303605313	766.0	0.17088298545224542	766.0	0.02815721062618596	766.0	0.002288450347881088	766.0	0.00013075648323845668	766.0	7.921537001897533e-06
766.4	0.5159139784946237	766.4	0.17087602783048703	766.4	0.028148450347881087	766.4	0.0022867046173308033	766.4	0.00013061037318153068	766.4	7.913915243516761e-06
766.8	0.5159076533839343	766.8	0.17086907020872866	766.8	0.028139721695129665	766.8	0.0022849588867805185	766.8	0.00013046457938013916	766.8	7.906578115117015e-06
767.2	0.5159013282732449	767.2	0.1708617963314358	767.2	0.028130993042378243	767.2	0.002283216318785579	767.2	0.0001303191018342821	767.2	7.898924731182796e-06
767.6	0.5158950031625553	767.6	0.1708548387096774	767.6	0.028122264389626818	767.6	0.0022814769133459836	767.6	0.00013017362428842505	767.6	7.891587602783049e-06
768.0	0.5158886780518659	768.0	0.17084788108791907	768.0	0.028113535736875396	768.0	0.002279740670461733	768.0	0.00013002877925363696	768.0	7.884187223276407e-06
768.4	0.5158823529411765	768.4	0.17084092346616067	768.4	0.02810483870967742	768.4	0.0022780044275774827	768.4	0.0001298842504743833	768.4	7.87688172043011e-06
768.8	0.515876027830487	768.8	0.17083396584440227	768.8	0.028096141682479446	768.8	0.002276271347248577	768.8	0.00012973972169512965	768.8	7.869797596457939e-06
769.2	0.5158697027197976	769.2	0.1708270082226439	769.2	0.028087444655281468	769.2	0.002274538266919671	769.2	0.00012959550917141053	769.2	7.862112586970273e-06
769.6	0.5158633776091083	769.6	0.17081973434535105	769.6	0.028078747628083493	769.6	0.0022728083491461103	769.6	0.0001294516129032258	769.6	7.85506008855155e-06
770.0	0.5158570524984187	770.0	0.17081277672359266	770.0	0.028070050600885518	770.0	0.0022710815939278937	770.0	0.00012930740037950665	770.0	7.84765970904491e-06
770.4	0.515853889943074	770.4	0.1708058191018343	770.4	0.028061385199240986	770.4	0.0022693580012650223	770.4	0.0001291641366223909	770.4	7.840037950664137e-06
770.8	0.5158475648323846	770.8	0.17079886148007592	770.8	0.02805271979759646	770.8	0.0022676344086021505	770.8	0.00012902087286527516	770.8	7.83270082226439e-06
771.2	0.5158412397216952	771.2	0.17079190385831752	771.2	0.02804405439595193	771.2	0.002265910815939279	771.2	0.00012887792536369388	771.2	7.825490196078431e-06
771.6	0.5158349146110057	771.6	0.17078494623655915	771.6	0.0280353889943074	771.6	0.002264193548387097	771.6	0.0001287349778621126	771.6	7.818058191018343e-06
772.0	0.5158285895003163	772.0	0.17077798861480076	772.0	0.02802675521821632	772.0	0.0022624762808349146	772.0	0.0001285923466160658	772.0	7.81068943706515e-06
772.4	0.5158222643896268	772.4	0.1707710309930424	772.4	0.028018089816571792	772.4	0.002260762175838077	772.4	0.00012845003162555347	772.4	7.803542061986085e-06
772.8	0.5158159392789374	772.8	0.170764073371284	772.8	0.028009456040480708	772.8	0.00225904807084124	772.8	0.0001283080328905756	772.8	7.796552814674257e-06
773.2	0.515809614168248	773.2	0.17075711574952562	773.2	0.028000822264389626	773.2	0.0022573371283997473	773.2	0.0001281660341555977	773.2	7.78899430740038e-06
773.6	0.5158032890575586	773.6	0.1707504743833017	773.6	0.027992220113851992	773.6	0.0022556261859582546	773.6	0.00012802466793168882	773.6	7.78178368121442e-06
774.0	0.5157969639468691	774.0	0.17074351676154334	774.0	0.02798358633776091	774.0	0.002253921568627451	774.0	0.00012788298545224542	774.0	7.774446552814675e-06
774.4	0.5157906388361796	774.4	0.17073655913978494	774.4	0.027974984187223276	774.4	0.002252216951296648	774.4	0.00012774193548387096	774.4	7.767267552182165e-06
774.8	0.5157843137254902	774.8	0.17072960151802657	774.8	0.027966382036685642	774.8	0.002250512333965844	774.8	0.000127601201771031	774.8	7.760056925996205e-06
775.2	0.5157779886148007	775.2	0.1707226438962682	775.2	0.027957779886148008	775.2	0.002248810879190386	775.2	0.00012746046805819103	775.2	7.752656546489563e-06
775.6	0.5157716635041113	775.6	0.1707156862745098	775.6	0.02794920936116382	775.6	0.002247112586970272	775.6	0.0001273200506008855	775.6	7.745224541429474e-06
776.0	0.515765338393422	776.0	0.1707090449082859	776.0	0.02794060721062619	776.0	0.002245417457305503	776.0	0.0001271799493991145	776.0	7.738425047438331e-06
776.4	0.5157590132827325	776.4	0.17070208728652753	776.4	0.027932036685642	776.4	0.002243722327640734	776.4	0.00012703984819734346	776.4	7.731309297912714e-06
776.8	0.515752688172043	776.8	0.17069512966476913	776.8	0.02792346616065781	776.8	0.002242027197975965	776.8	0.0001269000632511069	776.8	7.724288425047439e-06
777.2	0.5157463630613536	777.2	0.17068817204301076	777.2	0.027914895635673627	777.2	0.002240338393421885	777.2	0.0001267605945604048	777.2	7.717014547754585e-06
777.6	0.5157400379506641	777.6	0.17068153067678685	777.6	0.027906356736242886	777.6	0.0022386495888678053	777.6	0.0001266214421252372	777.6	7.710025300442758e-06
778.0	0.5157337128399747	778.0	0.17067457305502848	778.0	0.0278977862112587	778.0	0.0022369607843137256	778.0	0.00012648228969006957	778.0	7.7028146742568e-06
778.4	0.5157273877292853	778.4	0.17066761543327008	778.4	0.027889247311827958	778.4	0.002235278304870335	778.4	0.0001263437697659709	778.4	7.695793801391525e-06
778.8	0.5157210626185958	778.8	0.1706609740670462	778.8	0.02788070841239722	778.8	0.0022335926628716004	778.8	0.00012620493358633775	778.8	7.688488298545226e-06
779.2	0.5157147375079064	779.2	0.1706540164452878	779.2	0.027872201138519927	779.2	0.0022319133459835546	779.2	0.00012606672991777356	779.2	7.681499051233398e-06
779.6	0.515708412397217	779.6	0.17064705882352943	779.6	0.027863662239089183	779.6	0.002230234029095509	779.6	0.00012592884250474382	779.6	7.67447817836812e-06
780.0	0.5157020872865276	780.0	0.1706404174573055	780.0	0.027855154965211893	780.0	0.0022285578747628086	780.0	0.00012579063883617965	780.0	7.667425679949399e-06
780.4	0.5156989247311828	780.4	0.17063345983554712	780.4	0.0278466476913346	780.4	0.0022268817204301075	780.4	0.00012565338393421885	780.4	7.66021505376344e-06
780.8	0.5156925996204934	780.8	0.17062650221378875	780.8	0.027838140417457306	780.8	0.002225208728652751	780.8	0.0001255158127767236	780.8	7.653162555344718e-06
781.2	0.515686274509804	781.2	0.17061986084756484	781.2	0.027829633143580015	781.2	0.00222353889943074	781.2	0.00012537855787476282	781.2	7.64629981024668e-06
781.6	0.5156799493991144	781.6	0.17061290322580647	781.6	0.027821157495256165	781.6	0.002221869070208729	781.6	0.00012524161922833652	781.6	7.63899430740038e-06
782.0	0.515673624288425	782.0	0.17060626185958253	782.0	0.02781268184693232	782.0	0.002220202403542062	782.0	0.00012510499683744466	782.0	7.63191018342821e-06
782.4	0.5156672991777357	782.4	0.17059930423782418	782.4	0.027804174573055028	782.4	0.002218535736875395	782.4	0.00012496837444655283	782.4	7.625079063883619e-06
782.8	0.5156609740670463	782.8	0.17059266287160027	782.8	0.02779573055028463	782.8	0.0022168753953194184	782.8	0.00012483206831119545	782.8	7.618058191018344e-06
783.2	0.5156546489563568	783.2	0.17058570524984187	783.2	0.027787254901960785	783.2	0.0022152118912080964	783.2	0.00012469607843137255	783.2	7.6111321948134095e-06
783.6	0.5156483238456673	783.6	0.170579063883618	783.6	0.027778810879190388	783.6	0.002213554712207464	783.6	0.0001245604048070841	783.6	7.604174573055028e-06
784.0	0.5156419987349778	784.0	0.17057242251739407	784.0	0.02777033523086654	784.0	0.002211897533206831	784.0	0.00012442473118279572	784.0	7.59709044908286e-06
784.4	0.5156356736242884	784.4	0.17056546489563568	784.4	0.02776189120809614	784.4	0.0022102403542061987	784.4	0.00012428937381404173	784.4	7.590101201771031e-06
784.8	0.515629348513599	784.8	0.17055882352941176	784.8	0.027753478810879192	784.8	0.002208586337760911	784.8	0.00012415433270082229	784.8	7.583206831119544e-06
785.2	0.5156230234029096	785.2	0.1705518659076534	785.2	0.027745034788108792	785.2	0.0022069354838709677	785.2	0.00012401960784313724	785.2	7.576091081593929e-06
785.6	0.5156166982922201	785.6	0.17054522454142948	785.6	0.027736622390891842	785.6	0.0022052877925363697	785.6	0.00012388488298545225	785.6	7.569133459835547e-06
786.0	0.5156103731815307	786.0	0.17053858317520557	786.0	0.027728178368121442	786.0	0.002203640101201771	786.0	0.00012375015812776725	786.0	7.5623972169512975e-06
786.4	0.5156040480708413	786.4	0.17053162555344717	786.4	0.02771976597090449	786.4	0.002201992409867173	786.4	0.00012361606578115117	786.4	7.555439595192916e-06
786.8	0.5155977229601518	786.8	0.17052498418722328	786.8	0.027711385199240986	786.8	0.002200351043643264	786.8	0.00012348197343453512	786.8	7.548513598987982e-06
787.2	0.5155913978494624	787.2	0.17051834282099937	787.2	0.027702972802024037	787.2	0.002198709677419355	787.2	0.00012334819734345352	787.2	7.54146110056926e-06
787.6	0.515585072738773	787.6	0.17051170145477546	787.6	0.027694592030360534	787.6	0.002197068311195446	787.6	0.0001232147375079064	787.6	7.53472485768501e-06
788.0	0.5155787476280834	788.0	0.1705047438330171	788.0	0.02768617963314358	788.0	0.0021954301075268814	788.0	0.00012308159392789372	788.0	7.528083491461101e-06
788.4	0.5155724225173941	788.4	0.17049810246679317	788.4	0.027677798861480075	788.4	0.0021937950664136624	788.4	0.00012294813409234663	788.4	7.52112586970272e-06
788.8	0.5155660974067047	788.8	0.17049146110056926	788.8	0.02766944971537002	788.8	0.002192160025300443	788.8	0.00012281530676786843	788.8	7.5140101201771026e-06
789.2	0.5155597722960152	789.2	0.17048481973434537	789.2	0.027661068943706516	789.2	0.0021905281467425684	789.2	0.00012268247944339028	789.2	7.507337128399746e-06
789.6	0.5155534471853258	789.6	0.17047817836812146	789.6	0.02765271979759646	789.6	0.0021888962681846933	789.6	0.00012254996837444656	789.6	7.500411132194814e-06
790.0	0.5155471220746364	790.0	0.17047122074636306	790.0	0.0276443706514864	790.0	0.0021872707147375077	790.0	0.00012241808981657177	790.0	7.493801391524351e-06
790.4	0.5155407969639468	790.4	0.17046457938013915	790.4	0.027636021505376345	790.4	0.002185641998734978	790.4	0.00012228589500316256	790.4	7.4869070208728665e-06
790.8	0.5155344718532574	790.8	0.17045793801391526	790.8	0.02762767235926629	790.8	0.002184019607843137	790.8	0.00012215401644528778	790.8	7.4799493991144844e-06
791.2	0.515528146742568	791.2	0.17045129664769135	791.2	0.02761932321315623	791.2	0.002182394054395952	791.2	0.00012202277039848199	791.2	7.4732131562302335e-06
791.6	0.5155218216318787	791.6	0.17044465528146743	791.6	0.02761100569259962	791.6	0.0021807748260594564	791.6	0.0001218912080961417	791.6	7.466350411132194e-06
792.0	0.5155154965211892	792.0	0.17043801391524352	792.0	0.02760268817204301	792.0	0.0021791555977229604	792.0	0.00012175996204933586	792.0	7.459456040480709e-06
792.4	0.5155091714104997	792.4	0.1704313725490196	792.4	0.027594370651486403	792.4	0.002177539531941809	792.4	0.0001216290322580645	792.4	7.452814674256801e-06
792.8	0.5155028462998102	792.8	0.17042473118279572	792.8	0.027586053130929794	792.8	0.0021759234661606576	792.8	0.00012149841872232764	792.8	7.446015180265655e-06
793.2	0.5154965211891208	793.2	0.1704180898165718	793.2	0.02757773561037318	793.2	0.0021743105629348516	793.2	0.00012136780518659077	793.2	7.4393738140417456e-06
793.6	0.5154901960784314	793.6	0.1704114484503479	793.6	0.02756944971537002	793.6	0.002172697659709045	793.6	0.00012123750790638835	793.6	7.432953826691968e-06
794.0	0.515483870967742	794.0	0.17040480708412398	794.0	0.027561163820366857	794.0	0.0021710910815939282	794.0	0.00012110721062618596	794.0	7.426375711574953e-06
794.4	0.5154775458570525	794.4	0.17039816571790006	794.4	0.027552877925363695	794.4	0.0021694813409234666	794.4	0.0001209775458570525	794.4	7.41944971537002e-06
794.8	0.5154712207463631	794.8	0.17039152435167615	794.8	0.02754459203036053	794.8	0.0021678747628083492	794.8	0.00012084756483238458	794.8	7.412492093611638e-06
795.2	0.5154648956356737	795.2	0.17038488298545226	795.2	0.027536337760910815	795.2	0.0021662713472485767	795.2	0.00012071821631878558	795.2	7.405819101834283e-06
795.6	0.5154585705249842	795.6	0.17037824161922835	795.6	0.027528051865907656	795.6	0.0021646710942441493	795.6	0.00012058918406072106	795.6	7.39933586337761e-06
796.0	0.5154522454142948	796.0	0.17037160025300443	796.0	0.02751979759645794	796.0	0.002163070841239722	796.0	0.00012046015180265655	796.0	7.392441492726122e-06
796.4	0.5154459203036054	796.4	0.17036495888678052	796.4	0.027511543327008225	796.4	0.002161470588235294	796.4	0.0001203314358001265	796.4	7.385705249841873e-06
796.8	0.5154395951929158	796.8	0.1703586337760911	796.8	0.02750328905755851	796.8	0.002159876660341556	796.8	0.00012020271979759647	796.8	7.3788108791903865e-06
797.2	0.5154332700822264	797.2	0.1703519924098672	797.2	0.027495066413662242	797.2	0.0021582795698924734	797.2	0.00012007432005060088	797.2	7.372517394054397e-06
797.6	0.515426944971537	797.6	0.17034535104364326	797.6	0.027486812144212527	797.6	0.0021566888045540795	797.6	0.00011994592030360531	797.6	7.3659076533839335e-06
798.0	0.5154206198608476	798.0	0.17033870967741935	798.0	0.027478589500316255	798.0	0.0021550980392156865	798.0	0.00011981815306767869	798.0	7.359424414927261e-06
798.4	0.5154142947501582	798.4	0.17033206831119546	798.4	0.027470366856419987	798.4	0.0021535072738772926	798.4	0.00011969038583175207	798.4	7.352688172043011e-06
798.8	0.5154079696394688	798.8	0.170325743200506	798.8	0.02746214421252372	798.8	0.002151919671094244	798.8	0.00011956261859582545	798.8	7.346015180265655e-06
799.2	0.5154016445287792	799.2	0.1703191018342821	799.2	0.0274539531941809	799.2	0.00215033523086654	799.2	0.00011943548387096775	799.2	7.339468690702087e-06
799.6	0.5153953194180898	799.6	0.1703124604680582	799.6	0.02744573055028463	799.6	0.002148750790638836	799.6	0.00011930834914611006	799.6	7.3326375711574955e-06
[truncated: 278,402 more rows]
