# Supplementary material for: Viscoelasticity and elastoplasticity in the power law creep and yielding of gels and fibre network materials under stress
Source: Soft Matter. 2026 May 7;22(23):4034–44. doi: 10.1039/d6sm00053c (PMC13430415; doi:10.1039/d6sm00053c)
Supplement: SM-022-D6SM00053C-s001 [file SM-022-D6SM00053C-s001.zip › Supplemental Data/data_fig4/fig_c.csv]

Z	t
4.05	9426.468008327489
4.1	3970.1858765850475
4.15	2424.1066279119655
4.2	915.3680648011956
4.3	377.3163974410187
4.4	160.6161884541238
4.5	82.8320243084138
4.6	44.68422156721102
4.7	28.796202234756727
4.8	16.858876290819573
