# Supplementary material for: Viscoelasticity and elastoplasticity in the power law creep and yielding of gels and fibre network materials under stress
Source: Soft Matter. 2026 May 7;22(23):4034–44. doi: 10.1039/d6sm00053c (PMC13430415; doi:10.1039/d6sm00053c)
Supplement: SM-022-D6SM00053C-s001 [file SM-022-D6SM00053C-s001.zip › Supplemental Data/data_fig4/fig_b.csv]

n1	n1	n2	n2
4.0	-0.5662946085344301	4.0	-2.0
4.1	-0.7666545997353073	4.1	-2.0
4.2	-0.8919979251891313	4.2	-2.0
4.3	-0.9941726763680504	4.3	-2.0
4.4	-1.0724749253268075	4.4	-2.0
4.5	-1.2414128155135313	4.5	-2.0
4.6	-1.364766905881041	4.6	-2.0
4.7	-1.4499122238102125	4.7	-2.0
4.8	-1.5408234869521007	4.8	-2.0
4.9	-1.6766749957080034	4.9	-2.0
5.0	-1.725779075745891	5.0	-2.0
